# Supplementary material for: Arabidopsis, tobacco, nightshade and elm take insect eggs as herbivore alarm and show similar transcriptomic alarm responses
Source: Sci Rep. 2020 Oct 1;10:16281. doi: 10.1038/s41598-020-72955-y (PMC7530724; doi:10.1038/s41598-020-72955-y)
Supplement: Supplementary file 3 — Supplementary Table S1. [file 41598_2020_72955_MOESM3_ESM.xlsx]

## Sheet: Table S1 Legend
Table S1 Complete case-filtered enrichment analyses of gene sets significantly up- or down-regulated in at least one of the plant-insect interactions† (species are given below) in response to insect eggs (E vs C), larval feeding (F vs C), eggs with subsequent feeding (EF vs C) and the alterations in plant responses to feeding by prior egg deposition (EF vs F). Values indicate FDR-adjusted p-value…
†At: Arabidopsis thaliana-Pieris brassicae; Na-M: Nicotiana attenuata-Manduca sexta Na-S: N. attenuata-Spodoptera exigua; Sd: Solanum dulcamara-S. exigua; Um-1h/-6h/-24h: Ulmus minor-Xanthogaleruca luteola after 1/6/24 hours of egg deposition and larval feeding, respectively. For detailed experimental setup description, see Fig. 1.

## Sheet: E vs C-gene sets_up-noNA-sig
GO_ID	descriptions	At	Na-S	Sd	Um-1h	Um-6h	Um-24h
GO:0000278	mitotic cell cycle	0.0194904	1	0.735296	1	0.948706	1
GO:0000413	protein peptidyl-prolyl isomerization	0.000802535	1	0.929842	0.411985	0.611989	1
GO:0006066	alcohol metabolic process	0.00419726	0.872942	0.786136	1	0.901285	1
GO:0006275	regulation of DNA replication	0.028288	1	0.349678	1	0.818397	1
GO:0006325	chromatin organization	0.0447135	1	0.0565069	0.570253	0.864737	1
GO:0006364	rRNA processing	0.00181175	1	1	1	0.748912	1
GO:0006396	RNA processing	0.00122229	1	0.923945	1	0.818348	1
GO:0006403	RNA localization	0.00473093	1	0.734578	1	0.0652434	0.431439
GO:0006405	RNA export from nucleus	0.00473093	1	0.734578	1	0.0652434	0.431439
GO:0006406	mRNA export from nucleus	0.00473093	1	0.488889	1	0.121408	1
GO:0006568	tryptophan metabolic process	1.42814e-06	0.390504	0.0754914	0.0838771	0.277276	0.941146
GO:0006569	tryptophan catabolic process	9.88352e-06	0.165883	0.0851711	0.143769	0.378105	0.941415
GO:0006575	cellular modified amino acid metabolic process	0.0452808	0.0652347	0.480169	1	0.460358	0.932665
GO:0006586	indolalkylamine metabolic process	1.42814e-06	0.390504	0.0754914	0.0838771	0.277276	0.941146
GO:0006611	protein export from nucleus	0.00473093	1	0.543399	1	0.0652434	0.596067
GO:0006796	phosphate-containing compound metabolic process	6.67959e-24	0.320478	0.514961	0.0573036	0.375158	0.797743
GO:0006875	cellular metal ion homeostasis	0.000136971	0.0774911	1	1	0.936529	0.294803
GO:0006984	ER-nucleus signaling pathway	3.4868e-11	0.38076	0.409059	0.743736	0.828392	1
GO:0006995	cellular response to nitrogen starvation	0.000172328	0.19726	1	0.109113	0.477153	0.160753
GO:0007049	cell cycle	0.0011614	1	0.106351	1	0.857622	1
GO:0007346	regulation of mitotic cell cycle	0.0463814	1	0.803192	1	0.971453	1
GO:0009309	amine biosynthetic process	0.000227007	0.887859	0.483951	0.982506	0.32187	1
GO:0009451	RNA modification	4.11312e-05	1	0.248922	0.23857	0.118455	0.617427
GO:0009556	microsporogenesis	0.0489483	0.355938	0.221198	0.648015	0.447848	1
GO:0009581	detection of external stimulus	4.47349e-09	0.320848	0.800105	1	0.0922217	1
GO:0009615	response to virus	0.000179721	1	0.338372	1	1	0.83127
GO:0009624	response to nematode	0.00257715	1	0.0718262	1	0.0663904	0.794151
GO:0009683	indoleacetic acid metabolic process	8.74048e-05	0.234228	0.318414	0.0838771	0.737181	0.935488
GO:0009684	indoleacetic acid biosynthetic process	3.02536e-05	0.234228	0.338833	0.0838771	0.737181	0.935488
GO:0009718	anthocyanin-containing compound biosynthetic process	0.0108907	0.663802	0.333703	1	0.265229	1
GO:0009817	defense response to fungus, incompatible interaction	3.96626e-06	0.0787311	0.0522394	0.806905	0.927563	0.536449
GO:0009850	auxin metabolic process	0.000333499	0.457289	0.157549	0.617924	0.550628	0.755817
GO:0009851	auxin biosynthetic process	7.07869e-05	0.216341	0.362478	0.276306	0.91266	1
GO:0009934	regulation of meristem structural organization	0.0167768	1	0.722826	1	1	0.860082
GO:0010043	response to zinc ion	0.0284792	0.732459	0.607222	1	1	0.678765
GO:0010224	response to UV-B	1.62991e-06	0.103085	0.256085	1	0.259846	1
GO:0010264	myo-inositol hexakisphosphate biosynthetic process	0.0061949	1	1	1	1	0.646954
GO:0010286	heat acclimation	3.2275e-10	1	0.0875586	0.51934	0.344199	0.387965
GO:0010345	suberin biosynthetic process	2.69595e-08	0.0607695	0.223657	1	0.273391	1
GO:0010467	gene expression	0.0439631	1	0.434229	0.862504	0.133219	1
GO:0015893	drug transport	0.0145769	0.0561534	0.0511481	0.992956	0.85815	1
GO:0016070	RNA metabolic process	0.0432563	1	0.922153	0.855282	0.414463	1
GO:0016072	rRNA metabolic process	0.00181175	1	1	1	0.748912	1
GO:0016311	dephosphorylation	9.85576e-12	0.078584	1	1	1	1
GO:0016569	covalent chromatin modification	0.0124296	1	0.170293	0.505653	0.561146	1
GO:0016570	histone modification	0.0294716	1	0.394222	0.679925	0.557611	1
GO:0017038	protein import	7.81786e-09	1	0.196745	0.878955	0.22036	1
GO:0018193	peptidyl-amino acid modification	0.00591247	1	0.172805	1	0.717134	1
GO:0018205	peptidyl-lysine modification	0.0396477	1	0.243622	1	0.654742	1
GO:0018208	peptidyl-proline modification	4.99614e-07	1	0.571431	0.350816	0.611989	1
GO:0019220	regulation of phosphate metabolic process	4.27391e-07	0.163822	1	1	1	1
GO:0019751	polyol metabolic process	0.00678684	1	1	1	1	0.992854
GO:0022402	cell cycle process	0.00576986	1	0.563743	1	0.878079	1
GO:0022613	ribonucleoprotein complex biogenesis	0.00074059	1	0.936981	1	0.381925	1
GO:0031399	regulation of protein modification process	1.26634e-07	0.409215	1	1	1	1
GO:0031503	protein-containing complex localization	0.00473093	1	0.734578	1	0.0652434	0.431439
GO:0031668	cellular response to extracellular stimulus	0.0161935	0.189555	0.232918	1	1	0.0534964
GO:0031669	cellular response to nutrient levels	0.0155677	0.177691	0.173523	1	1	0.0604906
GO:0032268	regulation of cellular protein metabolic process	2.15811e-05	1	1	1	1	1
GO:0032958	inositol phosphate biosynthetic process	0.0061949	1	1	1	1	0.646954
GO:0033517	myo-inositol hexakisphosphate metabolic process	0.0061949	1	1	1	1	0.646954
GO:0034470	ncRNA processing	9.91535e-05	1	1	1	0.7397	1
GO:0034599	cellular response to oxidative stress	0.00132781	1	0.216309	0.877166	1	0.62506
GO:0034614	cellular response to reactive oxygen species	0.0133805	1	0.543399	0.877166	1	0.62506
GO:0034660	ncRNA metabolic process	0.00132781	1	1	1	0.900112	1
GO:0034754	cellular hormone metabolic process	0.0114157	0.543757	0.0680494	0.103117	0.27501	0.646954
GO:0042254	ribosome biogenesis	0.000340633	1	0.885867	1	0.391675	1
GO:0042401	cellular biogenic amine biosynthetic process	0.000227007	0.887859	0.483951	0.982506	0.32187	1
GO:0042436	indole-containing compound catabolic process	9.88352e-06	0.133961	0.0591824	0.0667811	0.283817	0.723935
GO:0042592	homeostatic process	0.0479188	0.216432	0.58596	0.105216	0.990893	1
GO:0042631	cellular response to water deprivation	0.00065234	0.552304	0.492741	1	0.97998	0.567762
GO:0043161	proteasome-mediated ubiquitin-dependent protein catabolic process	0.00074059	0.855026	0.0513087	1	0.286831	1
GO:0043412	macromolecule modification	4.9735e-25	1	0.335938	0.560886	0.731992	1
GO:0043543	protein acylation	4.3912e-15	0.30867	0.248922	0.26334	0.385004	0.396816
GO:0043647	inositol phosphate metabolic process	0.00111936	1	1	1	1	1
GO:0044272	sulfur compound biosynthetic process	0.0411663	0.265608	0.196745	0.168365	0.375158	1
GO:0044770	cell cycle phase transition	0.0455203	1	1	1	0.899774	1
GO:0044772	mitotic cell cycle phase transition	0.0455203	1	1	1	0.899774	1
GO:0046164	alcohol catabolic process	0.0430872	1	1	1	1	1
GO:0046165	alcohol biosynthetic process	0.0150254	1	0.906067	1	0.626498	0.971711
GO:0046173	polyol biosynthetic process	0.0294716	1	1	1	0.884758	0.816208
GO:0046174	polyol catabolic process	0.0424262	1	1	1	1	1
GO:0046218	indolalkylamine catabolic process	9.88352e-06	0.165883	0.0851711	0.143769	0.378105	0.941415
GO:0046283	anthocyanin-containing compound metabolic process	0.0082706	0.388778	0.447247	1	0.265229	1
GO:0046838	phosphorylated carbohydrate dephosphorylation	0.0424262	0.963352	1	1	1	1
GO:0046855	inositol phosphate dephosphorylation	0.0424262	0.963352	1	1	1	1
GO:0046916	cellular transition metal ion homeostasis	0.0057926	0.136077	1	0.985452	0.187658	0.522318
GO:0050657	nucleic acid transport	0.00473093	1	0.734578	1	0.0652434	0.431439
GO:0050658	RNA transport	0.00473093	1	0.734578	1	0.0652434	0.431439
GO:0051028	mRNA transport	0.00473093	1	0.488889	1	0.121408	1
GO:0051052	regulation of DNA metabolic process	0.0136677	1	0.167215	1	0.960293	1
GO:0051168	nuclear export	0.00473093	1	0.543399	1	0.0652434	0.596067
GO:0051174	regulation of phosphorus metabolic process	4.27391e-07	0.163822	1	1	1	1
GO:0051236	establishment of RNA localization	0.00473093	1	0.734578	1	0.0652434	0.431439
GO:0051246	regulation of protein metabolic process	1.04999e-05	1	1	1	1	1
GO:0051726	regulation of cell cycle	0.0434899	1	0.21012	1	0.788129	1
GO:0055062	phosphate ion homeostasis	0.000328627	0.703221	1	0.680144	0.500889	1
GO:0055065	metal ion homeostasis	0.000412838	0.220777	1	1	1	0.586896
GO:0055074	calcium ion homeostasis	0.00346723	0.0874337	1	0.0817104	0.626283	0.860082
GO:0055076	transition metal ion homeostasis	0.0125604	0.208863	0.908575	1	0.974852	0.987471
GO:0055083	monovalent inorganic anion homeostasis	0.000328627	0.703221	1	0.680144	0.500889	1
GO:0071166	ribonucleoprotein complex localization	0.00473093	1	0.734578	1	0.0652434	0.431439
GO:0071426	ribonucleoprotein complex export from nucleus	0.00473093	1	0.734578	1	0.0652434	0.431439
GO:0071427	mRNA-containing ribonucleoprotein complex export from nucleus	0.00473093	1	0.488889	1	0.121408	1
GO:0071462	cellular response to water stimulus	0.00065234	0.552304	0.492741	1	0.97998	0.567762
GO:0071496	cellular response to external stimulus	0.0161935	0.204243	0.283415	1	1	0.0534964
GO:0071545	inositol phosphate catabolic process	0.0424262	0.963352	1	1	1	1
GO:0072505	divalent inorganic anion homeostasis	0.000328627	0.443862	1	0.680144	0.500889	1
GO:0072506	trivalent inorganic anion homeostasis	0.000328627	0.703221	1	0.680144	0.500889	1
GO:0097237	cellular response to toxic substance	0.00201724	1	1	0.85339	1	0.866815
GO:0098771	inorganic ion homeostasis	4.01687e-06	0.114323	1	0.828688	0.980612	0.495116
GO:1901606	alpha-amino acid catabolic process	0.0447645	0.132166	0.0569607	0.447969	0.263461	1
GO:1901616	organic hydroxy compound catabolic process	0.0221687	0.900034	0.436397	1	0.66162	1
GO:1903047	mitotic cell cycle process	0.0492819	1	1	1	0.802086	1
GO:0000023	maltose metabolic process	0.914215	0.00031368	1	1	1	1
GO:0000271	polysaccharide biosynthetic process	0.352821	0.0123168	0.372252	1	0.580012	1
GO:0000272	polysaccharide catabolic process	0.919499	3.54915e-06	0.545311	0.891826	0.654742	1
GO:0000956	nuclear-transcribed mRNA catabolic process	0.555642	0.000675098	0.187139	1	1	0.997224
GO:0002218	activation of innate immune response	0.0798243	0.0278121	0.794133	0.292392	0.195428	0.375348
GO:0002238	response to molecule of fungal origin	0.989144	0.0322942	0.798231	1	1	1
GO:0002253	activation of immune response	0.0798243	0.0278121	0.794133	0.292392	0.195428	0.375348
GO:0005976	polysaccharide metabolic process	0.536198	0.000264501	0.178725	0.530391	0.547197	1
GO:0005982	starch metabolic process	0.645624	8.39177e-06	1	1	1	1
GO:0005983	starch catabolic process	0.999989	1.22887e-11	1	1	0.234119	1
GO:0005984	disaccharide metabolic process	0.999989	2.31222e-08	1	1	1	1
GO:0005985	sucrose metabolic process	0.858606	1.56837e-06	1	1	0.664713	1
GO:0005986	sucrose biosynthetic process	0.486403	0.00798944	1	1	0.232386	1
GO:0005991	trehalose metabolic process	0.999989	0.00213649	0.322756	1	1	1
GO:0005992	trehalose biosynthetic process	0.999989	0.000199435	0.322756	1	0.957785	0.935488
GO:0006073	cellular glucan metabolic process	0.999989	0.00551305	0.698615	0.457617	1	1
GO:0006351	transcription, DNA-templated	0.722394	0.0322942	1	0.617924	0.433545	1
GO:0006355	regulation of transcription, DNA-templated	0.6782	0.000264501	1	0.418394	0.145962	0.935488
GO:0006401	RNA catabolic process	0.724623	0.00981843	0.101194	0.900861	1	1
GO:0006402	mRNA catabolic process	0.378683	0.00111834	0.187139	1	1	1
GO:0006655	phosphatidylglycerol biosynthetic process	0.999989	0.00147631	1	1	1	1
GO:0006714	sesquiterpenoid metabolic process	0.194427	0.0369292	0.776952	1	0.551721	0.300519
GO:0006720	isoprenoid metabolic process	0.999989	0.0446909	0.100005	1	0.423153	1
GO:0006721	terpenoid metabolic process	0.953564	0.0060004	0.0661765	1	0.427058	1
GO:0006778	porphyrin-containing compound metabolic process	0.938791	0.000280221	0.606599	1	0.832476	1
GO:0006787	porphyrin-containing compound catabolic process	0.953564	1.55415e-07	0.333703	1	0.137551	1
GO:0006813	potassium ion transport	0.999989	0.00109397	1	1	1	1
GO:0006814	sodium ion transport	0.234014	0.0306338	1	1	0.842664	1
GO:0006855	drug transmembrane transport	0.358393	0.0272164	0.118105	1	0.897766	1
GO:0006891	intra-Golgi vesicle-mediated transport	0.537122	0.00856803	0.935964	1	0.527816	1
GO:0006897	endocytosis	0.631423	0.00069584	1	1	1	1
GO:0006914	autophagy	0.378832	3.37596e-05	0.659116	1	0.46279	1
GO:0007033	vacuole organization	0.180802	0.0057866	0.606599	0.143576	0.400058	0.122185
GO:0007166	cell surface receptor signaling pathway	0.759703	0.036044	1	1	1	1
GO:0007167	enzyme linked receptor protein signaling pathway	0.787447	0.0229219	1	1	1	1
GO:0007169	transmembrane receptor protein tyrosine kinase signaling pathway	0.787447	0.0229219	1	1	1	1
GO:0007602	phototransduction	0.999989	0.0127017	0.829668	0.795853	0.209045	1
GO:0007623	circadian rhythm	0.905097	1.44758e-17	0.887352	1	1	1
GO:0008300	isoprenoid catabolic process	0.999989	0.00173713	0.675898	1	0.320484	1
GO:0009251	glucan catabolic process	0.999989	1.22887e-11	1	1	0.234119	1
GO:0009311	oligosaccharide metabolic process	0.999989	1.6901e-09	1	1	1	1
GO:0009312	oligosaccharide biosynthetic process	0.999989	2.989e-08	0.528943	1	0.114897	1
GO:0009410	response to xenobiotic stimulus	0.554049	0.00108085	0.734578	1	0.878834	1
GO:0009583	detection of light stimulus	0.999989	0.0127017	0.829668	0.795853	0.209045	1
GO:0009585	red, far-red light phototransduction	0.999989	0.0127017	0.829668	0.795853	0.209045	1
GO:0009606	tropism	0.999989	0.00220305	0.876076	1	0.997257	1
GO:0009629	response to gravity	0.977139	0.00789327	1	1	0.915012	1
GO:0009630	gravitropism	0.988557	0.00118569	0.954317	1	1	1
GO:0009637	response to blue light	0.999989	2.24994e-06	1	1	0.316351	1
GO:0009648	photoperiodism	0.951737	0.00127379	1	1	1	0.746751
GO:0009685	gibberellin metabolic process	0.887861	0.00882422	1	1	0.22026	1
GO:0009687	abscisic acid metabolic process	0.211739	0.0333069	0.35177	1	0.557658	0.300519
GO:0009734	auxin-activated signaling pathway	0.904242	0.00149622	0.538496	1	1	1
GO:0009741	response to brassinosteroid	0.999989	5.56929e-06	1	0.648015	0.884758	1
GO:0009742	brassinosteroid mediated signaling pathway	0.999989	0.0172719	1	0.900861	1	1
GO:0009838	abscission	0.792964	0.0122793	1	1	0.425259	1
GO:0009864	induced systemic resistance, jasmonic acid mediated signaling pathway	0.918145	0.0373723	0.386933	0.787267	0.107742	0.0743027
GO:0009894	regulation of catabolic process	0.999989	0.00640452	1	0.109113	0.7397	0.470962
GO:0009896	positive regulation of catabolic process	0.953564	0.0195187	1	0.203245	0.936608	1
GO:0009911	positive regulation of flower development	0.999989	0.000126898	1	1	0.999266	1
GO:0009958	positive gravitropism	0.999989	0.0250207	1	1	0.554277	1
GO:0009968	negative regulation of signal transduction	0.999989	8.31371e-07	0.675898	0.609292	0.128364	1
GO:0010017	red or far-red light signaling pathway	0.529868	1.4778e-05	1	1	0.869707	1
GO:0010029	regulation of seed germination	0.493702	0.00542943	0.658794	0.276306	0.743256	0.396127
GO:0010114	response to red light	0.965074	0.00211298	1	1	0.158884	1
GO:0010118	stomatal movement	0.483371	0.000226977	0.0655301	0.539148	0.285686	0.44301
GO:0010119	regulation of stomatal movement	0.937005	0.000941705	0.196745	0.983626	0.281709	0.789463
GO:0010155	regulation of proton transport	0.999989	0.000269058	1	1	0.42941	1
GO:0010218	response to far red light	0.68936	5.37585e-05	1	1	0.142714	1
GO:0010227	floral organ abscission	0.999989	0.00685474	1	1	0.912318	1
GO:0010351	lithium ion transport	0.531097	0.00452807	0.784848	0.982506	1	1
GO:0010383	cell wall polysaccharide metabolic process	0.959739	0.000974099	0.139191	0.240567	0.0922217	1
GO:0010410	hemicellulose metabolic process	0.787552	0.00484915	0.516127	0.88367	0.137063	1
GO:0010413	glucuronoxylan metabolic process	0.0835334	0.00350908	0.74283	1	0.137063	1
GO:0010468	regulation of gene expression	0.353693	0.000246748	1	0.567135	0.212517	1
GO:0010556	regulation of macromolecule biosynthetic process	0.476136	0.0116094	0.799779	0.377296	0.19165	0.970503
GO:0010565	regulation of cellular ketone metabolic process	0.999989	0.000347436	0.565389	0.849584	1	1
GO:0010648	negative regulation of cell communication	0.999989	8.31371e-07	0.675898	0.609292	0.128364	1
GO:0015672	monovalent inorganic cation transport	0.999989	5.20129e-10	1	0.739143	0.567156	1
GO:0015850	organic hydroxy compound transport	0.346355	0.00368723	1	1	0.737181	1
GO:0015994	chlorophyll metabolic process	0.831479	8.6024e-05	0.637443	1	0.891075	1
GO:0015996	chlorophyll catabolic process	0.921318	1.95236e-08	0.333703	1	0.137551	1
GO:0016101	diterpenoid metabolic process	0.788046	0.0210745	1	0.694472	0.11633	1
GO:0016115	terpenoid catabolic process	0.999989	0.00173713	0.675898	1	0.320484	1
GO:0017001	antibiotic catabolic process	0.981549	0.000422233	0.965812	0.196185	1	1
GO:0019219	regulation of nucleobase-containing compound metabolic process	0.550992	0.0306338	0.597055	0.409548	0.243763	0.932029
GO:0019252	starch biosynthetic process	0.716448	0.00885559	1	1	1	1
GO:0019725	cellular homeostasis	0.0602587	0.000891405	1	0.336278	0.758962	0.383696
GO:0023057	negative regulation of signaling	0.999989	8.31371e-07	0.675898	0.609292	0.128364	1
GO:0031326	regulation of cellular biosynthetic process	0.378832	0.00582731	0.641923	0.458957	0.195428	1
GO:0031329	regulation of cellular catabolic process	0.999989	7.39058e-05	1	0.0525101	0.702749	0.176615
GO:0032350	regulation of hormone metabolic process	0.467627	0.00331574	0.954657	0.65726	0.0797635	1
GO:0032774	RNA biosynthetic process	0.722394	0.0377468	1	0.64591	0.467723	1
GO:0032879	regulation of localization	0.999989	6.9612e-10	0.333703	1	0.883493	1
GO:0032880	regulation of protein localization	0.999989	0.000114334	0.318567	1	1	1
GO:0033013	tetrapyrrole metabolic process	0.938791	0.000199435	0.606599	1	0.832476	1
GO:0033015	tetrapyrrole catabolic process	0.953564	1.55415e-07	0.333703	1	0.137551	1
GO:0033692	cellular polysaccharide biosynthetic process	0.179636	0.0221958	0.967632	1	0.78925	1
GO:0034220	ion transmembrane transport	0.987606	0.00257784	1	0.753542	0.321344	1
GO:0034637	cellular carbohydrate biosynthetic process	0.243853	0.000516546	0.939929	1	0.669609	1
GO:0034762	regulation of transmembrane transport	0.999989	0.000724933	0.955722	0.733798	0.364738	1
GO:0034765	regulation of ion transmembrane transport	0.999989	0.000724933	0.955722	0.733798	0.364738	1
GO:0042440	pigment metabolic process	0.170958	0.016905	0.0856887	1	0.399446	1
GO:0042737	drug catabolic process	0.315335	0.000264501	0.173225	0.135479	0.670095	0.600211
GO:0042744	hydrogen peroxide catabolic process	0.997742	0.000422233	0.988585	0.183884	1	1
GO:0042752	regulation of circadian rhythm	0.911008	2.86484e-09	1	1	1	1
GO:0043085	positive regulation of catalytic activity	0.953564	0.0352739	1	1	1	1
GO:0043269	regulation of ion transport	0.79885	3.62368e-07	0.585172	0.982506	0.788129	1
GO:0043288	apocarotenoid metabolic process	0.211739	0.0333069	0.35177	1	0.557658	0.300519
GO:0043401	steroid hormone mediated signaling pathway	0.999989	0.0172719	1	0.900861	1	1
GO:0044036	cell wall macromolecule metabolic process	0.904242	0.0113582	0.0570322	0.56777	0.0739049	1
GO:0044038	cell wall macromolecule biosynthetic process	0.0659978	0.00131086	0.573462	1	0.0943213	1
GO:0044042	glucan metabolic process	0.999989	0.00551305	0.698615	0.457617	1	1
GO:0044247	cellular polysaccharide catabolic process	0.999989	1.22887e-11	1	1	0.234119	1
GO:0044262	cellular carbohydrate metabolic process	0.711137	0.000149424	0.653561	1	0.915012	1
GO:0044264	cellular polysaccharide metabolic process	0.711137	0.000846417	0.780727	0.519326	0.797364	1
GO:0044275	cellular carbohydrate catabolic process	0.999989	1.79602e-12	1	1	0.234119	1
GO:0045017	glycerolipid biosynthetic process	0.953564	0.0241732	0.681739	0.870554	1	1
GO:0045491	xylan metabolic process	0.123609	0.00862884	0.60857	1	0.16643	1
GO:0045492	xylan biosynthetic process	0.0835334	0.00350908	0.675957	1	0.109961	1
GO:0046149	pigment catabolic process	0.981546	1.95236e-08	0.333703	1	0.137551	1
GO:0046351	disaccharide biosynthetic process	0.999989	5.53147e-08	0.542725	1	0.277276	1
GO:0046471	phosphatidylglycerol metabolic process	0.999989	0.00861327	1	1	1	1
GO:0046486	glycerolipid metabolic process	0.877401	0.0416307	0.734578	0.698436	1	1
GO:0046685	response to arsenic-containing substance	0.244791	0.0007791	0.505923	1	0.936529	1
GO:0046777	protein autophosphorylation	0.999989	9.32946e-15	0.607222	0.180991	1	1
GO:0046885	regulation of hormone biosynthetic process	0.377183	0.00470353	0.959336	0.643437	0.708676	1
GO:0048443	stamen development	0.984419	0.0287796	0.606599	1	0.633621	1
GO:0048466	androecium development	0.984419	0.0287796	0.606599	1	0.633621	1
GO:0048511	rhythmic process	0.905097	1.44758e-17	0.887352	1	1	1
GO:0048527	lateral root development	0.999989	0.00120252	0.157898	1	0.419191	0.384974
GO:0048528	post-embryonic root development	0.999989	0.000899983	0.478533	1	0.458914	0.384974
GO:0048545	response to steroid hormone	0.999989	0.0172719	1	0.900861	1	1
GO:0048571	long-day photoperiodism	0.120006	4.03861e-06	1	1	1	1
GO:0048573	photoperiodism, flowering	0.889471	0.00124106	1	1	1	0.848984
GO:0048574	long-day photoperiodism, flowering	0.120006	4.03861e-06	1	1	1	1
GO:0048582	positive regulation of post-embryonic development	0.999989	4.15879e-08	1	1	0.908415	1
GO:0048653	anther development	0.911478	0.034164	0.0806867	0.912619	0.350347	0.935488
GO:0051049	regulation of transport	0.864325	1.77443e-06	0.530205	1	0.883493	1
GO:0051094	positive regulation of developmental process	0.999989	5.06327e-08	0.672115	1	0.894468	1
GO:0051171	regulation of nitrogen compound metabolic process	0.352821	0.0087152	0.894803	0.540663	0.609729	1
GO:0051187	cofactor catabolic process	0.999989	7.61714e-10	0.578507	0.308231	0.680209	1
GO:0051188	cofactor biosynthetic process	0.676203	0.0208635	0.0680494	0.774141	0.557658	0.534384
GO:0051240	positive regulation of multicellular organismal process	0.999989	1.54035e-07	0.672115	1	0.850535	1
GO:0051252	regulation of RNA metabolic process	0.654014	0.000414462	1	0.350816	0.153358	0.898744
GO:0055082	cellular chemical homeostasis	0.0828147	0.000532295	1	0.39223	0.576953	0.567194
GO:0055085	transmembrane transport	0.358393	9.66316e-10	0.218272	0.753542	0.581502	1
GO:0060255	regulation of macromolecule metabolic process	0.268341	0.00202683	0.90941	0.584424	0.585321	1
GO:0061919	process utilizing autophagic mechanism	0.378832	3.37596e-05	0.659116	1	0.46279	1
GO:0062012	regulation of small molecule metabolic process	0.461789	0.00469522	0.517788	0.55173	0.532887	0.978771
GO:0065002	intracellular protein transmembrane transport	0.0725591	0.00170356	0.90941	1	1	1
GO:0070589	cellular component macromolecule biosynthetic process	0.0659978	0.00131086	0.573462	1	0.0943213	1
GO:0070592	cell wall polysaccharide biosynthetic process	0.0659978	0.00131086	0.573462	1	0.0943213	1
GO:0071281	cellular response to iron ion	0.864325	0.0280421	0.197405	0.300178	0.393927	0.492641
GO:0071365	cellular response to auxin stimulus	0.910167	0.000929799	0.25158	1	0.702823	1
GO:0071367	cellular response to brassinosteroid stimulus	0.999989	0.0172719	1	0.900861	1	1
GO:0071383	cellular response to steroid hormone stimulus	0.999989	0.0172719	1	0.900861	1	1
GO:0071478	cellular response to radiation	0.179859	1.90792e-07	1	1	0.631359	1
GO:0071482	cellular response to light stimulus	0.179859	1.90792e-07	1	1	0.631359	1
GO:0071489	cellular response to red or far red light	0.282814	5.37585e-05	1	1	0.869707	1
GO:0071806	protein transmembrane transport	0.0725591	0.00170356	0.90941	1	1	1
GO:0072348	sulfur compound transport	0.65968	0.014613	1	0.851268	1	1
GO:0090558	plant epidermis development	0.999989	0.0322808	0.154327	1	1	1
GO:0097659	nucleic acid-templated transcription	0.722394	0.0322942	1	0.617924	0.433545	1
GO:0098655	cation transmembrane transport	0.999989	4.45334e-05	1	0.983626	0.582294	1
GO:0098657	import into cell	0.631423	0.00069584	1	1	1	1
GO:0098660	inorganic ion transmembrane transport	0.999989	1.7014e-05	1	0.983626	0.464399	1
GO:0098662	inorganic cation transmembrane transport	0.999989	4.45334e-05	1	0.983626	0.464399	1
GO:1900140	regulation of seedling development	0.493702	0.00223934	0.658794	0.276306	0.743256	0.396127
GO:1902531	regulation of intracellular signal transduction	0.999989	0.00290455	0.965812	0.350816	0.76954	1
GO:1902532	negative regulation of intracellular signal transduction	0.999989	0.00126113	1	0.753542	0.76954	1
GO:1902600	proton transmembrane transport	0.999989	7.12887e-05	1	0.912619	0.564436	1
GO:1902644	tertiary alcohol metabolic process	0.211739	0.0333069	0.35177	1	0.557658	0.300519
GO:1903506	regulation of nucleic acid-templated transcription	0.6782	0.000264501	1	0.418394	0.145962	0.935488
GO:1904062	regulation of cation transmembrane transport	0.999989	0.000132718	1	1	0.42941	1
GO:2000030	regulation of response to red or far red light	0.999989	0.014613	1	0.512197	0.118967	0.866815
GO:2000112	regulation of cellular macromolecule biosynthetic process	0.476136	0.0116094	0.799779	0.377296	0.19165	0.970503
GO:2000243	positive regulation of reproductive process	0.999989	6.53352e-10	0.970004	1	0.908415	1
GO:2000762	regulation of phenylpropanoid metabolic process	0.423675	0.00072735	0.66829	1	0.643116	1
GO:2001141	regulation of RNA biosynthetic process	0.6782	0.000264501	1	0.418394	0.145962	0.935488
GO:0000038	very long-chain fatty acid metabolic process	0.999989	0.726031	0.000481534	1	0.32187	1
GO:0000724	double-strand break repair via homologous recombination	0.831479	1	0.0212931	1	0.506782	1
GO:0000725	recombinational repair	0.831479	1	0.0212931	1	0.506782	1
GO:0000902	cell morphogenesis	0.999989	0.178507	0.0429423	1	0.915012	1
GO:0001676	long-chain fatty acid metabolic process	0.993043	0.509266	0.00321188	1	0.429964	0.398692
GO:0006012	galactose metabolic process	0.911478	0.203509	0.0118295	0.960166	0.296196	1
GO:0006084	acetyl-CoA metabolic process	0.999989	1	2.7408e-07	1	0.46279	1
GO:0006270	DNA replication initiation	0.116781	1	0.0222227	0.64591	0.752206	1
GO:0006310	DNA recombination	0.293502	1	0.0059728	1	0.838866	1
GO:0006323	DNA packaging	0.938791	1	0.00609253	1	0.739337	1
GO:0006333	chromatin assembly or disassembly	0.999989	1	0.0325295	1	0.723814	1
GO:0006366	transcription by RNA polymerase II	0.943602	0.0679334	0.000503507	1	1	1
GO:0006412	translation	0.549973	1	0.000731164	0.584424	0.145962	0.0822565
GO:0006518	peptide metabolic process	0.494571	1	0.000753107	0.601862	0.135232	0.125538
GO:0006633	fatty acid biosynthetic process	0.999989	1	0.00052776	0.740452	0.83886	1
GO:0006637	acyl-CoA metabolic process	0.999989	1	3.96326e-07	0.993199	0.425374	1
GO:0006665	sphingolipid metabolic process	0.652819	0.371273	0.0031218	0.226149	0.633127	1
GO:0006694	steroid biosynthetic process	0.999989	0.415201	1.52325e-11	1	0.948706	1
GO:0006722	triterpenoid metabolic process	0.953564	0.949469	0.0024573	1	0.548267	1
GO:0006732	coenzyme metabolic process	0.842844	0.110443	7.28595e-07	0.144527	0.137077	0.742895
GO:0006974	cellular response to DNA damage stimulus	0.687216	1	0.0220722	1	0.956718	1
GO:0008202	steroid metabolic process	0.999989	0.226848	2.27852e-11	0.756586	0.669609	1
GO:0008643	carbohydrate transport	0.606202	0.466304	0.0212931	1	0.746882	1
GO:0009063	cellular amino acid catabolic process	0.0666519	0.0791882	0.0186126	0.536314	0.266187	0.866815
GO:0009225	nucleotide-sugar metabolic process	0.684553	0.564802	1.72378e-07	0.502574	1	1
GO:0009226	nucleotide-sugar biosynthetic process	0.999989	1	0.000329359	0.73992	0.931059	1
GO:0009640	photomorphogenesis	0.933777	1	0.0196569	1	0.294534	1
GO:0009653	anatomical structure morphogenesis	0.999989	0.905205	0.0194795	1	0.855845	1
GO:0009809	lignin biosynthetic process	0.0543435	1	1.42279e-06	1	0.785971	1
GO:0009825	multidimensional cell growth	0.999989	0.77331	0.00213653	1	0.666837	1
GO:0009832	plant-type cell wall biogenesis	0.824008	1	0.00163378	0.113006	0.785971	1
GO:0009845	seed germination	0.753135	1	0.0400602	0.56777	0.306876	0.367411
GO:0009846	pollen germination	0.0610426	0.201283	0.00408937	1	1	1
GO:0009888	tissue development	0.932794	0.785115	0.00786245	1	0.928369	1
GO:0009891	positive regulation of biosynthetic process	0.115447	0.177348	0.0325551	1	0.429964	1
GO:0009932	cell tip growth	0.999989	1	0.0226967	1	0.795846	1
GO:0010022	meristem determinacy	0.999989	1	0.0275678	1	0.921183	1
GO:0010025	wax biosynthetic process	0.68936	0.37367	0.00465676	1	0.564436	1
GO:0010073	meristem maintenance	0.764983	1	2.95651e-05	1	0.725662	1
GO:0010075	regulation of meristem growth	0.662938	1	0.00434426	1	0.565339	1
GO:0010082	regulation of root meristem growth	0.999989	0.375188	0.00421813	1	1	1
GO:0010143	cutin biosynthetic process	0.999989	1	0.00363036	1	0.0781822	1
GO:0010166	wax metabolic process	0.68936	0.37367	0.00205783	1	0.564436	1
GO:0010252	auxin homeostasis	0.997742	0.0665676	0.000430785	1	1	1
GO:0010449	root meristem growth	0.999989	1	0.00421813	1	1	1
GO:0016043	cellular component organization	0.400518	1	7.72256e-09	0.161558	0.301197	1
GO:0016104	triterpenoid biosynthetic process	0.953564	0.949469	0.0024573	1	0.548267	1
GO:0016125	sterol metabolic process	0.999989	1	2.26816e-11	0.692708	0.724779	1
GO:0016126	sterol biosynthetic process	0.999989	1	4.71568e-11	0.505653	0.666939	1
GO:0016444	somatic cell DNA recombination	0.49435	1	0.0348376	1	0.590798	1
GO:0019216	regulation of lipid metabolic process	0.999989	0.06698	7.4743e-05	0.993181	0.675353	1
GO:0019321	pentose metabolic process	0.831479	0.228521	0.0167558	1	0.80112	0.596067
GO:0019742	pentacyclic triterpenoid metabolic process	0.953564	0.949469	0.0024573	1	0.869014	1
GO:0019745	pentacyclic triterpenoid biosynthetic process	0.953564	0.949469	0.0024573	1	0.869014	1
GO:0021700	developmental maturation	0.999989	1	0.000481534	0.900289	0.254244	1
GO:0022607	cellular component assembly	0.517489	1	0.0492861	1	0.737181	1
GO:0030148	sphingolipid biosynthetic process	0.999989	0.687899	0.00434426	0.377296	0.633127	1
GO:0030154	cell differentiation	0.999989	1	0.000133351	1	0.669609	1
GO:0031407	oxylipin metabolic process	0.999989	1	0.000126363	0.900861	0.806757	0.987471
GO:0031408	oxylipin biosynthetic process	0.999989	1	0.000126363	1	0.580012	0.987471
GO:0031497	chromatin assembly	0.938791	1	0.0161265	1	0.884758	1
GO:0032392	DNA geometric change	0.669489	1	0.00609253	0.794053	0.674534	1
GO:0032508	DNA duplex unwinding	0.669489	1	0.00609253	0.794053	0.508282	1
GO:0032989	cellular component morphogenesis	0.999989	0.250725	0.0166107	1	0.799945	1
GO:0034622	cellular protein-containing complex assembly	0.69701	1	0.00110218	1	0.966305	1
GO:0035266	meristem growth	0.672374	1	0.00267681	1	0.719481	1
GO:0035383	thioester metabolic process	0.999989	1	3.96326e-07	0.993199	0.425374	1
GO:0040008	regulation of growth	0.778603	0.699939	0.00109752	1	0.423479	1
GO:0042335	cuticle development	0.999989	1	0.0436857	1	0.345964	1
GO:0042546	cell wall biogenesis	0.34284	1	3.25518e-05	0.143576	0.104501	1
GO:0042732	D-xylose metabolic process	0.831479	0.390504	0.00334961	1	0.80112	0.596067
GO:0043043	peptide biosynthetic process	0.549973	1	0.000427342	0.578181	0.136273	0.0973085
GO:0043603	cellular amide metabolic process	0.864325	1	0.000133351	0.775158	0.107742	0.159506
GO:0043604	amide biosynthetic process	0.672374	1	0.000178655	0.702797	0.133984	0.117903
GO:0043933	protein-containing complex subunit organization	0.724623	1	0.00042157	0.830719	0.898526	1
GO:0044085	cellular component biogenesis	0.129191	1	1.88458e-06	0.336874	0.342044	1
GO:0046519	sphingoid metabolic process	0.959739	1	0.00434426	1	0.797001	1
GO:0046520	sphingoid biosynthetic process	0.959739	1	0.00434426	1	0.797001	1
GO:0048507	meristem development	0.780983	1	0.00236429	1	1	1
GO:0048509	regulation of meristem development	0.819981	0.949469	0.00573489	1	0.845371	1
GO:0048588	developmental cell growth	0.999989	0.114526	1.9033e-05	1	0.553153	1
GO:0048589	developmental growth	0.999989	0.336333	0.000164323	0.870802	0.526497	1
GO:0048638	regulation of developmental growth	0.845732	0.894528	0.0031218	1	0.408407	1
GO:0048731	system development	0.545382	0.540081	0.0134485	1	0.561146	1
GO:0048767	root hair elongation	0.999989	0.157822	2.87496e-06	0.438113	0.301491	1
GO:0048869	cellular developmental process	0.999989	1	6.70116e-05	1	0.525703	1
GO:0050793	regulation of developmental process	0.697135	1	0.0495196	1	0.639446	1
GO:0051235	maintenance of location	0.999989	1	0.00722302	1	0.971453	1
GO:0060560	developmental growth involved in morphogenesis	0.999989	0.20519	0.000656034	1	0.692373	1
GO:0065003	protein-containing complex assembly	0.631423	1	0.000617252	0.985452	0.89291	1
GO:0070647	protein modification by small protein conjugation or removal	0.0743909	1	0.0459205	1	1	1
GO:0071103	DNA conformation change	0.911478	1	0.000208285	0.641002	0.708856	1
GO:0071695	anatomical structure maturation	0.999989	1	0.000845169	0.828292	0.286704	1
GO:0071731	response to nitric oxide	0.571147	1	0.00936973	1	0.980612	0.449526
GO:0080147	root hair cell development	0.999989	0.0930413	2.24578e-06	0.549281	0.228269	1
GO:0090351	seedling development	0.753135	1	0.0482956	0.56777	0.306876	0.367411
GO:0097164	ammonium ion metabolic process	0.999989	0.424917	1.4168e-05	1	0.666939	1
GO:0097366	response to bronchodilator	0.571147	1	0.00936973	1	0.980612	0.449526
GO:1901568	fatty acid derivative metabolic process	0.454119	0.378918	5.00957e-07	0.487147	0.611989	1
GO:1901570	fatty acid derivative biosynthetic process	0.454119	0.37367	0.00465676	0.923506	0.564803	1
GO:1905392	plant organ morphogenesis	0.999989	1	0.00955226	1	0.860968	1
GO:0000398	mRNA splicing, via spliceosome	0.416671	1	0.953114	0.621668	0.0336756	0.818499
GO:0006091	generation of precursor metabolites and energy	0.467627	0.45549	0.421777	0.12645	0.0171291	0.0561213
GO:0006511	ubiquitin-dependent protein catabolic process	0.305069	0.226848	0.111279	0.264117	0.00214584	0.627162
GO:0007389	pattern specification process	0.999989	1	0.524675	1	0.0359746	1
GO:0009060	aerobic respiration	0.112109	0.900891	0.573462	0.0623131	0.021119	0.0422048
GO:0009411	response to UV	0.308549	0.370439	0.168025	1	0.0227333	1
GO:0009735	response to cytokinin	0.148273	0.687899	0.232133	0.0149388	0.0922217	0.27826
GO:0009749	response to glucose	0.301341	0.0649783	0.47803	0.012881	0.000483009	1
GO:0009789	positive regulation of abscisic acid-activated signaling pathway	0.439151	0.0584369	0.472501	0.505653	0.0396231	1
GO:0009914	hormone transport	0.999989	0.828254	0.159487	1	0.0171291	1
GO:0009926	auxin polar transport	0.999989	0.929488	0.248922	1	0.00675377	1
GO:0015980	energy derivation by oxidation of organic compounds	0.404553	0.15623	0.320395	0.0924703	0.00339576	0.120981
GO:0019722	calcium-mediated signaling	0.904242	0.068294	0.196745	0.550147	0.00174269	0.253855
GO:0019932	second-messenger-mediated signaling	0.782241	0.190174	0.196745	0.753542	0.0092226	0.464545
GO:0019941	modification-dependent protein catabolic process	0.265691	0.399778	0.10591	0.264117	0.00214584	0.723935
GO:0022904	respiratory electron transport chain	0.999989	1	0.263171	0.546258	0.018911	0.391415
GO:0030243	cellulose metabolic process	0.999989	1	0.127894	5.4064e-05	0.441244	1
GO:0032940	secretion by cell	0.210579	0.61708	1	0.258465	0.0681518	0.0135926
GO:0043632	modification-dependent macromolecule catabolic process	0.265691	0.399778	0.10591	0.264117	0.00214584	0.723935
GO:0045333	cellular respiration	0.404553	0.15623	0.320395	0.0924703	0.00339576	0.120981
GO:0046903	secretion	0.210579	0.412074	1	0.258465	0.0681518	0.0135926
GO:0051093	negative regulation of developmental process	0.43162	0.339714	0.800454	1	0.980612	0.0228177
GO:0051241	negative regulation of multicellular organismal process	0.26979	0.376324	1	1	0.980612	0.0228177
GO:0051273	beta-glucan metabolic process	0.999989	1	0.100005	0.000283506	0.660675	1
GO:0052541	plant-type cell wall cellulose metabolic process	0.999989	0.166709	0.399192	9.38495e-06	0.26976	0.597212
GO:0060918	auxin transport	0.999989	0.930264	0.106351	1	0.0171291	1
GO:1901421	positive regulation of response to alcohol	0.439151	0.0584369	0.472501	0.505653	0.0396231	1
GO:1905959	positive regulation of cellular response to alcohol	0.439151	0.0584369	0.472501	0.505653	0.0396231	1
GO:0001666	response to hypoxia	1.0009e-08	0.00930983	1	1	0.114897	0.0973268
GO:0002237	response to molecule of bacterial origin	4.08695e-12	3.05656e-05	0.318449	0.982506	0.855191	0.804088
GO:0002684	positive regulation of immune system process	0.000149173	0.00583703	0.372252	0.386385	0.16643	0.44301
GO:0006464	cellular protein modification process	6.14919e-24	0.0230468	0.333703	0.513029	0.7397	1
GO:0006470	protein dephosphorylation	2.0799e-11	0.0306338	1	1	1	1
GO:0006486	protein glycosylation	2.09904e-05	0.0009504	0.650118	1	1	1
GO:0006487	protein N-linked glycosylation	0.00250201	0.011092	1	0.982506	1	1
GO:0006497	protein lipidation	5.56437e-18	0.0430951	0.333703	0.471334	0.375158	0.357993
GO:0006498	N-terminal protein lipidation	5.56437e-18	0.0062966	0.29281	0.336278	0.236185	0.357993
GO:0006499	N-terminal protein myristoylation	5.56437e-18	0.0062966	0.29281	0.336278	0.236185	0.357993
GO:0006625	protein targeting to peroxisome	0.0447135	6.29114e-07	1	0.64591	1	1
GO:0006643	membrane lipid metabolic process	0.0018985	0.0066486	0.900403	1	0.927563	0.899651
GO:0006664	glycolipid metabolic process	0.0022585	0.0108289	1	1	1	0.646954
GO:0006873	cellular ion homeostasis	0.0441501	0.00173713	1	0.644839	0.899774	0.632923
GO:0006874	cellular calcium ion homeostasis	0.0319945	0.0322928	1	0.912619	1	0.993753
GO:0007031	peroxisome organization	0.0331823	6.37038e-07	0.974564	0.641002	0.97998	1
GO:0009100	glycoprotein metabolic process	2.36833e-05	0.00132056	0.783666	1	1	1
GO:0009101	glycoprotein biosynthetic process	2.09904e-05	0.000668649	0.716168	1	1	1
GO:0009247	glycolipid biosynthetic process	0.00614487	0.00831461	1	1	1	0.646954
GO:0009625	response to insect	2.37897e-09	0.000369444	0.711521	0.455711	0.633621	0.0953329
GO:0009682	induced systemic resistance	0.00633542	0.00948285	0.71856	1	0.143213	0.136395
GO:0010260	animal organ senescence	0.000496578	0.00165144	1	1	0.447848	1
GO:0015692	lead ion transport	0.00532188	0.000221276	1	1	0.980612	1
GO:0015696	ammonium transport	0.000191661	0.00192228	0.0890882	1	1	0.632923
GO:0015802	basic amino acid transport	1.54542e-06	0.000380717	0.120947	1	1	0.629553
GO:0015919	peroxisomal membrane transport	0.0447135	6.73163e-07	0.970004	0.64591	1	1
GO:0016042	lipid catabolic process	0.012165	1.83593e-06	0.0694626	0.640331	0.115502	1
GO:0016143	S-glycoside metabolic process	0.000363484	0.000253638	0.532144	0.663445	1	1
GO:0016144	S-glycoside biosynthetic process	0.000149173	0.00192228	0.571431	0.643437	1	1
GO:0016558	protein import into peroxisome matrix	0.0447135	6.73163e-07	0.970004	0.64591	1	1
GO:0018377	protein myristoylation	5.56437e-18	0.0229792	0.247316	0.336278	0.236185	0.357993
GO:0019222	regulation of metabolic process	4.24696e-06	3.36606e-06	0.569915	0.775158	0.0652434	1
GO:0019374	galactolipid metabolic process	0.00323244	0.00616749	1	1	1	0.646954
GO:0019375	galactolipid biosynthetic process	0.00323244	0.00337122	1	1	1	0.646954
GO:0019757	glycosinolate metabolic process	0.000363484	0.000253638	0.532144	0.663445	1	1
GO:0019758	glycosinolate biosynthetic process	0.000149173	0.00192228	0.571431	0.643437	1	1
GO:0019760	glucosinolate metabolic process	0.000363484	0.000253638	0.532144	0.663445	1	1
GO:0019761	glucosinolate biosynthetic process	0.000149173	0.00192228	0.571431	0.643437	1	1
GO:0030003	cellular cation homeostasis	0.0241843	3.29647e-05	1	0.871786	0.886252	0.583864
GO:0031323	regulation of cellular metabolic process	0.000464132	0.000215232	0.853352	0.538432	0.273059	1
GO:0031349	positive regulation of defense response	4.33881e-05	0.0199338	0.643145	0.326997	0.277276	0.357993
GO:0031365	N-terminal protein amino acid modification	5.56437e-18	0.0062966	0.29281	0.336278	0.236185	0.357993
GO:0033037	polysaccharide localization	7.89728e-05	2.64649e-05	0.0872414	0.0769918	0.375158	0.0906993
GO:0035303	regulation of dephosphorylation	2.14298e-13	0.0229792	1	1	1	1
GO:0035304	regulation of protein dephosphorylation	2.14298e-13	0.0229792	1	1	1	1
GO:0036211	protein modification process	6.14919e-24	0.0230468	0.333703	0.513029	0.7397	1
GO:0036293	response to decreased oxygen levels	1.0009e-08	0.00484915	1	1	0.114897	0.0973268
GO:0042157	lipoprotein metabolic process	5.56437e-18	0.0430951	0.333703	0.471334	0.375158	0.357993
GO:0042158	lipoprotein biosynthetic process	5.56437e-18	0.0430951	0.333703	0.471334	0.375158	0.357993
GO:0042743	hydrogen peroxide metabolic process	3.81712e-38	8.05212e-10	1	0.795853	0.599428	0.561882
GO:0043413	macromolecule glycosylation	2.09904e-05	0.0009504	0.650118	1	1	1
GO:0043455	regulation of secondary metabolic process	0.0125604	6.33265e-05	0.766699	1	0.420653	1
GO:0043562	cellular response to nitrogen levels	0.000231085	0.0426606	1	0.119284	0.656122	0.646954
GO:0043574	peroxisomal transport	0.0447135	1.89364e-06	1	0.64591	1	1
GO:0044242	cellular lipid catabolic process	0.00854746	1.34473e-06	0.124902	0.5841	0.176575	1
GO:0044743	protein transmembrane import into intracellular organelle	0.0447135	0.000114334	0.726643	0.64591	0.901045	1
GO:0045089	positive regulation of innate immune response	0.000224972	0.0278121	0.372252	0.277884	0.16643	0.44301
GO:0046467	membrane lipid biosynthetic process	0.0299067	0.0181041	0.90941	1	0.927563	0.970503
GO:0048519	negative regulation of biological process	2.81973e-32	7.04156e-07	0.0998419	0.294555	0.39514	0.325076
GO:0048523	negative regulation of cellular process	8.41699e-11	0.00239139	0.469577	0.193321	0.915012	1
GO:0048878	chemical homeostasis	0.0459751	0.000264501	0.649688	0.0561409	0.550628	1
GO:0050778	positive regulation of immune response	0.000149173	0.00583703	0.372252	0.386385	0.16643	0.44301
GO:0050801	ion homeostasis	0.00820134	0.000944556	1	0.12645	0.697322	0.83127
GO:0051186	cofactor metabolic process	4.17861e-15	2.09634e-09	0.102015	0.648015	0.360492	0.484683
GO:0052545	callose localization	7.89728e-05	5.14716e-05	0.152461	0.0769918	0.375158	0.0906993
GO:0055080	cation homeostasis	0.012438	0.000209105	1	0.753542	0.928369	0.850011
GO:0070085	glycosylation	2.09904e-05	0.000713113	0.650118	1	1	1
GO:0070482	response to oxygen levels	1.0009e-08	0.00484915	1	1	0.114897	0.0973268
GO:0071214	cellular response to abiotic stimulus	0.00119062	8.51384e-06	1	0.900861	0.713923	0.771467
GO:0072503	cellular divalent inorganic cation homeostasis	0.000575092	0.00553276	1	0.794053	0.764051	0.0788846
GO:0072593	reactive oxygen species metabolic process	7.63681e-39	1.23509e-10	1	0.601848	0.429964	0.632923
GO:0072662	protein localization to peroxisome	0.0447135	6.29114e-07	1	0.64591	1	1
GO:0072663	establishment of protein localization to peroxisome	0.0447135	6.29114e-07	1	0.64591	1	1
GO:0104004	cellular response to environmental stimulus	0.00119062	8.51384e-06	1	0.900861	0.713923	0.771467
GO:1901657	glycosyl compound metabolic process	0.000591065	0.0108929	0.543399	0.756586	1	1
GO:1901659	glycosyl compound biosynthetic process	0.000149173	0.00309377	0.606599	0.666084	1	1
GO:1903509	liposaccharide metabolic process	0.0054543	0.0108289	1	1	1	0.672595
GO:0000041	transition metal ion transport	0.00101485	0.0784697	0.019864	0.684216	0.211737	0.449315
GO:0000741	karyogamy	1.18141e-06	1	5.97487e-05	1	0.91266	1
GO:0002213	defense response to insect	0.0452808	0.674777	0.019864	0.990092	0.391675	0.0716155
GO:0006259	DNA metabolic process	0.000521775	1	0.000126363	1	0.669609	1
GO:0006260	DNA replication	0.000612067	1	0.000185512	1	0.600049	1
GO:0006261	DNA-dependent DNA replication	0.00260931	1	6.58757e-06	0.887212	0.900112	1
GO:0006520	cellular amino acid metabolic process	0.0417544	0.363262	0.00077424	0.10619	0.22036	1
GO:0006839	mitochondrial transport	7.65613e-12	1	2.01646e-07	0.595365	0.0548202	1
GO:0006869	lipid transport	2.09999e-07	0.11543	0.00166435	1	0.943374	1
GO:0006996	organelle organization	0.00210098	1	0.000118913	0.273561	0.25711	1
GO:0006997	nucleus organization	0.000172328	1	3.49001e-05	1	0.936529	1
GO:0007005	mitochondrion organization	6.14234e-16	1	6.11543e-10	1	0.189019	1
GO:0007276	gamete generation	3.12532e-05	1	0.0293883	1	0.181294	1
GO:0007292	female gamete generation	1.86451e-06	1	0.000463652	1	0.101681	0.740654
GO:0009072	aromatic amino acid family metabolic process	0.000149173	0.160482	0.0153906	0.199666	0.177481	1
GO:0009074	aromatic amino acid family catabolic process	9.88352e-06	0.160874	0.0331192	0.125984	0.177214	0.922108
GO:0009553	embryo sac development	2.97385e-11	1	8.32365e-05	1	0.0511827	1
GO:0009559	embryo sac central cell differentiation	0.00251236	1	0.00161182	0.782279	0.739337	1
GO:0009560	embryo sac egg cell differentiation	1.39173e-06	1	0.000538941	1	0.137551	0.740654
GO:0009561	megagametogenesis	1.34052e-09	1	7.9671e-05	1	0.137077	1
GO:0009808	lignin metabolic process	0.00223591	1	4.90224e-07	0.985452	0.375158	0.992854
GO:0010167	response to nitrate	1.58946e-13	0.402118	9.56193e-07	0.979901	0.0672457	1
GO:0010197	polar nucleus fusion	0.00251236	1	0.00112962	0.782279	0.739337	1
GO:0010876	lipid localization	0.000146731	1	0.000124722	1	1	1
GO:0015698	inorganic anion transport	2.03989e-09	0.0867757	5.63143e-05	0.88367	0.259846	0.771467
GO:0015931	nucleobase-containing compound transport	1.29762e-08	1	0.000539194	1	0.233286	0.497315
GO:0019953	sexual reproduction	0.000573392	1	0.00435223	1	0.264834	1
GO:0022412	cellular process involved in reproduction in multicellular organism	9.64999e-06	1	0.0308067	1	0.204259	1
GO:0032504	multicellular organism reproduction	0.00120627	1	0.0222541	1	0.0781822	1
GO:0033365	protein localization to organelle	9.16569e-21	1	2.63605e-08	1	0.361663	1
GO:0044267	cellular protein metabolic process	8.30782e-22	0.953896	0.0365614	0.144527	0.236185	1
GO:0044703	multi-organism reproductive process	0.000674326	1	0.0157924	1	0.229193	1
GO:0048284	organelle fusion	1.18141e-06	1	5.97487e-05	1	0.91266	1
GO:0048609	multicellular organismal reproductive process	0.0019996	1	0.0217588	1	0.114897	1
GO:0051276	chromosome organization	0.0167768	1	0.00546721	0.540862	0.789828	1
GO:0051641	cellular localization	3.17274e-80	0.41653	5.00957e-07	0.177664	0.157823	0.180354
GO:0051649	establishment of localization in cell	1.53579e-83	0.627251	6.9105e-07	0.192943	0.122326	0.129633
GO:0072594	establishment of protein localization to organelle	7.14648e-21	1	2.63605e-08	1	0.371362	1
GO:1901135	carbohydrate derivative metabolic process	3.23966e-14	1	0.000694361	0.343479	0.218266	0.415965
GO:1901605	alpha-amino acid metabolic process	0.0396477	1	0.00434426	0.0798782	0.105413	1
GO:0000469	cleavage involved in rRNA processing	8.89797e-05	1	0.157898	1	0.0301253	0.464545
GO:0000478	endonucleolytic cleavage involved in rRNA processing	8.89797e-05	1	0.157898	1	0.0301253	0.464545
GO:0006793	phosphorus metabolic process	1.37419e-20	0.305734	0.265308	0.0445137	0.328682	1
GO:0006913	nucleocytoplasmic transport	5.31641e-06	1	0.126631	1	0.0168252	1
GO:0009267	cellular response to starvation	0.0115566	0.224373	0.105468	0.900861	1	0.0191021
GO:0009991	response to extracellular stimulus	0.00883891	0.0608161	0.240363	1	1	0.0310726
GO:0010112	regulation of systemic acquired resistance	0.00371708	0.79313	0.573053	0.00538428	0.0603108	0.00293014
GO:0031667	response to nutrient levels	0.00601095	0.0501994	0.176798	1	1	0.0337969
GO:0042594	response to starvation	0.0102877	0.0818942	0.120947	0.900861	1	0.0191021
GO:0051169	nuclear transport	5.31641e-06	1	0.126631	1	0.0168252	1
GO:0051170	import into nucleus	2.50869e-08	1	0.221279	1	0.0133232	1
GO:0055081	anion homeostasis	0.000328627	0.245757	0.867589	0.020561	0.0804029	0.993152
GO:0090501	RNA phosphodiester bond hydrolysis	4.00195e-05	1	0.409059	1	0.0301253	0.464545
GO:0090502	RNA phosphodiester bond hydrolysis, endonucleolytic	8.89797e-05	1	0.157898	1	0.0301253	0.464545
GO:0006595	polyamine metabolic process	0.999989	0.0398477	2.96168e-06	0.49619	0.0548377	0.771467
GO:0006598	polyamine catabolic process	0.997742	0.03754	0.000118385	0.483871	0.0706398	1
GO:0006629	lipid metabolic process	0.932048	1.0488e-09	4.98652e-08	0.438113	0.494965	1
GO:0006631	fatty acid metabolic process	0.571147	0.0104388	0.00127138	1	0.731992	1
GO:0006833	water transport	0.770156	5.86475e-05	0.0226967	0.430465	0.0847899	0.261252
GO:0008610	lipid biosynthetic process	0.999989	0.0158811	0.00024551	0.885968	0.806235	1
GO:0009269	response to desiccation	0.999989	0.0280405	4.91623e-09	0.85112	0.251136	0.990807
GO:0009646	response to absence of light	0.500352	1.76063e-08	0.0120526	0.377296	0.476099	0.357993
GO:0010015	root morphogenesis	0.999989	0.00125259	8.4857e-07	0.949562	0.531707	1
GO:0010053	root epidermal cell differentiation	0.999989	0.00138524	1.28221e-05	0.794053	0.689134	1
GO:0010054	trichoblast differentiation	0.999989	0.00199857	9.43446e-06	0.668698	0.536284	1
GO:0016049	cell growth	0.999989	0.00616749	5.20985e-05	0.730877	0.557611	1
GO:0016128	phytosteroid metabolic process	0.999989	0.0190827	2.62043e-06	1	1	1
GO:0016129	phytosteroid biosynthetic process	0.999989	0.0222211	2.53333e-06	1	1	1
GO:0016131	brassinosteroid metabolic process	0.999989	0.0190827	2.62043e-06	1	1	1
GO:0016132	brassinosteroid biosynthetic process	0.999989	0.0222211	2.53333e-06	1	1	1
GO:0022622	root system development	0.999989	0.00159391	3.04137e-06	0.647062	0.276468	1
GO:0030029	actin filament-based process	0.999989	0.0287185	0.013241	1	1	1
GO:0040007	growth	0.999989	0.00484915	6.68041e-06	0.492319	0.283817	1
GO:0042044	fluid transport	0.770156	5.86475e-05	0.0226967	0.430465	0.0847899	0.261252
GO:0042398	cellular modified amino acid biosynthetic process	0.931856	0.000744915	0.00010693	0.887212	0.0824674	0.470962
GO:0044255	cellular lipid metabolic process	0.469566	8.89177e-06	0.000129005	0.985452	0.412303	1
GO:0045229	external encapsulating structure organization	0.999989	0.0446131	2.96889e-06	0.12389	0.628189	0.536953
GO:0046482	para-aminobenzoic acid metabolic process	0.121382	1.91489e-06	0.0395972	0.887212	0.235014	1
GO:0046890	regulation of lipid biosynthetic process	0.999989	0.000136609	0.0340696	1	1	1
GO:0048364	root development	0.999989	0.00159391	3.65425e-06	0.647062	0.276468	1
GO:0048468	cell development	0.999989	0.0251643	8.7011e-05	1	0.79357	1
GO:0048469	cell maturation	0.999989	0.00325748	0.000161752	0.644839	0.599428	1
GO:0048518	positive regulation of biological process	0.0659978	0.00353468	0.0135562	1	0.662226	1
GO:0048764	trichoblast maturation	0.999989	0.00325748	0.000161752	0.644839	0.599428	1
GO:0048765	root hair cell differentiation	0.999989	0.00325748	0.000161752	0.644839	0.599428	1
GO:0071555	cell wall organization	0.999989	0.0186635	1.9033e-05	0.0965476	0.7397	0.518121
GO:0080090	regulation of primary metabolic process	0.19046	0.00331574	0.0492715	0.428688	0.0682674	1
GO:0090627	plant epidermal cell differentiation	0.999989	0.00221438	2.83822e-05	0.898615	0.746882	1
GO:0006816	calcium ion transport	0.748598	0.000399892	0.313121	0.000565845	0.0102493	0.0678621
GO:0006857	oligopeptide transport	0.0731288	0.0116094	0.265943	1	0.539437	0.0447377
GO:0009612	response to mechanical stimulus	0.644832	0.0159155	1	6.87963e-05	0.0203357	0.00290504
GO:0009733	response to auxin	0.671564	9.52134e-14	0.330087	0.0039694	1.93666e-07	0.367411
GO:0009743	response to carbohydrate	0.202224	0.000559973	0.386995	0.821546	0.01695	1
GO:0009744	response to sucrose	0.169054	0.000873505	0.318449	0.641002	0.0108107	1
GO:0009746	response to hexose	0.999989	3.92285e-13	0.390361	0.0721863	0.00780689	1
GO:0009750	response to fructose	0.999989	6.33692e-13	0.543399	0.241033	0.0430604	1
GO:0009787	regulation of abscisic acid-activated signaling pathway	0.307929	0.00042187	0.248922	0.0205557	0.0015801	1
GO:0009788	negative regulation of abscisic acid-activated signaling pathway	0.766247	0.00211298	0.39278	0.105161	0.0292514	1
GO:0009889	regulation of biosynthetic process	0.094432	0.00320442	0.133869	0.56956	0.0253264	1
GO:0009966	regulation of signal transduction	0.753135	2.60898e-07	0.526369	0.170912	0.00327436	1
GO:0010646	regulation of cell communication	0.777766	2.60898e-07	0.573462	0.194103	0.00523829	1
GO:0023051	regulation of signaling	0.753135	2.60898e-07	0.526369	0.170912	0.00327436	1
GO:0034284	response to monosaccharide	0.999989	3.92285e-13	0.400295	0.0721863	0.00780689	1
GO:0034285	response to disaccharide	0.188063	9.55916e-05	0.318449	0.641002	0.0108107	1
GO:0070838	divalent metal ion transport	0.679139	2.5069e-08	0.84735	0.00168873	0.0181591	0.161206
GO:0072511	divalent inorganic cation transport	0.800938	2.5069e-08	0.84735	0.00389636	0.0255012	0.0955181
GO:1901419	regulation of response to alcohol	0.307929	0.00042187	0.248922	0.0205557	0.0015801	1
GO:1901420	negative regulation of response to alcohol	0.766247	0.00211298	0.39278	0.105161	0.0292514	1
GO:1905957	regulation of cellular response to alcohol	0.307929	0.00042187	0.248922	0.0205557	0.0015801	1
GO:1905958	negative regulation of cellular response to alcohol	0.766247	0.00211298	0.39278	0.105161	0.0292514	1
GO:0005996	monosaccharide metabolic process	0.52642	0.849797	9.49705e-09	0.00840417	0.000266479	0.000769081
GO:0006006	glucose metabolic process	0.198123	1	1.30643e-05	0.000245211	0.000321166	0.000159212
GO:0006094	gluconeogenesis	0.645624	1	7.38637e-08	0.00498915	0.000337934	4.02564e-06
GO:0006096	glycolytic process	0.0659978	0.599635	0.000268413	0.0193574	0.000942762	5.77838e-05
GO:0006165	nucleoside diphosphate phosphorylation	0.0659978	0.599635	0.000382778	0.0193574	0.000942762	5.77838e-05
GO:0006508	proteolysis	0.831479	0.123574	8.79896e-08	0.0288075	0.0366728	0.567034
GO:0006754	ATP biosynthetic process	0.0709118	0.390504	0.000481134	0.0138102	0.000689615	0.000159212
GO:0006757	ATP generation from ADP	0.0659978	0.599635	0.000268413	0.0193574	0.000942762	5.77838e-05
GO:0009057	macromolecule catabolic process	0.300184	0.0711423	0.000287655	0.0322487	0.00718822	0.357993
GO:0009108	coenzyme biosynthetic process	0.0625144	0.219908	8.36455e-05	0.0566499	0.0104463	0.00585895
GO:0009123	nucleoside monophosphate metabolic process	0.131361	0.657952	0.000309863	0.00154784	3.78867e-05	0.000344614
GO:0009126	purine nucleoside monophosphate metabolic process	0.131361	0.674753	0.000309863	0.00211895	3.78867e-05	0.00010842
GO:0009132	nucleoside diphosphate metabolic process	0.0659978	0.79284	0.000276863	0.0193574	0.00119203	0.000155539
GO:0009135	purine nucleoside diphosphate metabolic process	0.0659978	0.703694	0.000268413	0.0193574	0.00119203	9.27745e-05
GO:0009141	nucleoside triphosphate metabolic process	0.233253	0.601336	0.000765999	0.00456074	7.46167e-05	0.00010842
GO:0009142	nucleoside triphosphate biosynthetic process	0.0709118	0.491204	0.000981834	0.0138102	0.000842818	0.000210463
GO:0009144	purine nucleoside triphosphate metabolic process	0.233253	0.601336	0.000541578	0.00456074	7.46167e-05	0.00010842
GO:0009145	purine nucleoside triphosphate biosynthetic process	0.0709118	0.491204	0.000671854	0.0138102	0.000842818	0.000210463
GO:0009150	purine ribonucleotide metabolic process	0.159536	0.540081	0.000345156	0.00180249	3.40399e-05	0.000128451
GO:0009161	ribonucleoside monophosphate metabolic process	0.131361	0.657952	0.000309863	0.00154784	3.78867e-05	0.000344614
GO:0009166	nucleotide catabolic process	0.0659978	0.73542	0.000268413	0.0193574	0.000942762	5.77838e-05
GO:0009167	purine ribonucleoside monophosphate metabolic process	0.131361	0.674753	0.000309863	0.00211895	3.78867e-05	0.00010842
GO:0009179	purine ribonucleoside diphosphate metabolic process	0.0659978	0.703694	0.000268413	0.0193574	0.00119203	9.27745e-05
GO:0009185	ribonucleoside diphosphate metabolic process	0.0659978	0.703694	0.000268413	0.0193574	0.00119203	9.27745e-05
GO:0009199	ribonucleoside triphosphate metabolic process	0.233253	0.491204	0.000541578	0.00456074	5.9121e-05	8.1127e-05
GO:0009201	ribonucleoside triphosphate biosynthetic process	0.0709118	0.390504	0.000671854	0.0138102	0.000689615	0.000159212
GO:0009205	purine ribonucleoside triphosphate metabolic process	0.233253	0.491204	0.000541578	0.00456074	5.9121e-05	8.1127e-05
GO:0009206	purine ribonucleoside triphosphate biosynthetic process	0.0709118	0.390504	0.000671854	0.0138102	0.000689615	0.000159212
GO:0009664	plant-type cell wall organization	0.999989	0.546415	2.74344e-05	0.0152794	0.777287	1
GO:0010393	galacturonan metabolic process	0.999989	0.233234	0.00359627	0.0093852	0.441372	1
GO:0016051	carbohydrate biosynthetic process	0.635644	0.151415	0.000154578	0.343198	0.00854405	0.877539
GO:0019318	hexose metabolic process	0.169346	0.657952	5.98074e-06	0.00189265	0.000153991	0.000223788
GO:0019319	hexose biosynthetic process	0.702833	1	7.38637e-08	0.00498915	0.000337934	4.02564e-06
GO:0022411	cellular component disassembly	0.645624	1	0.018747	0.0189827	0.142714	0.470962
GO:0030163	protein catabolic process	0.171673	1	0.00508711	0.0193574	5.55736e-05	0.0678621
GO:0034404	nucleobase-containing small molecule biosynthetic process	0.0659978	0.76142	0.000293903	0.0231688	0.000942762	9.27745e-05
GO:0034655	nucleobase-containing compound catabolic process	0.439102	0.0986089	0.000468631	0.0857113	0.121408	0.00153334
GO:0042866	pyruvate biosynthetic process	0.0659978	0.599635	0.000268413	0.0193574	0.000942762	5.77838e-05
GO:0044257	cellular protein catabolic process	0.171673	1	0.00542826	0.0123152	1.72731e-05	0.0282022
GO:0044265	cellular macromolecule catabolic process	0.224884	0.337236	0.000268413	0.0231807	0.00121899	0.0258136
GO:0045488	pectin metabolic process	0.999989	0.233234	0.00359627	0.0093852	0.441372	1
GO:0046031	ADP metabolic process	0.0659978	0.703694	0.000268413	0.0193574	0.00119203	9.27745e-05
GO:0046034	ATP metabolic process	0.233253	0.491204	0.000382778	0.00456074	5.9121e-05	8.1127e-05
GO:0046364	monosaccharide biosynthetic process	0.988557	1	2.25581e-09	0.00433902	0.000809238	1.81466e-05
GO:0046939	nucleotide phosphorylation	0.0659978	0.599635	0.000382778	0.0193574	0.000942762	5.77838e-05
GO:0051603	proteolysis involved in cellular protein catabolic process	0.138682	1	0.000164608	0.00696828	1.05866e-05	0.044174
GO:0052546	cell wall pectin metabolic process	0.999989	0.177691	0.00362554	0.0039694	0.385503	1
GO:0071669	plant-type cell wall organization or biogenesis	0.999989	0.566478	5.05228e-05	0.00568633	0.690772	1
GO:1901292	nucleoside phosphate catabolic process	0.0659978	0.73542	0.000268413	0.0193574	0.000942762	5.77838e-05
GO:0006576	cellular biogenic amine metabolic process	4.29744e-06	0.00273183	2.60628e-06	0.113201	0.0549352	0.646954
GO:0006623	protein targeting to vacuole	0.000333499	0.00911359	0.00334206	1	0.930224	0.920502
GO:0006635	fatty acid beta-oxidation	0.000183367	1.39094e-06	0.00318005	0.56956	0.286724	1
GO:0006862	nucleotide transport	2.73894e-07	0.000114334	0.000355771	0.985452	0.929535	0.737725
GO:0006888	ER to Golgi vesicle-mediated transport	7.12776e-15	0.00115077	0.00518166	1	0.999663	0.435627
GO:0007034	vacuolar transport	4.54202e-05	0.00814855	0.000928383	1	0.930224	1
GO:0009062	fatty acid catabolic process	0.00991414	2.46888e-05	0.03625	0.635125	0.316351	1
GO:0009308	amine metabolic process	0.00289628	0.00902433	5.43218e-05	0.105532	0.0605949	0.400971
GO:0009314	response to radiation	1.91243e-07	0.0116094	0.00198884	0.678519	0.0862557	1
GO:0009804	coumarin metabolic process	0.0106712	0.000819275	8.3179e-08	1	0.109623	1
GO:0009805	coumarin biosynthetic process	0.0106712	0.000819275	8.3179e-08	1	0.109623	1
GO:0015748	organophosphate ester transport	3.50141e-08	0.0378052	0.000543375	0.985452	0.980612	1
GO:0016054	organic acid catabolic process	0.00276165	5.88207e-06	0.00687937	0.635166	0.212043	1
GO:0016192	vesicle-mediated transport	3.97148e-11	5.45009e-06	0.0005676	0.0924703	0.133984	0.999842
GO:0019395	fatty acid oxidation	0.000357814	1.14613e-06	0.00473588	0.782144	0.385503	1
GO:0030258	lipid modification	0.000403495	3.92438e-06	7.8834e-06	0.498327	0.223157	0.866815
GO:0034440	lipid oxidation	0.000328627	5.36027e-06	8.78339e-06	0.343479	0.354936	0.873012
GO:0036294	cellular response to decreased oxygen levels	0.000404033	0.00192228	0.02251	1	0.948706	0.331752
GO:0043090	amino acid import	1.30808e-14	8.09257e-05	7.54818e-05	1	0.672582	0.20697
GO:0044106	cellular amine metabolic process	1.97682e-05	0.000264501	1.03131e-05	0.156091	0.142985	0.646954
GO:0044550	secondary metabolite biosynthetic process	2.01533e-13	2.55605e-06	2.83364e-06	1	0.176851	1
GO:0046395	carboxylic acid catabolic process	0.00276165	5.88207e-06	0.00687937	0.635166	0.212043	1
GO:0048193	Golgi vesicle transport	3.22238e-13	1.51424e-06	0.0015749	0.0988623	0.470264	1
GO:0071453	cellular response to oxygen levels	0.000404033	0.00192228	0.02251	1	0.948706	0.331752
GO:0071456	cellular response to hypoxia	0.000404033	0.00911359	0.02251	1	0.948706	0.331752
GO:0072329	monocarboxylic acid catabolic process	0.0232398	5.17923e-05	0.0191769	0.756586	0.187658	1
GO:0072665	protein localization to vacuole	0.000333499	0.00911359	0.00334206	1	0.930224	0.920502
GO:0072666	establishment of protein localization to vacuole	0.000333499	0.00911359	0.00334206	1	0.930224	0.920502
GO:1901615	organic hydroxy compound metabolic process	9.16155e-41	0.00131506	2.30542e-05	0.205618	0.0640811	0.384568
GO:1901617	organic hydroxy compound biosynthetic process	4.0312e-42	0.000100243	2.61908e-06	0.0924703	0.128223	0.159506
GO:0000160	phosphorelay signal transduction system	4.01687e-06	6.92044e-10	0.41112	9.10699e-05	0.00395454	0.0181451
GO:0000165	MAPK cascade	9.0495e-59	3.10365e-10	0.292541	0.00608874	0.100703	0.000540255
GO:0000303	response to superoxide	3.81952e-05	0.000555132	0.884724	0.0442359	0.894468	1
GO:0000305	response to oxygen radical	3.81952e-05	0.000555132	0.884724	0.0442359	0.894468	1
GO:0002252	immune effector process	9.26255e-16	0.0105169	0.125882	0.00210569	0.0363512	0.00045964
GO:0002679	respiratory burst involved in defense response	5.91282e-19	3.32899e-17	0.0879338	1.04948e-09	5.37918e-06	4.32605e-09
GO:0002831	regulation of response to biotic stimulus	1.37577e-05	0.00484915	0.426815	0.00022772	0.0287578	0.0188818
GO:0006007	glucose catabolic process	0.0331823	0.00185322	0.672115	0.00649341	0.0350399	0.136395
GO:0006468	protein phosphorylation	1.88253e-21	5.73232e-16	1	0.00706993	0.980236	0.950755
GO:0006812	cation transport	2.04784e-05	4.36867e-20	0.10759	0.00232705	0.00228646	0.0534964
GO:0006986	response to unfolded protein	1.15213e-20	9.11376e-14	0.0998419	0.000842773	0.195428	0.0224543
GO:0007154	cell communication	1.51673e-39	7.02326e-29	0.141601	3.16287e-06	0.0136219	0.00029128
GO:0007165	signal transduction	8.21122e-51	2.48436e-34	0.313804	8.46345e-09	0.000181087	0.00107183
GO:0009404	toxin metabolic process	1.7095e-23	4.47974e-11	0.0927424	9.71208e-05	0.000890577	0.00503845
GO:0009407	toxin catabolic process	3.31552e-20	2.43607e-07	0.0603474	0.00191482	0.000997304	0.0688502
GO:0009595	detection of biotic stimulus	9.1672e-38	1.36015e-10	0.196745	0.264117	0.0109345	0.00158095
GO:0009608	response to symbiont	0.018539	0.00337122	1	1	0.0473622	1
GO:0009610	response to symbiotic fungus	0.018539	0.0180556	1	1	0.0473622	1
GO:0009627	systemic acquired resistance	6.91707e-146	2.39628e-10	0.221198	0.000119897	8.9853e-05	2.04842e-07
GO:0009692	ethylene metabolic process	2.8948e-12	5.34075e-17	0.864374	2.15823e-08	0.000903516	0.00278555
GO:0009693	ethylene biosynthetic process	2.8948e-12	5.34075e-17	0.864374	2.15823e-08	0.000903516	0.00278555
GO:0009696	salicylic acid metabolic process	1.08841e-89	1.05871e-10	0.217968	0.00498915	0.018911	4.80861e-06
GO:0009697	salicylic acid biosynthetic process	2.26148e-91	8.24426e-11	0.191201	0.00139295	0.0652434	1.70842e-06
GO:0009738	abscisic acid-activated signaling pathway	7.8601e-19	2.15449e-23	0.121736	4.76985e-10	2.75999e-08	0.000769081
GO:0009751	response to salicylic acid	1.66472e-75	2.66322e-22	0.296975	1.81692e-05	0.000754436	0.000420727
GO:0009755	hormone-mediated signaling pathway	1.0586e-31	2.43529e-32	0.0850638	2.40553e-08	5.48708e-06	0.00718292
GO:0009862	systemic acquired resistance, salicylic acid mediated signaling pathway	1.27764e-58	2.82917e-14	0.78605	0.0829542	0.0385784	0.00479713
GO:0009863	salicylic acid mediated signaling pathway	1.12789e-76	1.43816e-20	0.221492	8.1456e-05	0.000927287	0.000297576
GO:0009873	ethylene-activated signaling pathway	6.1006e-06	3.17594e-12	0.168025	0.000243495	0.00607781	0.00310018
GO:0010150	leaf senescence	4.1564e-05	6.14894e-07	0.93352	0.0138102	0.0116169	0.899651
GO:0010193	response to ozone	0.00265425	7.04156e-07	0.811193	0.0179937	0.00375449	0.226273
GO:0010310	regulation of hydrogen peroxide metabolic process	9.53321e-48	1.69986e-09	1	0.377921	0.0401987	0.0296782
GO:0014070	response to organic cyclic compound	1.39522e-47	3.08586e-14	0.151597	1.85625e-05	0.0197922	0.00649753
GO:0016310	phosphorylation	4.82297e-21	7.6638e-16	0.965812	0.00363318	0.360492	0.0816408
GO:0016999	antibiotic metabolic process	7.1529e-83	1.33301e-10	1	0.121914	0.511751	0.0307145
GO:0017000	antibiotic biosynthetic process	4.69191e-80	8.9937e-08	0.168385	0.2751	0.301197	0.00101358
GO:0017144	drug metabolic process	4.16834e-67	8.20326e-07	0.38812	5.4064e-05	0.00107105	3.18001e-05
GO:0018958	phenol-containing compound metabolic process	1.08706e-90	3.34201e-11	0.235709	0.00508762	0.00843361	1.37848e-05
GO:0019320	hexose catabolic process	0.0331823	0.00326314	0.672115	0.0231688	0.033985	0.30124
GO:0023014	signal transduction by protein phosphorylation	9.0495e-59	3.10365e-10	0.292541	0.00608874	0.100703	0.000540255
GO:0023052	signaling	6.31127e-45	8.54805e-31	0.500281	3.4613e-07	0.000993126	0.0016068
GO:0030001	metal ion transport	0.00170937	2.3241e-10	0.553434	0.0119653	0.00159308	0.27826
GO:0030968	endoplasmic reticulum unfolded protein response	3.49201e-20	1.55157e-13	0.0998419	0.000842773	0.195428	0.0224543
GO:0031348	negative regulation of defense response	8.28998e-78	3.62598e-19	0.0505907	0.00188727	0.0390745	1.28944e-05
GO:0032101	regulation of response to external stimulus	1.04999e-05	0.00484915	0.521345	0.000245211	0.110356	0.0270699
GO:0032870	cellular response to hormone stimulus	2.97323e-53	6.75623e-34	0.0970102	4.8822e-10	4.25774e-07	0.00107183
GO:0034620	cellular response to unfolded protein	1.15213e-20	9.11376e-14	0.0998419	0.000842773	0.195428	0.0224543
GO:0035556	intracellular signal transduction	8.7583e-50	1.88242e-24	0.247632	2.70756e-07	1.53224e-06	9.24039e-06
GO:0035690	cellular response to drug	4.02703e-74	2.49018e-19	0.224745	0.0001687	0.0042738	0.000124124
GO:0035967	cellular response to topologically incorrect protein	1.15213e-20	9.11376e-14	0.0998419	0.000842773	0.195428	0.0224543
GO:0042430	indole-containing compound metabolic process	6.00107e-06	0.0419062	0.268173	0.00242562	0.240088	0.436804
GO:0042435	indole-containing compound biosynthetic process	1.6492e-07	0.0159849	0.309762	0.00208295	0.584231	0.331448
GO:0042537	benzene-containing compound metabolic process	4.83242e-89	1.24582e-14	0.125889	0.0039694	0.0125393	1.25807e-05
GO:0042538	hyperosmotic salinity response	1.50388e-16	3.127e-14	0.115331	1.11783e-05	9.37653e-07	0.388986
GO:0043449	cellular alkene metabolic process	2.8948e-12	5.34075e-17	0.864374	2.15823e-08	0.000903516	0.00278555
GO:0043450	alkene biosynthetic process	2.8948e-12	5.34075e-17	0.864374	2.15823e-08	0.000903516	0.00278555
GO:0043900	regulation of multi-organism process	3.74211e-31	1.53077e-10	0.147	0.0808569	0.0017946	0.000969265
GO:0045730	respiratory burst	5.91282e-19	3.32899e-17	0.0879338	1.04948e-09	5.37918e-06	4.32605e-09
GO:0046189	phenol-containing compound biosynthetic process	6.66743e-91	8.24426e-11	0.20164	0.0027931	0.0539058	6.08893e-06
GO:0046365	monosaccharide catabolic process	0.0331823	0.00326314	0.672115	0.0231688	0.033985	0.30124
GO:0048584	positive regulation of response to stimulus	1.82878e-05	8.41085e-05	0.526878	0.0480808	0.345964	0.523431
GO:0048585	negative regulation of response to stimulus	4.65805e-66	5.27355e-24	0.0805926	0.00254255	0.00838855	0.000442106
GO:0051193	regulation of cofactor metabolic process	9.24254e-45	1.42371e-08	0.939824	0.385572	0.0594054	0.0206192
GO:0051606	detection of stimulus	2.76122e-32	2.76147e-11	0.138252	0.385572	0.00172658	0.0236439
GO:0052542	defense response by callose deposition	0.00154796	4.30209e-07	0.0868809	0.00111823	0.623208	0.00565777
GO:0071215	cellular response to abscisic acid stimulus	4.82102e-17	2.3463e-21	0.10759	1.61298e-11	7.25823e-10	0.000442106
GO:0071236	cellular response to antibiotic	1.01096e-77	3.67595e-19	0.333703	7.65142e-05	0.00119203	0.000141472
GO:0071310	cellular response to organic substance	1.61439e-53	6.9931e-21	0.0825597	5.00411e-08	0.000136291	0.010828
GO:0071369	cellular response to ethylene stimulus	6.23835e-06	8.15912e-12	0.121736	0.000504634	0.00698281	0.00101916
GO:0071407	cellular response to organic cyclic compound	5.65574e-59	6.29114e-07	0.374082	0.00608874	0.304707	0.039319
GO:0071446	cellular response to salicylic acid stimulus	1.52468e-75	1.86576e-20	0.247632	6.01411e-05	0.0007587	0.000139595
GO:0071495	cellular response to endogenous stimulus	1.23599e-52	6.86149e-35	0.0890882	2.08823e-10	3.08687e-07	0.000556745
GO:0072507	divalent inorganic cation homeostasis	9.58786e-05	0.0254179	1	0.217484	0.42941	0.0464925
GO:0080167	response to karrikin	0.00837745	6.53163e-05	0.16904	0.896689	0.00135872	1
GO:0090693	plant organ senescence	4.1564e-05	6.14894e-07	0.93352	0.0138102	0.0116169	0.899651
GO:0097306	cellular response to alcohol	4.82102e-17	2.3463e-21	0.10759	1.61298e-11	7.25823e-10	0.000442106
GO:0098754	detoxification	4.03526e-20	4.3462e-06	0.0898674	0.00221387	0.00387282	0.151466
GO:1900673	olefin metabolic process	2.8948e-12	5.34075e-17	0.864374	2.15823e-08	0.000903516	0.00278555
GO:1900674	olefin biosynthetic process	2.8948e-12	5.34075e-17	0.864374	2.15823e-08	0.000903516	0.00278555
GO:2000377	regulation of reactive oxygen species metabolic process	5.92809e-45	6.53352e-10	1	0.290467	0.0235552	0.0282022
GO:0001510	RNA methylation	9.19323e-26	1	5.34555e-12	0.0480808	9.04191e-08	0.0262167
GO:0006163	purine nucleotide metabolic process	0.000212774	1	0.000150873	0.00240959	0.000805768	0.0011479
GO:0006164	purine nucleotide biosynthetic process	7.50389e-06	1	0.000142615	0.00770453	0.00431244	0.00251372
GO:0006220	pyrimidine nucleotide metabolic process	9.69003e-24	1	9.56712e-10	0.328101	9.06269e-05	0.27826
GO:0006221	pyrimidine nucleotide biosynthetic process	9.69003e-24	1	9.56712e-10	0.328101	9.06269e-05	0.27826
GO:0006457	protein folding	3.98385e-32	1	1.88458e-06	0.00659498	0.675353	0.11674
GO:0006606	protein import into nucleus	1.02049e-08	1	0.0258347	0.982506	0.00780689	1
GO:0006626	protein targeting to mitochondrion	2.42295e-14	1	4.71568e-11	1	0.0172743	0.866815
GO:0006753	nucleoside phosphate metabolic process	2.14734e-16	1	2.97111e-08	0.0231807	5.55736e-05	0.0770896
GO:0006886	intracellular protein transport	8.88699e-83	0.585973	6.68689e-10	0.0921452	0.00330545	0.0453662
GO:0008104	protein localization	7.49499e-80	0.257861	5.69382e-10	0.123773	0.00280254	0.022407
GO:0009117	nucleotide metabolic process	2.14734e-16	1	2.97111e-08	0.0336583	5.55736e-05	0.0613169
GO:0009124	nucleoside monophosphate biosynthetic process	0.0380214	0.47578	0.000382778	0.00874923	0.000325503	0.00025497
GO:0009127	purine nucleoside monophosphate biosynthetic process	0.0380214	0.47578	0.000382778	0.00782474	0.000325503	0.000159212
GO:0009152	purine ribonucleotide biosynthetic process	0.0195826	0.578587	0.00042423	0.00608874	0.000166971	0.000178951
GO:0009156	ribonucleoside monophosphate biosynthetic process	0.0380214	0.47578	0.000382778	0.00874923	0.000325503	0.00025497
GO:0009165	nucleotide biosynthetic process	5.26722e-24	1	2.29494e-10	0.0050291	8.06767e-07	0.00773597
GO:0009168	purine ribonucleoside monophosphate biosynthetic process	0.0380214	0.47578	0.000382778	0.00782474	0.000325503	0.000159212
GO:0009218	pyrimidine ribonucleotide metabolic process	9.69003e-24	1	2.38694e-09	0.328101	2.63726e-05	0.27826
GO:0009220	pyrimidine ribonucleotide biosynthetic process	9.69003e-24	1	2.38694e-09	0.328101	2.63726e-05	0.27826
GO:0009259	ribonucleotide metabolic process	1.55363e-18	1	5.69382e-10	0.000651596	1.12623e-07	0.00156526
GO:0009260	ribonucleotide biosynthetic process	5.87809e-21	1	4.43313e-10	0.00240959	4.54265e-07	0.00251156
GO:0009266	response to temperature stimulus	6.49599e-37	0.0977128	2.52639e-08	4.09633e-05	0.00146103	0.00217458
GO:0009408	response to heat	1.32372e-36	1	5.75303e-07	0.00030818	0.103362	2.28185e-05
GO:0009555	pollen development	0.00480308	0.529661	0.000545448	1	0.00939846	1
GO:0009642	response to light intensity	6.8876e-35	0.533838	7.30684e-05	0.00205114	0.0161162	0.0171722
GO:0009644	response to high light intensity	6.67917e-37	1	0.00324047	0.00188727	0.0172743	0.00803474
GO:0009698	phenylpropanoid metabolic process	5.0613e-09	0.0539959	4.04106e-10	1	0.00160262	1
GO:0009853	photorespiration	0.018947	1	0.000711659	0.352198	0.00538574	1
GO:0010038	response to metal ion	6.46462e-11	0.113123	3.45054e-09	0.000726912	1.72731e-05	0.00015031
GO:0010498	proteasomal protein catabolic process	0.00212896	1	1.17833e-05	0.121799	0.000805768	0.0183497
GO:0015031	protein transport	4.58171e-86	0.657952	4.6823e-10	0.118347	0.00292446	0.0206058
GO:0015706	nitrate transport	6.3575e-12	0.829029	2.89272e-08	0.887212	0.0205254	1
GO:0015833	peptide transport	2.94981e-77	0.336676	6.49777e-09	0.273561	0.00191303	0.00169788
GO:0018130	heterocycle biosynthetic process	2.79097e-05	1	0.00028745	0.213537	0.000809238	0.710195
GO:0019359	nicotinamide nucleotide biosynthetic process	0.0271315	0.73542	0.000233214	0.071737	0.00119203	0.000242731
GO:0019363	pyridine nucleotide biosynthetic process	0.0125604	0.248719	0.000329437	0.071737	0.00119203	0.000242731
GO:0019438	aromatic compound biosynthetic process	1.86358e-24	0.989231	0.000189869	0.119284	0.000198327	0.369368
GO:0019637	organophosphate metabolic process	3.03208e-10	1	0.000140552	0.222212	0.0301253	0.40848
GO:0019693	ribose phosphate metabolic process	5.19904e-14	1	1.12106e-05	0.0663556	0.000159965	0.0473769
GO:0032259	methylation	9.77991e-08	1	0.00058009	0.538432	0.0103353	0.866815
GO:0033036	macromolecule localization	1.41738e-73	0.280394	7.71124e-12	0.377296	0.00652895	0.00441583
GO:0034504	protein localization to nucleus	9.47581e-08	1	0.0232909	0.982506	0.00874358	0.982298
GO:0034613	cellular protein localization	1.58608e-82	0.667977	6.68689e-10	0.0683347	0.00316421	0.0554599
GO:0034654	nucleobase-containing compound biosynthetic process	0.0119091	1	0.0161265	0.237518	0.000708809	0.860272
GO:0034976	response to endoplasmic reticulum stress	9.35115e-111	0.32127	7.76196e-10	0.00467685	0.00396933	0.000464623
GO:0042542	response to hydrogen peroxide	2.25942e-40	0.798423	0.0051636	0.00676659	0.156026	0.00405327
GO:0042886	amide transport	4.5097e-75	0.189516	6.49777e-09	0.249135	0.00198599	0.00110617
GO:0043094	cellular metabolic compound salvage	0.0130986	1	0.000377316	0.350918	0.0111908	1
GO:0043248	proteasome assembly	0.0061949	1	0.0022336	0.198116	0.00214108	0.866815
GO:0043414	macromolecule methylation	9.77991e-08	1	0.000835267	0.538432	0.0103353	0.866815
GO:0044271	cellular nitrogen compound biosynthetic process	4.75321e-05	1	0.000421528	0.177551	0.000517217	0.597079
GO:0044281	small molecule metabolic process	4.42547e-47	0.195125	3.10595e-13	8.1334e-08	7.86071e-07	0.0147853
GO:0045184	establishment of protein localization	4.58171e-86	0.677549	4.6823e-10	0.118347	0.00292446	0.0206058
GO:0046390	ribose phosphate biosynthetic process	5.87809e-21	1	4.43313e-10	0.00240959	4.54265e-07	0.00251156
GO:0046434	organophosphate catabolic process	0.00365845	0.656455	0.0022336	0.161558	0.00771996	0.00108435
GO:0046686	response to cadmium ion	1.01089e-08	0.688087	7.13376e-09	0.000242546	4.25774e-07	3.71736e-05
GO:0046907	intracellular transport	1.21534e-87	0.57323	4.79295e-10	0.033056	0.00710107	0.0258136
GO:0048229	gametophyte development	1.01089e-08	1	1.32997e-07	1	0.00698281	1
GO:0051788	response to misfolded protein	0.0061949	1	0.0022336	0.198116	0.00214108	0.866815
GO:0055086	nucleobase-containing small molecule metabolic process	1.13132e-13	1	1.29865e-11	0.0235134	5.9121e-05	0.229257
GO:0070585	protein localization to mitochondrion	2.42295e-14	1	4.71568e-11	1	0.0172743	0.866815
GO:0070727	cellular macromolecule localization	7.1529e-83	0.437818	2.53001e-09	0.0644536	0.00396893	0.066305
GO:0072521	purine-containing compound metabolic process	0.0019996	1	0.00026889	0.00363318	0.000183645	0.00163615
GO:0072522	purine-containing compound biosynthetic process	5.31985e-05	1	8.32365e-05	0.00819096	0.00162085	0.00290021
GO:0072525	pyridine-containing compound biosynthetic process	0.00433248	0.283605	0.000468631	0.0631865	0.00518992	0.00112847
GO:0072527	pyrimidine-containing compound metabolic process	1.25767e-22	1	2.63605e-08	0.410257	0.000181457	0.456143
GO:0072528	pyrimidine-containing compound biosynthetic process	8.53273e-24	1	3.93838e-09	0.328101	9.06269e-05	0.27826
GO:0072655	establishment of protein localization to mitochondrion	2.42295e-14	1	4.71568e-11	1	0.0172743	0.866815
GO:0080129	proteasome core complex assembly	0.00314937	0.726031	0.000120022	0.00210569	9.22159e-06	1
GO:0090407	organophosphate biosynthetic process	8.88458e-13	1	0.000168846	0.24946	0.0261697	0.195576
GO:1901137	carbohydrate derivative biosynthetic process	4.6317e-23	1	0.00118917	0.292392	0.00665539	0.132365
GO:1901293	nucleoside phosphate biosynthetic process	5.26722e-24	1	2.29494e-10	0.0050291	8.06767e-07	0.00773597
GO:1901362	organic cyclic compound biosynthetic process	4.51318e-19	0.930264	1.93813e-07	0.103839	0.000266479	0.764578
GO:1901566	organonitrogen compound biosynthetic process	2.15832e-22	1	2.64523e-08	0.047762	0.000685198	0.816208
GO:0005975	carbohydrate metabolic process	0.755178	1.08042e-06	1.3496e-05	0.0133189	0.0119516	0.97762
GO:0007030	Golgi organization	0.951737	0.00406698	0.000731857	0.000809148	0.0172743	0.176812
GO:0010256	endomembrane system organization	0.951641	0.00277829	0.00523096	0.00226841	0.0172743	0.253806
GO:0016052	carbohydrate catabolic process	0.149264	6.69043e-07	0.00031573	0.0123184	0.000799376	0.0139957
GO:0042447	hormone catabolic process	0.893195	0.0359102	0.00509229	1	0.012297	1
GO:0071554	cell wall organization or biogenesis	0.999989	0.0416307	2.52658e-07	0.0246105	0.25092	1
GO:0000302	response to reactive oxygen species	8.1636e-43	0.0424316	0.00113467	0.000242546	0.0121539	0.00645166
GO:0001101	response to acid chemical	2.97958e-73	1.23724e-33	8.40716e-11	7.14628e-15	2.18651e-18	2.98999e-07
GO:0002376	immune system process	2.14394e-160	2.4824e-16	7.64924e-06	1.09352e-09	3.63411e-06	1.03905e-09
GO:0002682	regulation of immune system process	3.48952e-76	1.45933e-17	0.000129005	2.01945e-05	5.28735e-06	9.27745e-05
GO:0006082	organic acid metabolic process	1.10627e-37	4.46986e-12	7.38637e-08	6.07674e-07	0.000355687	0.0604906
GO:0006605	protein targeting	8.05604e-81	3.54734e-05	1.26969e-07	0.0226043	0.0184724	0.0176631
GO:0006612	protein targeting to membrane	3.45684e-69	1.34835e-17	0.000669579	0.00105207	0.00027803	0.00118622
GO:0006810	transport	7.60599e-58	3.75262e-10	9.86692e-15	9.35554e-06	3.2821e-10	0.00581031
GO:0006811	ion transport	1.15028e-20	2.00242e-19	3.03428e-06	0.000605859	4.45687e-05	0.0021249
GO:0006820	anion transport	1.4292e-26	2.55421e-07	1.60496e-10	0.0173219	0.000240343	0.00126097
GO:0006865	amino acid transport	2.6362e-26	1.02406e-09	1.47487e-07	0.0146568	0.000166971	2.71149e-05
GO:0006952	defense response	7.00174e-169	3.63468e-21	5.13957e-05	8.23463e-11	2.4852e-06	3.47832e-10
GO:0006955	immune response	2.91024e-160	4.19102e-16	5.33049e-05	6.56411e-07	2.63726e-05	3.16008e-08
GO:0006970	response to osmotic stress	3.91464e-26	1.45796e-20	2.8601e-10	1.32403e-11	1.17564e-17	3.42857e-07
GO:0006972	hyperosmotic response	1.37291e-17	7.25266e-14	0.00581414	7.02386e-06	2.3194e-07	0.00709439
GO:0006979	response to oxidative stress	2.73019e-46	7.26831e-08	3.84543e-06	1.2619e-06	7.44886e-06	0.000132691
GO:0007568	aging	3.3403e-06	2.50852e-17	0.00326936	0.505482	0.00327218	1
GO:0008219	cell death	5.47169e-69	7.65155e-22	0.00055728	2.02577e-05	7.06446e-05	4.94276e-06
GO:0009056	catabolic process	6.72914e-15	9.82384e-14	2.81732e-08	3.58495e-05	4.25774e-07	0.00408568
GO:0009310	amine catabolic process	0.000120027	0.00998797	0.000203832	0.119314	0.0484827	0.771467
GO:0009409	response to cold	6.02917e-08	5.72693e-05	0.00465676	0.012881	0.0143926	0.176615
GO:0009414	response to water deprivation	3.27566e-17	6.28639e-18	4.93873e-06	1.22353e-05	1.46325e-10	0.00521599
GO:0009415	response to water	9.39698e-17	2.41597e-17	1.1569e-06	1.17347e-05	2.04712e-10	0.00405327
GO:0009416	response to light stimulus	9.47581e-08	0.000706608	0.00121026	0.595365	0.03825	0.685986
GO:0009605	response to external stimulus	1.56303e-101	8.57904e-22	6.70116e-05	1.31963e-08	1.70424e-09	3.19161e-09
GO:0009607	response to biotic stimulus	1.17248e-146	1.25389e-24	5.1838e-05	4.76985e-10	6.89881e-13	2.15574e-08
GO:0009611	response to wounding	9.77698e-22	2.30538e-17	1.09738e-18	4.77954e-14	4.72631e-16	4.72006e-08
GO:0009617	response to bacterium	1.2565e-63	1.88242e-24	0.00200748	2.14898e-05	1.43556e-05	7.4335e-05
GO:0009620	response to fungus	5.06312e-70	1.47781e-29	0.000124383	2.08004e-11	1.70316e-10	2.77387e-06
GO:0009626	plant-type hypersensitive response	9.41034e-69	1.58259e-17	0.000396518	0.000237426	5.9121e-05	6.27676e-05
GO:0009628	response to abiotic stimulus	3.67472e-34	8.84951e-14	3.10595e-13	3.6243e-10	4.21985e-14	3.88634e-05
GO:0009636	response to toxic substance	7.80398e-58	0.00178193	0.000588546	5.17911e-05	0.000285754	0.000946587
GO:0009651	response to salt stress	7.5367e-28	3.47159e-20	3.10034e-11	2.4077e-10	2.15458e-16	1.14465e-07
GO:0009694	jasmonic acid metabolic process	1.19942e-05	1.46227e-09	1.10466e-11	1.06455e-13	4.72631e-16	6.96116e-06
GO:0009695	jasmonic acid biosynthetic process	4.96992e-08	2.59835e-10	4.87004e-09	1.07192e-11	1.59555e-12	5.26485e-06
GO:0009699	phenylpropanoid biosynthetic process	1.28598e-08	0.0254179	2.25581e-09	1	0.0172306	1
GO:0009719	response to endogenous stimulus	1.55459e-42	2.69472e-43	0.000257666	2.1182e-15	8.42828e-19	2.00032e-08
GO:0009723	response to ethylene	1.08134e-18	9.63178e-20	0.000601613	3.23869e-07	1.70424e-09	5.77838e-05
GO:0009725	response to hormone	8.18732e-43	1.00612e-42	0.000250196	5.33013e-15	1.0171e-18	3.13633e-08
GO:0009737	response to abscisic acid	2.10375e-21	2.70226e-19	0.0356174	3.6243e-10	2.75537e-12	0.00120517
GO:0009753	response to jasmonic acid	3.39789e-52	2.4824e-16	2.00616e-05	6.46064e-11	2.17241e-12	6.71029e-07
GO:0009812	flavonoid metabolic process	6.84629e-13	0.0121391	1.15334e-05	1	0.0100393	1
GO:0009813	flavonoid biosynthetic process	1.19658e-12	0.00544617	7.9671e-05	1	0.00664499	1
GO:0009814	defense response, incompatible interaction	5.52774e-159	3.11755e-16	0.0220722	3.45754e-07	5.91474e-05	5.06212e-08
GO:0009816	defense response to bacterium, incompatible interaction	3.94972e-06	3.38992e-08	0.0125667	0.00838229	0.195428	0.2462
GO:0009867	jasmonic acid mediated signaling pathway	3.52297e-48	4.13743e-13	0.0383836	4.98714e-06	5.96775e-05	0.000176789
GO:0009962	regulation of flavonoid biosynthetic process	4.06283e-10	0.00254759	0.000313323	1	0.013009	1
GO:0009963	positive regulation of flavonoid biosynthetic process	1.23555e-09	0.000719127	8.8978e-06	1	0.0192642	1
GO:0010033	response to organic substance	1.51553e-55	2.80861e-42	2.01646e-07	1.1339e-19	1.02778e-21	2.63221e-08
GO:0010035	response to inorganic substance	7.25267e-61	5.3678e-11	1.88717e-19	4.47931e-07	2.25412e-14	1.24284e-05
GO:0010200	response to chitin	4.36355e-39	5.98095e-31	0.00183699	1.57005e-21	2.11205e-10	4.32323e-12
GO:0010243	response to organonitrogen compound	2.42558e-41	2.27061e-29	0.00109752	6.48688e-20	6.56763e-10	4.32323e-12
GO:0010363	regulation of plant-type hypersensitive response	7.45625e-70	2.25747e-18	0.000566877	0.000622867	9.58208e-05	0.000463391
GO:0010583	response to cyclopentenone	0.00109251	0.000721378	0.0132774	0.0147748	0.013875	0.033747
GO:0010817	regulation of hormone levels	5.76193e-39	6.16421e-20	3.59547e-08	7.07337e-13	3.43255e-13	1.28944e-05
GO:0010941	regulation of cell death	3.34935e-71	2.55916e-20	0.00103398	0.000181142	0.000155316	0.000132691
GO:0012501	programmed cell death	4.1957e-70	1.23372e-18	0.000257666	0.000106371	0.000134192	5.77838e-05
GO:0015711	organic anion transport	1.93574e-26	2.71723e-09	5.90778e-07	0.027224	4.96308e-05	0.00014906
GO:0015804	neutral amino acid transport	0.000286844	3.78184e-05	0.000288432	9.81925e-05	6.10583e-05	0.00120626
GO:0015824	proline transport	0.000328627	7.86679e-05	0.000288432	9.81925e-05	0.000213558	0.00358425
GO:0015849	organic acid transport	1.84368e-26	2.10802e-08	2.61908e-06	0.0137392	0.000131043	8.42684e-05
GO:0016053	organic acid biosynthetic process	2.49116e-51	1.31661e-05	2.63605e-08	4.34486e-09	0.000181895	1.02545e-05
GO:0019439	aromatic compound catabolic process	0.00023916	0.000480811	0.000137179	0.0698625	0.00557352	0.00313273
GO:0019748	secondary metabolic process	8.76877e-30	8.48564e-12	1.48937e-07	0.0445277	4.56479e-05	0.196924
GO:0019752	carboxylic acid metabolic process	2.76597e-39	2.50993e-11	4.04275e-09	4.46193e-07	0.000314725	0.0347365
GO:0031347	regulation of defense response	3.04672e-94	3.13229e-18	9.91874e-05	6.11172e-07	5.05322e-05	2.00351e-07
GO:0032787	monocarboxylic acid metabolic process	1.85779e-50	1.78998e-15	2.35932e-07	6.94729e-06	0.000218584	5.77838e-05
GO:0033554	cellular response to stress	1.29335e-95	0.0464056	1.72378e-07	0.0172736	0.0299731	0.00045964
GO:0033993	response to lipid	1.49499e-06	6.75193e-26	0.00560888	4.58523e-10	3.22825e-10	0.00327909
GO:0034050	host programmed cell death induced by symbiont	9.41034e-69	1.58259e-17	0.000396518	0.000237426	5.9121e-05	6.27676e-05
GO:0035966	response to topologically incorrect protein	1.92539e-22	2.37647e-09	0.00378302	0.00096349	0.00130631	0.137924
GO:0042402	cellular biogenic amine catabolic process	0.000120027	0.00998797	0.000203832	0.119314	0.0484827	0.771467
GO:0042445	hormone metabolic process	6.85376e-53	6.01284e-23	8.4857e-07	1.0389e-12	2.75519e-11	6.25104e-06
GO:0042446	hormone biosynthetic process	1.4785e-62	3.24093e-25	2.62912e-05	1.0389e-12	3.78784e-08	3.69818e-06
GO:0042493	response to drug	1.05781e-108	5.85696e-28	0.000181783	2.69763e-19	6.67488e-10	1.73335e-12
GO:0042742	defense response to bacterium	2.28391e-58	9.96726e-22	0.00896632	4.27745e-05	7.19544e-05	0.00022793
GO:0043067	regulation of programmed cell death	2.17844e-68	3.09265e-19	0.000541578	0.000315036	0.00020905	0.000197402
GO:0043069	negative regulation of programmed cell death	5.57404e-46	4.98652e-19	0.0117046	1.11783e-05	0.0205825	2.30689e-05
GO:0043207	response to external biotic stimulus	6.94336e-146	5.82967e-25	7.9671e-05	4.3109e-10	9.07104e-13	2.63221e-08
GO:0043436	oxoacid metabolic process	1.10627e-37	4.30999e-12	7.38637e-08	6.07674e-07	0.000355687	0.0604906
GO:0044248	cellular catabolic process	3.64439e-14	3.12553e-12	2.61908e-06	9.71208e-05	6.98846e-07	0.00118096
GO:0044270	cellular nitrogen compound catabolic process	0.000487702	0.000394578	0.000183531	0.0647002	0.0180763	0.00765655
GO:0044282	small molecule catabolic process	0.000190428	9.65451e-05	0.0157259	0.330034	0.0324105	0.804088
GO:0044283	small molecule biosynthetic process	2.12322e-45	0.0115951	1.33415e-08	3.6243e-10	7.12523e-06	7.71564e-07
GO:0045087	innate immune response	2.91024e-160	1.91134e-16	3.87812e-05	5.68365e-07	2.63726e-05	3.21453e-08
GO:0045088	regulation of innate immune response	7.48844e-76	9.06746e-19	0.000181783	2.14898e-05	5.28735e-06	9.27745e-05
GO:0046394	carboxylic acid biosynthetic process	2.49116e-51	1.31661e-05	2.63605e-08	4.34486e-09	0.000181895	1.02545e-05
GO:0046677	response to antibiotic	4.16781e-110	3.05303e-14	0.0324002	1.27802e-07	5.52669e-05	8.55174e-07
GO:0046700	heterocycle catabolic process	0.0010781	9.35936e-05	0.000318972	0.082611	0.0218107	0.00803474
GO:0046942	carboxylic acid transport	1.84368e-26	2.10802e-08	2.61908e-06	0.0137392	0.000131043	8.42684e-05
GO:0048583	regulation of response to stimulus	2.81331e-79	7.28328e-24	0.00054238	2.17909e-06	3.22193e-05	5.77838e-05
GO:0050776	regulation of immune response	1.49664e-75	1.44078e-18	0.000181783	2.14898e-05	5.28735e-06	9.27745e-05
GO:0050832	defense response to fungus	2.44909e-68	5.1298e-19	0.00173126	0.00060716	0.000325503	6.47429e-05
GO:0051234	establishment of localization	2.20434e-57	6.63399e-10	8.19743e-13	5.36402e-05	3.78784e-08	0.0124702
GO:0051704	multi-organism process	3.34759e-120	2.72466e-07	1.4168e-05	2.01684e-07	4.00819e-11	2.05491e-05
GO:0051707	response to other organism	6.94336e-146	5.82967e-25	7.9671e-05	4.3109e-10	9.07104e-13	2.63221e-08
GO:0051716	cellular response to stimulus	6.6485e-87	6.37007e-12	0.000442051	2.71731e-06	0.0109854	0.000212924
GO:0055114	oxidation-reduction process	0.00705699	3.80771e-05	2.29253e-05	0.0419854	0.0967042	0.522155
GO:0060548	negative regulation of cell death	5.25742e-47	1.41796e-19	0.0114879	5.86285e-06	0.0159686	6.25104e-06
GO:0065008	regulation of biological quality	1.40683e-30	4.25719e-10	6.49777e-09	3.65538e-09	3.90391e-06	0.000210463
GO:0070887	cellular response to chemical stimulus	1.17318e-58	9.63178e-20	0.00477171	4.35053e-07	0.000247585	0.00803474
GO:0071229	cellular response to acid chemical	4.45551e-65	1.05493e-32	0.00819769	2.4077e-10	2.75999e-08	1.25807e-05
GO:0071395	cellular response to jasmonic acid stimulus	3.52297e-48	4.13743e-13	0.0383836	4.98714e-06	5.96775e-05	0.000176789
GO:0071396	cellular response to lipid	1.16296e-09	8.22225e-24	0.0439479	3.88182e-09	8.62693e-07	0.0492126
GO:0071702	organic substance transport	3.08008e-76	0.000134247	4.88734e-16	0.00508762	6.45982e-07	1.53167e-05
GO:0071705	nitrogen compound transport	3.60854e-77	7.78378e-05	9.87442e-19	0.00354948	4.61564e-08	1.99191e-05
GO:0072330	monocarboxylic acid biosynthetic process	1.53852e-70	1.21454e-09	3.73093e-08	6.09655e-10	1.01266e-06	7.56747e-11
GO:0072657	protein localization to membrane	3.45684e-69	3.35706e-16	0.000501746	0.00105207	0.000198327	0.00118622
GO:0080134	regulation of response to stress	2.12389e-93	3.39139e-16	6.70116e-05	4.05874e-06	7.93467e-05	2.45258e-06
GO:0080135	regulation of cellular response to stress	2.19489e-69	1.61677e-16	0.000753107	0.00157958	0.000855328	0.0016068
GO:0090150	establishment of protein localization to membrane	3.45684e-69	3.35706e-16	0.000501746	0.00105207	0.000198327	0.00118622
GO:0097305	response to alcohol	2.10375e-21	2.70226e-19	0.0356174	3.6243e-10	2.75537e-12	0.00120517
GO:0098542	defense response to other organism	1.93356e-151	9.08122e-15	0.0119407	2.04571e-06	3.22193e-05	4.02564e-06
GO:1901361	organic cyclic compound catabolic process	0.000324186	0.000115944	6.70116e-05	0.109113	0.00527267	0.00503873
GO:1901565	organonitrogen compound catabolic process	0.022191	0.0105169	1.37761e-05	0.00742122	7.99314e-06	0.0882367
GO:1901575	organic substance catabolic process	0.000171208	3.62368e-07	1.5107e-07	0.00778603	2.99264e-05	0.0484384
GO:1901698	response to nitrogen compound	2.42176e-45	8.90362e-11	7.88374e-08	9.15873e-13	6.44883e-07	5.46126e-08
GO:1901700	response to oxygen-containing compound	4.60424e-82	5.00758e-35	1.39649e-12	2.69763e-19	7.0151e-23	3.55422e-10
GO:1901701	cellular response to oxygen-containing compound	2.34564e-58	6.37845e-21	0.0253294	3.41371e-08	1.43992e-05	0.00045964

## Sheet: E vs C-gene sets_down-noNA-sig
GO_ID	descriptions	At	Na-S	Sd	Um-1h	Um-6h	Um-24h
GO:0000038	very long-chain fatty acid metabolic process	0.000272256	1	1	0.98633	1	0.407831
GO:0000902	cell morphogenesis	7.28608e-06	0.622367	1	0.686921	1	0.593139
GO:0006084	acetyl-CoA metabolic process	0.0472513	0.989655	1	0.473612	0.930412	0.270932
GO:0006629	lipid metabolic process	0.00962427	1	1	1	0.185267	0.132016
GO:0006637	acyl-CoA metabolic process	0.0215659	0.989655	1	0.537963	1	0.389264
GO:0006694	steroid biosynthetic process	7.71916e-11	1	1	0.964133	0.783316	0.141307
GO:0006813	potassium ion transport	0.0445696	1	0.573234	1	0.870165	0.989056
GO:0006863	purine nucleobase transport	0.0134357	1	0.906237	1	1	0.255895
GO:0007015	actin filament organization	0.00719713	0.442714	1	0.957821	0.486342	0.718691
GO:0007155	cell adhesion	0.00196446	0.285201	1	0.429804	0.417412	0.658707
GO:0007166	cell surface receptor signaling pathway	0.0358468	1	0.561772	0.646988	0.126642	0.240151
GO:0007167	enzyme linked receptor protein signaling pathway	0.0214908	1	0.523824	0.624817	0.126642	0.240151
GO:0007169	transmembrane receptor protein tyrosine kinase signaling pathway	0.0214908	1	0.523824	0.624817	0.126642	0.240151
GO:0007267	cell-cell signaling	0.0078032	0.0533222	0.983611	0.0949523	0.232781	0.926888
GO:0008064	regulation of actin polymerization or depolymerization	0.0318789	0.191249	1	1	0.481302	1
GO:0008154	actin polymerization or depolymerization	0.040204	0.201515	1	1	0.718977	1
GO:0008202	steroid metabolic process	2.82891e-09	1	1	1	0.88848	0.131548
GO:0008361	regulation of cell size	0.00197052	1	1	0.657064	1	0.675897
GO:0009606	tropism	0.0175193	0.940248	1	0.647771	0.827737	0.364048
GO:0009629	response to gravity	0.0331649	0.813761	1	0.257995	1	0.344217
GO:0009630	gravitropism	0.0400638	0.972203	1	0.613612	0.798943	0.426072
GO:0009664	plant-type cell wall organization	7.77434e-05	1	1	1	0.870137	0.246143
GO:0009741	response to brassinosteroid	2.73458e-09	1	0.695903	1	1	0.675897
GO:0009742	brassinosteroid mediated signaling pathway	0.000144964	1	0.834538	1	0.517969	0.196294
GO:0009746	response to hexose	0.0171879	1	1	1	1	0.989056
GO:0009750	response to fructose	0.0175193	1	1	1	1	1
GO:0009767	photosynthetic electron transport chain	0.00285362	0.807409	0.834538	0.801222	0.549155	0.0566715
GO:0009825	multidimensional cell growth	2.51081e-15	1	1	0.552509	1	0.904261
GO:0009826	unidimensional cell growth	7.77434e-05	0.943221	1	0.506268	0.982845	0.440247
GO:0009827	plant-type cell wall modification	0.0403356	1	0.90411	1	0.199489	0.419175
GO:0009828	plant-type cell wall loosening	0.00436693	1	1	0.657064	0.109913	1
GO:0009831	plant-type cell wall modification involved in multidimensional cell growth	0.0320046	0.809436	1	0.912106	0.566472	1
GO:0009914	hormone transport	0.0162294	1	1	0.866122	1	0.401053
GO:0009926	auxin polar transport	0.0215659	1	1	0.59611	1	0.372276
GO:0009932	cell tip growth	0.0026786	0.974337	1	0.801222	1	0.69066
GO:0010015	root morphogenesis	3.44279e-05	1	1	1	1	0.632769
GO:0010053	root epidermal cell differentiation	6.07971e-06	1	1	1	1	0.86457
GO:0010054	trichoblast differentiation	4.63412e-07	1	1	1	1	0.927586
GO:0010075	regulation of meristem growth	4.18924e-06	0.28248	1	0.738688	0.779527	0.0660583
GO:0010090	trichome morphogenesis	0.0214908	0.0829151	1	0.295204	0.470572	1
GO:0010155	regulation of proton transport	0.00146483	1	0.774199	0.936837	1	0.406482
GO:0015851	nucleobase transport	0.0134357	1	0.906237	1	1	0.255895
GO:0016049	cell growth	4.50383e-06	1	1	1	1	0.797543
GO:0016125	sterol metabolic process	9.03912e-11	0.931726	1	1	0.907223	0.283404
GO:0016126	sterol biosynthetic process	1.00733e-10	0.989655	1	1	0.77911	0.388898
GO:0016128	phytosteroid metabolic process	4.19045e-05	1	1	0.924864	0.414443	0.0700831
GO:0016129	phytosteroid biosynthetic process	2.06776e-05	1	1	0.912106	0.481302	0.109689
GO:0016131	brassinosteroid metabolic process	4.19045e-05	1	1	0.924864	0.414443	0.0700831
GO:0016132	brassinosteroid biosynthetic process	2.06776e-05	1	1	0.912106	0.481302	0.109689
GO:0021700	developmental maturation	0.000110437	0.579527	1	0.988443	1	0.927586
GO:0022610	biological adhesion	0.00196446	0.285201	1	0.429804	0.417412	0.658707
GO:0022622	root system development	4.4187e-05	1	1	1	1	0.570415
GO:0022900	electron transport chain	0.023478	0.933158	1	1	1	0.282244
GO:0030029	actin filament-based process	0.00752407	0.677417	1	0.469724	0.481302	0.412471
GO:0030036	actin cytoskeleton organization	0.010345	0.391343	1	1	0.624201	0.819613
GO:0030243	cellulose metabolic process	0.000169438	0.12079	1	1	0.999484	0.856506
GO:0030832	regulation of actin filament length	0.0318789	0.191249	1	1	0.481302	1
GO:0030833	regulation of actin filament polymerization	0.0488594	0.191249	1	1	0.481302	1
GO:0030838	positive regulation of actin filament polymerization	0.048439	0.162966	1	0.988443	0.209439	1
GO:0031109	microtubule polymerization or depolymerization	0.00482142	0.0716545	1	0.924864	0.414443	0.538095
GO:0031334	positive regulation of protein complex assembly	0.048439	0.132124	1	0.988443	0.215112	1
GO:0032273	positive regulation of protein polymerization	0.048439	0.141007	1	0.988443	0.209439	1
GO:0032535	regulation of cellular component size	0.000235613	0.960807	1	0.988443	1	1
GO:0032956	regulation of actin cytoskeleton organization	0.0318789	0.191249	1	1	0.481302	1
GO:0032970	regulation of actin filament-based process	0.0318789	0.191249	1	1	0.481302	1
GO:0032989	cellular component morphogenesis	2.64785e-06	0.411896	1	0.679636	1	0.632769
GO:0034284	response to monosaccharide	0.010345	1	1	1	1	0.989056
GO:0034762	regulation of transmembrane transport	0.0487542	1	1	1	1	0.208674
GO:0034765	regulation of ion transmembrane transport	0.0487542	1	1	1	1	0.208674
GO:0035266	meristem growth	9.40096e-06	0.121163	1	0.785642	0.758671	0.0870847
GO:0035383	thioester metabolic process	0.0215659	0.989655	1	0.537963	1	0.389264
GO:0040007	growth	1.65543e-08	1	1	0.924864	1	0.306859
GO:0040008	regulation of growth	4.60368e-05	0.677411	1	0.413191	0.87225	0.102186
GO:0042547	cell wall modification involved in multidimensional cell growth	0.00823605	1	1	0.701022	0.327995	0.987604
GO:0043401	steroid hormone mediated signaling pathway	0.000144964	1	0.834538	1	0.517969	0.196294
GO:0043473	pigmentation	2.82891e-09	1	1	0.924864	1	0.763127
GO:0043476	pigment accumulation	2.82891e-09	1	1	0.924864	1	0.763127
GO:0043478	pigment accumulation in response to UV light	2.82891e-09	1	1	0.924864	1	0.763127
GO:0043479	pigment accumulation in tissues in response to UV light	2.82891e-09	1	1	0.924864	1	0.763127
GO:0043480	pigment accumulation in tissues	2.82891e-09	1	1	0.924864	1	0.763127
GO:0043481	anthocyanin accumulation in tissues in response to UV light	2.82891e-09	1	1	0.924864	1	0.763127
GO:0043648	dicarboxylic acid metabolic process	0.00917331	1	1	1	1	0.371143
GO:0044089	positive regulation of cellular component biogenesis	0.0243533	0.132124	1	0.920727	0.269326	1
GO:0045010	actin nucleation	0.048439	0.162966	1	0.988443	0.209439	1
GO:0045229	external encapsulating structure organization	7.71916e-11	1	1	1	1	0.605548
GO:0046777	protein autophosphorylation	0.0227196	1	1	1	0.783501	0.538095
GO:0048364	root development	4.37546e-05	1	1	1	1	0.570415
GO:0048437	floral organ development	0.00905031	0.498776	0.561772	0.26929	0.209439	0.0826429
GO:0048438	floral whorl development	0.00563021	1	0.670029	0.224067	0.275503	0.153468
GO:0048468	cell development	7.12153e-05	1	1	0.766242	1	0.547184
GO:0048469	cell maturation	2.61016e-07	1	1	1	1	0.913217
GO:0048509	regulation of meristem development	3.36373e-05	0.402156	1	0.504073	0.566472	0.0861602
GO:0048545	response to steroid hormone	0.000144964	1	0.834538	1	0.517969	0.196294
GO:0048588	developmental cell growth	0.00729032	1	1	0.933088	1	0.699343
GO:0048589	developmental growth	1.41175e-07	1	1	0.613612	0.899202	0.242791
GO:0048638	regulation of developmental growth	3.19685e-05	0.276888	1	0.504073	0.899202	0.128373
GO:0048764	trichoblast maturation	2.61016e-07	1	1	1	1	0.913217
GO:0048765	root hair cell differentiation	2.61016e-07	1	1	1	1	0.913217
GO:0048767	root hair elongation	4.63412e-07	1	1	1	1	1
GO:0048827	phyllome development	0.00855917	1	0.206626	0.60404	0.414443	0.163858
GO:0051273	beta-glucan metabolic process	0.0105168	0.133614	1	1	1	0.988713
GO:0051495	positive regulation of cytoskeleton organization	0.048439	0.141007	1	0.988443	0.209439	1
GO:0052541	plant-type cell wall cellulose metabolic process	0.0127481	1	1	1	1	1
GO:0052546	cell wall pectin metabolic process	0.0320046	1	1	1	1	1
GO:0060560	developmental growth involved in morphogenesis	0.000245932	1	1	1	1	0.602202
GO:0060918	auxin transport	0.0162294	1	1	0.866122	1	0.401053
GO:0071367	cellular response to brassinosteroid stimulus	0.00190791	1	1	1	0.517969	0.196294
GO:0071383	cellular response to steroid hormone stimulus	0.000144964	1	0.834538	1	0.517969	0.196294
GO:0071555	cell wall organization	1.00733e-10	1	1	1	1	0.55724
GO:0071695	anatomical structure maturation	0.000110437	0.331894	1	1	1	0.86457
GO:0080147	root hair cell development	7.58534e-06	1	1	1	1	1
GO:0090066	regulation of anatomical structure size	0.000235613	0.960807	1	0.988443	1	1
GO:0090558	plant epidermis development	3.43001e-10	1	1	0.737753	0.20592	0.12068
GO:0090627	plant epidermal cell differentiation	1.03888e-06	1	1	1	1	0.785691
GO:0090696	post-embryonic plant organ development	0.00413003	0.546378	1	0.257995	0.95055	0.401053
GO:0097435	supramolecular fiber organization	0.000218095	0.100093	1	0.727824	0.214028	0.213215
GO:0099402	plant organ development	1.62181e-05	1	1	0.659391	0.550653	0.267681
GO:0110053	regulation of actin filament organization	0.0318789	0.191249	1	1	0.481302	1
GO:1902600	proton transmembrane transport	0.0195873	1	1	1	1	0.684561
GO:1902905	positive regulation of supramolecular fiber organization	0.048439	0.141007	1	0.988443	0.209439	1
GO:1904062	regulation of cation transmembrane transport	0.00146483	1	0.76553	0.936837	1	0.406482
GO:0000086	G2/M transition of mitotic cell cycle	0.843414	2.34278e-09	0.662583	0.257995	0.232781	0.196294
GO:0000097	sulfur amino acid biosynthetic process	0.229165	0.0326546	1	1	0.752591	0.112242
GO:0000103	sulfate assimilation	1	3.02179e-06	0.332549	1	1	0.718691
GO:0000302	response to reactive oxygen species	1	0.00345812	1	1	1	1
GO:0000375	RNA splicing, via transesterification reactions	1	0.0106965	0.993006	0.945724	1	1
GO:0000377	RNA splicing, via transesterification reactions with bulged adenosine as nucleophile	1	0.0106965	0.993006	0.945724	1	1
GO:0000469	cleavage involved in rRNA processing	1	4.0482e-14	1	1	1	1
GO:0000478	endonucleolytic cleavage involved in rRNA processing	1	4.0482e-14	1	1	1	1
GO:0000723	telomere maintenance	1	3.64586e-05	1	0.514783	0.75462	0.0685145
GO:0000724	double-strand break repair via homologous recombination	0.559618	8.10725e-07	1	0.131069	0.758531	0.459797
GO:0000725	recombinational repair	0.559618	8.10725e-07	1	0.131069	0.758531	0.459797
GO:0000741	karyogamy	1	5.4293e-14	1	1	1	0.464044
GO:0000819	sister chromatid segregation	0.439072	6.98406e-07	0.324532	0.137653	0.334305	0.132637
GO:0000959	mitochondrial RNA metabolic process	1	0.000141908	1	1	0.433978	0.586136
GO:0001510	RNA methylation	0.928348	9.07615e-72	1	1	1	1
GO:0001708	cell fate specification	1	0.0265294	0.770973	0.514783	1	0.521294
GO:0006089	lactate metabolic process	1	0.0280111	1	1	1	0.665365
GO:0006094	gluconeogenesis	1	2.43516e-06	1	1	1	1
GO:0006163	purine nucleotide metabolic process	1	0.000159634	1	1	1	1
GO:0006164	purine nucleotide biosynthetic process	1	2.19126e-05	1	1	1	1
GO:0006220	pyrimidine nucleotide metabolic process	0.680237	1.92899e-68	1	1	0.718977	1
GO:0006221	pyrimidine nucleotide biosynthetic process	0.680237	1.92899e-68	1	1	0.718977	1
GO:0006275	regulation of DNA replication	0.272634	2.0592e-16	0.278415	0.137653	0.0645935	0.10911
GO:0006281	DNA repair	0.280835	1.86506e-07	0.357277	0.192437	0.28401	0.171214
GO:0006302	double-strand break repair	0.319736	1.90946e-09	1	0.409246	0.402237	0.459797
GO:0006312	mitotic recombination	1	4.48972e-07	0.654167	0.423669	0.779527	0.665365
GO:0006323	DNA packaging	1	0.00027219	1	0.738688	1	0.464044
GO:0006338	chromatin remodeling	1	0.00779611	1	1	1	0.389264
GO:0006397	mRNA processing	1	0.00222293	0.886605	0.984385	1	1
GO:0006403	RNA localization	1	1.32941e-13	1	0.646988	0.6176	1
GO:0006405	RNA export from nucleus	1	1.32941e-13	1	0.646988	0.6176	1
GO:0006406	mRNA export from nucleus	1	1.14861e-13	1	0.469724	0.199489	1
GO:0006412	translation	1	4.62574e-11	1	1	0.0783663	1
GO:0006414	translational elongation	1	0.00493847	1	1	1	1
GO:0006417	regulation of translation	1	0.0060175	1	0.551137	0.193401	0.989056
GO:0006457	protein folding	1	3.22369e-12	1	1	1	1
GO:0006518	peptide metabolic process	1	1.30125e-09	1	1	0.075735	1
GO:0006555	methionine metabolic process	0.349378	0.021402	1	1	0.664402	0.50262
GO:0006606	protein import into nucleus	0.984307	1.29787e-39	1	1	0.73719	1
GO:0006611	protein export from nucleus	1	8.08233e-14	1	0.646988	0.6176	1
GO:0006626	protein targeting to mitochondrion	1	1.1025e-31	1	0.514783	0.592789	1
GO:0006753	nucleoside phosphate metabolic process	0.746383	1.86439e-36	1	1	1	1
GO:0006839	mitochondrial transport	0.868164	5.9433e-23	1	1	0.430482	0.993069
GO:0006886	intracellular protein transport	1	5.22074e-05	1	1	0.750445	1
GO:0006913	nucleocytoplasmic transport	0.759227	3.65086e-34	1	1	0.718977	1
GO:0006979	response to oxidative stress	1	0.0460086	1	1	1	1
GO:0006997	nucleus organization	1	7.55162e-12	1	0.534714	0.93715	0.268124
GO:0007005	mitochondrion organization	1	2.44699e-32	1	0.626844	0.414443	0.985065
GO:0007051	spindle organization	0.370235	4.73402e-05	0.566103	0.558303	0.261377	0.148927
GO:0007062	sister chromatid cohesion	0.371871	2.98727e-06	0.524062	0.177279	0.414443	0.181243
GO:0007129	synapsis	0.996112	2.93716e-07	1	0.701022	0.768789	0.264628
GO:0007276	gamete generation	1	2.70351e-22	1	0.163443	0.395608	0.399448
GO:0007292	female gamete generation	1	2.84576e-23	0.805545	0.377802	0.290409	0.436247
GO:0007346	regulation of mitotic cell cycle	0.632725	1.81796e-07	0.324532	0.21401	0.243332	0.0808046
GO:0008104	protein localization	1	0.000143155	1	1	0.762899	1
GO:0008380	RNA splicing	0.896033	0.0038149	1	0.689499	0.315209	0.415995
GO:0008544	epidermis development	1	0.0067311	1	0.613612	1	0.158681
GO:0008652	cellular amino acid biosynthetic process	0.106394	0.0211551	1	1	0.86857	0.240151
GO:0009086	methionine biosynthetic process	0.349378	0.0060175	1	1	0.414443	0.549913
GO:0009117	nucleotide metabolic process	0.746383	7.12788e-38	1	1	1	1
GO:0009165	nucleotide biosynthetic process	0.805356	2.66189e-46	1	1	1	1
GO:0009218	pyrimidine ribonucleotide metabolic process	0.680237	4.24511e-74	1	1	0.783501	1
GO:0009220	pyrimidine ribonucleotide biosynthetic process	0.680237	4.24511e-74	1	1	0.783501	1
GO:0009259	ribonucleotide metabolic process	0.865949	1.74103e-37	1	1	1	1
GO:0009260	ribonucleotide biosynthetic process	0.943477	5.32906e-39	1	1	1	1
GO:0009292	genetic transfer	0.992283	1.05499e-06	1	1	1	1
GO:0009294	DNA mediated transformation	0.992283	1.05499e-06	1	1	1	1
GO:0009408	response to heat	1	4.87108e-08	1	1	1	1
GO:0009438	methylglyoxal metabolic process	1	0.0178882	1	1	1	0.665365
GO:0009553	embryo sac development	1	3.31077e-29	1	0.131441	0.497391	0.132016
GO:0009559	embryo sac central cell differentiation	1	0.0250799	1	1	1	0.562284
GO:0009560	embryo sac egg cell differentiation	1	6.2162e-24	0.892184	0.255839	0.319877	0.436247
GO:0009561	megagametogenesis	1	1.07802e-27	1	0.423669	0.899202	0.147663
GO:0009615	response to virus	1	0.00123853	1	0.656468	0.419524	1
GO:0009616	virus induced gene silencing	0.62962	0.0102105	1	0.108779	0.11603	0.602202
GO:0009636	response to toxic substance	1	0.0225225	1	1	1	1
GO:0009640	photomorphogenesis	0.783808	1.52805e-06	1	0.518544	1	1
GO:0009642	response to light intensity	1	0.000110011	1	1	1	1
GO:0009644	response to high light intensity	1	3.21722e-06	1	1	1	1
GO:0009790	embryo development	0.200388	1.73678e-08	1	0.102897	0.0920338	0.244753
GO:0009793	embryo development ending in seed dormancy	0.163264	8.15242e-08	1	0.0940744	0.111651	0.268551
GO:0009845	seed germination	1	0.0392719	1	1	1	1
GO:0009913	epidermal cell differentiation	1	0.0067311	1	0.613612	1	0.158681
GO:0009934	regulation of meristem structural organization	1	0.0370881	1	0.605607	0.718977	1
GO:0009957	epidermal cell fate specification	1	0.0370881	0.94414	0.475383	0.855496	0.181243
GO:0010022	meristem determinacy	0.485037	0.0370881	1	1	0.997196	0.748856
GO:0010038	response to metal ion	1	0.0437513	1	1	1	0.999022
GO:0010050	vegetative phase change	1	0.0170028	1	1	0.981185	0.545661
GO:0010074	maintenance of meristem identity	0.897958	0.018888	1	0.736024	0.268791	0.584306
GO:0010093	specification of floral organ identity	1	0.0128452	1	1	1	1
GO:0010154	fruit development	0.133027	1.21058e-05	1	0.25066	0.209439	0.589787
GO:0010162	seed dormancy process	1	8.62079e-06	1	0.794393	1	0.973355
GO:0010197	polar nucleus fusion	1	0.0250799	1	1	1	0.562284
GO:0010212	response to ionizing radiation	1	0.000103198	1	0.839143	0.419524	0.051615
GO:0010264	myo-inositol hexakisphosphate biosynthetic process	1	0.0198343	0.886605	1	1	1
GO:0010332	response to gamma radiation	1	0.00096689	1	0.805924	0.481302	0.127502
GO:0010389	regulation of G2/M transition of mitotic cell cycle	0.897958	2.34278e-09	0.758746	0.257995	0.232781	0.196294
GO:0010431	seed maturation	1	2.77687e-05	1	0.847749	1	0.896696
GO:0010498	proteasomal protein catabolic process	1	0.00263312	1	1	1	1
GO:0010582	floral meristem determinacy	0.485037	0.0370881	1	1	0.997196	0.748856
GO:0010608	posttranscriptional regulation of gene expression	0.3947	0.00624799	1	0.924864	0.315082	0.927586
GO:0010876	lipid localization	1	0.0123811	1	0.16127	0.963037	1
GO:0015031	protein transport	1	3.43197e-05	1	1	0.783501	1
GO:0015833	peptide transport	1	0.000164495	1	1	0.783501	1
GO:0015931	nucleobase-containing compound transport	1	0.000424493	1	0.803755	0.77911	1
GO:0016246	RNA interference	0.289526	8.93304e-06	0.835914	0.552509	0.0563236	0.430195
GO:0016441	posttranscriptional gene silencing	0.393006	0.000165678	0.867446	0.794393	0.167904	0.477086
GO:0016444	somatic cell DNA recombination	1	0.00736895	1	0.268621	0.96567	0.99554
GO:0016572	histone phosphorylation	0.62511	5.73865e-06	0.834538	0.805552	0.424715	0.246578
GO:0016579	protein deubiquitination	1	0.00566879	1	0.988443	0.349046	1
GO:0017038	protein import	0.852805	5.58727e-19	1	1	0.370824	0.840807
GO:0017148	negative regulation of translation	0.897958	0.00227251	1	0.537963	0.0944632	0.599816
GO:0018130	heterocycle biosynthetic process	1	3.99335e-05	1	1	0.414443	0.549913
GO:0019243	methylglyoxal catabolic process to D-lactate via S-lactoyl-glutathione	1	0.0280111	1	1	1	0.665365
GO:0019319	hexose biosynthetic process	1	2.43516e-06	1	1	1	1
GO:0019438	aromatic compound biosynthetic process	1	0.00140266	1	1	0.611461	0.81471
GO:0019637	organophosphate metabolic process	0.62511	3.85513e-22	1	1	0.743051	0.916228
GO:0019693	ribose phosphate metabolic process	0.663016	5.43017e-31	1	1	1	1
GO:0019827	stem cell population maintenance	0.864156	0.00197913	1	0.69906	0.300766	0.665365
GO:0019915	lipid storage	0.366738	1.07496e-06	1	0.171545	0.87225	1
GO:0019953	sexual reproduction	1	5.03003e-19	1	0.44438	0.784095	0.132647
GO:0022412	cellular process involved in reproduction in multicellular organism	1	1.36802e-20	1	0.310546	0.395163	0.458748
GO:0022611	dormancy process	1	8.62079e-06	1	0.794393	1	0.973355
GO:0030244	cellulose biosynthetic process	1	0.013635	0.963875	1	1	0.413213
GO:0030855	epithelial cell differentiation	1	0.0067311	1	0.613612	1	0.158681
GO:0031497	chromatin assembly	1	0.000350134	1	0.862346	1	0.584306
GO:0031503	protein-containing complex localization	1	1.32941e-13	1	0.646988	0.6176	1
GO:0032200	telomere organization	1	3.64586e-05	1	0.514783	0.75462	0.0685145
GO:0032204	regulation of telomere maintenance	1	0.000886723	1	0.847749	0.59902	0.0946931
GO:0032392	DNA geometric change	1	1.73161e-06	1	0.625351	0.232781	0.220799
GO:0032446	protein modification by small protein conjugation	1	0.0437513	1	1	1	1
GO:0032504	multicellular organism reproduction	1	2.55929e-19	1	0.287281	0.783501	0.549913
GO:0032508	DNA duplex unwinding	1	1.73161e-06	1	0.625351	0.268367	0.350145
GO:0032958	inositol phosphate biosynthetic process	1	0.018888	0.886605	1	1	1
GO:0033036	macromolecule localization	1	2.26885e-05	1	1	0.621104	1
GO:0033043	regulation of organelle organization	0.11004	0.000773479	1	0.537963	0.198975	0.436247
GO:0033517	myo-inositol hexakisphosphate metabolic process	1	0.0198343	0.886605	1	1	1
GO:0034248	regulation of cellular amide metabolic process	1	0.0060175	1	0.551137	0.193401	0.989056
GO:0034249	negative regulation of cellular amide metabolic process	0.897958	0.00227251	1	0.537963	0.0944632	0.599816
GO:0034504	protein localization to nucleus	0.905071	3.96596e-39	1	1	0.827737	1
GO:0034599	cellular response to oxidative stress	1	0.00141241	1	1	0.895758	1
GO:0034613	cellular protein localization	1	4.73402e-05	1	1	0.749096	1
GO:0034614	cellular response to reactive oxygen species	1	0.0403613	0.945714	1	0.895758	1
GO:0034622	cellular protein-containing complex assembly	0.213079	3.38711e-08	1	0.657064	0.665754	0.410539
GO:0034654	nucleobase-containing compound biosynthetic process	0.601397	1.45179e-06	1	1	0.718977	0.872225
GO:0035194	posttranscriptional gene silencing by RNA	0.289526	4.45135e-05	0.837712	0.794393	0.0995299	0.599816
GO:0035195	gene silencing by miRNA	1	0.000170275	1	0.625351	0.0995299	0.563238
GO:0035821	modification of morphology or physiology of other organism	1	0.0319981	1	0.0956427	0.11603	0.914919
GO:0042023	DNA endoreduplication	0.182648	2.59367e-05	1	0.109481	0.117906	0.674654
GO:0042138	meiotic DNA double-strand break formation	0.317748	0.0265294	0.973827	0.211131	0.639064	0.131286
GO:0042182	ketone catabolic process	1	0.0178882	1	1	1	0.665365
GO:0042542	response to hydrogen peroxide	1	4.14552e-08	1	1	1	1
GO:0042886	amide transport	1	0.000424493	1	1	0.783501	1
GO:0043043	peptide biosynthetic process	1	4.18883e-10	1	1	0.0743854	0.99554
GO:0043247	telomere maintenance in response to DNA damage	1	0.00184156	1	0.847749	0.59902	0.0946931
GO:0043603	cellular amide metabolic process	1	2.78799e-07	1	0.947756	0.0834619	1
GO:0043604	amide biosynthetic process	1	1.50826e-08	1	1	0.0583978	1
GO:0043687	post-translational protein modification	0.838746	0.0306242	0.538695	0.910741	0.736186	0.73451
GO:0043933	protein-containing complex subunit organization	0.219089	1.34807e-07	1	0.847749	0.902138	0.372276
GO:0044003	modification by symbiont of host morphology or physiology	1	0.0319981	1	0.0956427	0.11603	0.914919
GO:0044271	cellular nitrogen compound biosynthetic process	1	8.44615e-09	1	1	0.0659473	0.681577
GO:0044281	small molecule metabolic process	1	0.00383714	1	1	1	1
GO:0044703	multi-organism reproductive process	1	1.38901e-17	1	0.513172	0.783316	0.0822213
GO:0044764	multi-organism cellular process	0.992283	1.05499e-06	1	1	1	1
GO:0044770	cell cycle phase transition	0.844327	5.24786e-10	0.556187	0.268621	0.243332	0.205465
GO:0044772	mitotic cell cycle phase transition	0.844327	5.24786e-10	0.556187	0.268621	0.243332	0.205465
GO:0044786	cell cycle DNA replication	0.177943	2.59367e-05	1	0.190599	0.117906	0.988713
GO:0044839	cell cycle G2/M phase transition	0.843414	2.34278e-09	0.662583	0.257995	0.232781	0.196294
GO:0045143	homologous chromosome segregation	0.996112	2.93716e-07	1	0.701022	0.768789	0.264628
GO:0045165	cell fate commitment	1	0.0475612	0.770973	0.32084	0.888873	0.562638
GO:0045184	establishment of protein localization	1	3.03502e-05	1	1	0.783501	1
GO:0045786	negative regulation of cell cycle	0.564755	0.00926472	0.999626	0.537963	0.844965	0.396069
GO:0045934	negative regulation of nucleobase-containing compound metabolic process	0.281528	0.030231	0.561772	0.117738	0.0995299	0.65313
GO:0046173	polyol biosynthetic process	1	0.0277762	0.886605	0.977759	1	1
GO:0046185	aldehyde catabolic process	1	0.014899	1	1	1	0.665365
GO:0046364	monosaccharide biosynthetic process	1	3.17098e-06	1	1	1	1
GO:0046390	ribose phosphate biosynthetic process	0.943477	5.32906e-39	1	1	1	1
GO:0046686	response to cadmium ion	1	0.0141829	1	1	1	1
GO:0046907	intracellular transport	1	0.000527802	1	1	0.630029	1
GO:0048229	gametophyte development	1	1.52614e-15	1	0.616908	1	0.349013
GO:0048284	organelle fusion	1	5.4293e-14	1	1	1	0.464044
GO:0048316	seed development	0.182607	1.18441e-06	1	0.423669	0.209439	0.586136
GO:0048580	regulation of post-embryonic development	0.890188	0.0147395	1	0.0916829	0.243332	0.426072
GO:0048609	multicellular organismal reproductive process	1	1.58973e-18	1	0.242654	0.849337	0.785691
GO:0050657	nucleic acid transport	1	1.32941e-13	1	0.646988	0.6176	1
GO:0050658	RNA transport	1	1.32941e-13	1	0.646988	0.6176	1
GO:0050793	regulation of developmental process	0.183103	0.0229139	1	0.0756366	0.249574	0.0767422
GO:0051028	mRNA transport	1	1.14861e-13	1	0.469724	0.199489	1
GO:0051168	nuclear export	1	8.08233e-14	1	0.646988	0.6176	1
GO:0051169	nuclear transport	0.759227	3.65086e-34	1	1	0.718977	1
GO:0051170	import into nucleus	0.973102	5.48953e-38	1	1	0.75462	1
GO:0051225	spindle assembly	0.518627	0.000121475	0.510432	0.625351	0.26533	0.148927
GO:0051235	maintenance of location	0.505864	3.32204e-06	1	0.171545	0.99244	1
GO:0051236	establishment of RNA localization	1	1.32941e-13	1	0.646988	0.6176	1
GO:0051253	negative regulation of RNA metabolic process	0.281513	0.0334336	0.480459	0.123085	0.0759214	0.665365
GO:0051274	beta-glucan biosynthetic process	1	0.0185829	0.834538	1	1	0.737759
GO:0051596	methylglyoxal catabolic process	1	0.0178882	1	1	1	0.665365
GO:0051604	protein maturation	1	0.0163517	1	1	0.936045	0.968109
GO:0051607	defense response to virus	1	0.00215328	1	0.552509	0.0995299	0.727984
GO:0051641	cellular localization	1	0.0044689	1	1	0.249574	1
GO:0051649	establishment of localization in cell	1	0.000576635	1	1	0.282072	1
GO:0051701	interaction with host	1	0.0227763	1	0.0981051	0.11603	0.86457
GO:0051817	modification of morphology or physiology of other organism involved in symbiotic interaction	1	0.0319981	1	0.0956427	0.11603	0.914919
GO:0052018	modulation by symbiont of RNA levels in host	0.62962	0.0102105	1	0.108779	0.11603	0.602202
GO:0052249	modulation of RNA levels in other organism involved in symbiotic interaction	0.62962	0.0102105	1	0.108779	0.11603	0.602202
GO:0055086	nucleobase-containing small molecule metabolic process	0.585869	6.62204e-35	1	1	1	1
GO:0060249	anatomical structure homeostasis	1	3.64586e-05	1	0.514783	0.630029	0.0560103
GO:0060429	epithelium development	1	0.0089256	1	0.386538	1	0.158681
GO:0061727	methylglyoxal catabolic process to lactate	1	0.0280111	1	1	1	0.665365
GO:0065003	protein-containing complex assembly	0.270812	9.81392e-08	1	0.765509	0.92837	0.399448
GO:0070192	chromosome organization involved in meiotic cell cycle	0.996112	1.1914e-07	1	0.612844	0.718977	0.264628
GO:0070585	protein localization to mitochondrion	1	1.1025e-31	1	0.514783	0.592789	1
GO:0070727	cellular macromolecule localization	1	0.000172808	1	1	0.779527	1
GO:0070925	organelle assembly	0.518627	1.13341e-05	0.416231	0.847749	0.827737	0.459797
GO:0071103	DNA conformation change	1	9.9932e-10	1	0.255476	0.152434	0.0610051
GO:0071166	ribonucleoprotein complex localization	1	1.32941e-13	1	0.646988	0.6176	1
GO:0071426	ribonucleoprotein complex export from nucleus	1	1.32941e-13	1	0.646988	0.6176	1
GO:0071427	mRNA-containing ribonucleoprotein complex export from nucleus	1	1.14861e-13	1	0.469724	0.199489	1
GO:0071470	cellular response to osmotic stress	1	0.0348327	0.0507847	1	1	1
GO:0071702	organic substance transport	1	0.0429856	1	1	1	1
GO:0072521	purine-containing compound metabolic process	1	5.82909e-05	1	1	1	1
GO:0072522	purine-containing compound biosynthetic process	1	8.79316e-06	1	1	1	1
GO:0072527	pyrimidine-containing compound metabolic process	0.757763	1.33943e-62	1	1	0.687219	1
GO:0072528	pyrimidine-containing compound biosynthetic process	0.745954	6.48981e-64	1	1	0.718977	1
GO:0072655	establishment of protein localization to mitochondrion	1	1.1025e-31	1	0.514783	0.592789	1
GO:0090305	nucleic acid phosphodiester bond hydrolysis	1	2.11417e-08	1	0.310546	0.768789	0.561089
GO:0090407	organophosphate biosynthetic process	0.794403	9.76665e-30	1	1	0.742604	1
GO:0090501	RNA phosphodiester bond hydrolysis	1	2.39525e-12	1	1	1	1
GO:0090502	RNA phosphodiester bond hydrolysis, endonucleolytic	1	4.0482e-14	1	1	1	1
GO:0090697	post-embryonic plant organ morphogenesis	0.0738259	0.00218897	1	0.196509	0.768789	0.361992
GO:0090701	specification of plant organ identity	1	0.0128452	1	1	1	1
GO:0097237	cellular response to toxic substance	1	0.00220986	0.430708	1	0.496888	0.872225
GO:0098586	cellular response to virus	0.843414	0.00822343	1	0.108779	0.11603	0.602202
GO:0098727	maintenance of cell number	0.864156	0.00197913	1	0.69906	0.300766	0.665365
GO:0140014	mitotic nuclear division	1	0.0266178	1	1	1	1
GO:1900864	mitochondrial RNA modification	1	0.00220986	1	1	0.532418	0.586136
GO:1901135	carbohydrate derivative metabolic process	0.92991	0.000174825	1	0.924864	0.481302	0.872225
GO:1901137	carbohydrate derivative biosynthetic process	1	1.42356e-06	1	1	1	1
GO:1901293	nucleoside phosphate biosynthetic process	0.805356	9.94035e-46	1	1	1	1
GO:1901362	organic cyclic compound biosynthetic process	1	0.000886723	1	1	0.419524	0.432778
GO:1901566	organonitrogen compound biosynthetic process	1	1.27495e-11	1	1	0.203433	0.623054
GO:1901699	cellular response to nitrogen compound	0.969735	0.000895447	1	1	0.174271	0.989056
GO:1901987	regulation of cell cycle phase transition	0.897958	1.86742e-09	0.714301	0.268621	0.243332	0.205465
GO:1901990	regulation of mitotic cell cycle phase transition	0.897958	1.86742e-09	0.714301	0.268621	0.243332	0.205465
GO:1902749	regulation of cell cycle G2/M phase transition	0.897958	2.34278e-09	0.758746	0.257995	0.232781	0.196294
GO:0001666	response to hypoxia	1	1	0.0451403	1	1	1
GO:0006464	cellular protein modification process	1	1	0.0476732	0.847749	0.11603	0.531529
GO:0006468	protein phosphorylation	1	1	0.00878905	1	0.312373	0.637252
GO:0006470	protein dephosphorylation	1	1	0.0117716	0.945724	0.496888	1
GO:0010218	response to far red light	0.104944	1	0.0191233	1	1	0.599816
GO:0016311	dephosphorylation	1	1	0.00881479	0.284242	0.433211	0.927586
GO:0035303	regulation of dephosphorylation	1	1	0.0143414	0.910741	0.575716	1
GO:0035304	regulation of protein dephosphorylation	1	1	0.0143414	0.910741	0.575716	1
GO:0036211	protein modification process	1	1	0.0476732	0.847749	0.11603	0.531529
GO:0036293	response to decreased oxygen levels	1	1	0.0451403	1	1	1
GO:0070482	response to oxygen levels	1	1	0.0451403	1	1	1
GO:0000272	polysaccharide catabolic process	0.0672466	1	1	0.897698	0.798943	0.0179142
GO:0006091	generation of precursor metabolites and energy	0.922377	1	1	1	0.00119695	0.228128
GO:0006790	sulfur compound metabolic process	0.838746	0.946729	1	0.924864	0.285934	0.0227647
GO:0008356	asymmetric cell division	0.067006	1	1	0.391735	0.798943	0.0151287
GO:0009250	glucan biosynthetic process	0.0537882	1	0.425116	0.377966	0.542003	0.000103352
GO:0009718	anthocyanin-containing compound biosynthetic process	1	0.0829151	1	0.0250517	1	0.163858
GO:0009736	cytokinin-activated signaling pathway	0.103616	0.4451	0.897034	0.456671	1	0.0151287
GO:0009773	photosynthetic electron transport in photosystem I	0.0749817	0.241307	0.834538	0.268621	0.315209	0.00916381
GO:0009834	plant-type secondary cell wall biogenesis	0.559618	1	1	0.137653	0.794161	0.028569
GO:0009892	negative regulation of metabolic process	0.138029	0.0833239	0.332549	0.0406658	0.0170229	0.0623861
GO:0010228	vegetative to reproductive phase transition of meristem	0.479017	1	0.886605	0.0250517	0.00509158	0.0931709
GO:0010413	glucuronoxylan metabolic process	0.0725389	1	0.274598	0.113792	0.906162	0.00245921
GO:0010605	negative regulation of macromolecule metabolic process	0.133239	0.0621431	0.277389	0.0474953	0.0132453	0.10911
GO:0010629	negative regulation of gene expression	0.285244	0.162514	0.32248	0.0807717	0.0201288	0.228128
GO:0015995	chlorophyll biosynthetic process	0.0634638	1	0.19749	0.405379	0.0132453	0.181243
GO:0016226	iron-sulfur cluster assembly	0.0598462	1	0.178043	0.657064	0.00108062	0.123039
GO:0016926	protein desumoylation	1	0.87987	1	0.0172527	0.232781	0.0717479
GO:0019222	regulation of metabolic process	1	1	1	1	0.416115	0.0457058
GO:0031163	metallo-sulfur cluster assembly	0.0598462	1	0.178043	0.657064	0.00108062	0.123039
GO:0032268	regulation of cellular protein metabolic process	1	0.276432	0.066239	0.665309	0.0132453	0.872225
GO:0035670	plant-type ovary development	0.393609	0.50168	0.604133	1	0.0222742	1
GO:0042440	pigment metabolic process	1	1	1	0.0947205	0.0851971	0.0492901
GO:0043085	positive regulation of catalytic activity	0.699331	1	0.834538	0.158639	0.0359481	0.0023854
GO:0043455	regulation of secondary metabolic process	1	1	1	0.0410439	1	0.158681
GO:0044038	cell wall macromolecule biosynthetic process	0.134874	1	0.437043	0.108779	0.895758	0.000838169
GO:0044093	positive regulation of molecular function	0.581565	1	1	0.16127	0.0242687	0.000769049
GO:0045491	xylan metabolic process	0.0670167	1	0.324532	0.124182	0.783501	0.00110912
GO:0045492	xylan biosynthetic process	0.0725389	1	0.25831	0.108779	0.873711	0.00114707
GO:0046148	pigment biosynthetic process	1	0.808565	1	0.0250517	0.0132453	0.0421455
GO:0048481	plant ovule development	0.393609	0.50168	0.604133	1	0.0222742	1
GO:0048513	animal organ development	1	0.11061	1	0.0272198	0.978906	0.289823
GO:0050665	hydrogen peroxide biosynthetic process	1	1	1	0.0161464	0.718977	0.0450834
GO:0050790	regulation of catalytic activity	0.526485	1	1	0.203501	0.0257258	0.000939322
GO:0051246	regulation of protein metabolic process	1	0.199371	0.091391	0.646988	0.0095619	0.810062
GO:0051640	organelle localization	1	1	0.136546	0.0956427	0.000478413	0.139385
GO:0061024	membrane organization	0.170039	0.391343	0.14916	0.0968976	3.26208e-06	0.00756329
GO:0065009	regulation of molecular function	1	1	1	0.257995	0.0244371	0.000845924
GO:0070589	cellular component macromolecule biosynthetic process	0.134874	1	0.437043	0.108779	0.895758	0.000838169
GO:0070592	cell wall polysaccharide biosynthetic process	0.134874	1	0.437043	0.108779	0.895758	0.000838169
GO:0070646	protein modification by small protein removal	0.899081	0.0566497	1	0.0637863	0.0443358	0.185565
GO:0071368	cellular response to cytokinin stimulus	0.103616	0.4451	0.897034	0.456671	1	0.0151287
GO:1903409	reactive oxygen species biosynthetic process	1	1	1	0.0161464	0.502294	0.0823665
GO:0003002	regionalization	0.00110557	7.20278e-06	1	0.33843	1	0.916228
GO:0006346	methylation-dependent chromatin silencing	0.0247448	0.000255867	0.911423	0.275959	0.35887	0.153286
GO:0007010	cytoskeleton organization	0.000378955	9.60614e-09	0.795299	0.534438	1	0.0570371
GO:0007020	microtubule nucleation	0.000110437	0.0403613	1	0.988443	0.496888	0.477086
GO:0007389	pattern specification process	1.89946e-05	1.04468e-06	1	0.202798	1	0.459797
GO:0009066	aspartate family amino acid metabolic process	0.00106368	0.0283946	1	0.988443	0.304936	0.503163
GO:0009067	aspartate family amino acid biosynthetic process	0.00354801	0.0403974	1	1	0.190672	0.469299
GO:0009798	axis specification	0.0388194	0.000590082	1	0.119139	1	0.927586
GO:0009799	specification of symmetry	0.0051987	0.00491325	1	0.142821	1	0.423567
GO:0009855	determination of bilateral symmetry	0.00677739	0.00491325	1	0.142821	1	0.423567
GO:0009887	animal organ morphogenesis	0.00855917	0.00518203	1	0.108779	0.722145	0.139456
GO:0009943	adaxial/abaxial axis specification	0.0390215	3.60949e-05	1	0.0803204	1	0.647508
GO:0009944	polarity specification of adaxial/abaxial axis	0.0214908	3.60949e-05	1	0.0803204	1	0.647508
GO:0009955	adaxial/abaxial pattern specification	0.0395768	6.97075e-06	1	0.0803204	1	0.459797
GO:0010026	trichome differentiation	0.00563021	0.0469346	0.853062	0.30825	0.696851	0.876685
GO:0010051	xylem and phloem pattern formation	0.000490572	0.00422224	1	0.159263	1	0.750383
GO:0010073	meristem maintenance	3.05789e-05	0.00136152	1	0.497082	0.396594	0.182506
GO:0010638	positive regulation of organelle organization	0.0350818	0.00917423	1	0.613612	0.0959615	1
GO:0030154	cell differentiation	0.00223049	4.41716e-08	1	0.537963	0.395608	0.219641
GO:0046785	microtubule polymerization	0.00482142	0.0403613	1	0.924864	0.496888	0.477086
GO:0048441	petal development	0.00692575	0.00553781	0.278415	0.053648	0.481302	0.255895
GO:0048442	sepal development	0.0215659	0.00939195	0.104701	0.15644	0.539619	0.202198
GO:0048444	floral organ morphogenesis	0.0290045	8.11295e-06	0.877062	0.305261	0.526384	0.0520219
GO:0048446	petal morphogenesis	0.0215659	0.0273415	0.32248	0.108779	0.488135	0.15954
GO:0048447	sepal morphogenesis	0.0359897	0.0189605	0.0991541	0.15644	0.539619	0.202198
GO:0048451	petal formation	0.0359897	0.0189605	0.0991541	0.15644	0.539619	0.202198
GO:0048453	sepal formation	0.0359897	0.0189605	0.0991541	0.15644	0.539619	0.202198
GO:0048464	flower calyx development	0.0215659	0.00939195	0.104701	0.15644	0.539619	0.202198
GO:0048465	corolla development	0.00692575	0.00553781	0.278415	0.053648	0.481302	0.255895
GO:0048646	anatomical structure formation involved in morphogenesis	0.00905031	2.19126e-05	1	0.16127	0.742612	0.23378
GO:0048869	cellular developmental process	0.000129547	4.26594e-06	1	0.691208	0.691927	0.109689
GO:0051128	regulation of cellular component organization	0.0225706	0.0076547	1	0.220046	0.130888	0.31461
GO:0051130	positive regulation of cellular component organization	0.0350818	0.00917423	1	0.613612	0.0679259	1
GO:0051258	protein polymerization	0.00649455	0.0379787	0.912248	0.910741	0.397195	0.599816
GO:0065001	specification of axis polarity	0.0214908	3.60949e-05	1	0.0803204	1	0.647508
GO:1905392	plant organ morphogenesis	1.40828e-08	0.015441	1	0.456665	0.413552	0.296744
GO:0009637	response to blue light	0.0374721	1	0.0476732	0.910741	1	0.459797
GO:0000023	maltose metabolic process	0.000144964	1	0.278415	0.122712	0.213952	0.000615959
GO:0000271	polysaccharide biosynthetic process	2.1721e-07	1	0.856381	0.124182	0.963037	5.34511e-05
GO:0005975	carbohydrate metabolic process	8.22208e-07	1	1	1	1	0.0391459
GO:0005976	polysaccharide metabolic process	8.51555e-11	1	1	0.413191	0.87225	0.000117653
GO:0005982	starch metabolic process	0.001562	1	0.187724	0.100381	0.368946	1.59457e-05
GO:0005983	starch catabolic process	0.000648148	1	1	0.737753	1	0.0407821
GO:0005984	disaccharide metabolic process	0.00201267	1	0.302556	0.0417667	0.25012	0.00220548
GO:0006073	cellular glucan metabolic process	1.65543e-08	1	0.877062	1	0.481302	0.000739383
GO:0006081	cellular aldehyde metabolic process	0.0412584	0.808565	0.389764	0.275959	0.00169174	0.0436542
GO:0006644	phospholipid metabolic process	0.0221699	1	1	0.452187	5.99546e-05	0.0805989
GO:0006720	isoprenoid metabolic process	0.0403869	1	1	0.257995	0.00445393	0.101548
GO:0006779	porphyrin-containing compound biosynthetic process	0.0287191	1	0.109072	0.410693	0.00445393	0.181243
GO:0008299	isoprenoid biosynthetic process	0.0318789	1	1	0.177479	0.000996564	0.0478204
GO:0008610	lipid biosynthetic process	8.38354e-07	1	1	1	0.0129271	0.0648637
GO:0008654	phospholipid biosynthetic process	0.00563021	1	1	0.449531	2.97829e-05	0.0945387
GO:0009240	isopentenyl diphosphate biosynthetic process	0.00499194	1	1	0.242654	1.1721e-06	0.044758
GO:0009251	glucan catabolic process	0.000648148	1	1	0.737753	1	0.0407821
GO:0009311	oligosaccharide metabolic process	0.0196604	1	0.193776	0.0858811	0.419524	0.00193272
GO:0009832	plant-type cell wall biogenesis	0.0390215	0.298741	1	0.514783	0.417412	0.000838169
GO:0009888	tissue development	2.68549e-11	0.195568	1	0.102897	0.0833604	0.00533363
GO:0010087	phloem or xylem histogenesis	0.000868145	1	0.941511	0.0945293	1	0.0308716
GO:0010089	xylem development	0.0050762	1	1	0.0518037	0.8957	0.0467624
GO:0010383	cell wall polysaccharide metabolic process	0.00146483	1	0.963875	0.552509	1	0.00916381
GO:0010410	hemicellulose metabolic process	0.0068117	1	0.51916	0.190798	0.783501	0.000862281
GO:0016051	carbohydrate biosynthetic process	3.91941e-06	1	1	0.537963	1	0.0156586
GO:0016108	tetraterpenoid metabolic process	0.0374721	1	0.93345	0.223343	0.00432287	0.359927
GO:0016109	tetraterpenoid biosynthetic process	0.0374721	1	1	0.211152	0.00535046	0.359927
GO:0016116	carotenoid metabolic process	0.0374721	1	0.93345	0.223343	0.00432287	0.359927
GO:0016117	carotenoid biosynthetic process	0.0374721	1	1	0.211152	0.00535046	0.359927
GO:0019252	starch biosynthetic process	0.00196446	1	0.136942	0.0925987	0.426475	2.23707e-05
GO:0019288	isopentenyl diphosphate biosynthetic process, methylerythritol 4-phosphate pathway	0.00499194	1	0.650372	0.159263	3.69943e-07	0.0300332
GO:0019682	glyceraldehyde-3-phosphate metabolic process	0.000948579	1	0.315893	0.190599	1.71781e-05	0.0146946
GO:0033014	tetrapyrrole biosynthetic process	0.0160525	1	0.109072	0.410693	0.00445393	0.181243
GO:0033692	cellular polysaccharide biosynthetic process	0.0350818	1	0.300688	0.222404	0.936315	1.69275e-05
GO:0034637	cellular carbohydrate biosynthetic process	0.022815	1	0.510432	0.159263	1	0.000103352
GO:0042546	cell wall biogenesis	0.000714503	0.183189	1	0.275959	0.6176	5.38418e-06
GO:0044036	cell wall macromolecule metabolic process	0.000543572	1	1	0.26929	0.995302	0.000546889
GO:0044042	glucan metabolic process	1.65543e-08	1	0.877062	1	0.481302	0.000739383
GO:0044247	cellular polysaccharide catabolic process	0.000648148	1	1	0.737753	1	0.0407821
GO:0044262	cellular carbohydrate metabolic process	0.000169438	1	0.714301	0.386538	0.963037	0.000207342
GO:0044264	cellular polysaccharide metabolic process	1.67179e-05	1	0.561772	0.645539	0.898057	2.83598e-05
GO:0044275	cellular carbohydrate catabolic process	0.000648148	1	1	0.552509	1	0.0407821
GO:0046490	isopentenyl diphosphate metabolic process	0.00499194	1	1	0.242654	1.1721e-06	0.044758
GO:0048367	shoot system development	0.0140671	0.0812887	0.963875	0.477634	0.130888	0.0053865
GO:0048731	system development	0.00167665	0.496092	1	0.215586	0.0679259	0.0117391
GO:0071554	cell wall organization or biogenesis	5.96756e-12	1	1	0.363132	0.990957	0.000393972
GO:0071669	plant-type cell wall organization or biogenesis	3.02599e-05	1	1	1	0.582262	0.0117391
GO:0090626	plant epidermis morphogenesis	4.61297e-06	0.748136	0.290872	0.24861	0.0158974	0.196294
GO:0000280	nuclear division	0.197365	7.792e-10	0.277389	0.108779	0.179948	0.00668933
GO:0003006	developmental process involved in reproduction	0.0561362	4.72624e-07	1	0.0381838	0.0467483	0.00267904
GO:0006270	DNA replication initiation	0.78065	8.39657e-14	0.474711	0.248438	0.0258891	0.0697002
GO:0006310	DNA recombination	0.32883	1.0874e-13	0.581558	0.0172527	0.26533	0.0111682
GO:0006354	DNA-templated transcription, elongation	1	2.24054e-11	1	0.399385	0.000189243	0.000769049
GO:0006364	rRNA processing	1	6.4777e-20	0.793053	0.053648	0.00108062	0.00133271
GO:0006396	RNA processing	0.271076	6.64118e-22	0.749416	0.0981051	3.1409e-07	0.000838169
GO:0006399	tRNA metabolic process	1	4.12525e-06	0.736849	0.16127	4.66069e-06	0.0376273
GO:0006479	protein methylation	0.193202	6.28733e-28	0.113958	0.0756366	0.0215814	0.0221422
GO:0006974	cellular response to DNA damage stimulus	0.15716	6.49636e-09	0.368316	0.124182	0.0811928	0.0117391
GO:0007059	chromosome segregation	0.271568	2.29898e-10	0.561772	0.0956427	0.11603	0.0111577
GO:0007127	meiosis I	0.285244	2.68711e-05	0.719515	0.124182	0.597152	0.0203187
GO:0007131	reciprocal meiotic recombination	0.285244	2.68711e-05	0.719515	0.124182	0.597152	0.0203187
GO:0008213	protein alkylation	0.193202	6.28733e-28	0.113958	0.0756366	0.0215814	0.0221422
GO:0008283	cell proliferation	0.0585648	1.89373e-14	0.18823	0.041669	0.00414268	0.021706
GO:0009451	RNA modification	0.435628	5.65933e-48	1	1	0.0111771	0.880906
GO:0009890	negative regulation of biosynthetic process	0.271076	0.0297364	0.596481	0.0862783	0.0190882	0.153468
GO:0009909	regulation of flower development	0.864156	2.77537e-08	0.604133	0.00899037	0.089299	0.0846729
GO:0009933	meristem structural organization	0.097067	3.21722e-06	1	0.00689085	0.768789	0.927586
GO:0010267	production of ta-siRNAs involved in RNA interference	1	0.00086384	1	0.211152	0.0408852	0.25207
GO:0010467	gene expression	0.628115	6.70967e-07	1	1	0.00414268	0.021706
GO:0010558	negative regulation of macromolecule biosynthetic process	0.271648	0.0172663	0.596481	0.108779	0.0175361	0.246096
GO:0010564	regulation of cell cycle process	0.584032	1.72293e-13	0.410169	0.0474953	0.193401	0.111453
GO:0016070	RNA metabolic process	0.319736	5.55255e-07	0.973827	1	0.00137463	0.0207742
GO:0016072	rRNA metabolic process	1	2.43406e-21	1	0.053648	0.00108062	0.00133271
GO:0016458	gene silencing	0.058599	2.84623e-12	0.143752	0.0275966	0.013986	0.00786905
GO:0016569	covalent chromatin modification	0.067006	2.86371e-27	0.0609533	0.0172527	0.0038061	0.0335508
GO:0016571	histone methylation	0.193202	1.79566e-27	0.168467	0.0756366	0.0215814	0.0221422
GO:0018022	peptidyl-lysine methylation	0.228139	1.89816e-23	0.145309	0.0807717	0.0357002	0.0107738
GO:0018193	peptidyl-amino acid modification	0.571452	3.79217e-20	0.167561	0.0381838	0.120824	0.000183912
GO:0018205	peptidyl-lysine modification	0.233659	6.57377e-19	0.10069	0.00803733	0.0190882	0.000739383
GO:0022613	ribonucleoprotein complex biogenesis	1	3.07962e-32	1	0.386538	0.00108062	0.0234344
GO:0030422	production of siRNA involved in RNA interference	0.897958	2.64691e-05	1	0.409246	0.0443358	0.407831
GO:0031047	gene silencing by RNA	0.059729	6.77715e-10	0.480459	0.107211	0.0851971	0.0174017
GO:0031050	dsRNA fragmentation	0.897958	3.60949e-05	0.630583	0.409246	0.0443358	0.407831
GO:0031324	negative regulation of cellular metabolic process	0.106394	0.0186018	0.487971	0.0940744	0.0176576	0.0856938
GO:0031327	negative regulation of cellular biosynthetic process	0.271076	0.0245533	0.596481	0.100381	0.0140797	0.176014
GO:0032259	methylation	0.100233	9.93957e-62	0.405353	0.109481	0.00513991	0.647509
GO:0032269	negative regulation of cellular protein metabolic process	0.533971	0.000543106	1	0.514783	0.0215123	0.303437
GO:0033044	regulation of chromosome organization	0.429919	0.00100574	1	0.191993	0.11603	0.0221422
GO:0033365	protein localization to organelle	1	5.06184e-26	1	0.701022	0.0331709	0.608779
GO:0034470	ncRNA processing	1	1.89816e-23	0.777878	0.080701	0.000470272	0.0037223
GO:0034660	ncRNA metabolic process	1	2.89814e-21	0.795299	0.0161464	2.24024e-07	0.00137183
GO:0034968	histone lysine methylation	0.228139	1.89816e-23	0.178269	0.0807717	0.0357002	0.0107738
GO:0035196	production of miRNAs involved in gene silencing by miRNA	0.843414	2.75122e-05	1	0.196509	0.0132453	0.469299
GO:0035825	homologous recombination	0.285244	2.68711e-05	0.719515	0.124182	0.597152	0.0203187
GO:0040029	regulation of gene expression, epigenetic	0.0506969	5.24786e-10	0.168467	0.0663353	0.00771216	0.0137451
GO:0042254	ribosome biogenesis	1	4.4412e-31	1	0.386538	0.00108062	0.0294633
GO:0042793	plastid transcription	0.355576	0.0363066	0.357277	0.287281	2.00586e-06	0.0826429
GO:0043331	response to dsRNA	0.897958	3.60949e-05	0.630583	0.409246	0.0443358	0.407831
GO:0043414	macromolecule methylation	0.100233	9.93957e-62	0.374815	0.109481	0.00513991	0.647509
GO:0045036	protein targeting to chloroplast	1	0.000203091	0.906237	0.988443	0.000371137	0.183321
GO:0045132	meiotic chromosome segregation	0.173869	6.58386e-07	0.793053	0.131967	0.249574	0.0111577
GO:0045892	negative regulation of transcription, DNA-templated	0.280835	0.0424247	0.480459	0.0981051	0.0487418	0.584306
GO:0048285	organelle fission	0.271076	4.36458e-10	0.254736	0.122712	0.112029	0.00332295
GO:0048532	anatomical structure arrangement	0.100716	5.37963e-06	1	0.00689085	0.730745	0.876685
GO:0048831	regulation of shoot system development	0.968406	1.14738e-06	0.750286	0.0250517	0.102166	0.132016
GO:0050826	response to freezing	0.741973	2.42445e-07	1	0.0275966	1	1
GO:0051052	regulation of DNA metabolic process	0.170039	1.50169e-15	0.298751	0.108779	0.0345318	0.00992455
GO:0051172	negative regulation of nitrogen compound metabolic process	0.12835	0.00566879	0.441828	0.0916829	0.0231856	0.148831
GO:0051248	negative regulation of protein metabolic process	0.533971	0.000567491	1	0.514783	0.0215123	0.303437
GO:0051321	meiotic cell cycle	1	1.47113e-05	0.823548	0.226731	0.768789	0.0490186
GO:0051567	histone H3-K9 methylation	0.223917	1.05216e-15	0.0991541	0.046213	0.0139185	0.016859
GO:0051726	regulation of cell cycle	0.128915	1.58733e-14	0.109072	0.0161464	0.0242687	0.00715629
GO:0061647	histone H3-K9 modification	0.223917	1.05216e-15	0.0991541	0.046213	0.0139185	0.016859
GO:0061982	meiosis I cell cycle process	0.285244	2.91037e-05	0.719515	0.124182	0.597152	0.0203187
GO:0070918	production of small RNA involved in gene silencing by RNA	0.897958	3.60949e-05	0.630583	0.409246	0.0443358	0.407831
GO:0071359	cellular response to dsRNA	0.897958	3.60949e-05	0.630583	0.409246	0.0443358	0.407831
GO:0072594	establishment of protein localization to organelle	1	7.86536e-26	1	0.701022	0.0256139	0.606816
GO:0072596	establishment of protein localization to chloroplast	1	0.000203091	0.906237	0.988443	0.000371137	0.183321
GO:0072598	protein localization to chloroplast	1	0.000203091	0.906237	0.988443	0.000371137	0.183321
GO:0090567	reproductive shoot system development	0.0699097	0.000115762	1	0.0410439	0.213862	0.0203187
GO:0098813	nuclear chromosome segregation	0.271568	2.29898e-10	0.561772	0.0956427	0.174528	0.0111577
GO:0140013	meiotic nuclear division	0.530067	2.18716e-06	0.298751	0.104785	0.414443	0.0117391
GO:1902679	negative regulation of RNA biosynthetic process	0.280835	0.0424247	0.480459	0.0981051	0.0487418	0.584306
GO:1903046	meiotic cell cycle process	1	1.47113e-05	0.770973	0.226731	0.768789	0.0490186
GO:1903507	negative regulation of nucleic acid-templated transcription	0.280835	0.0424247	0.480459	0.0981051	0.0487418	0.584306
GO:2000113	negative regulation of cellular macromolecule biosynthetic process	0.271648	0.0172663	0.596481	0.108779	0.0175361	0.246096
GO:2000241	regulation of reproductive process	0.790429	0.000158139	0.734225	0.00689085	0.193401	0.144042
GO:0006098	pentose-phosphate shunt	0.0754667	1	0.0191233	0.377982	0.517969	0.0300332
GO:0006739	NADP metabolic process	0.0754667	1	0.0191233	0.383088	0.517969	0.0256496
GO:0009658	chloroplast organization	0.555072	0.690919	1.23934e-05	0.131069	8.57062e-13	0.000181488
GO:0009668	plastid membrane organization	0.058599	0.831941	0.000115651	0.0940744	5.50153e-07	0.00916381
GO:0009902	chloroplast relocation	0.916594	0.972203	1.23934e-05	0.0250517	0.000189243	0.00948945
GO:0010027	thylakoid membrane organization	0.058599	0.831941	0.000115651	0.0940744	5.50153e-07	0.00916381
GO:0015979	photosynthesis	0.32744	1	0.000220968	0.5865	5.12568e-06	7.39963e-05
GO:0019684	photosynthesis, light reaction	0.177943	1	0.0249966	0.52226	7.23571e-05	0.000845924
GO:0019750	chloroplast localization	1	0.972203	1.23934e-05	0.0250517	0.000140574	0.00948945
GO:0031399	regulation of protein modification process	1	1	0.0449769	0.977759	0.0307051	0.729779
GO:0051156	glucose 6-phosphate metabolic process	0.0754667	1	0.0191233	0.377982	0.517969	0.0300332
GO:0051644	plastid localization	1	0.972203	1.23934e-05	0.0250517	0.000140574	0.00948945
GO:0051656	establishment of organelle localization	0.827468	0.964294	0.000416394	0.0250517	0.000189243	0.00948945
GO:0051667	establishment of plastid localization	0.916594	0.972203	1.23934e-05	0.0250517	0.000189243	0.00948945
GO:0010305	leaf vascular tissue pattern formation	0.0318789	0.00518203	0.048323	0.310546	1	0.927586
GO:0000003	reproduction	0.0280237	1.76052e-07	1	0.0445624	0.0264814	0.000360479
GO:0000226	microtubule cytoskeleton organization	0.0162294	2.90277e-08	0.0930466	0.0161464	0.0306576	0.000143781
GO:0006260	DNA replication	0.00974887	1.1154e-27	0.359907	0.0067843	0.000413171	0.0152072
GO:0006261	DNA-dependent DNA replication	0.032024	7.08538e-24	0.714301	0.00774876	0.00121734	0.0797926
GO:0006342	chromatin silencing	0.0378126	3.28849e-10	0.38389	0.0250517	0.0193705	0.0492901
GO:0006996	organelle organization	0.00787196	3.14432e-33	0.451847	0.0250517	0.00262204	2.83598e-05
GO:0007017	microtubule-based process	0.00716085	2.16848e-09	0.104701	0.0252874	0.0875415	0.00059641
GO:0009653	anatomical structure morphogenesis	7.71916e-11	0.00575872	1	0.268621	0.209439	0.0284293
GO:0009791	post-embryonic development	0.00157392	0.000762885	1	0.0891302	0.0443358	0.0142458
GO:0009908	flower development	0.0438486	7.67355e-05	1	0.0381838	0.19419	0.00948945
GO:0009965	leaf morphogenesis	0.000648148	0.0113414	0.561772	0.551137	0.0443358	0.361777
GO:0010014	meristem initiation	0.00437614	0.0242567	1	0.0406658	0.937015	0.785691
GO:0010207	photosystem II assembly	0.00409063	0.0206691	0.178043	0.0474953	0.000236441	0.0207742
GO:0016043	cellular component organization	0.00414911	2.06802e-21	1	0.0930389	0.0995299	1.59457e-05
GO:0022414	reproductive process	0.0280237	1.76052e-07	1	0.0442062	0.0256139	0.000373946
GO:0022607	cellular component assembly	0.0127127	1.3157e-10	1	0.215262	0.221854	0.0353401
GO:0031048	chromatin silencing by small RNA	0.0196604	1.24684e-08	0.324532	0.287281	0.481302	0.0335508
GO:0044085	cellular component biogenesis	0.00890211	5.79471e-18	1	0.180339	0.162449	1.59457e-05
GO:0045814	negative regulation of gene expression, epigenetic	0.0374721	8.40041e-10	0.318138	0.0250517	0.0193705	0.0492901
GO:0048449	floral organ formation	0.00454452	4.12525e-06	0.391219	0.15644	0.268367	0.0385194
GO:0048507	meristem development	5.90979e-05	0.00034644	1	0.0306061	0.179948	0.465648
GO:0048608	reproductive structure development	0.00917331	0.000164611	1	0.0172527	0.0479629	0.0100116
GO:0051301	cell division	0.0167633	1.34242e-11	0.0908193	0.00431741	0.0607483	0.000229808
GO:0061458	reproductive system development	0.00917331	0.000164611	1	0.0172527	0.0479629	0.0100116
GO:0090698	post-embryonic plant morphogenesis	3.58477e-06	0.01863	0.714301	0.215262	0.0911924	0.044758
GO:1905393	plant organ formation	0.0102948	0.00129792	1	0.0399453	0.433978	0.181243
GO:0009657	plastid organization	0.0358468	0.509538	0.000120356	0.131069	8.57062e-13	5.34511e-05
GO:0010016	shoot system morphogenesis	7.25963e-07	0.323357	0.0141743	0.28079	0.000236441	0.0221422
GO:0010103	stomatal complex morphogenesis	0.000136154	1	0.00284804	1	0.00171498	0.0207742
GO:0010374	stomatal complex development	0.000828915	1	0.00604848	1	0.00174944	0.0275053
GO:0016071	mRNA metabolic process	0.0278425	0.374187	0.00156906	0.632211	0.000532903	0.32797
GO:0016556	mRNA modification	4.03178e-06	1	6.25874e-07	0.48607	2.74131e-07	0.00916381
GO:0006304	DNA modification	0.25684	2.57167e-13	0.0451403	0.0316983	0.00262204	0.0300332
GO:0006305	DNA alkylation	0.25684	2.57167e-13	0.0451403	0.0316983	0.00262204	0.0300332
GO:0006306	DNA methylation	0.25684	2.57167e-13	0.0451403	0.0316983	0.00262204	0.0300332
GO:0016570	histone modification	0.0953397	3.48428e-29	0.0283951	0.0230423	0.0127871	0.0100116
GO:0043412	macromolecule modification	1	0.0139922	0.031912	0.631085	0.000683607	0.586136
GO:0044728	DNA methylation or demethylation	0.25684	2.57167e-13	0.0451403	0.0316983	0.00262204	0.0300332
GO:0000278	mitotic cell cycle	0.0162294	1.89373e-14	0.00204619	0.00774876	0.0134932	0.000739383
GO:0000281	mitotic cytokinesis	0.0258418	5.20764e-09	0.00340315	0.0161464	0.0256139	0.000121499
GO:0000910	cytokinesis	0.0441172	1.77866e-09	0.0023023	0.0161464	0.022514	0.000103352
GO:0000911	cytokinesis by cell plate formation	0.0318789	1.29602e-08	0.00204619	0.0067843	0.0347102	0.000169265
GO:0006259	DNA metabolic process	0.000517636	5.0951e-27	0.0255062	0.000115934	0.000122416	0.000310709
GO:0006325	chromatin organization	0.0318789	1.11328e-25	0.0258645	0.00431741	0.000703732	0.00846944
GO:0007049	cell cycle	0.00954943	2.88813e-21	0.00966155	0.0067843	0.00414268	4.07263e-05
GO:0022402	cell cycle process	0.0292626	6.67939e-18	0.0132403	0.00774876	0.0185075	0.000140734
GO:0032506	cytokinetic process	0.0318789	1.29602e-08	0.00204619	0.0067843	0.0347102	0.000169265
GO:0051276	chromosome organization	0.0146404	5.88893e-31	0.0121093	0.000826637	0.000206709	0.000414045
GO:0061640	cytoskeleton-dependent cytokinesis	0.0441172	2.09729e-09	0.0023023	0.0161464	0.022514	0.000103352
GO:1902410	mitotic cytokinetic process	0.0318789	1.29602e-08	0.00204619	0.0067843	0.0347102	0.000169265
GO:1903047	mitotic cell cycle process	0.0350818	7.24164e-12	0.0159688	0.0108673	0.049961	0.00036793

## Sheet: F vs C-gene sets_up-noNA-sig
GO_ID	descriptions	At	Na-M	Na-S	Sd	Um-1h	Um-6h	Um-24h
GO:0006575	cellular modified amino acid metabolic process	0.00694299	0.381043	0.180481	0.647717	0.999983	0.692642	0.355198
GO:0009069	serine family amino acid metabolic process	0.0256809	0.328201	1	0.389133	0.999983	1	0.473527
GO:0009608	response to symbiont	6.96112e-05	1	0.991498	0.943879	0.999983	0.599619	1
GO:0009610	response to symbiotic fungus	6.96112e-05	1	0.991498	0.943879	0.999983	0.599619	1
GO:0016036	cellular response to phosphate starvation	0.00518813	0.338907	0.343208	0.929396	0.999983	1	1
GO:0019374	galactolipid metabolic process	0.0463321	0.647045	1	0.136674	0.999983	0.900492	0.47302
GO:0019375	galactolipid biosynthetic process	0.0463321	0.63525	1	0.213314	0.999983	0.900492	0.47302
GO:0031537	regulation of anthocyanin metabolic process	0.046791	0.167376	1	1	0.999983	0.0550845	0.238321
GO:0036294	cellular response to decreased oxygen levels	6.84672e-05	1	0.98106	0.0933425	0.999983	0.313116	0.962433
GO:0048878	chemical homeostasis	0.0240921	0.474379	1	1	0.999983	1	1
GO:0052482	defense response by cell wall thickening	0.0120874	1	1	0.590684	0.290554	1	0.45415
GO:0052544	defense response by callose deposition in cell wall	0.0120874	1	1	0.590684	0.290554	1	0.45415
GO:0055081	anion homeostasis	0.0463221	1	1	0.869126	0.999983	0.574278	0.0671814
GO:0070417	cellular response to cold	0.00149611	0.761085	1	0.831606	0.999983	1	1
GO:0071214	cellular response to abiotic stimulus	0.000583936	0.11834	1	1	0.999983	0.418632	1
GO:0071453	cellular response to oxygen levels	6.84672e-05	1	0.98106	0.0933425	0.999983	0.313116	0.962433
GO:0071456	cellular response to hypoxia	6.84672e-05	1	0.495654	0.0933425	0.999983	0.313116	0.962433
GO:0098771	inorganic ion homeostasis	0.0170403	0.101884	0.275458	1	0.999983	1	1
GO:0104004	cellular response to environmental stimulus	0.000583936	0.11834	1	1	0.999983	0.418632	1
GO:0005985	sucrose metabolic process	1	0.00538163	1	1	0.999983	1	0.712313
GO:0006090	pyruvate metabolic process	1	0.00479985	1	0.124796	0.999983	0.255385	1
GO:0006636	unsaturated fatty acid biosynthetic process	0.229715	0.0498412	0.253582	0.107471	0.999983	0.211008	0.337188
GO:0006721	terpenoid metabolic process	0.0765411	0.00418855	0.995582	0.816078	0.999983	1	0.900221
GO:0006778	porphyrin-containing compound metabolic process	1	0.000853511	0.588598	0.560095	0.999983	1	1
GO:0006790	sulfur compound metabolic process	0.681664	5.7325e-05	1	0.137761	0.999983	1	0.353371
GO:0007010	cytoskeleton organization	1	0.0293488	0.647763	0.0690307	0.999983	1	0.316986
GO:0008361	regulation of cell size	1	0.0498412	1	0.727398	0.999983	1	0.0526511
GO:0009067	aspartate family amino acid biosynthetic process	0.947306	0.000242535	0.0855364	0.46961	0.999983	1	1
GO:0009086	methionine biosynthetic process	0.856721	0.00441678	0.0512922	0.647717	0.999983	1	1
GO:0009312	oligosaccharide biosynthetic process	0.398704	0.00445524	0.36301	0.560371	0.999983	1	0.0699089
GO:0009624	response to nematode	1	0.0280931	0.163481	0.857099	0.999983	1	0.278961
GO:0009735	response to cytokinin	1	0.0104079	0.988375	0.926415	0.352732	0.0520304	0.275853
GO:0009826	unidimensional cell growth	1	0.0371411	1	1	0.999983	1	1
GO:0009827	plant-type cell wall modification	0.572455	6.18028e-06	0.054252	1	0.999983	1	0.533924
GO:0009828	plant-type cell wall loosening	1	3.89005e-07	0.310539	0.948719	0.999983	1	0.103511
GO:0009831	plant-type cell wall modification involved in multidimensional cell growth	1	0.000232421	1	0.94126	0.999983	1	0.105532
GO:0009932	cell tip growth	1	0.0379696	1	0.918871	0.999983	1	1
GO:0010025	wax biosynthetic process	1	0.00132035	0.457293	0.530699	0.999983	1	1
GO:0010053	root epidermal cell differentiation	1	0.0239214	0.722858	0.48611	0.999983	1	0.278961
GO:0010054	trichoblast differentiation	1	0.0373324	0.816341	0.428477	0.999983	1	0.324434
GO:0010075	regulation of meristem growth	1	0.00265204	1	0.966356	0.999983	1	0.644772
GO:0010089	xylem development	1	0.00941527	1	0.104435	0.999983	1	1
GO:0010166	wax metabolic process	1	0.00132035	0.580803	0.294054	0.999983	1	1
GO:0016049	cell growth	1	0.00682397	1	1	0.999983	1	0.576694
GO:0016114	terpenoid biosynthetic process	0.398704	0.00189734	0.935522	0.918894	0.999983	1	0.925548
GO:0016128	phytosteroid metabolic process	1	8.59117e-05	1	0.452029	0.999983	1	0.074046
GO:0016131	brassinosteroid metabolic process	1	0.000204848	1	0.452029	0.999983	1	0.074046
GO:0017001	antibiotic catabolic process	1	0.00207783	0.689797	1	0.999983	0.132172	0.989067
GO:0019222	regulation of metabolic process	1	0.0044529	0.973454	0.0920597	0.11188	0.619386	0.14036
GO:0019362	pyridine nucleotide metabolic process	1	4.65559e-05	0.826437	0.815922	0.999983	0.103541	1
GO:0022604	regulation of cell morphogenesis	1	0.0432804	0.193646	0.925535	0.999983	1	0.829886
GO:0033013	tetrapyrrole metabolic process	1	0.00144306	0.623042	0.560095	0.999983	1	1
GO:0033559	unsaturated fatty acid metabolic process	0.229715	0.0498412	0.253582	0.107471	0.999983	0.211008	0.337188
GO:0033692	cellular polysaccharide biosynthetic process	1	0.00526623	1	0.188947	0.999983	1	1
GO:0034637	cellular carbohydrate biosynthetic process	1	6.90491e-05	1	0.1372	0.999983	1	1
GO:0035266	meristem growth	1	0.0236053	1	0.966356	0.999983	1	0.712313
GO:0040008	regulation of growth	1	0.0135901	1	1	0.999983	1	0.493985
GO:0042180	cellular ketone metabolic process	1	0.0278503	0.470578	1	0.999983	0.621229	0.117766
GO:0042181	ketone biosynthetic process	0.388123	6.06005e-05	1	0.73979	0.999983	1	0.871355
GO:0042547	cell wall modification involved in multidimensional cell growth	1	0.000366661	1	0.903251	0.999983	1	0.324434
GO:0042744	hydrogen peroxide catabolic process	1	0.0436405	1	1	0.999983	0.277291	1
GO:0043648	dicarboxylic acid metabolic process	0.302504	0.0491516	0.0660555	1	0.999983	0.120002	1
GO:0044262	cellular carbohydrate metabolic process	1	9.7172e-05	1	0.134224	0.999983	1	1
GO:0044264	cellular polysaccharide metabolic process	1	0.0170897	1	0.0508086	0.999983	1	1
GO:0044272	sulfur compound biosynthetic process	0.343138	0.0227665	1	0.313356	0.999983	1	0.796837
GO:0045489	pectin biosynthetic process	1	0.01735	0.2424	0.515852	0.999983	1	0.28137
GO:0046148	pigment biosynthetic process	0.10023	0.000374597	1	0.724965	0.999983	1	1
GO:0046351	disaccharide biosynthetic process	0.958411	0.00582533	0.588598	0.271008	0.999983	1	0.240313
GO:0046496	nicotinamide nucleotide metabolic process	1	1.18264e-05	0.760083	0.764809	0.999983	0.103541	0.990785
GO:0048232	male gamete generation	1	0.0234089	0.0633605	1	0.999983	1	0.307593
GO:0048443	stamen development	1	0.00917627	0.268556	0.135915	0.811598	0.615592	0.258603
GO:0048466	androecium development	1	0.00917627	0.268556	0.135915	0.811598	0.615592	0.258603
GO:0048469	cell maturation	1	0.0407419	0.832332	0.647717	0.999983	1	0.320159
GO:0048509	regulation of meristem development	1	0.00627399	1	0.981018	0.999983	1	0.649975
GO:0048518	positive regulation of biological process	0.683269	0.00801089	0.555293	0.478013	0.999983	1	0.977047
GO:0048588	developmental cell growth	1	0.00158376	0.522658	0.197006	0.999983	1	1
GO:0048589	developmental growth	1	0.00998327	1	1	0.999983	1	0.669136
GO:0048638	regulation of developmental growth	1	0.00219064	1	0.967164	0.999983	1	0.493985
GO:0048764	trichoblast maturation	1	0.0407419	0.832332	0.647717	0.999983	1	0.320159
GO:0048765	root hair cell differentiation	1	0.0407419	0.832332	0.647717	0.999983	1	0.320159
GO:0051187	cofactor catabolic process	0.302747	0.00858643	0.354615	0.937852	0.999983	0.0797203	1
GO:0051188	cofactor biosynthetic process	0.246093	1.27983e-08	0.129795	0.635034	0.999983	0.228384	0.575036
GO:0051510	regulation of unidimensional cell growth	1	0.0494651	0.114308	0.925535	0.999983	1	0.829886
GO:0055074	calcium ion homeostasis	0.799643	0.00999296	0.080682	1	0.999983	1	1
GO:0060560	developmental growth involved in morphogenesis	1	0.00480985	0.993326	1	0.999983	1	1
GO:0072503	cellular divalent inorganic cation homeostasis	0.188624	0.0370281	0.495382	1	0.999983	1	1
GO:0072507	divalent inorganic cation homeostasis	0.47118	0.00179931	0.0900381	1	0.999983	1	1
GO:0072511	divalent inorganic cation transport	0.0705255	0.00603321	1	0.880806	0.530786	0.409424	0.43647
GO:0072524	pyridine-containing compound metabolic process	1	0.00015644	0.935485	0.937198	0.999983	0.125495	1
GO:0080147	root hair cell development	1	0.0132583	0.966884	0.383691	0.999983	1	0.391604
GO:0090627	plant epidermal cell differentiation	1	0.0205534	0.862975	0.506406	0.999983	1	0.278961
GO:0097237	cellular response to toxic substance	0.0504779	0.00825285	0.0757737	0.647717	0.999983	1	0.915941
GO:1901570	fatty acid derivative biosynthetic process	1	0.00132035	0.457293	0.530699	0.999983	1	1
GO:0000956	nuclear-transcribed mRNA catabolic process	1	0.416356	0.00135906	1	0.999983	1	0.632603
GO:0002218	activation of innate immune response	0.604414	1	0.00629468	1	0.509022	0.483267	0.414687
GO:0002237	response to molecule of bacterial origin	1	0.552336	0.000227761	1	0.0973268	0.174686	0.800209
GO:0002253	activation of immune response	0.604414	1	0.00629468	1	0.509022	0.483267	0.414687
GO:0002684	positive regulation of immune system process	0.10023	0.626299	0.000112287	1	0.690218	0.121752	0.108898
GO:0005991	trehalose metabolic process	0.885582	0.0567903	0.00024424	0.517506	0.999983	1	1
GO:0006464	cellular protein modification process	1	0.136757	0.0193966	0.83661	0.110247	1	0.900221
GO:0006486	protein glycosylation	1	0.0516013	4.55857e-09	1	0.999983	1	0.850386
GO:0006625	protein targeting to peroxisome	1	0.189294	0.000482047	0.734353	0.999983	1	1
GO:0006826	iron ion transport	0.63138	1	0.0120784	1	0.999983	0.679655	1
GO:0006857	oligopeptide transport	1	0.109013	5.3073e-05	1	0.999983	0.935007	0.812417
GO:0007031	peroxisome organization	1	0.218505	0.00344442	0.400347	0.999983	1	1
GO:0008380	RNA splicing	1	0.555265	0.0436328	0.248955	0.999983	1	1
GO:0009100	glycoprotein metabolic process	1	0.055602	4.3271e-09	1	0.999983	1	0.850386
GO:0009581	detection of external stimulus	1	0.11676	4.67081e-06	1	0.999983	1	0.999825
GO:0009846	pollen germination	1	0.255131	0.00344442	0.647717	0.999983	1	0.43647
GO:0009968	negative regulation of signal transduction	0.246093	0.140802	0.0104151	1	0.352732	1	0.935384
GO:0010105	negative regulation of ethylene-activated signaling pathway	1	1	0.039117	1	0.776692	1	1
GO:0010106	cellular response to iron ion starvation	0.868283	1	0.00953369	1	0.999983	1	1
GO:0010204	defense response signaling pathway, resistance gene-independent	0.159514	0.0854817	0.0205338	0.976266	0.999983	1	1
GO:0010648	negative regulation of cell communication	0.386098	0.140802	0.0104151	1	0.352732	1	0.935384
GO:0015696	ammonium transport	1	1	0.00593127	1	0.999983	1	1
GO:0015802	basic amino acid transport	0.605602	1	0.0213994	1	0.999983	1	1
GO:0015919	peroxisomal membrane transport	1	0.177302	0.000482047	0.785903	0.999983	1	1
GO:0016441	posttranscriptional gene silencing	1	0.597083	0.0468863	0.560375	0.999983	1	1
GO:0016558	protein import into peroxisome matrix	1	0.177302	0.000482047	0.785903	0.999983	1	1
GO:0016567	protein ubiquitination	1	1	0.038898	0.568567	0.999983	0.963448	0.1779
GO:0019915	lipid storage	0.395404	0.837221	0.0453611	0.248955	0.999983	1	0.275971
GO:0023057	negative regulation of signaling	0.386098	0.140802	0.0104151	1	0.352732	1	0.935384
GO:0030244	cellulose biosynthetic process	1	0.0624782	0.00629468	0.374594	0.999983	1	0.575036
GO:0031349	positive regulation of defense response	0.10023	0.35056	1.41741e-05	1	0.773659	0.479625	0.0684441
GO:0032446	protein modification by small protein conjugation	1	1	0.0457902	0.37082	0.999983	1	0.213012
GO:0036211	protein modification process	1	0.136757	0.0193966	0.83661	0.110247	1	0.900221
GO:0042762	regulation of sulfur metabolic process	1	0.0774538	0.0448803	1	0.999983	0.570817	0.218648
GO:0043413	macromolecule glycosylation	1	0.0516013	4.55857e-09	1	0.999983	1	0.850386
GO:0043574	peroxisomal transport	1	0.134747	0.000223012	0.734353	0.999983	1	1
GO:0043687	post-translational protein modification	1	1	0.0451877	0.794727	0.625509	1	0.56365
GO:0044743	protein transmembrane import into intracellular organelle	1	0.177302	0.0131499	0.77575	0.999983	1	1
GO:0045089	positive regulation of innate immune response	0.10023	0.469826	0.000112287	1	0.690218	0.121752	0.108898
GO:0050778	positive regulation of immune response	0.10023	0.626299	0.000112287	1	0.690218	0.121752	0.108898
GO:0051128	regulation of cellular component organization	1	0.360588	0.0376607	0.299996	0.999983	1	0.853579
GO:0051235	maintenance of location	0.318362	0.713083	0.0173203	0.213314	0.999983	1	0.163047
GO:0051274	beta-glucan biosynthetic process	1	0.339887	0.0351443	0.580149	0.999983	1	0.743753
GO:0051552	flavone metabolic process	0.155828	0.0505345	0.00730666	0.649146	0.999983	0.505704	1
GO:0051553	flavone biosynthetic process	0.155828	0.0505345	0.00730666	0.649146	0.999983	0.505704	1
GO:0051554	flavonol metabolic process	0.155828	0.0505345	0.00730666	0.649146	0.999983	0.505704	1
GO:0051555	flavonol biosynthetic process	0.155828	0.0505345	0.00730666	0.649146	0.999983	0.505704	1
GO:0070085	glycosylation	1	0.0516013	4.55857e-09	1	0.999983	1	0.850386
GO:0070298	negative regulation of phosphorelay signal transduction system	1	1	0.039117	1	0.776692	1	1
GO:0070647	protein modification by small protein conjugation or removal	1	0.896218	8.98375e-06	0.433469	0.999983	1	0.900221
GO:0071241	cellular response to inorganic substance	1	0.0811929	0.00137453	1	0.999983	0.0592364	0.24311
GO:0072662	protein localization to peroxisome	1	0.189294	0.000482047	0.734353	0.999983	1	1
GO:0072663	establishment of protein localization to peroxisome	1	0.189294	0.000482047	0.734353	0.999983	1	1
GO:0090332	stomatal closure	1	0.339266	0.0384982	1	0.932669	0.251143	0.883402
GO:1901616	organic hydroxy compound catabolic process	1	0.169384	0.00628419	1	0.999983	1	0.268939
GO:1902531	regulation of intracellular signal transduction	0.984216	0.356948	0.00969531	1	0.205357	1	0.703939
GO:1902532	negative regulation of intracellular signal transduction	1	0.47728	0.0400754	1	0.523152	1	0.703939
GO:0000003	reproduction	1	0.711705	0.841355	0.000945533	0.999983	1	1
GO:0000280	nuclear division	1	1	0.389314	4.66242e-05	0.999983	1	0.719395
GO:0000724	double-strand break repair via homologous recombination	1	1	0.362594	0.0018877	0.999983	1	0.644772
GO:0000725	recombinational repair	1	1	0.362594	0.0018877	0.999983	1	0.644772
GO:0003006	developmental process involved in reproduction	1	0.405732	0.728249	0.00143252	0.999983	1	0.94831
GO:0006259	DNA metabolic process	1	1	0.0733279	1.58203e-11	0.999983	1	0.613849
GO:0006260	DNA replication	0.697678	1	0.901516	5.00001e-17	0.791297	1	0.853579
GO:0006261	DNA-dependent DNA replication	0.98237	1	1	5.11113e-12	0.639577	1	0.859448
GO:0006270	DNA replication initiation	1	0.0853511	1	1.10832e-10	0.888523	1	0.377229
GO:0006275	regulation of DNA replication	0.75393	0.48253	0.847363	8.22853e-07	0.999983	1	0.316867
GO:0006302	double-strand break repair	1	1	0.0907357	0.000791963	0.999983	1	0.369363
GO:0006304	DNA modification	1	0.140802	0.20213	1.04556e-05	0.999983	1	0.866653
GO:0006305	DNA alkylation	1	0.182436	0.238481	1.04556e-05	0.999983	1	0.866653
GO:0006306	DNA methylation	1	0.182436	0.238481	1.04556e-05	0.999983	1	0.866653
GO:0006310	DNA recombination	1	1	0.213721	4.48542e-05	0.999983	1	0.513801
GO:0006325	chromatin organization	1	0.865487	0.0514197	1.37572e-07	0.794588	1	1
GO:0006366	transcription by RNA polymerase II	1	0.742076	0.117087	0.0408455	0.999983	1	1
GO:0006479	protein methylation	1	0.559697	0.212208	4.28335e-10	0.999983	1	0.965083
GO:0006996	organelle organization	1	0.539411	1	2.60246e-08	0.999983	1	1
GO:0007017	microtubule-based process	1	0.0992189	0.526901	0.0237912	0.999983	1	1
GO:0007059	chromosome segregation	1	1	0.6252	0.00628436	0.999983	1	0.747384
GO:0007140	male meiotic nuclear division	1	0.884848	0.967187	0.0283371	0.999983	1	0.979465
GO:0007346	regulation of mitotic cell cycle	0.903277	0.321284	0.251871	3.64525e-05	0.999983	1	0.483234
GO:0008213	protein alkylation	1	0.559697	0.212208	4.28335e-10	0.999983	1	0.965083
GO:0008283	cell proliferation	1	0.838938	1	2.30284e-06	0.999983	1	1
GO:0009240	isopentenyl diphosphate biosynthetic process	1	0.980544	1	0.0400073	0.999983	1	1
GO:0009560	embryo sac egg cell differentiation	0.521458	1	0.272638	0.013465	0.999983	1	0.0514234
GO:0009790	embryo development	1	1	1	0.000251052	0.999983	1	0.750053
GO:0009791	post-embryonic development	1	0.794883	1	0.0157751	0.999983	1	0.695644
GO:0009793	embryo development ending in seed dormancy	1	1	1	0.000536935	0.999983	1	0.850386
GO:0009853	photorespiration	1	0.454832	1	0.0349732	0.999983	0.121752	0.176126
GO:0009908	flower development	1	1	1	0.00245942	0.999983	1	0.853579
GO:0009909	regulation of flower development	1	1	0.990435	0.00375636	0.999983	1	1
GO:0010154	fruit development	1	1	1	0.0244283	0.999983	1	0.172107
GO:0010212	response to ionizing radiation	1	1	0.830833	0.00320873	0.999983	1	0.141931
GO:0010252	auxin homeostasis	1	0.063455	0.0583579	0.000244041	0.999983	1	1
GO:0010332	response to gamma radiation	1	1	0.901827	0.0446162	0.999983	1	0.232364
GO:0010564	regulation of cell cycle process	0.8861	1	0.72655	1.35704e-05	0.999983	1	0.521192
GO:0016043	cellular component organization	1	0.370745	1	2.66741e-08	0.999983	1	0.525717
GO:0016569	covalent chromatin modification	1	0.531185	0.0737251	4.59274e-08	0.999983	1	0.91131
GO:0016570	histone modification	1	0.809687	0.375079	2.81853e-09	0.999983	1	0.979465
GO:0016571	histone methylation	1	0.559697	0.195702	1.02246e-09	0.999983	1	0.839153
GO:0016572	histone phosphorylation	1	0.120831	0.912749	0.0371369	0.999983	1	1
GO:0018022	peptidyl-lysine methylation	0.817667	0.48253	0.153856	1.37182e-09	0.999983	1	0.979465
GO:0018193	peptidyl-amino acid modification	0.805389	0.0951911	0.385687	1.37182e-09	0.999983	1	1
GO:0018208	peptidyl-proline modification	1	1	1	0.027278	0.999983	1	1
GO:0022414	reproductive process	1	0.711705	0.841355	0.000877354	0.999983	1	1
GO:0031048	chromatin silencing by small RNA	1	1	0.348013	0.0260245	0.999983	1	0.834458
GO:0031324	negative regulation of cellular metabolic process	1	0.819341	0.163481	0.0162986	0.999983	1	1
GO:0032392	DNA geometric change	1	0.0643426	0.588607	1.54711e-05	0.999983	1	0.527192
GO:0034968	histone lysine methylation	0.817667	0.48253	0.153856	1.37182e-09	0.999983	1	0.833448
GO:0043094	cellular metabolic compound salvage	1	0.375021	1	0.0236102	0.999983	0.121752	0.304911
GO:0044728	DNA methylation or demethylation	1	0.140802	0.20213	1.04556e-05	0.999983	1	0.866653
GO:0044770	cell cycle phase transition	0.94698	0.0728667	1	1.08702e-06	0.999983	1	0.474341
GO:0044772	mitotic cell cycle phase transition	0.94698	0.0728667	1	1.08702e-06	0.999983	1	0.474341
GO:0045132	meiotic chromosome segregation	1	1	0.274167	0.0273505	0.999983	1	0.886995
GO:0045934	negative regulation of nucleobase-containing compound metabolic process	1	0.630187	0.0764392	0.013465	0.999983	1	1
GO:0046490	isopentenyl diphosphate metabolic process	1	0.980544	1	0.0400073	0.999983	1	1
GO:0048285	organelle fission	1	1	1	0.000310313	0.999983	1	0.80848
GO:0048316	seed development	1	1	1	0.0213928	0.999983	1	0.192638
GO:0048608	reproductive structure development	1	0.812564	0.901516	0.000986946	0.999983	1	0.856433
GO:0048831	regulation of shoot system development	1	1	0.733673	0.00962431	0.999983	1	0.951358
GO:0051052	regulation of DNA metabolic process	0.772482	1	0.86301	2.44297e-07	0.888523	1	0.325594
GO:0051253	negative regulation of RNA metabolic process	1	0.618834	0.102437	0.0157751	0.999983	1	1
GO:0051321	meiotic cell cycle	1	1	0.195359	0.0198092	0.999983	1	0.664685
GO:0051567	histone H3-K9 methylation	0.872017	0.260385	0.253582	2.44297e-07	0.999983	1	0.977531
GO:0051726	regulation of cell cycle	0.903277	1	0.790365	2.71995e-06	0.999983	1	0.133546
GO:0061458	reproductive system development	1	0.812564	0.901516	0.000986946	0.999983	1	0.856433
GO:0061647	histone H3-K9 modification	0.872017	0.260385	0.253582	2.44297e-07	0.999983	1	0.977531
GO:0071103	DNA conformation change	1	0.803582	0.901516	0.000312895	0.999983	1	0.979465
GO:0080156	mitochondrial mRNA modification	1	1	1	0.0285615	0.999983	1	1
GO:0090567	reproductive shoot system development	1	1	1	0.00377686	0.999983	1	0.900221
GO:0098813	nuclear chromosome segregation	1	1	0.25953	0.00628436	0.999983	1	0.747384
GO:0140013	meiotic nuclear division	1	1	0.359273	0.0210917	0.999983	1	0.693059
GO:1900864	mitochondrial RNA modification	1	1	1	0.0407093	0.999983	1	1
GO:1903046	meiotic cell cycle process	1	1	0.217044	0.0118786	0.999983	1	0.664685
GO:1903338	regulation of cell wall organization or biogenesis	1	0.827118	0.984738	0.0280707	0.999983	1	1
GO:2000241	regulation of reproductive process	1	1	0.874796	0.00581549	0.999983	1	1
GO:2000652	regulation of secondary cell wall biogenesis	1	1	0.874796	0.0390463	0.999983	1	1
GO:0006007	glucose catabolic process	1	0.999012	0.0538385	0.647717	0.00905011	0.00171858	0.0110281
GO:0006351	transcription, DNA-templated	1	0.780501	1	0.967164	0.000535844	0.903167	0.129909
GO:0006354	DNA-templated transcription, elongation	1	1	1	1	3.62747e-07	0.550121	0.0188579
GO:0006412	translation	1	1	1	0.500632	0.204562	0.297935	2.53771e-12
GO:0006518	peptide metabolic process	1	1	1	0.402748	0.257261	0.308683	7.78553e-13
GO:0006641	triglyceride metabolic process	1	0.296102	1	0.724965	0.999983	0.127598	0.0400811
GO:0006796	phosphate-containing compound metabolic process	1	0.0578719	1	0.948793	0.0403953	0.304808	0.254727
GO:0006839	mitochondrial transport	0.817667	1	0.938352	0.0759393	0.999983	1	0.00112854
GO:0007015	actin filament organization	1	0.480386	1	0.785903	0.999983	1	0.0495516
GO:0008064	regulation of actin polymerization or depolymerization	1	0.256201	0.589375	1	0.999983	1	0.0259219
GO:0008154	actin polymerization or depolymerization	1	0.197283	0.519733	1	0.999983	1	0.0147253
GO:0009691	cytokinin biosynthetic process	1	1	1	0.729825	0.999983	0.555789	0.035361
GO:0009749	response to glucose	0.76708	0.301816	0.464814	0.724105	0.791297	0.00093273	0.171923
GO:0009787	regulation of abscisic acid-activated signaling pathway	0.229715	0.184234	0.588598	0.354254	0.999983	0.0106559	0.204264
GO:0009845	seed germination	0.354002	1	1	1	0.999983	0.242835	0.0041753
GO:0009926	auxin polar transport	1	0.779926	1	0.865286	0.999983	1	0.0403741
GO:0010026	trichome differentiation	1	0.761681	0.847363	0.565375	0.999983	1	0.0259219
GO:0010150	leaf senescence	0.305355	0.819	0.068293	1	0.311703	0.000487205	0.0746258
GO:0010162	seed dormancy process	1	1	1	1	0.999983	0.297935	0.018953
GO:0010431	seed maturation	1	1	1	1	0.999983	0.395933	0.0119706
GO:0010467	gene expression	1	0.869039	1	0.400318	0.0260551	0.935007	0.00341648
GO:0015979	photosynthesis	1	1	1	1	9.69357e-06	0.942255	0.856433
GO:0019320	hexose catabolic process	1	1	0.0538385	0.647717	0.0178667	0.0295574	0.0243011
GO:0019684	photosynthesis, light reaction	1	1	1	1	0.000478375	1	1
GO:0019693	ribose phosphate metabolic process	1	0.198693	1	0.0863413	0.227133	0.000634701	0.0042313
GO:0021700	developmental maturation	1	0.512573	1	0.955069	0.999983	0.885182	0.000380793
GO:0022411	cellular component disassembly	0.0704492	0.0900368	0.214526	0.18233	0.838775	0.00101303	0.0236248
GO:0022611	dormancy process	1	1	1	1	0.999983	0.297935	0.018953
GO:0030041	actin filament polymerization	1	0.225101	0.558481	1	0.999983	1	0.0147253
GO:0030832	regulation of actin filament length	1	0.256201	0.589375	1	0.999983	1	0.0259219
GO:0030833	regulation of actin filament polymerization	1	0.256201	0.589375	1	0.999983	1	0.0259219
GO:0030838	positive regulation of actin filament polymerization	1	0.197283	0.528892	1	0.999983	1	0.0412284
GO:0032271	regulation of protein polymerization	1	0.256201	0.634904	1	0.999983	1	0.0259219
GO:0032273	positive regulation of protein polymerization	1	0.197283	0.588598	1	0.999983	1	0.0412284
GO:0032504	multicellular organism reproduction	1	0.971915	0.78819	0.587867	0.999983	1	0.00148257
GO:0032535	regulation of cellular component size	1	0.0743861	0.590018	1	0.999983	1	0.00757484
GO:0032774	RNA biosynthetic process	1	0.794626	1	0.929396	0.000552369	0.903167	0.129909
GO:0032956	regulation of actin cytoskeleton organization	1	0.256201	0.589375	1	0.999983	1	0.0259219
GO:0032970	regulation of actin filament-based process	1	0.256201	0.589375	1	0.999983	1	0.0259219
GO:0033365	protein localization to organelle	1	0.959119	0.643271	0.0891123	0.999983	1	0.00969952
GO:0033500	carbohydrate homeostasis	0.0855711	0.24994	1	0.647717	0.999983	0.000767017	0.00202445
GO:0034654	nucleobase-containing compound biosynthetic process	1	0.653644	1	0.248955	0.0183179	0.0712409	0.000249028
GO:0042545	cell wall modification	0.312719	0.0579563	1	0.536123	0.999983	1	0.0435675
GO:0043043	peptide biosynthetic process	1	1	1	0.506406	0.21986	0.312425	2.64542e-12
GO:0043603	cellular amide metabolic process	1	1	1	0.596556	0.405498	0.29504	4.44342e-13
GO:0043604	amide biosynthetic process	1	1	1	0.439674	0.28443	0.335803	1.90389e-13
GO:0044267	cellular protein metabolic process	1	0.0643401	0.828111	0.794727	0.0138821	1	9.42158e-05
GO:0044271	cellular nitrogen compound biosynthetic process	0.165001	0.422928	1	0.26285	0.0477946	0.117226	5.87455e-11
GO:0045010	actin nucleation	1	0.197283	0.528892	1	0.999983	1	0.0412284
GO:0046365	monosaccharide catabolic process	1	1	0.0538385	0.647717	0.0178667	0.0295574	0.0243011
GO:0046777	protein autophosphorylation	1	1	1	1	5.00811e-05	1	1
GO:0048229	gametophyte development	1	0.0991279	0.079279	0.0735483	0.999983	0.989845	0.00231795
GO:0048527	lateral root development	1	0.102277	0.193646	1	0.999983	0.947807	0.0402238
GO:0048609	multicellular organismal reproductive process	1	0.750888	0.692426	0.695692	0.999983	1	0.00401635
GO:0051258	protein polymerization	1	0.232584	1	1	0.999983	1	0.0248879
GO:0051273	beta-glucan metabolic process	1	0.301583	0.253582	0.57911	0.12972	1	0.0452188
GO:0051495	positive regulation of cytoskeleton organization	1	0.197283	0.588598	1	0.999983	1	0.0412284
GO:0071281	cellular response to iron ion	1	0.535869	0.060252	1	0.999983	0.0349285	0.396135
GO:0071695	anatomical structure maturation	1	0.454832	1	0.940074	0.999983	0.936973	0.00170422
GO:0072594	establishment of protein localization to organelle	1	0.881777	0.714033	0.105052	0.999983	1	0.0128504
GO:0090066	regulation of anatomical structure size	1	0.0743861	0.590018	1	0.999983	1	0.00757484
GO:0090351	seedling development	0.280091	1	1	0.95882	0.999983	0.242835	0.00894033
GO:0090693	plant organ senescence	0.305355	0.819	0.068293	1	0.311703	0.000487205	0.0746258
GO:0097435	supramolecular fiber organization	1	0.367142	1	0.918612	0.999983	1	0.0238425
GO:0097659	nucleic acid-templated transcription	1	0.780501	1	0.967164	0.000535844	0.903167	0.129909
GO:0099402	plant organ development	1	0.921522	1	0.497285	0.999983	0.979877	0.0217571
GO:0110053	regulation of actin filament organization	1	0.256201	0.589375	1	0.999983	1	0.0259219
GO:1901419	regulation of response to alcohol	0.229715	0.184234	0.588598	0.354254	0.999983	0.0106559	0.204264
GO:1902903	regulation of supramolecular fiber organization	1	0.18061	0.540868	0.993827	0.999983	1	0.0259219
GO:1902905	positive regulation of supramolecular fiber organization	1	0.197283	0.588598	1	0.999983	1	0.0412284
GO:1905957	regulation of cellular response to alcohol	0.229715	0.184234	0.588598	0.354254	0.999983	0.0106559	0.204264
GO:2000030	regulation of response to red or far red light	1	1	1	1	0.0783061	0.0399841	0.0168941
GO:0006875	cellular metal ion homeostasis	0.0379167	0.0186789	0.164732	0.9596	0.999983	1	1
GO:0009718	anthocyanin-containing compound biosynthetic process	4.8972e-05	6.58684e-05	0.403314	1	0.999983	0.237807	0.0575401
GO:0030001	metal ion transport	0.00151157	0.000194321	0.195702	1	0.831604	0.788279	0.242733
GO:0042440	pigment metabolic process	0.0216259	1.70805e-05	0.725679	0.403117	0.999983	0.947807	1
GO:0070838	divalent metal ion transport	0.0351453	0.00603321	1	0.880806	0.406609	0.601467	0.416935
GO:1901607	alpha-amino acid biosynthetic process	2.3345e-06	1.46683e-09	0.337599	0.536123	0.999983	1	1
GO:0006914	autophagy	0.00156557	0.849896	0.0173799	1	0.999983	0.306138	0.43647
GO:0009682	induced systemic resistance	0.00636277	0.756451	0.00602889	1	0.780131	0.340897	0.0898546
GO:0009743	response to carbohydrate	0.0171911	0.0672715	0.0094618	1	0.999983	0.285755	0.204264
GO:0009817	defense response to fungus, incompatible interaction	8.35528e-06	0.119292	0.000588971	1	0.423351	1	1
GO:0009966	regulation of signal transduction	0.0184714	0.542119	0.00251889	1	0.218985	0.495574	0.320159
GO:0010286	heat acclimation	6.14844e-06	0.0617601	0.000118916	1	0.719558	1	1
GO:0010646	regulation of cell communication	0.0355047	0.377621	0.00103788	1	0.218985	0.651457	0.395094
GO:0023051	regulation of signaling	0.0355047	0.549898	0.00285953	1	0.218985	0.495574	0.320159
GO:0061919	process utilizing autophagic mechanism	0.00156557	0.849896	0.0173799	1	0.999983	0.306138	0.43647
GO:0010112	regulation of systemic acquired resistance	8.57901e-06	0.0947328	0.0645327	0.918871	0.0598501	0.000108671	0.00120628
GO:0000911	cytokinesis by cell plate formation	0.984216	0.0257718	8.88279e-05	0.0540245	0.999983	1	1
GO:0005992	trehalose biosynthetic process	1	0.0176947	1.53221e-07	0.517506	0.999983	1	0.915941
GO:0006497	protein lipidation	1	7.94247e-08	4.45089e-10	1	0.999983	0.931399	0.353371
GO:0006498	N-terminal protein lipidation	1	9.67478e-09	8.24231e-12	1	0.999983	0.775831	0.258603
GO:0006499	N-terminal protein myristoylation	1	9.67478e-09	8.24231e-12	1	0.999983	0.775831	0.258603
GO:0006511	ubiquitin-dependent protein catabolic process	1	0.00121549	1.2578e-08	1	0.23215	0.108464	0.0699089
GO:0006555	methionine metabolic process	0.521458	0.000142587	0.00833123	0.57911	0.999983	1	1
GO:0006598	polyamine catabolic process	0.180594	1.40694e-18	2.36306e-23	0.326969	0.999983	0.191879	0.0583036
GO:0006623	protein targeting to vacuole	1	7.19234e-05	0.00081124	1	0.467713	1	0.487073
GO:0006714	sesquiterpenoid metabolic process	0.698156	6.90491e-05	0.000397142	0.574211	0.999983	1	1
GO:0006730	one-carbon metabolic process	1	0.0391232	0.0217514	0.466409	0.999983	1	1
GO:0006825	copper ion transport	1	0.0239678	0.010045	1	0.856681	0.684788	0.396135
GO:0006833	water transport	1	0.000150345	0.0127955	1	0.999983	0.615592	0.706103
GO:0006863	purine nucleobase transport	0.625032	0.0329628	0.0223005	0.929396	0.999983	0.106694	0.0539289
GO:0006888	ER to Golgi vesicle-mediated transport	0.136793	0.0140504	2.37067e-11	1	0.999983	0.832199	0.917884
GO:0006984	ER-nucleus signaling pathway	0.945782	8.3277e-07	3.72749e-09	1	0.999983	0.549915	0.870688
GO:0007034	vacuolar transport	1	0.000277733	0.00434313	0.7885	0.423427	1	0.73386
GO:0009066	aspartate family amino acid metabolic process	0.0510806	2.9976e-10	6.88137e-08	0.92036	0.999983	1	1
GO:0009084	glutamine family amino acid biosynthetic process	0.0682053	1.12343e-14	2.75811e-16	1	0.999983	1	0.19271
GO:0009101	glycoprotein biosynthetic process	1	0.0374724	1.11557e-09	1	0.999983	1	0.850386
GO:0009292	genetic transfer	1	0.0117343	0.00213405	0.0828824	0.999983	1	0.475173
GO:0009294	DNA mediated transformation	1	0.0117343	0.00213405	0.0828824	0.999983	1	0.475173
GO:0009314	response to radiation	1	2.68914e-05	0.00632539	0.231951	0.999983	0.407136	0.200959
GO:0009416	response to light stimulus	0.872017	3.40346e-07	0.000739565	0.556975	0.999983	0.150658	0.162941
GO:0009559	embryo sac central cell differentiation	1	0.000389728	0.000370829	0.895556	0.999983	1	0.278961
GO:0009746	response to hexose	0.231037	0.000137919	0.000180585	1	0.999983	0.36068	0.961194
GO:0009750	response to fructose	0.378506	8.59117e-05	3.32223e-05	1	0.999983	1	1
GO:0009838	abscission	0.259243	0.0487168	8.68823e-05	0.734353	0.999983	0.465082	0.258603
GO:0009856	pollination	1	0.00248722	5.08363e-05	0.295643	0.999983	1	1
GO:0009860	pollen tube growth	1	0.000679607	0.012837	0.817639	0.999983	1	1
GO:0009891	positive regulation of biosynthetic process	0.246093	1.41722e-05	0.00605844	0.0845171	0.999983	1	1
GO:0009893	positive regulation of metabolic process	0.26616	5.16718e-05	0.0176765	0.0514017	0.999983	1	1
GO:0009900	dehiscence	0.696226	0.000308106	4.67081e-06	0.233435	0.999983	0.900492	0.380968
GO:0009901	anther dehiscence	0.120781	2.60189e-06	5.33259e-08	0.340813	0.999983	0.332541	0.128021
GO:0009934	regulation of meristem structural organization	1	0.0462842	0.0188999	0.343551	0.999983	1	1
GO:0009967	positive regulation of signal transduction	0.0778623	0.00401104	0.00794284	0.656698	0.999983	0.0619378	0.393661
GO:0010039	response to iron ion	1	0.0109481	0.000507829	0.955032	0.999983	0.267536	0.722994
GO:0010101	post-embryonic root morphogenesis	1	0.00380562	0.0109553	0.929396	0.999983	0.740444	0.139129
GO:0010102	lateral root morphogenesis	1	0.00380562	0.0109553	0.929396	0.999983	0.740444	0.139129
GO:0010118	stomatal movement	0.798097	0.00151988	0.0153453	1	0.999983	0.727393	1
GO:0010119	regulation of stomatal movement	1	0.00932088	0.000962581	0.940074	0.733914	0.305387	0.739742
GO:0010187	negative regulation of seed germination	1	0.000225729	1.03482e-06	1	0.999983	1	0.761448
GO:0010197	polar nucleus fusion	1	0.000389728	0.000370829	0.677315	0.999983	1	0.278961
GO:0010311	lateral root formation	1	0.000735738	0.00171486	0.768816	0.999983	0.838792	0.0512616
GO:0010647	positive regulation of cell communication	0.0778623	0.0008839	0.00134918	0.581813	0.999983	0.325574	0.607632
GO:0010769	regulation of cell morphogenesis involved in differentiation	1	0.0044531	0.0157736	0.784512	0.999983	1	0.188805
GO:0015851	nucleobase transport	0.625032	0.0329628	0.0223005	0.929396	0.999983	0.106694	0.0539289
GO:0015893	drug transport	0.211483	0.0094137	0.000696817	0.829521	0.694309	1	1
GO:0016106	sesquiterpenoid biosynthetic process	1	9.08476e-06	7.27087e-06	0.537034	0.999983	1	0.979465
GO:0016192	vesicle-mediated transport	1	0.00735783	1.08718e-11	1	0.660762	0.704014	0.0605219
GO:0016926	protein desumoylation	0.940575	0.000261308	7.61532e-07	0.618547	0.999983	1	1
GO:0018377	protein myristoylation	1	9.67478e-09	8.24231e-12	1	0.999983	0.775831	0.258603
GO:0023056	positive regulation of signaling	0.0778623	0.00401104	0.00794284	0.656698	0.999983	0.0619378	0.393661
GO:0031365	N-terminal protein amino acid modification	1	9.67478e-09	8.24231e-12	1	0.999983	0.775831	0.258603
GO:0032506	cytokinetic process	0.984216	0.0257718	8.88279e-05	0.0540245	0.999983	1	1
GO:0034284	response to monosaccharide	0.114911	2.74535e-05	3.56266e-05	1	0.999983	0.36068	0.94761
GO:0034614	cellular response to reactive oxygen species	0.0685451	5.71827e-07	1.04918e-06	0.168545	0.999983	0.337942	0.900221
GO:0042044	fluid transport	1	0.000150345	0.0127955	1	0.999983	0.615592	0.706103
GO:0042157	lipoprotein metabolic process	1	7.94247e-08	4.45089e-10	1	0.999983	0.931399	0.353371
GO:0042158	lipoprotein biosynthetic process	1	7.94247e-08	4.45089e-10	1	0.999983	0.931399	0.353371
GO:0042398	cellular modified amino acid biosynthetic process	0.206224	5.60254e-14	6.59217e-19	0.732925	0.91657	0.183125	0.0764394
GO:0042743	hydrogen peroxide metabolic process	0.42125	3.20187e-14	3.65155e-12	0.7555	0.0662752	0.326083	0.948622
GO:0043161	proteasome-mediated ubiquitin-dependent protein catabolic process	0.455851	0.0147966	0.000688286	0.979857	0.352732	0.982177	0.712313
GO:0043248	proteasome assembly	0.761929	4.65306e-06	3.36786e-08	0.434009	0.0885972	0.0852225	0.106149
GO:0043455	regulation of secondary metabolic process	0.872017	3.28318e-09	1.84803e-07	1	0.999983	1	1
GO:0043543	protein acylation	1	1.40544e-08	2.29885e-10	0.893878	0.838775	0.931399	0.353371
GO:0043562	cellular response to nitrogen levels	0.762542	0.0102811	5.04625e-06	1	0.0848564	0.187891	0.836205
GO:0044706	multi-multicellular organism process	1	0.00248722	5.08363e-05	0.295643	0.999983	1	1
GO:0044764	multi-organism cellular process	1	0.0117343	0.00213405	0.0828824	0.999983	1	0.475173
GO:0048193	Golgi vesicle transport	0.903277	0.0132969	9.44123e-10	1	0.999983	0.627169	0.0813735
GO:0048523	negative regulation of cellular process	0.123	0.00164075	1.01954e-06	0.371228	0.132466	0.970001	0.30782
GO:0048868	pollen tube development	1	0.00199626	0.00559254	0.618547	0.999983	1	1
GO:0050665	hydrogen peroxide biosynthetic process	0.798349	0.00365549	0.000567848	0.671399	0.999983	1	1
GO:0051186	cofactor metabolic process	0.630631	1.00355e-19	0.000583544	0.937852	0.999983	0.112565	0.577141
GO:0051788	response to misfolded protein	0.761929	3.27702e-06	3.36786e-08	0.434009	0.0885972	0.0852225	0.106149
GO:0055065	metal ion homeostasis	0.183339	0.000353826	0.0349153	1	0.999983	1	1
GO:0060284	regulation of cell development	1	0.0044531	0.0157736	0.784512	0.999983	1	0.188805
GO:0070646	protein modification by small protein removal	1	0.012444	6.61703e-05	0.506406	0.999983	1	1
GO:0072593	reactive oxygen species metabolic process	0.109059	1.1093e-13	1.58571e-11	0.784512	0.0545772	0.349568	0.71177
GO:0072665	protein localization to vacuole	1	7.19234e-05	0.00081124	1	0.467713	1	0.487073
GO:0072666	establishment of protein localization to vacuole	1	7.19234e-05	0.00081124	1	0.467713	1	0.487073
GO:0080092	regulation of pollen tube growth	1	0.000730596	0.00020606	0.784512	0.999983	1	0.188805
GO:0097164	ammonium ion metabolic process	1	4.92899e-05	0.032407	0.152372	0.999983	0.789015	1
GO:1901659	glycosyl compound biosynthetic process	0.438637	0.00140729	0.00703904	0.0698365	0.999983	1	1
GO:1902170	cellular response to reactive nitrogen species	1	0.000288129	0.000149081	0.791028	0.999983	0.174605	0.19271
GO:1902410	mitotic cytokinetic process	0.984216	0.0257718	8.88279e-05	0.0540245	0.999983	1	1
GO:1903409	reactive oxygen species biosynthetic process	0.798349	0.00365549	0.000567848	0.677315	0.999983	1	1
GO:0000086	G2/M transition of mitotic cell cycle	1	0.0145046	0.665105	1.08702e-06	0.999983	1	0.666123
GO:0006720	isoprenoid metabolic process	0.0765411	7.63947e-06	0.975295	0.00355378	0.999983	0.797081	0.979465
GO:0008299	isoprenoid biosynthetic process	0.365665	1.99709e-06	0.959395	0.00962431	0.999983	1	0.969495
GO:0008610	lipid biosynthetic process	1	2.44247e-11	0.818646	0.0175155	0.999983	0.981499	0.161223
GO:0009889	regulation of biosynthetic process	1	0.000615489	0.57847	0.0334517	0.0885972	0.286867	0.117464
GO:0010389	regulation of G2/M transition of mitotic cell cycle	1	0.0145046	0.665105	2.7751e-06	0.999983	1	0.666123
GO:0016051	carbohydrate biosynthetic process	1	3.05947e-10	1	0.0109582	0.999983	1	0.483234
GO:0031407	oxylipin metabolic process	0.853307	0.0112736	0.205263	1.34478e-07	0.522653	0.120583	0.544717
GO:0031408	oxylipin biosynthetic process	1	0.00199906	0.100766	1.34478e-07	0.522653	0.120583	0.320159
GO:0044839	cell cycle G2/M phase transition	1	0.0145046	0.665105	1.08702e-06	0.999983	1	0.666123
GO:0080090	regulation of primary metabolic process	1	0.0184208	1	0.0156672	0.172125	0.414958	0.131039
GO:1901987	regulation of cell cycle phase transition	0.94698	0.0223646	0.859191	2.71995e-06	0.999983	1	0.474341
GO:1901990	regulation of mitotic cell cycle phase transition	0.94698	0.0223646	0.859191	2.71995e-06	0.999983	1	0.474341
GO:1902749	regulation of cell cycle G2/M phase transition	1	0.0145046	0.665105	2.7751e-06	0.999983	1	0.666123
GO:0001505	regulation of neurotransmitter levels	0.519893	0.0140256	0.193646	0.117056	0.999983	0.0863449	0.0164334
GO:0006084	acetyl-CoA metabolic process	1	1.65297e-10	0.121505	0.0698365	0.74176	1	1.83692e-05
GO:0006091	generation of precursor metabolites and energy	1	0.00208172	1	1	4.08725e-05	1.34851e-05	0.00898831
GO:0006633	fatty acid biosynthetic process	0.676863	0.0244617	0.874796	0.110817	0.999983	0.277414	0.00252572
GO:0006637	acyl-CoA metabolic process	1	1.65297e-10	0.0875801	0.0900665	0.999983	1	0.000105603
GO:0006694	steroid biosynthetic process	1	1.9531e-07	0.105507	0.108537	0.999983	1	0.0159671
GO:0006733	oxidoreduction coenzyme metabolic process	1	4.32965e-08	0.377944	0.205436	0.999983	0.0292794	0.946049
GO:0006793	phosphorus metabolic process	1	0.000600405	1	0.897401	0.0812694	0.30397	0.0134686
GO:0006813	potassium ion transport	1	0.0346277	0.0519689	1	0.999983	0.0469552	0.219271
GO:0006816	calcium ion transport	0.0828748	0.000422745	0.961836	0.784512	0.340164	0.242835	0.0111241
GO:0006949	syncytium formation	1	0.00101024	1	1	0.999983	1	0.0344019
GO:0008202	steroid metabolic process	1	4.42965e-07	0.18714	0.1526	0.999983	1	0.0134686
GO:0009057	macromolecule catabolic process	1	0.0433597	0.806084	0.739268	0.999983	0.133813	0.0199635
GO:0009225	nucleotide-sugar metabolic process	0.856721	0.0154308	0.464814	0.647717	0.999983	0.624614	0.000111157
GO:0010015	root morphogenesis	1	0.00286695	0.873454	0.411963	0.999983	1	0.0293843
GO:0016125	sterol metabolic process	1	2.76103e-06	0.0660555	0.230482	0.999983	1	0.000179005
GO:0016129	phytosteroid biosynthetic process	1	6.97239e-05	1	0.259644	0.999983	1	0.0488885
GO:0016132	brassinosteroid biosynthetic process	1	0.000161937	1	0.259644	0.999983	1	0.0488885
GO:0022622	root system development	1	0.0104079	0.70894	0.948719	0.999983	1	0.0346217
GO:0035383	thioester metabolic process	1	1.65297e-10	0.0875801	0.0900665	0.999983	1	0.000105603
GO:0040007	growth	1	5.2303e-05	1	1	0.999983	1	0.0452188
GO:0042133	neurotransmitter metabolic process	0.519893	0.0140256	0.193646	0.117056	0.999983	0.0863449	0.0164334
GO:0045229	external encapsulating structure organization	1	0.00166639	1	0.088889	0.999983	1	0.000405627
GO:0048364	root development	1	0.00748028	0.644919	0.945009	0.999983	1	0.0346217
GO:0071555	cell wall organization	1	0.00379593	1	0.117056	0.999983	1	0.000480685
GO:1901137	carbohydrate derivative biosynthetic process	0.0665609	0.0422488	0.1859	0.287748	0.999983	0.0371191	3.6126e-05
GO:0000278	mitotic cell cycle	0.572455	0.2898	0.00378665	1.18898e-06	0.999983	1	0.891596
GO:0006342	chromatin silencing	1	0.526185	0.0157736	0.0210917	0.999983	1	1
GO:0007049	cell cycle	0.885582	0.601749	0.00460558	9.7703e-09	0.694309	1	0.470765
GO:0009890	negative regulation of biosynthetic process	1	0.843012	0.0134248	0.0142418	0.999983	1	1
GO:0009892	negative regulation of metabolic process	1	0.430273	0.02647	0.00239571	0.999983	1	1
GO:0010558	negative regulation of macromolecule biosynthetic process	1	0.814245	0.00955374	0.00799811	0.999983	1	1
GO:0010605	negative regulation of macromolecule metabolic process	1	0.394715	0.004351	0.00166909	0.999983	1	1
GO:0010629	negative regulation of gene expression	1	0.363884	0.00181796	0.00062054	0.999983	1	1
GO:0016458	gene silencing	1	0.313639	0.00414098	0.00087817	0.999983	1	1
GO:0018205	peptidyl-lysine modification	0.724884	0.0578875	0.000313834	6.27829e-08	0.999983	1	1
GO:0022402	cell cycle process	1	0.584186	0.00128066	7.67925e-08	0.668961	1	0.71177
GO:0031047	gene silencing by RNA	1	0.691314	0.015435	0.0090904	0.999983	1	1
GO:0031327	negative regulation of cellular biosynthetic process	1	0.761085	0.00506994	0.0153042	0.999983	1	1
GO:0040029	regulation of gene expression, epigenetic	1	0.395995	0.00335848	0.0119103	0.999983	1	1
GO:0045814	negative regulation of gene expression, epigenetic	1	0.559564	0.0157663	0.0177814	0.999983	1	1
GO:0045892	negative regulation of transcription, DNA-templated	1	0.640918	0.0198798	0.0157751	0.999983	1	1
GO:0051172	negative regulation of nitrogen compound metabolic process	1	0.743336	0.0328422	0.0111794	0.999983	1	1
GO:0051276	chromosome organization	1	0.659834	0.00683542	3.55878e-09	0.95024	1	0.969248
GO:0051301	cell division	0.931599	0.127976	0.00214537	0.00564957	0.999983	1	0.813619
GO:1902679	negative regulation of RNA biosynthetic process	1	0.640918	0.0198798	0.0157751	0.999983	1	1
GO:1903507	negative regulation of nucleic acid-templated transcription	1	0.640918	0.0198798	0.0157751	0.999983	1	1
GO:2000113	negative regulation of cellular macromolecule biosynthetic process	1	0.814245	0.00955374	0.00799811	0.999983	1	1
GO:0006995	cellular response to nitrogen starvation	1	0.428877	0.000616361	1	0.0205706	0.122929	0.420094
GO:0009816	defense response to bacterium, incompatible interaction	0.271297	0.186874	1.42492e-08	1	0.189417	0.0340018	0.19271
GO:0010498	proteasomal protein catabolic process	0.794141	0.060964	0.0202319	0.131944	0.172902	0.00314381	0.0766544
GO:0015980	energy derivation by oxidation of organic compounds	1	0.126551	0.00654217	1	7.52647e-05	3.90769e-05	4.64912e-05
GO:0030243	cellulose metabolic process	1	0.121414	0.0464691	0.497882	0.0304645	1	0.0139639
GO:0045333	cellular respiration	1	0.126551	0.00654217	1	7.52647e-05	3.90769e-05	4.64912e-05
GO:0051181	cofactor transport	0.464609	0.118577	0.0121698	1	0.999983	1	0.0403938
GO:0062012	regulation of small molecule metabolic process	1	0.406772	0.0251311	1	0.222175	1	0.0224376
GO:0001510	RNA methylation	1	1	1	0.0380299	0.999983	0.900492	5.43669e-10
GO:0006220	pyrimidine nucleotide metabolic process	1	1	1	0.00662957	0.838775	0.121752	3.01294e-06
GO:0006221	pyrimidine nucleotide biosynthetic process	1	1	1	0.00662957	0.838775	0.121752	3.01294e-06
GO:0006626	protein targeting to mitochondrion	1	1	0.847363	0.00827352	0.999983	1	0.000175469
GO:0006753	nucleoside phosphate metabolic process	0.805389	0.725578	1	4.0732e-06	0.509022	0.000294158	7.50242e-05
GO:0006766	vitamin metabolic process	0.100306	0.147616	1	0.0157751	0.999983	0.117226	0.0116754
GO:0007005	mitochondrion organization	1	1	1	0.0156064	0.999983	1	6.43044e-05
GO:0007292	female gamete generation	0.698156	1	0.25177	0.00252239	0.999983	1	0.0300051
GO:0009106	lipoate metabolic process	0.083459	0.0658789	0.218355	0.0173031	0.999983	0.0850088	0.0187583
GO:0009117	nucleotide metabolic process	0.805389	0.692056	1	4.0732e-06	0.6047	0.000294158	9.97223e-05
GO:0009165	nucleotide biosynthetic process	0.0530046	0.924088	0.901827	2.84248e-07	0.352732	0.000118606	9.44814e-12
GO:0009218	pyrimidine ribonucleotide metabolic process	1	1	1	0.00707809	0.838775	0.121752	3.01294e-06
GO:0009220	pyrimidine ribonucleotide biosynthetic process	1	1	1	0.00707809	0.838775	0.121752	3.01294e-06
GO:0009259	ribonucleotide metabolic process	0.94698	0.0800548	0.243946	0.00526981	0.0261012	1.11724e-06	5.87455e-11
GO:0009260	ribonucleotide biosynthetic process	0.303363	0.12741	0.443044	0.00581549	0.0723174	1.11188e-05	2.34227e-10
GO:0019637	organophosphate metabolic process	1	1	1	8.86872e-05	0.999983	0.0294161	0.377229
GO:0032259	methylation	1	1	0.171269	3.22453e-10	0.999983	1	0.0144676
GO:0043414	macromolecule methylation	1	1	0.183453	4.25571e-10	0.999983	1	0.0144676
GO:0046390	ribose phosphate biosynthetic process	0.303363	0.12741	0.443044	0.00581549	0.0723174	1.11188e-05	2.34227e-10
GO:0055086	nucleobase-containing small molecule metabolic process	0.218239	0.328621	1	4.18585e-05	0.951652	0.00044327	2.69536e-06
GO:0070585	protein localization to mitochondrion	1	1	0.847363	0.00827352	0.999983	1	0.000175469
GO:0072527	pyrimidine-containing compound metabolic process	0.648059	1	1	0.0246956	0.870875	0.127598	8.89477e-06
GO:0072528	pyrimidine-containing compound biosynthetic process	0.632314	1	1	0.00581549	0.838775	0.121752	3.01294e-06
GO:0072655	establishment of protein localization to mitochondrion	1	1	0.847363	0.00827352	0.999983	1	0.000175469
GO:0090407	organophosphate biosynthetic process	1	1	1	1.17429e-05	0.999983	0.0252926	0.0889414
GO:1901293	nucleoside phosphate biosynthetic process	0.0530046	0.896218	0.901516	2.84248e-07	0.352732	0.000118606	9.44814e-12
GO:0000041	transition metal ion transport	0.00501732	0.0167566	3.65732e-06	0.95882	0.728479	0.982177	0.832742
GO:0000303	response to superoxide	0.00176837	0.0454552	0.0408082	0.746558	0.530786	1	0.475173
GO:0000305	response to oxygen radical	0.00176837	0.0454552	0.0408082	0.746558	0.530786	1	0.475173
GO:0006560	proline metabolic process	0.0138012	1.25378e-06	1.64442e-07	1	0.999983	1	0.19271
GO:0006569	tryptophan catabolic process	2.62087e-10	3.70358e-06	0.00023867	0.0891123	0.227092	1	0.0605219
GO:0006635	fatty acid beta-oxidation	0.0136307	0.000192634	2.99182e-11	1	0.999983	0.758616	0.525313
GO:0006812	cation transport	0.000227626	0.000485134	0.00128338	1	0.230661	0.125029	0.0744981
GO:0006855	drug transmembrane transport	0.0177935	0.00275504	0.000264564	0.647717	0.552906	1	0.900221
GO:0008652	cellular amino acid biosynthetic process	2.08318e-07	6.47443e-17	0.00804612	0.128211	0.999983	1	0.0584896
GO:0009062	fatty acid catabolic process	2.05671e-05	5.24779e-05	8.4072e-11	1	0.999983	0.375608	0.213012
GO:0009064	glutamine family amino acid metabolic process	0.00538683	2.0187e-08	2.06688e-10	1	0.999983	0.806932	0.597443
GO:0009068	aspartate family amino acid catabolic process	0.0314418	3.70358e-06	1.02413e-09	1	0.999983	0.337942	1
GO:0009267	cellular response to starvation	0.00724602	0.00283341	1.18346e-09	1	0.902102	0.59791	1
GO:0009409	response to cold	4.5343e-09	1.67517e-06	0.00142496	0.241827	0.753799	0.138795	0.0663941
GO:0009625	response to insect	3.68399e-08	3.20187e-14	1.26203e-21	1	0.999983	0.117226	0.853579
GO:0009646	response to absence of light	2.2461e-05	1.9969e-06	9.41236e-10	0.40666	0.728479	0.0604723	0.122534
GO:0009683	indoleacetic acid metabolic process	1.69081e-09	1.80455e-10	6.03977e-07	0.205436	0.283289	1	0.131975
GO:0009684	indoleacetic acid biosynthetic process	1.69081e-09	1.64197e-09	2.60568e-06	0.18233	0.153154	1	0.131975
GO:0009850	auxin metabolic process	4.07226e-09	1.99491e-10	6.6118e-09	0.213314	0.999983	1	0.1517
GO:0009851	auxin biosynthetic process	2.22463e-06	1.1602e-06	0.000287601	0.205436	0.244178	1	0.275971
GO:0009991	response to extracellular stimulus	0.00157	2.49171e-06	5.31528e-10	1	0.999983	0.672156	1
GO:0016042	lipid catabolic process	0.000357655	4.8267e-06	1.57749e-14	1	0.999983	0.122439	0.0978442
GO:0019395	fatty acid oxidation	0.00544142	2.74535e-05	7.38587e-11	1	0.999983	0.342057	0.581925
GO:0031667	response to nutrient levels	0.00156557	7.99545e-05	5.08005e-11	1	0.703211	0.505704	1
GO:0031668	cellular response to extracellular stimulus	0.00145456	8.74841e-06	1.9867e-10	1	0.999983	0.984965	1
GO:0031669	cellular response to nutrient levels	0.00294264	0.000295852	1.85747e-11	1	0.999983	0.813351	1
GO:0034754	cellular hormone metabolic process	0.000144571	8.57032e-06	0.00010469	0.149232	0.775364	0.792511	0.0729008
GO:0042594	response to starvation	0.00978521	0.0043637	2.70678e-09	1	0.989349	0.59791	1
GO:0042631	cellular response to water deprivation	5.51118e-05	4.14184e-07	0.00566865	0.411963	0.999983	1	1
GO:0043090	amino acid import	0.000290018	0.00231863	3.92817e-13	1	0.999983	0.234579	0.796837
GO:0044242	cellular lipid catabolic process	0.000513707	4.0734e-07	3.38932e-14	1	0.999983	0.273287	0.28893
GO:0044255	cellular lipid metabolic process	0.00742015	5.49737e-16	0.0471998	0.193528	0.999983	0.0852193	0.130662
GO:0046218	indolalkylamine catabolic process	2.62087e-10	3.70358e-06	0.00023867	0.0891123	0.227092	1	0.0605219
GO:0071462	cellular response to water stimulus	5.51118e-05	4.14184e-07	0.00566865	0.411963	0.999983	1	1
GO:0071470	cellular response to osmotic stress	0.0463803	1.10976e-06	2.93246e-06	1	0.999983	1	0.377902
GO:0071496	cellular response to external stimulus	0.00137277	9.23001e-06	9.56317e-10	1	0.999983	0.984965	1
GO:0072329	monocarboxylic acid catabolic process	1.14899e-05	1.06732e-06	8.64244e-14	1	0.999983	0.107767	0.160498
GO:1901605	alpha-amino acid metabolic process	8.85556e-16	4.01883e-22	1.18751e-08	0.574211	0.999983	1	0.081859
GO:2000762	regulation of phenylpropanoid metabolic process	0.042843	4.47397e-05	0.00298606	1	0.999983	1	1
GO:0009309	amine biosynthetic process	1.63889e-06	7.29264e-06	0.057536	1	0.999983	0.00295258	0.0165224
GO:0042401	cellular biogenic amine biosynthetic process	1.63889e-06	7.29264e-06	0.057536	1	0.999983	0.00295258	0.0165224
GO:0010193	response to ozone	0.000726245	0.144953	0.000835396	1	0.0364764	0.0157934	0.0766544
GO:0048584	positive regulation of response to stimulus	0.0260437	0.138506	1.67249e-05	1	0.305829	0.106585	0.00930086
GO:1901136	carbohydrate derivative catabolic process	0.00225015	0.106554	0.0125862	0.948719	0.999983	0.00443456	0.792655
GO:0000281	mitotic cytokinesis	0.984216	0.018387	7.66843e-05	0.0260245	0.999983	1	1
GO:0000910	cytokinesis	0.984216	0.0145046	7.66843e-05	0.0260245	0.999983	1	1
GO:0001676	long-chain fatty acid metabolic process	0.280091	0.0165748	0.0119232	0.00512387	0.999983	0.249432	0.447947
GO:0006508	proteolysis	1	0.000388265	1.01954e-06	0.0293724	0.999983	0.113204	0.0738192
GO:0009644	response to high light intensity	0.817667	8.28705e-15	6.20469e-22	0.0315118	0.350165	0.0503603	0.186594
GO:0009834	plant-type secondary cell wall biogenesis	1	4.34931e-09	3.88999e-09	5.44354e-11	0.999983	1	1
GO:0010383	cell wall polysaccharide metabolic process	0.625193	3.02198e-13	1.01292e-14	0.000136894	0.999983	1	0.833448
GO:0010393	galacturonan metabolic process	1	0.0494651	0.0458982	0.0266092	0.592731	0.903086	0.0569254
GO:0010410	hemicellulose metabolic process	0.556728	1.27797e-14	7.79552e-16	0.00189711	0.999983	1	1
GO:0010413	glucuronoxylan metabolic process	0.823132	1.16335e-12	1.17135e-14	0.015143	0.999983	1	1
GO:0016144	S-glycoside biosynthetic process	0.697678	0.00026719	0.00238694	0.0472122	0.999983	1	1
GO:0019758	glycosinolate biosynthetic process	0.697678	0.00026719	0.00238694	0.0472122	0.999983	1	1
GO:0019761	glucosinolate biosynthetic process	0.697678	0.00026719	0.00238694	0.0472122	0.999983	1	1
GO:0042214	terpene metabolic process	0.874238	3.03498e-09	5.40281e-08	0.0148468	0.999983	1	0.603933
GO:0044036	cell wall macromolecule metabolic process	1	9.95676e-16	3.03691e-13	7.30996e-06	0.999983	1	0.981988
GO:0044038	cell wall macromolecule biosynthetic process	0.876291	9.49916e-14	6.44996e-16	0.00305644	0.999983	1	1
GO:0045488	pectin metabolic process	1	0.0494651	0.0458982	0.0266092	0.592731	0.903086	0.0569254
GO:0045491	xylan metabolic process	0.76708	1.55202e-12	9.33624e-16	0.00653888	0.999983	1	1
GO:0045492	xylan biosynthetic process	0.823132	1.16335e-12	1.17135e-14	0.00964204	0.999983	1	1
GO:0046246	terpene biosynthetic process	0.818918	6.46257e-11	6.46942e-10	0.0018877	0.999983	1	0.603933
GO:0048653	anther development	0.931599	2.32692e-06	0.0222481	7.31917e-05	0.999983	0.651457	0.360737
GO:0052546	cell wall pectin metabolic process	1	0.0203953	0.0134025	0.0107225	0.398321	0.885182	0.0547166
GO:0061640	cytoskeleton-dependent cytokinesis	0.984216	0.0145046	7.66843e-05	0.0260245	0.999983	1	1
GO:0070589	cellular component macromolecule biosynthetic process	0.876291	9.49916e-14	6.44996e-16	0.00305644	0.999983	1	1
GO:0070592	cell wall polysaccharide biosynthetic process	0.876291	9.49916e-14	6.44996e-16	0.00305644	0.999983	1	1
GO:1901568	fatty acid derivative metabolic process	1	3.96707e-07	0.0343993	9.83778e-05	0.613691	0.900492	0.947172
GO:1903047	mitotic cell cycle process	0.753758	0.0484404	0.000677376	2.95623e-06	0.999983	1	0.989046
GO:0001666	response to hypoxia	0.583879	0.00112509	0.000963761	1	0.999983	0.0874106	0.0420113
GO:0006096	glycolytic process	0.817667	1.31499e-09	5.0511e-09	0.248955	0.435664	0.000266477	4.86647e-05
GO:0006163	purine nucleotide metabolic process	0.794815	6.29482e-05	0.000725129	0.18437	0.12011	1.397e-05	8.02607e-08
GO:0006164	purine nucleotide biosynthetic process	0.203959	0.00013789	0.00213405	0.1882	0.205357	0.000107459	3.55179e-07
GO:0006165	nucleoside diphosphate phosphorylation	0.817667	1.31499e-09	1.42492e-08	0.289881	0.435664	0.000266477	4.86647e-05
GO:0006457	protein folding	1	6.17153e-15	1.79038e-26	0.219725	0.461316	0.0436793	0.377014
GO:0006468	protein phosphorylation	1	1.97624e-05	4.97384e-07	1	3.7175e-08	1	0.598439
GO:0006629	lipid metabolic process	0.0840896	2.53428e-27	6.73969e-05	0.0769742	0.999983	0.0575918	0.00643477
GO:0006638	neutral lipid metabolic process	1	5.30498e-05	0.000270555	0.817639	0.999983	0.127598	0.0400811
GO:0006639	acylglycerol metabolic process	1	5.30498e-05	0.000270555	0.817639	0.999983	0.127598	0.0400811
GO:0006754	ATP biosynthetic process	0.466178	9.96489e-09	2.74812e-08	0.238661	0.153154	2.67082e-05	1.19963e-05
GO:0006757	ATP generation from ADP	0.817667	1.31499e-09	5.0511e-09	0.248955	0.435664	0.000266477	4.86647e-05
GO:0007030	Golgi organization	0.178736	1.75644e-11	1.21687e-05	0.990844	0.641525	0.122668	0.0338536
GO:0009123	nucleoside monophosphate metabolic process	1	5.62863e-07	1.22864e-07	0.0967066	0.0315009	1.57938e-06	4.33716e-07
GO:0009124	nucleoside monophosphate biosynthetic process	0.28464	1.07096e-06	1.83184e-06	0.117056	0.132466	1.48916e-05	3.55333e-06
GO:0009126	purine nucleoside monophosphate metabolic process	1	1.20688e-07	5.05476e-08	0.0967066	0.0486286	1.57938e-06	7.5843e-07
GO:0009127	purine nucleoside monophosphate biosynthetic process	0.466178	6.79368e-07	1.83184e-06	0.117056	0.132466	1.48916e-05	3.55333e-06
GO:0009132	nucleoside diphosphate metabolic process	0.817667	8.4946e-10	1.22879e-08	0.289881	0.383846	0.000572506	4.11441e-05
GO:0009135	purine nucleoside diphosphate metabolic process	0.817667	6.94067e-10	1.50452e-09	0.248955	0.357968	0.000262886	5.00851e-05
GO:0009141	nucleoside triphosphate metabolic process	1	8.98521e-10	1.07627e-08	0.155345	0.0545772	2.86383e-06	2.32002e-06
GO:0009142	nucleoside triphosphate biosynthetic process	0.466178	4.93031e-09	6.57288e-08	0.18437	0.124722	2.63976e-05	1.26008e-05
GO:0009144	purine nucleoside triphosphate metabolic process	1	1.10234e-09	1.34955e-09	0.231951	0.0545772	2.86383e-06	2.32002e-06
GO:0009145	purine nucleoside triphosphate biosynthetic process	0.466178	6.08188e-09	2.48774e-08	0.26285	0.124722	2.63976e-05	1.26008e-05
GO:0009150	purine ribonucleotide metabolic process	0.807	2.31676e-07	1.01997e-06	0.19761	0.0986424	2.24866e-06	1.14549e-06
GO:0009152	purine ribonucleotide biosynthetic process	0.241399	6.6966e-07	9.16223e-06	0.228924	0.230153	1.90088e-05	3.78735e-06
GO:0009156	ribonucleoside monophosphate biosynthetic process	0.28464	1.07096e-06	1.83184e-06	0.117056	0.132466	1.48916e-05	3.55333e-06
GO:0009161	ribonucleoside monophosphate metabolic process	1	5.62863e-07	1.22864e-07	0.0967066	0.0315009	1.57938e-06	4.33716e-07
GO:0009166	nucleotide catabolic process	1	1.31499e-09	5.0511e-09	0.248955	0.435664	0.000266477	4.86647e-05
GO:0009167	purine ribonucleoside monophosphate metabolic process	1	1.20688e-07	5.05476e-08	0.0967066	0.0486286	1.57938e-06	7.5843e-07
GO:0009168	purine ribonucleoside monophosphate biosynthetic process	0.466178	6.79368e-07	1.83184e-06	0.117056	0.132466	1.48916e-05	3.55333e-06
GO:0009179	purine ribonucleoside diphosphate metabolic process	0.817667	6.94067e-10	1.50452e-09	0.248955	0.357968	0.000262886	5.00851e-05
GO:0009185	ribonucleoside diphosphate metabolic process	0.817667	6.94067e-10	1.50452e-09	0.248955	0.357968	0.000262886	5.00851e-05
GO:0009199	ribonucleoside triphosphate metabolic process	1	2.09928e-09	4.3271e-09	0.231951	0.0696076	2.81761e-06	2.21584e-06
GO:0009201	ribonucleoside triphosphate biosynthetic process	0.466178	9.96489e-09	7.30781e-08	0.26285	0.153154	2.67082e-05	1.19963e-05
GO:0009205	purine ribonucleoside triphosphate metabolic process	1	2.09928e-09	4.3271e-09	0.231951	0.0696076	2.81761e-06	2.21584e-06
GO:0009206	purine ribonucleoside triphosphate biosynthetic process	0.466178	9.96489e-09	7.30781e-08	0.26285	0.153154	2.67082e-05	1.19963e-05
GO:0009411	response to UV	0.984216	2.32517e-10	0.0003021	0.915957	0.999983	1	0.00943768
GO:0010310	regulation of hydrogen peroxide metabolic process	0.388563	1.15048e-19	2.7154e-19	0.296358	0.000439874	0.0435809	0.108898
GO:0010817	regulation of hormone levels	1	1.06034e-76	1.7825e-72	0.0766884	2.64166e-07	5.16929e-18	2.41581e-20
GO:0016126	sterol biosynthetic process	1	1.65241e-07	0.0439611	0.20196	0.999983	1	0.00100725
GO:0016310	phosphorylation	1	2.76715e-11	5.72469e-12	1	1.63851e-05	0.18204	0.138112
GO:0018130	heterocycle biosynthetic process	0.0787367	6.75102e-06	0.0414009	0.130003	0.0911816	0.0326427	1.26328e-06
GO:0019359	nicotinamide nucleotide biosynthetic process	0.821696	3.46277e-10	1.91083e-09	0.248955	0.523152	0.00136738	6.92523e-05
GO:0019363	pyridine nucleotide biosynthetic process	0.821696	1.06416e-08	1.06785e-08	0.289881	0.523152	0.00136738	0.000238574
GO:0019941	modification-dependent protein catabolic process	1	0.00143261	2.99186e-08	1	0.23215	0.108464	0.0467487
GO:0030163	protein catabolic process	1	0.00729147	0.00213405	0.672763	0.0899202	0.00105229	0.00560462
GO:0032940	secretion by cell	1	0.00530547	0.000108891	1	0.530786	0.0216872	0.739742
GO:0034404	nucleobase-containing small molecule biosynthetic process	0.416015	6.09778e-09	7.45017e-08	0.248955	0.477454	0.000266477	4.86647e-05
GO:0034655	nucleobase-containing compound catabolic process	1	0.00302323	0.00629468	1	0.786871	0.00456279	0.000287073
GO:0036293	response to decreased oxygen levels	0.640511	0.00112509	0.00197645	1	0.999983	0.0874106	0.0420113
GO:0042445	hormone metabolic process	1	8.63203e-82	9.85592e-83	0.0542328	2.17333e-08	2.13074e-22	2.41581e-20
GO:0042446	hormone biosynthetic process	1	1.29327e-74	2.58038e-70	0.252096	7.62266e-09	2.98451e-17	6.26717e-16
GO:0042447	hormone catabolic process	0.229715	0.0330634	0.00316829	0.259644	0.999983	0.0310566	0.126586
GO:0042542	response to hydrogen peroxide	0.139945	1.35942e-16	4.90398e-32	0.108921	0.218985	0.0379182	0.258603
GO:0042866	pyruvate biosynthetic process	0.817667	1.31499e-09	5.0511e-09	0.248955	0.435664	0.000266477	4.86647e-05
GO:0043632	modification-dependent macromolecule catabolic process	1	0.00143261	2.99186e-08	1	0.23215	0.108464	0.0467487
GO:0044257	cellular protein catabolic process	1	0.00493904	0.000779171	0.724965	0.0880326	0.00081098	0.00810226
GO:0044265	cellular macromolecule catabolic process	1	0.0126689	0.00155526	1	0.39214	0.0120296	0.0057622
GO:0046031	ADP metabolic process	0.817667	6.94067e-10	1.50452e-09	0.248955	0.357968	0.000262886	5.00851e-05
GO:0046034	ATP metabolic process	1	2.09928e-09	1.49462e-09	0.205436	0.0696076	2.81761e-06	2.21584e-06
GO:0046434	organophosphate catabolic process	1	1.69484e-08	5.89222e-08	0.575951	0.999983	0.0106559	0.00140763
GO:0046903	secretion	1	0.00286319	0.000108891	1	0.530786	0.0216872	0.739742
GO:0046939	nucleotide phosphorylation	0.817667	1.31499e-09	1.42492e-08	0.289881	0.435664	0.000266477	4.86647e-05
GO:0048519	negative regulation of biological process	0.179349	4.37339e-05	1.49495e-05	0.135633	0.0606343	0.306838	0.0284474
GO:0051193	regulation of cofactor metabolic process	0.657207	8.67433e-20	1.70732e-20	0.439674	0.000794786	0.0611278	0.15559
GO:0051603	proteolysis involved in cellular protein catabolic process	1	0.00205817	2.37514e-07	0.505365	0.0592944	0.000645362	0.00211349
GO:0051606	detection of stimulus	0.096868	9.96489e-09	1.92455e-15	0.426069	0.00161861	0.0165401	0.273123
GO:0070482	response to oxygen levels	0.640511	0.00112509	0.0035715	1	0.999983	0.0874106	0.0420113
GO:0071731	response to nitric oxide	1	9.16382e-06	6.16773e-06	0.095586	0.999983	0.0850088	0.0277866
GO:0072521	purine-containing compound metabolic process	0.346421	2.71047e-05	7.53645e-05	0.462185	0.23901	1.17891e-05	1.22319e-07
GO:0072522	purine-containing compound biosynthetic process	0.0997632	0.00015644	0.00181796	0.176478	0.239414	0.000125734	1.86453e-07
GO:0072525	pyridine-containing compound biosynthetic process	0.821696	7.07195e-08	3.20633e-08	0.384247	0.965906	0.00263863	0.00184277
GO:0080129	proteasome core complex assembly	0.0543173	8.49855e-10	1.74928e-13	0.647717	0.475948	0.00955285	0.102113
GO:0097366	response to bronchodilator	1	9.16382e-06	6.16773e-06	0.095586	0.999983	0.0850088	0.0277866
GO:1901292	nucleoside phosphate catabolic process	1	1.31499e-09	1.42492e-08	0.248955	0.435664	0.000266477	4.86647e-05
GO:1901615	organic hydroxy compound metabolic process	0.269888	1.79707e-26	7.4384e-23	0.439674	0.0187799	0.000151247	0.000182952
GO:1901617	organic hydroxy compound biosynthetic process	0.551556	1.56305e-26	1.90464e-19	0.581769	0.00365321	0.000249433	0.00116344
GO:2000377	regulation of reactive oxygen species metabolic process	0.271327	1.07743e-15	1.13962e-15	0.369145	0.000446143	0.031866	0.0420113
GO:0005975	carbohydrate metabolic process	1	9.38025e-18	0.070288	0.0103176	0.999983	0.696243	0.0151724
GO:0006732	coenzyme metabolic process	1	1.9735e-15	0.433647	0.0157751	0.999983	0.026871	0.0318291
GO:0044085	cellular component biogenesis	1	0.0349151	1	0.000197443	0.999983	1	0.0245615
GO:0071554	cell wall organization or biogenesis	1	1.92838e-16	0.100776	4.33855e-06	0.999983	1	0.000161367
GO:0009561	megagametogenesis	1	0.864017	0.0471998	0.0369341	0.999983	1	0.0477395
GO:0006869	lipid transport	0.0302579	5.09767e-05	0.000149511	0.00964204	0.999983	1	0.205178
GO:0009269	response to desiccation	0.000203851	0.026806	0.00392347	0.00032	0.999983	1	0.277388
GO:0009809	lignin biosynthetic process	0.0350445	3.12216e-11	8.69074e-11	5.43839e-05	0.999983	1	0.228038
GO:0010167	response to nitrate	9.71579e-06	1.2324e-09	5.02077e-22	0.0143464	0.394302	0.838792	0.77455
GO:0010876	lipid localization	0.0265915	0.0184208	0.00785471	0.0407043	0.999983	1	0.0559557
GO:0015698	inorganic anion transport	5.58662e-06	9.8882e-07	9.28011e-18	0.0348593	0.124722	0.865528	0.320159
GO:0015706	nitrate transport	2.22497e-05	6.04434e-13	6.78978e-28	0.00339342	0.999983	0.787607	0.386335
GO:0016143	S-glycoside metabolic process	0.021104	0.000557873	0.00303608	0.024185	0.999983	1	1
GO:0019757	glycosinolate metabolic process	0.021104	0.000557873	0.00303608	0.024185	0.999983	1	1
GO:0019760	glucosinolate metabolic process	0.021104	0.000557873	0.00303608	0.024185	0.999983	1	1
GO:0034599	cellular response to oxidative stress	0.0296842	1.56274e-08	1.42886e-07	0.0414251	0.999983	0.337942	0.91584
GO:0042436	indole-containing compound catabolic process	2.28204e-10	4.58319e-06	0.000273912	0.0210917	0.0573623	1	0.0575911
GO:1901657	glycosyl compound metabolic process	0.00130739	0.000851432	0.000522457	0.0260245	0.999983	1	1
GO:0000160	phosphorelay signal transduction system	5.43546e-21	3.49338e-08	1.39857e-19	1	7.52647e-05	0.000216481	2.57934e-05
GO:0000165	MAPK cascade	0.000512089	5.38985e-20	2.00053e-22	0.159465	8.60432e-09	0.000294166	0.0154779
GO:0000302	response to reactive oxygen species	4.20102e-08	8.43666e-20	3.76018e-38	0.33767	0.0346024	6.15312e-05	0.00514006
GO:0002213	defense response to insect	4.87838e-09	0.0005287	4.42344e-06	0.329186	0.999983	0.332541	0.0110281
GO:0002252	immune effector process	6.9107e-11	4.91106e-11	1.85124e-16	1	7.20584e-06	0.000189744	0.00456587
GO:0002376	immune system process	1.32194e-34	4.2116e-61	2.23617e-89	0.777165	5.99268e-10	8.61902e-14	4.46085e-08
GO:0002679	respiratory burst involved in defense response	3.20856e-17	1.25812e-29	3.41375e-47	1	1.66964e-12	1.77052e-10	1.92599e-06
GO:0002682	regulation of immune system process	1.24158e-30	5.2635e-39	3.21363e-59	0.123624	8.89216e-09	3.25754e-10	2.09898e-06
GO:0002831	regulation of response to biotic stimulus	5.21709e-05	0.0181833	0.0029568	1	0.170244	0.0356463	0.000989844
GO:0006082	organic acid metabolic process	3.51053e-49	4.486e-88	5.23901e-52	0.549023	0.0403953	7.28005e-11	2.72043e-09
GO:0006520	cellular amino acid metabolic process	5.1738e-19	6.08135e-25	1.26367e-10	0.791028	0.999983	1	0.00788524
GO:0006558	L-phenylalanine metabolic process	0.000505885	0.0416965	0.0137414	0.286334	0.999983	0.024636	0.00214926
GO:0006576	cellular biogenic amine metabolic process	4.70271e-18	9.42452e-32	1.3628e-32	0.102471	0.518389	0.121752	0.00296388
GO:0006595	polyamine metabolic process	0.000148202	1.25534e-22	6.49033e-27	0.326969	0.999983	0.0252926	0.0202836
GO:0006605	protein targeting	5.43346e-21	3.43344e-24	4.62963e-34	0.245465	6.45955e-06	0.000108671	8.92109e-06
GO:0006612	protein targeting to membrane	4.7959e-28	2.17467e-40	3.50426e-54	0.129786	3.7175e-08	9.71637e-09	0.000249028
GO:0006631	fatty acid metabolic process	0.0319449	6.36085e-07	0.0167197	0.868167	0.999983	0.493148	0.0318291
GO:0006811	ion transport	2.17999e-15	1.83755e-11	1.11374e-18	0.198774	0.202805	0.00816109	8.10583e-05
GO:0006865	amino acid transport	4.37757e-13	6.4734e-15	5.88976e-39	0.213314	0.106928	5.53062e-06	3.11765e-06
GO:0006886	intracellular protein transport	6.49041e-17	5.49378e-13	6.06213e-22	0.33767	8.79245e-05	0.00120761	1.10332e-05
GO:0006952	defense response	1.08161e-51	7.37211e-63	1.05682e-87	0.648834	5.79803e-10	1.60404e-11	8.09529e-08
GO:0006955	immune response	7.57779e-28	1.66068e-56	3.42044e-81	0.7555	2.17333e-08	1.32928e-11	6.26039e-07
GO:0006972	hyperosmotic response	1.36448e-42	1.38159e-37	1.80317e-37	0.523996	0.0195257	6.58428e-07	3.05662e-05
GO:0006979	response to oxidative stress	8.91899e-17	7.72579e-43	1.12707e-66	0.0546548	0.107305	6.9691e-09	8.66313e-07
GO:0006986	response to unfolded protein	7.16682e-09	5.72432e-15	8.69525e-22	1	0.00024809	0.00226348	0.039485
GO:0007154	cell communication	1.03523e-15	1.34566e-23	1.88909e-33	1	9.41163e-07	0.000317727	4.75514e-05
GO:0007165	signal transduction	1.37507e-16	2.44831e-21	1.21733e-30	1	3.21247e-09	4.91656e-05	3.43e-07
GO:0007568	aging	1.86952e-11	0.00151504	1.97348e-06	0.702884	0.926662	0.000106314	0.00313595
GO:0008104	protein localization	1.87309e-15	8.28705e-15	2.96742e-24	0.36692	0.000127523	0.00479517	0.000140299
GO:0008219	cell death	6.20995e-25	5.33519e-36	1.17943e-55	0.245465	9.37353e-08	3.02517e-11	1.19339e-05
GO:0009056	catabolic process	3.33558e-20	4.57983e-23	1.06247e-33	0.535611	0.52516	5.18762e-09	1.8565e-05
GO:0009063	cellular amino acid catabolic process	4.81693e-16	3.95364e-16	1.00514e-16	0.415567	0.999983	0.306553	0.0179472
GO:0009072	aromatic amino acid family metabolic process	5.6706e-29	4.27583e-18	3.01158e-13	0.269521	0.999983	0.0603207	2.42238e-05
GO:0009073	aromatic amino acid family biosynthetic process	6.53117e-09	1.60768e-10	0.0321224	1	0.999983	0.241188	0.0425258
GO:0009074	aromatic amino acid family catabolic process	3.28782e-12	9.57027e-06	0.000178031	0.0699412	0.625509	0.973945	0.0134154
GO:0009308	amine metabolic process	7.06146e-11	1.12465e-21	5.15906e-25	0.143071	0.792194	0.0611278	0.00219346
GO:0009310	amine catabolic process	4.73969e-10	2.4934e-23	1.09478e-25	0.191548	0.21986	0.567776	0.00972632
GO:0009404	toxin metabolic process	1.34584e-24	5.00606e-16	3.12672e-36	1	0.000475426	0.00606724	7.80116e-05
GO:0009407	toxin catabolic process	4.24398e-22	1.86816e-13	1.55052e-29	1	0.00600621	0.0203199	0.000206683
GO:0009595	detection of biotic stimulus	0.0358936	6.23133e-13	2.42658e-15	0.136674	0.000329716	0.00257602	0.206372
GO:0009605	response to external stimulus	4.07997e-45	7.28532e-49	8.26709e-60	0.886318	0.000102311	1.12595e-07	1.18427e-08
GO:0009607	response to biotic stimulus	1.45024e-51	1.46014e-67	8.16716e-77	0.500632	6.95612e-07	1.32928e-11	1.26814e-10
GO:0009612	response to mechanical stimulus	1.99176e-07	1.17519e-07	0.000151779	1	0.0117653	0.105895	0.130207
GO:0009617	response to bacterium	6.9107e-11	3.9157e-14	2.39911e-18	0.396841	5.55781e-05	1.70116e-05	7.10931e-05
GO:0009626	plant-type hypersensitive response	1.35317e-27	1.22234e-38	1.68892e-54	0.168602	8.89216e-09	4.26274e-10	1.72772e-05
GO:0009627	systemic acquired resistance	1.58576e-06	5.08648e-70	1.1516e-81	0.682494	5.92546e-07	6.24703e-09	3.80417e-05
GO:0009636	response to toxic substance	1.02662e-18	6.83425e-26	2.16189e-56	0.246308	0.00281648	5.89037e-05	0.0007072
GO:0009692	ethylene metabolic process	6.64746e-16	7.02173e-22	1.95148e-34	0.506406	6.34306e-05	2.92182e-09	9.37825e-07
GO:0009693	ethylene biosynthetic process	6.64746e-16	7.02173e-22	1.95148e-34	0.506406	6.34306e-05	2.92182e-09	9.37825e-07
GO:0009696	salicylic acid metabolic process	2.37116e-05	8.46982e-23	1.79654e-30	0.830194	7.29718e-07	4.45238e-06	0.0179472
GO:0009697	salicylic acid biosynthetic process	0.00169383	5.49839e-21	8.36049e-27	0.815922	1.27908e-06	5.25218e-06	0.0400811
GO:0009723	response to ethylene	6.04299e-58	8.81303e-30	1.07376e-52	0.408133	1.80295e-05	1.03918e-11	7.05175e-13
GO:0009733	response to auxin	6.3999e-08	0.0018163	0.000583544	1	0.00898196	0.000340159	4.26944e-06
GO:0009737	response to abscisic acid	9.62121e-34	9.16811e-22	2.71551e-29	0.769215	0.00030784	8.26464e-08	1.21407e-09
GO:0009738	abscisic acid-activated signaling pathway	2.95144e-36	2.96223e-37	2.28618e-37	1	3.21315e-08	3.88179e-09	1.18427e-08
GO:0009744	response to sucrose	0.0126148	8.63961e-07	6.07038e-06	1	0.999983	0.00409901	0.0605219
GO:0009751	response to salicylic acid	5.91385e-25	3.44763e-42	2.30552e-59	0.204962	1.1217e-07	1.04665e-05	0.000335353
GO:0009755	hormone-mediated signaling pathway	8.99014e-40	3.76625e-31	2.43959e-41	0.463945	3.68056e-09	1.71668e-08	7.26283e-09
GO:0009814	defense response, incompatible interaction	7.34767e-11	4.32835e-62	2.68773e-77	0.903101	5.70773e-07	3.7274e-10	2.48373e-05
GO:0009862	systemic acquired resistance, salicylic acid mediated signaling pathway	0.00438173	3.79121e-27	1.76407e-28	0.176478	5.46801e-06	0.00412877	0.0390972
GO:0009863	salicylic acid mediated signaling pathway	6.26587e-19	1.39913e-36	5.54271e-46	0.179364	8.62803e-10	9.60766e-06	8.47545e-05
GO:0009873	ethylene-activated signaling pathway	7.72711e-25	4.85419e-10	2.57792e-22	1	7.59411e-05	0.00100997	0.000177411
GO:0010038	response to metal ion	0.000281119	4.53627e-17	1.87812e-28	0.226943	0.352732	3.56235e-07	0.0152713
GO:0010200	response to chitin	2.9943e-50	8.63087e-59	1.75828e-65	0.433376	1.67939e-24	7.21178e-15	2.32658e-11
GO:0010224	response to UV-B	0.00540808	2.99166e-11	1.00893e-08	1	0.999983	0.59791	0.0269358
GO:0010243	response to organonitrogen compound	2.82015e-49	4.40404e-56	2.71541e-58	0.484632	2.15472e-24	3.62541e-15	1.96767e-11
GO:0010256	endomembrane system organization	0.0069702	1.30048e-10	2.62338e-05	0.992808	0.727125	0.0768964	0.0176751
GO:0010363	regulation of plant-type hypersensitive response	1.06879e-27	1.62587e-39	3.50426e-54	0.121482	5.744e-08	1.96933e-08	0.000105603
GO:0010583	response to cyclopentenone	4.0687e-07	7.01119e-08	1.0711e-11	0.995284	0.0657082	0.297935	0.00026916
GO:0010941	regulation of cell death	6.23753e-28	4.6135e-40	5.28423e-56	0.176478	2.02486e-07	1.02454e-08	4.49229e-05
GO:0012501	programmed cell death	9.00359e-26	1.07282e-39	4.53155e-55	0.155178	1.53779e-07	1.51344e-09	3.65701e-05
GO:0014070	response to organic cyclic compound	7.74311e-18	5.87388e-25	1.67815e-31	0.683829	4.70317e-06	0.000340159	0.00093113
GO:0015031	protein transport	5.82994e-17	2.2685e-15	2.32174e-25	0.26285	3.53241e-05	0.00119231	2.42238e-05
GO:0015711	organic anion transport	8.10383e-14	3.35766e-12	1.22787e-33	0.22144	0.172902	1.73007e-06	9.37825e-07
GO:0015804	neutral amino acid transport	0.000203047	1.28133e-07	3.16236e-14	0.0891123	0.00315995	2.61992e-05	0.000144844
GO:0015824	proline transport	2.02434e-05	3.17901e-07	8.92651e-15	0.0891123	0.00242202	3.2086e-05	0.000399483
GO:0015833	peptide transport	1.67855e-13	1.48521e-16	1.3809e-30	0.691731	0.000172893	0.000485273	1.72772e-05
GO:0015849	organic acid transport	5.31666e-13	6.92449e-12	1.91958e-34	0.18233	0.13045	2.17508e-07	6.8217e-07
GO:0016053	organic acid biosynthetic process	4.36007e-39	1.57729e-85	3.82437e-53	0.52431	0.000512138	1.32928e-11	9.9075e-14
GO:0016054	organic acid catabolic process	4.0234e-19	9.11256e-19	1.09312e-24	0.837213	0.999983	0.0248254	0.0061509
GO:0016999	antibiotic metabolic process	0.00955322	4.38918e-24	7.12837e-24	1	0.00937601	0.0295574	0.649975
GO:0017000	antibiotic biosynthetic process	0.00391964	2.908e-14	4.55284e-22	1	0.000343187	0.00684671	0.247091
GO:0017144	drug metabolic process	0.00128299	4.94347e-32	4.90521e-30	0.784994	0.0473577	1.00246e-10	2.63511e-05
GO:0018958	phenol-containing compound metabolic process	7.12144e-06	3.05834e-24	1.4883e-31	0.830194	4.64763e-06	2.92182e-09	0.000134547
GO:0019438	aromatic compound biosynthetic process	0.000608099	5.83739e-15	7.32644e-08	0.143071	0.0114877	0.00171858	4.16113e-07
GO:0019439	aromatic compound catabolic process	7.65529e-06	4.44768e-07	1.10507e-06	0.142181	0.999983	0.000139076	0.0362601
GO:0019752	carboxylic acid metabolic process	5.24123e-51	7.18325e-89	1.31871e-51	0.478123	0.0361917	1.38213e-11	2.21978e-10
GO:0023014	signal transduction by protein phosphorylation	0.000512089	5.38985e-20	2.00053e-22	0.159465	8.60432e-09	0.000294166	0.0154779
GO:0023052	signaling	4.15135e-14	1.86868e-19	1.46985e-27	1	2.17333e-08	0.000199533	5.51482e-07
GO:0030258	lipid modification	0.000138885	2.63785e-09	5.47642e-15	0.734948	0.999983	0.00134797	0.00296388
GO:0030968	endoplasmic reticulum unfolded protein response	1.28198e-08	1.43855e-15	8.69525e-22	1	0.000164828	0.00226348	0.039485
GO:0031347	regulation of defense response	2.31803e-32	2.79863e-35	1.3e-55	0.179317	5.99268e-10	8.83284e-08	1.10332e-05
GO:0031348	negative regulation of defense response	3.13646e-06	6.59802e-22	1.19528e-27	0.120048	2.12189e-08	0.00011903	0.000839246
GO:0032101	regulation of response to external stimulus	2.60258e-06	0.0181833	0.0029568	1	0.170244	0.0881252	0.00440802
GO:0032787	monocarboxylic acid metabolic process	1.39231e-47	4.12422e-78	7.6785e-51	0.396841	0.00327902	1.90667e-14	1.35248e-09
GO:0032870	cellular response to hormone stimulus	1.82111e-38	5.30915e-38	7.6785e-51	0.431197	7.05071e-09	5.56249e-10	8.46597e-10
GO:0033036	macromolecule localization	6.62338e-20	3.20974e-19	2.14659e-29	0.0766884	0.000273187	0.121752	2.13169e-05
GO:0033037	polysaccharide localization	1.57725e-10	0.00479489	0.0166675	1	0.00481661	1	0.0204317
GO:0033554	cellular response to stress	2.97653e-18	1.61624e-47	8.06369e-72	0.232767	0.0279532	8.53768e-05	0.0128676
GO:0033993	response to lipid	2.72801e-22	1.10651e-20	6.57811e-22	1	0.00646379	1.77252e-06	9.2342e-07
GO:0034050	host programmed cell death induced by symbiont	1.35317e-27	1.22234e-38	1.68892e-54	0.168602	8.89216e-09	4.26274e-10	1.72772e-05
GO:0034285	response to disaccharide	0.0126148	8.63961e-07	9.67649e-06	1	0.999983	0.00409901	0.0605219
GO:0034440	lipid oxidation	0.00120436	7.03196e-10	4.66647e-17	0.724965	0.999983	0.0250578	0.0546121
GO:0034613	cellular protein localization	6.07967e-17	4.42413e-12	5.12041e-21	0.301646	6.83987e-05	0.00214464	1.36295e-05
GO:0034620	cellular response to unfolded protein	7.16682e-09	5.72432e-15	8.69525e-22	1	0.00024809	0.00226348	0.039485
GO:0034976	response to endoplasmic reticulum stress	1.37069e-07	1.30913e-61	2.60729e-82	1	0.0707799	2.09658e-05	0.00138933
GO:0035556	intracellular signal transduction	1.62158e-23	2.64408e-37	9.26731e-49	0.656698	7.23815e-10	1.60144e-08	4.9072e-08
GO:0035690	cellular response to drug	7.81147e-19	2.1911e-44	4.44231e-55	0.26285	1.83085e-08	4.09214e-06	8.91211e-05
GO:0035966	response to topologically incorrect protein	3.27032e-06	9.18408e-21	2.11523e-29	1	0.00693729	0.000254717	0.0978293
GO:0035967	cellular response to topologically incorrect protein	7.16682e-09	5.72432e-15	8.69525e-22	1	0.00024809	0.00226348	0.039485
GO:0042343	indole glucosinolate metabolic process	0.00567577	0.000530291	1.86511e-06	0.366468	0.711731	0.0314871	0.908223
GO:0042402	cellular biogenic amine catabolic process	4.73969e-10	2.4934e-23	1.09478e-25	0.191548	0.21986	0.567776	0.00972632
GO:0042430	indole-containing compound metabolic process	8.51633e-18	9.43151e-16	1.48221e-15	0.10426	0.0231074	0.36068	0.0699956
GO:0042435	indole-containing compound biosynthetic process	4.81693e-16	4.80891e-13	3.18617e-12	0.135957	0.00912276	0.371703	0.0264913
GO:0042493	response to drug	1.94315e-55	1.3389e-86	3.02592e-121	0.230818	2.021e-18	1.04788e-15	6.08702e-10
GO:0042537	benzene-containing compound metabolic process	2.93526e-09	1.0546e-28	2.548e-38	0.966356	1.35496e-05	3.10666e-08	0.00283816
GO:0042538	hyperosmotic salinity response	4.30134e-43	1.26886e-29	9.54072e-32	0.612294	0.00271352	1.86404e-05	6.85459e-06
GO:0042737	drug catabolic process	5.27179e-05	1.1937e-06	0.0109982	0.209675	0.999983	0.0240314	0.219821
GO:0042742	defense response to bacterium	2.26155e-13	1.98342e-12	4.55215e-18	0.609291	0.00117074	9.66485e-06	0.000340753
GO:0042886	amide transport	1.11466e-13	2.95535e-17	6.23267e-31	0.693448	0.000156743	0.000658539	2.23782e-05
GO:0043067	regulation of programmed cell death	1.42082e-27	1.5729e-40	8.06526e-56	0.135915	1.53779e-07	1.02454e-08	5.30006e-05
GO:0043069	negative regulation of programmed cell death	8.37809e-20	6.08135e-25	9.59358e-47	1	6.98626e-07	5.8487e-08	7.36711e-05
GO:0043207	response to external biotic stimulus	5.24123e-51	1.63746e-67	1.23543e-77	0.548609	6.68479e-07	9.38966e-12	1.14315e-10
GO:0043436	oxoacid metabolic process	3.51053e-49	3.66917e-88	3.27331e-52	0.535989	0.0403953	7.28005e-11	2.72043e-09
GO:0043449	cellular alkene metabolic process	6.64746e-16	7.02173e-22	1.95148e-34	0.506406	6.34306e-05	2.92182e-09	9.37825e-07
GO:0043450	alkene biosynthetic process	6.64746e-16	7.02173e-22	1.95148e-34	0.506406	6.34306e-05	2.92182e-09	9.37825e-07
GO:0043900	regulation of multi-organism process	6.46548e-08	6.07417e-17	3.1919e-19	0.131944	0.00116905	0.00136738	0.00459749
GO:0044106	cellular amine metabolic process	1.24254e-16	2.05313e-28	1.67834e-29	0.168494	0.450403	0.186294	0.00472827
GO:0044248	cellular catabolic process	2.21163e-21	2.64443e-17	1.21316e-24	0.880806	0.522653	2.94821e-09	0.00144738
GO:0044270	cellular nitrogen compound catabolic process	3.01966e-05	2.41458e-06	2.10926e-05	0.19043	0.999983	0.00256979	0.0921866
GO:0044282	small molecule catabolic process	1.02637e-12	3.29719e-13	2.00053e-22	0.964212	0.999983	0.00888747	0.000501549
GO:0044283	small molecule biosynthetic process	2.25151e-31	9.00825e-79	1.8452e-43	0.427624	0.00436207	1.75402e-14	7.78553e-13
GO:0045087	innate immune response	1.5874e-28	2.68236e-57	2.31708e-81	0.732378	2.17333e-08	1.32928e-11	6.26039e-07
GO:0045088	regulation of innate immune response	3.00533e-30	1.75577e-38	1.72228e-58	0.135957	8.89216e-09	3.25754e-10	4.92002e-06
GO:0045184	establishment of protein localization	5.82994e-17	9.68557e-15	1.21316e-24	0.26285	3.53241e-05	0.00119231	2.42238e-05
GO:0045730	respiratory burst	3.20856e-17	1.25812e-29	3.41375e-47	1	1.66964e-12	1.77052e-10	1.92599e-06
GO:0046189	phenol-containing compound biosynthetic process	0.00125494	1.52349e-22	3.66306e-27	0.791028	3.80637e-06	4.16145e-08	0.00130219
GO:0046283	anthocyanin-containing compound metabolic process	0.000485707	9.05382e-05	0.0397481	0.993827	0.999983	0.0129757	0.0300216
GO:0046394	carboxylic acid biosynthetic process	4.36007e-39	1.57729e-85	3.82437e-53	0.52431	0.000512138	1.32928e-11	9.9075e-14
GO:0046395	carboxylic acid catabolic process	4.0234e-19	9.11256e-19	1.09312e-24	0.837213	0.999983	0.0248254	0.0061509
GO:0046482	para-aminobenzoic acid metabolic process	4.30789e-08	0.000731626	1.43208e-07	1	0.999983	0.0472067	0.165889
GO:0046677	response to antibiotic	3.14697e-25	6.58114e-57	2.19844e-91	0.112893	3.9211e-08	1.99992e-08	0.000183973
GO:0046686	response to cadmium ion	0.000535044	1.28624e-17	9.94211e-28	0.18437	0.0961681	5.69586e-09	0.00217255
GO:0046700	heterocycle catabolic process	7.99136e-06	5.03149e-07	1.28234e-06	0.19043	0.999983	0.00311862	0.119442
GO:0046907	intracellular transport	2.42935e-17	3.32536e-13	4.59831e-25	0.434009	0.000148236	0.000828118	5.50692e-07
GO:0046942	carboxylic acid transport	5.31666e-13	6.92449e-12	1.91958e-34	0.18233	0.13045	2.17508e-07	6.8217e-07
GO:0048583	regulation of response to stimulus	2.66619e-30	1.48371e-26	1.35548e-47	0.407317	3.21247e-09	1.75341e-06	2.32002e-06
GO:0048585	negative regulation of response to stimulus	9.99883e-07	1.23801e-18	1.43752e-24	0.33428	2.12189e-08	0.000588864	0.00188274
GO:0050776	regulation of immune response	3.00533e-30	1.92051e-38	1.72228e-58	0.135957	8.89216e-09	3.25754e-10	4.92002e-06
GO:0050832	defense response to fungus	9.16785e-32	2.43086e-34	9.56599e-49	0.155521	5.92546e-07	5.46502e-07	0.000106549
GO:0051641	cellular localization	8.13929e-14	2.7063e-07	5.26028e-10	0.769215	0.00024809	0.17315	1.90531e-05
GO:0051649	establishment of localization in cell	5.94409e-16	2.88248e-10	9.00886e-13	0.499175	0.000800141	0.0146935	1.90531e-05
GO:0051704	multi-organism process	6.58136e-32	3.09984e-51	6.63616e-65	0.543007	6.69538e-05	1.33656e-05	1.35248e-09
GO:0051707	response to other organism	5.24123e-51	1.63746e-67	1.23543e-77	0.548609	6.68479e-07	9.38966e-12	1.14315e-10
GO:0052542	defense response by callose deposition	1.03625e-13	0.000363326	8.75139e-09	1	0.00228955	0.00886336	0.00578914
GO:0052545	callose localization	1.57725e-10	0.0252294	0.0123326	1	0.00481661	1	0.0204317
GO:0060548	negative regulation of cell death	8.37809e-20	2.38509e-23	1.26678e-45	1	1.61415e-06	5.8487e-08	4.49229e-05
GO:0065008	regulation of biological quality	8.75691e-31	6.4356e-38	6.06681e-31	0.213314	0.000470745	3.83584e-09	9.9075e-14
GO:0070727	cellular macromolecule localization	7.08383e-17	5.25913e-10	1.07932e-17	0.487896	3.1314e-05	0.0292794	1.77324e-05
GO:0070887	cellular response to chemical stimulus	7.09276e-39	5.23246e-23	6.91542e-33	0.679409	8.85187e-06	4.30729e-08	5.31895e-07
GO:0071215	cellular response to abscisic acid stimulus	9.40177e-36	1.39913e-36	2.06268e-36	1	1.26803e-07	3.91957e-10	3.17095e-08
GO:0071229	cellular response to acid chemical	1.26539e-46	7.26687e-54	3.19943e-54	0.257077	1.59889e-08	7.4992e-13	4.08015e-09
GO:0071236	cellular response to antibiotic	3.50915e-20	4.1759e-42	9.85783e-51	0.241398	3.21247e-09	5.52039e-06	5.38592e-05
GO:0071310	cellular response to organic substance	1.08146e-34	5.27502e-24	1.26438e-36	0.691731	1.12316e-07	1.48001e-08	7.25705e-09
GO:0071369	cellular response to ethylene stimulus	4.32775e-21	3.35158e-11	6.2193e-24	1	0.000530539	0.0002176	0.000177411
GO:0071396	cellular response to lipid	4.61815e-29	3.05801e-26	9.98985e-28	1	0.000318299	3.75849e-07	1.72772e-05
GO:0071407	cellular response to organic cyclic compound	3.40665e-13	3.23162e-15	7.12467e-22	0.423195	3.28797e-06	0.00359708	0.0267381
GO:0071446	cellular response to salicylic acid stimulus	2.24887e-19	1.22234e-38	5.23799e-48	0.19761	2.45355e-09	2.96508e-06	5.38592e-05
GO:0071495	cellular response to endogenous stimulus	1.33704e-37	8.23782e-39	5.63524e-51	0.504618	2.91441e-09	1.77052e-10	3.41182e-10
GO:0072330	monocarboxylic acid biosynthetic process	1.21001e-42	5.91243e-81	8.12175e-67	0.258684	5.34264e-06	1.08215e-17	6.93336e-14
GO:0072657	protein localization to membrane	4.7959e-28	6.28096e-39	1.41662e-52	0.129786	3.7175e-08	9.71637e-09	0.000249028
GO:0080027	response to herbivore	7.58063e-12	7.305e-06	1.31806e-09	0.344313	0.999983	0.000869776	0.00195176
GO:0080134	regulation of response to stress	1.3524e-32	1.12026e-33	2.06387e-55	0.179453	3.49944e-09	3.11016e-07	1.70605e-06
GO:0080135	regulation of cellular response to stress	4.89752e-27	1.22234e-38	1.30702e-53	0.135957	1.25149e-07	1.00241e-07	0.000168881
GO:0080167	response to karrikin	0.024639	3.97603e-31	3.0274e-25	1	0.675489	0.000104124	0.00330008
GO:0090150	establishment of protein localization to membrane	4.7959e-28	6.28096e-39	1.41662e-52	0.129786	3.7175e-08	9.71637e-09	0.000249028
GO:0097305	response to alcohol	9.62121e-34	9.16811e-22	2.71551e-29	0.769215	0.00030784	8.26464e-08	1.21407e-09
GO:0097306	cellular response to alcohol	9.40177e-36	1.39913e-36	2.06268e-36	1	1.26803e-07	3.91957e-10	3.17095e-08
GO:0098542	defense response to other organism	1.61298e-27	1.38703e-39	9.85783e-51	0.955032	2.74398e-05	9.35249e-07	9.64521e-06
GO:0098754	detoxification	4.9275e-21	6.5129e-12	1.35526e-26	1	0.00691128	0.0475519	0.00175468
GO:1900673	olefin metabolic process	6.64746e-16	7.02173e-22	1.95148e-34	0.506406	6.34306e-05	2.92182e-09	9.37825e-07
GO:1900674	olefin biosynthetic process	6.64746e-16	7.02173e-22	1.95148e-34	0.506406	6.34306e-05	2.92182e-09	9.37825e-07
GO:1901361	organic cyclic compound catabolic process	2.9249e-07	9.70173e-08	1.42456e-07	0.188769	0.999983	8.53768e-05	0.0373704
GO:1901565	organonitrogen compound catabolic process	1.55314e-11	1.45627e-16	3.39803e-26	0.184542	0.773659	7.53563e-06	0.0286267
GO:1901566	organonitrogen compound biosynthetic process	0.000941492	1.09855e-10	0.00115672	0.886461	0.352732	0.122059	6.67033e-12
GO:1901575	organic substance catabolic process	2.10554e-08	6.2035e-17	4.67695e-21	0.258684	0.863845	1.48482e-06	0.000730152
GO:1901606	alpha-amino acid catabolic process	3.71096e-15	3.96687e-15	2.10203e-15	0.415567	0.999983	0.274337	0.0236248
GO:1901698	response to nitrogen compound	3.43922e-42	2.10601e-35	6.55292e-49	0.0852656	1.21748e-16	1.87792e-09	1.72767e-05
GO:1901701	cellular response to oxygen-containing compound	4.03752e-40	6.21306e-35	3.52141e-42	0.376326	1.94285e-07	4.45944e-10	3.92554e-08
GO:1902221	erythrose 4-phosphate/phosphoenolpyruvate family amino acid metabolic process	0.000505885	0.0416965	0.0137414	0.286334	0.999983	0.024636	0.00214926
GO:0006544	glycine metabolic process	0.0210725	0.0118673	0.307323	0.0260245	0.999983	0.0358454	0.0027413
GO:0006546	glycine catabolic process	0.00309774	0.00614425	0.292035	0.0260245	0.999983	0.0682557	0.00859017
GO:0009071	serine family amino acid catabolic process	0.00309774	0.00614425	0.292035	0.0260245	0.999983	0.0682557	0.00859017
GO:0010411	xyloglucan metabolic process	0.0323107	0.00286695	0.588193	0.0499562	0.999983	0.974184	0.0262729
GO:0042135	neurotransmitter catabolic process	0.0436859	0.00052224	0.0743189	0.0260245	0.999983	0.100712	0.0245615
GO:0005996	monosaccharide metabolic process	1	1.54442e-06	6.90803e-07	0.0380299	0.156839	0.000276861	0.000177411
GO:0006006	glucose metabolic process	1	0.000166218	1.57384e-06	0.0144924	0.00691128	0.000236872	0.000295476
GO:0006094	gluconeogenesis	1	0.000323138	0.000529535	0.00332218	0.435378	0.00386631	0.00549207
GO:0009408	response to heat	1	2.70194e-27	1.48797e-40	0.0342139	0.0911816	0.0155909	0.145167
GO:0009555	pollen development	1	0.00112509	0.00481136	0.035493	0.999983	0.337942	0.00440802
GO:0009664	plant-type cell wall organization	1	6.08727e-07	0.0435355	0.0107003	0.999983	1	0.00206046
GO:0009832	plant-type cell wall biogenesis	1	1.65999e-07	0.0237449	1.88399e-09	0.303279	1	0.00850456
GO:0016052	carbohydrate catabolic process	0.229354	4.42965e-07	3.91622e-06	0.0154665	0.592731	0.000529104	8.80147e-05
GO:0019318	hexose metabolic process	1	7.46961e-05	1.63535e-05	0.0270649	0.0251385	0.000456965	0.00108285
GO:0019319	hexose biosynthetic process	1	0.000157375	0.000529535	0.00332218	0.352732	0.00211958	0.00779626
GO:0042546	cell wall biogenesis	1	1.28624e-17	1.83184e-06	2.44297e-07	0.847792	1	0.0300216
GO:0046364	monosaccharide biosynthetic process	0.770183	5.27589e-06	9.6574e-05	0.0198092	0.406038	0.00211958	0.00305131
GO:0055114	oxidation-reduction process	0.176823	1.20174e-08	1.00893e-08	0.0260245	0.0109011	1.60341e-05	0.00267406
GO:0071669	plant-type cell wall organization or biogenesis	1	5.00671e-12	0.0346524	3.07956e-07	0.999983	1	0.000617394
GO:0001101	response to acid chemical	1.3047e-81	2.6511e-73	8.271e-92	4.8908e-05	3.11425e-08	4.43931e-19	4.25219e-16
GO:0006568	tryptophan metabolic process	2.97653e-18	2.17759e-09	6.9365e-06	0.0448944	0.482178	1	0.0401031
GO:0006586	indolalkylamine metabolic process	2.97653e-18	2.17759e-09	6.9365e-06	0.0448944	0.482178	1	0.0401031
GO:0006820	anion transport	2.60563e-16	9.8206e-13	1.87712e-41	0.0334517	0.147276	0.00118889	0.000236396
GO:0006970	response to osmotic stress	2.04793e-47	3.61929e-60	1.99599e-55	0.0103176	0.0735527	4.75845e-13	4.48768e-10
GO:0009108	coenzyme biosynthetic process	0.00721711	4.88225e-14	1.09935e-06	0.0131798	0.999983	2.48108e-05	4.64912e-05
GO:0009266	response to temperature stimulus	4.5252e-11	1.17589e-22	1.44975e-20	0.0280707	0.291662	0.000564758	0.0056754
GO:0009414	response to water deprivation	2.02516e-42	6.58118e-43	1.29683e-41	0.0348593	0.0315009	1.26823e-06	5.21622e-07
GO:0009415	response to water	5.38641e-42	2.57758e-42	3.21232e-41	0.0157751	0.0403953	2.81761e-06	1.07525e-06
GO:0009611	response to wounding	3.37302e-116	1.6792e-138	2.19152e-140	5.11113e-12	3.49944e-09	7.79815e-31	7.59568e-23
GO:0009620	response to fungus	9.13779e-78	1.90258e-67	5.04676e-79	0.0280707	2.77709e-11	2.98451e-17	3.61394e-11
GO:0009642	response to light intensity	0.00825826	3.2525e-16	1.72924e-26	0.0243406	0.248355	0.00141289	0.391604
GO:0009651	response to salt stress	8.74874e-47	1.59907e-59	1.99599e-55	0.01521	0.161034	1.10168e-11	6.2302e-09
GO:0009694	jasmonic acid metabolic process	1.84246e-93	2.8119e-74	1.8273e-64	5.29248e-07	8.62803e-10	2.05413e-33	7.45635e-24
GO:0009695	jasmonic acid biosynthetic process	7.68461e-82	2.32113e-72	1.10349e-61	6.35361e-05	1.61688e-07	5.05274e-26	3.58624e-19
GO:0009698	phenylpropanoid metabolic process	6.3999e-08	9.46801e-59	2.99747e-65	0.00614902	0.999983	0.00532273	2.23782e-05
GO:0009699	phenylpropanoid biosynthetic process	4.25885e-06	1.30913e-61	1.04466e-62	9.53763e-06	0.999983	0.0307323	0.000612797
GO:0009719	response to endogenous stimulus	2.0668e-53	4.01024e-41	5.02093e-45	0.0456542	3.08171e-06	2.45563e-23	1.12979e-20
GO:0009725	response to hormone	4.67402e-54	1.5729e-40	4.97581e-45	0.0352138	6.45465e-06	8.54147e-23	2.41581e-20
GO:0009753	response to jasmonic acid	2.19036e-105	5.03826e-83	4.89911e-87	9.49217e-05	8.18069e-14	3.88296e-24	7.48838e-18
GO:0009804	coumarin metabolic process	1.04778e-05	7.26687e-54	1.4889e-68	0.000244041	0.999983	0.204459	0.04422
GO:0009805	coumarin biosynthetic process	9.83679e-05	7.26687e-54	1.4889e-68	0.000244041	0.999983	0.204459	0.04422
GO:0009808	lignin metabolic process	0.0103589	8.11344e-16	6.89295e-17	1.99352e-06	0.999983	0.375302	0.032171
GO:0009812	flavonoid metabolic process	6.85376e-05	7.24685e-36	6.42223e-36	0.0157751	0.999983	0.000107459	0.00724531
GO:0009813	flavonoid biosynthetic process	6.84672e-05	2.06878e-31	1.65431e-30	0.0334222	0.999983	0.000350668	0.0245615
GO:0009867	jasmonic acid mediated signaling pathway	7.62741e-40	2.89217e-41	2.85115e-45	0.0107225	6.48516e-10	1.03918e-11	8.02607e-08
GO:0009962	regulation of flavonoid biosynthetic process	1.69772e-06	7.83472e-34	5.23526e-39	0.021112	0.999983	0.00522105	0.130207
GO:0009963	positive regulation of flavonoid biosynthetic process	0.00254253	1.12026e-33	1.71754e-41	0.00813016	0.999983	0.0132517	0.395383
GO:0010035	response to inorganic substance	5.38641e-42	5.88562e-67	1.16539e-99	0.00191451	0.0848564	1.00755e-13	5.10139e-07
GO:0019748	secondary metabolic process	1.62158e-23	6.01133e-69	1.43337e-85	0.0218942	0.153154	7.87947e-05	1.70605e-06
GO:0044550	secondary metabolite biosynthetic process	3.1735e-06	2.49663e-55	5.2872e-54	8.39535e-05	0.999983	0.067226	0.0400811
GO:0071395	cellular response to jasmonic acid stimulus	7.62741e-40	2.89217e-41	2.85115e-45	0.0107225	6.48516e-10	1.03918e-11	8.02607e-08
GO:0071702	organic substance transport	1.12747e-20	1.0914e-30	1.03107e-57	0.0147344	0.000264465	3.35588e-09	1.01815e-12
GO:0071705	nitrogen compound transport	2.02282e-23	6.61396e-34	4.85659e-74	0.0243406	0.000140509	1.10297e-08	2.34227e-10
GO:1901700	response to oxygen-containing compound	2.81889e-83	2.5558e-80	1.31308e-103	0.0107558	3.44807e-09	2.45563e-23	4.28061e-17

## Sheet: F vs C-gene sets_down-noNA-sig
GO_ID	descriptions	At	Na-M	Na-S	Sd	Um-1h	Um-6h	Um-24h
GO:0006066	alcohol metabolic process	0.0195287	1	0.146446	0.701483	0.278463	0.804102	0.091907
GO:0006084	acetyl-CoA metabolic process	0.0034846	1	1	1	0.666976	0.530022	1
GO:0006637	acyl-CoA metabolic process	0.00185568	1	1	1	0.567745	0.676286	1
GO:0006694	steroid biosynthetic process	0.000658107	1	0.458949	1	0.348293	0.169161	0.948274
GO:0008202	steroid metabolic process	0.00300972	1	0.467004	0.835739	0.464824	0.232167	1
GO:0008544	epidermis development	4.51887e-05	1	0.2381	1	0.512297	0.875196	1
GO:0009559	embryo sac central cell differentiation	0.0392993	1	1	0.544458	0.91986	0.941061	1
GO:0009913	epidermal cell differentiation	4.51887e-05	1	0.2381	1	0.512297	0.875196	1
GO:0010015	root morphogenesis	0.0191388	0.92745	0.427483	1	0.106804	0.157711	1
GO:0010053	root epidermal cell differentiation	0.00800317	0.269258	0.0544648	0.757902	0.154655	0.222012	1
GO:0010054	trichoblast differentiation	0.00612515	0.290286	0.0631721	0.852421	0.282751	0.285281	1
GO:0010187	negative regulation of seed germination	0.0131532	1	1	0.259224	0.441889	1	0.768279
GO:0010197	polar nucleus fusion	0.0392993	1	1	0.852421	0.91986	0.941061	1
GO:0010588	cotyledon vascular tissue pattern formation	0.00282341	1	1	1	0.70937	1	1
GO:0016126	sterol biosynthetic process	0.0247669	1	0.624865	1	0.526608	0.269883	1
GO:0016128	phytosteroid metabolic process	0.00926579	1	0.1489	1	0.282751	0.21397	1
GO:0016129	phytosteroid biosynthetic process	0.00314515	1	0.227	1	0.260824	0.269883	1
GO:0016131	brassinosteroid metabolic process	0.00926579	1	0.116855	1	0.282751	0.21397	1
GO:0016132	brassinosteroid biosynthetic process	0.00314515	1	0.18627	1	0.260824	0.269883	1
GO:0022603	regulation of anatomical structure morphogenesis	0.00191855	1	1	1	0.565519	0.0908658	0.735995
GO:0022604	regulation of cell morphogenesis	0.0290726	0.818672	0.419338	0.595211	0.91986	0.120673	0.978346
GO:0030855	epithelial cell differentiation	4.51887e-05	1	0.2381	1	0.512297	0.875196	1
GO:0035383	thioester metabolic process	0.00185568	1	1	1	0.567745	0.676286	1
GO:0043687	post-translational protein modification	0.0301905	0.050141	0.14568	1	0.949156	0.360571	1
GO:0046164	alcohol catabolic process	0.0430619	1	1	0.130045	0.147135	0.175367	0.567244
GO:0048767	root hair elongation	8.39466e-05	1	0.0785087	0.939818	0.70937	0.219174	0.856807
GO:0048826	cotyledon morphogenesis	0.000371386	1	0.523306	1	0.394654	0.116786	0.948274
GO:0051093	negative regulation of developmental process	0.0414179	1	1	0.518688	0.434659	0.646009	0.949157
GO:0051241	negative regulation of multicellular organismal process	0.026033	1	1	0.706156	0.434659	0.646009	0.949157
GO:0051510	regulation of unidimensional cell growth	0.0459003	0.865944	0.48689	0.595211	0.91986	0.120673	0.978346
GO:0072350	tricarboxylic acid metabolic process	0.0454472	0.944872	1	1	0.780594	1	1
GO:0080147	root hair cell development	0.000260698	1	0.439204	0.828275	0.70937	0.244997	0.786122
GO:0006826	iron ion transport	1	0.0383718	0.782227	0.591362	0.66406	1	0.0986313
GO:0006835	dicarboxylic acid transport	1	0.00608483	0.050559	1	0.593704	1	1
GO:0006862	nucleotide transport	1	0.0351318	1	0.514194	0.611388	1	0.331344
GO:0008284	positive regulation of cell proliferation	1	0.0321553	0.252906	1	0.893968	0.371922	0.87279
GO:0009267	cellular response to starvation	1	0.0495608	1	0.230524	0.192034	1	0.331344
GO:0009685	gibberellin metabolic process	1	0.00916381	0.674145	0.408088	0.574137	1	1
GO:0009734	auxin-activated signaling pathway	0.0994755	0.0279617	0.121048	0.0946361	0.868896	0.0820939	0.948274
GO:0009756	carbohydrate mediated signaling	1	0.000666702	0.208644	0.910855	0.963089	0.738475	1
GO:0009845	seed germination	1	0.0194281	0.871193	0.595211	0.337139	1	1
GO:0009886	post-embryonic animal morphogenesis	0.834982	0.0267078	0.0626023	1	0.70937	0.51509	1
GO:0010017	red or far-red light signaling pathway	0.381633	0.000385825	0.210385	0.179443	0.499049	1	1
GO:0010091	trichome branching	0.354052	0.0244711	0.0515134	1	0.825743	1	1
GO:0010093	specification of floral organ identity	1	0.000779761	0.414146	0.986296	1	1	1
GO:0010106	cellular response to iron ion starvation	1	0.00486809	0.451067	0.67192	0.680426	0.905763	0.226795
GO:0010182	sugar mediated signaling pathway	1	0.000666702	0.208644	0.910855	0.963089	0.738475	1
GO:0015698	inorganic anion transport	1	0.0264847	1	1	0.513967	0.70451	0.449505
GO:0015748	organophosphate ester transport	1	0.0273756	0.779185	0.130045	0.598398	1	0.248939
GO:0015931	nucleobase-containing compound transport	0.900614	9.95043e-05	0.115158	0.954425	0.608226	1	0.977969
GO:0016567	protein ubiquitination	0.647972	4.81664e-05	0.491891	1	1	1	1
GO:0016579	protein deubiquitination	0.37295	0.00459345	0.0536854	1	0.841677	0.237152	0.858856
GO:0032446	protein modification by small protein conjugation	0.638165	1.14582e-05	0.378934	1	0.978524	1	1
GO:0044070	regulation of anion transport	0.336343	0.0283522	0.284922	0.968096	1	0.864509	0.751348
GO:0051645	Golgi localization	0.219863	0.0273756	0.657626	1	0.797121	0.0559561	1
GO:0051646	mitochondrion localization	0.219863	0.0273756	0.657626	1	0.797121	0.0559561	1
GO:0052482	defense response by cell wall thickening	1	0.0212109	0.296037	0.564282	1	1	1
GO:0052544	defense response by callose deposition in cell wall	1	0.0212109	0.296037	0.564282	1	1	1
GO:0060151	peroxisome localization	0.219863	0.0273756	0.657626	1	0.797121	0.0559561	1
GO:0070647	protein modification by small protein conjugation or removal	0.464085	0.000837477	0.185679	1	0.336705	0.0668192	1
GO:0071322	cellular response to carbohydrate stimulus	1	0.003388	0.299742	1	0.821311	0.58568	1
GO:0071489	cellular response to red or far red light	0.275321	0.00133481	0.266189	0.101031	0.499049	1	1
GO:0072348	sulfur compound transport	1	0.0239201	0.539717	0.885642	0.506185	0.759303	1
GO:0090351	seedling development	1	0.0207938	1	0.790036	0.337139	1	1
GO:0090701	specification of plant organ identity	1	0.000779761	0.414146	0.986296	1	1	1
GO:0098656	anion transmembrane transport	0.643286	0.0112637	0.066673	0.185827	0.734825	0.987567	1
GO:1901264	carbohydrate derivative transport	1	0.0051427	0.121051	0.705957	0.986235	0.683844	1
GO:1903959	regulation of anion transmembrane transport	0.336343	0.0283522	0.284922	0.968096	1	0.864509	0.751348
GO:0000079	regulation of cyclin-dependent protein serine/threonine kinase activity	0.395107	0.111355	0.00681078	1	0.871808	0.786858	1
GO:0000096	sulfur amino acid metabolic process	1	0.559358	6.83145e-30	1	0.358795	0.0930429	0.44108
GO:0000272	polysaccharide catabolic process	0.548266	0.515778	2.23713e-09	1	0.147135	0.0624796	0.816432
GO:0001505	regulation of neurotransmitter levels	1	1	0.00150936	1	0.893694	1	1
GO:0005983	starch catabolic process	0.603865	0.287886	2.12367e-11	1	0.311759	0.829077	0.140037
GO:0005986	sucrose biosynthetic process	0.119879	1	0.00230387	1	0.453349	1	1
GO:0006082	organic acid metabolic process	1	1	3.41366e-14	0.240392	0.730448	1	0.87204
GO:0006520	cellular amino acid metabolic process	1	1	1.05058e-12	1	0.185451	0.546184	0.894423
GO:0006544	glycine metabolic process	1	1	0.0477259	1	0.949156	1	1
GO:0006546	glycine catabolic process	1	1	0.0450696	1	0.949156	1	1
GO:0006631	fatty acid metabolic process	1	1	0.00151635	0.899618	0.151633	1	0.854175
GO:0006633	fatty acid biosynthetic process	0.443928	1	3.23698e-09	1	0.394894	1	1
GO:0006636	unsaturated fatty acid biosynthetic process	1	1	3.75454e-08	1	0.348293	1	1
GO:0006650	glycerophospholipid metabolic process	0.253735	0.0607714	7.38425e-15	0.151278	0.192571	0.595656	0.168412
GO:0006732	coenzyme metabolic process	0.450655	1	5.42991e-30	1	0.262056	1	1
GO:0006733	oxidoreduction coenzyme metabolic process	0.612813	1	1.23104e-36	1	0.314547	1	0.141595
GO:0006753	nucleoside phosphate metabolic process	1	1	1.1648e-25	1	0.462037	1	1
GO:0006766	vitamin metabolic process	1	1	0.000256135	1	0.247208	1	1
GO:0006790	sulfur compound metabolic process	0.594929	0.747851	2.90486e-35	1	0.305412	0.169679	0.331705
GO:0006801	superoxide metabolic process	1	1	0.0466734	1	1	0.842686	1
GO:0006949	syncytium formation	0.231076	1	0.00646241	0.704346	0.445865	0.0820939	1
GO:0007584	response to nutrient	1	1	0.0195328	1	1	1	1
GO:0008652	cellular amino acid biosynthetic process	1	1	7.51921e-21	1	0.281445	0.40031	1
GO:0009071	serine family amino acid catabolic process	1	1	0.0450696	1	0.949156	1	1
GO:0009073	aromatic amino acid family biosynthetic process	1	1	0.000349349	0.99266	0.780594	1	1
GO:0009110	vitamin biosynthetic process	1	1	0.000497546	1	0.123684	1	1
GO:0009117	nucleotide metabolic process	1	1	2.09169e-25	1	0.430598	1	1
GO:0009251	glucan catabolic process	0.603865	0.287886	2.12367e-11	1	0.311759	0.829077	0.140037
GO:0009409	response to cold	1	1	0.000908796	1	0.694999	1	1
GO:0009566	fertilization	1	0.159897	0.0321556	1	0.719274	0.408996	0.383262
GO:0009617	response to bacterium	1	1	0.000738409	0.0741362	1	1	1
GO:0009642	response to light intensity	1	1	0.033952	0.843183	1	1	1
GO:0009644	response to high light intensity	1	1	0.000888152	1	1	1	1
GO:0009691	cytokinin biosynthetic process	1	0.229783	0.00949852	1	0.147135	1	1
GO:0009718	anthocyanin-containing compound biosynthetic process	1	1	0.00838624	0.136822	0.0752699	1	1
GO:0009735	response to cytokinin	0.0939927	0.542123	3.43802e-06	0.852421	0.492788	0.736008	1
GO:0009743	response to carbohydrate	1	0.989679	0.0061497	0.517419	0.0941931	1	1
GO:0009744	response to sucrose	1	0.574172	1.29396e-05	0.087478	0.10591	1	1
GO:0009853	photorespiration	0.256498	1	0.0078535	1	0.646215	1	1
GO:0009956	radial pattern formation	0.879461	0.0948958	0.0452674	1	1	0.123468	1
GO:0010072	primary shoot apical meristem specification	1	0.0607714	0.0268305	1	0.79478	0.755208	1
GO:0010440	stomatal lineage progression	0.154003	0.109267	0.00349728	0.657689	1	1	1
GO:0016052	carbohydrate catabolic process	0.89271	1	0.0486216	1	0.777262	1	1
GO:0016053	organic acid biosynthetic process	1	1	1.49844e-05	0.289119	1	1	1
GO:0017001	antibiotic catabolic process	1	1	0.0411905	0.70534	0.696061	1	1
GO:0018208	peptidyl-proline modification	0.86298	0.733808	0.00179774	1	0.945863	1	0.114237
GO:0019430	removal of superoxide radicals	1	1	0.0074862	1	0.726664	0.842686	1
GO:0019693	ribose phosphate metabolic process	0.198549	1	8.80757e-32	1	0.394654	1	1
GO:0019752	carboxylic acid metabolic process	1	1	4.5753e-13	0.246651	0.787113	1	1
GO:0031407	oxylipin metabolic process	1	1	0.00964137	1	1	1	1
GO:0032787	monocarboxylic acid metabolic process	1	1	3.6467e-06	0.0526935	1	1	1
GO:0032984	protein-containing complex disassembly	0.226388	0.254261	0.000508944	1	1	1	1
GO:0033559	unsaturated fatty acid metabolic process	1	1	3.75454e-08	1	0.348293	1	1
GO:0034285	response to disaccharide	1	0.574172	1.22229e-05	0.087478	0.10591	1	1
GO:0042133	neurotransmitter metabolic process	1	1	0.00150936	1	0.893694	1	1
GO:0042181	ketone biosynthetic process	1	1	0.00190206	1	0.401673	0.945152	1
GO:0042737	drug catabolic process	1	1	0.0279136	1	0.642371	1	1
GO:0042742	defense response to bacterium	1	1	0.000181931	0.230524	1	1	1
GO:0042744	hydrogen peroxide catabolic process	0.890898	1	0.0106122	0.471031	0.743449	1	0.861349
GO:0042752	regulation of circadian rhythm	0.390268	0.110697	0.0497758	0.843183	1	0.348002	0.948274
GO:0043436	oxoacid metabolic process	1	1	3.45098e-14	0.22231	0.730448	1	0.87204
GO:0043624	cellular protein complex disassembly	0.226388	0.382994	0.00117432	1	1	1	1
GO:0044247	cellular polysaccharide catabolic process	0.603865	0.287886	2.12367e-11	1	0.311759	0.829077	0.140037
GO:0044272	sulfur compound biosynthetic process	1	0.615366	7.53921e-34	1	0.543935	0.362683	0.328995
GO:0044275	cellular carbohydrate catabolic process	1	1	4.8497e-05	1	0.512297	1	0.255589
GO:0044283	small molecule biosynthetic process	1	1	3.37578e-08	0.619769	0.81525	1	1
GO:0045017	glycerolipid biosynthetic process	0.127334	0.0698325	1.14093e-15	0.227838	0.414136	0.676286	0.259605
GO:0045736	negative regulation of cyclin-dependent protein serine/threonine kinase activity	0.395107	0.111355	0.00681078	1	0.871808	0.786858	1
GO:0045786	negative regulation of cell cycle	0.074856	0.121106	0.0256744	1	0.649695	0.388155	1
GO:0046185	aldehyde catabolic process	0.355154	0.836417	0.00536313	1	0.788412	1	1
GO:0046394	carboxylic acid biosynthetic process	1	1	1.49844e-05	0.289119	1	1	1
GO:0046471	phosphatidylglycerol metabolic process	0.34857	0.0848054	5.22903e-26	0.460037	0.231873	0.210295	0.14439
GO:0046486	glycerolipid metabolic process	0.0994755	1	2.36281e-12	0.171578	0.278234	1	0.423782
GO:0046777	protein autophosphorylation	0.154003	0.655349	0.00224419	0.799184	1	0.909277	0.735995
GO:0048508	embryonic meristem development	0.203659	0.192461	0.00715937	1	0.985789	0.0616007	1
GO:0048829	root cap development	0.050441	0.574172	0.0138177	1	0.499049	0.256993	1
GO:0051188	cofactor biosynthetic process	1	1	0.000156615	1	0.10398	1	1
GO:0055086	nucleobase-containing small molecule metabolic process	1	1	8.49918e-22	1	0.424687	1	1
GO:0055114	oxidation-reduction process	1	0.424228	0.000609838	1	1	1	1
GO:0070838	divalent metal ion transport	1	0.253727	5.17143e-13	0.226765	0.762935	0.965855	0.758214
GO:0071214	cellular response to abiotic stimulus	1	1	0.00331983	0.784917	0.0752699	1	0.259605
GO:0071450	cellular response to oxygen radical	1	1	0.0074862	1	0.726664	0.842686	1
GO:0071451	cellular response to superoxide	1	1	0.0074862	1	0.726664	0.842686	1
GO:0072511	divalent inorganic cation transport	1	0.253727	5.17143e-13	0.226765	0.756379	1	0.816432
GO:0090407	organophosphate biosynthetic process	0.185819	0.209543	8.40562e-37	1	0.414439	1	0.958563
GO:0098869	cellular oxidant detoxification	1	1	0.0074862	1	0.726664	0.842686	1
GO:0104004	cellular response to environmental stimulus	1	1	0.00331983	0.784917	0.0752699	1	0.259605
GO:1901135	carbohydrate derivative metabolic process	0.964703	1	5.45847e-27	1	0.106725	1	0.323731
GO:1901566	organonitrogen compound biosynthetic process	1	1	3.41366e-14	0.76111	0.41985	0.527526	1
GO:1901605	alpha-amino acid metabolic process	1	1	6.34955e-15	1	0.107763	0.336378	0.654791
GO:1901607	alpha-amino acid biosynthetic process	1	1	3.75194e-23	1	0.194388	0.133424	0.654791
GO:1901699	cellular response to nitrogen compound	0.453454	0.20133	0.0358161	0.663161	0.978524	0.590471	0.351843
GO:1904029	regulation of cyclin-dependent protein kinase activity	0.395107	0.111355	0.00681078	1	0.871808	0.786858	1
GO:1904030	negative regulation of cyclin-dependent protein kinase activity	0.395107	0.111355	0.00681078	1	0.871808	0.786858	1
GO:1990748	cellular detoxification	1	1	0.0074862	1	0.726664	0.842686	1
GO:0000160	phosphorelay signal transduction system	1	1	1	0.000412998	1	1	1
GO:0000165	MAPK cascade	1	1	1	0.00888353	1	1	1
GO:0001101	response to acid chemical	1	1	1	0.000282578	0.512297	1	1
GO:0001666	response to hypoxia	1	1	1	0.049801	1	1	1
GO:0002252	immune effector process	1	1	1	6.25767e-07	1	1	1
GO:0002376	immune system process	1	1	1	2.40392e-12	1	1	0.948274
GO:0002679	respiratory burst involved in defense response	1	1	1	1.66767e-08	1	1	1
GO:0006612	protein targeting to membrane	1	1	1	0.0126639	1	1	0.816432
GO:0006857	oligopeptide transport	0.537463	0.166479	1	0.0445214	0.549844	0.804168	0.54805
GO:0006952	defense response	1	1	1	5.2156e-14	1	1	0.948274
GO:0006955	immune response	1	1	1	1.13777e-08	1	1	0.978346
GO:0006986	response to unfolded protein	1	1	1	7.49198e-06	1	1	1
GO:0006995	cellular response to nitrogen starvation	0.47108	0.892286	1	0.0103973	1	1	1
GO:0007154	cell communication	1	1	1	1.16989e-09	1	0.643864	0.543475
GO:0007165	signal transduction	1	1	1	1.16989e-09	1	0.50181	1
GO:0008219	cell death	1	1	1	0.000980603	1	1	1
GO:0009404	toxin metabolic process	1	1	1	0.0238694	1	1	1
GO:0009407	toxin catabolic process	1	1	1	0.0308875	1	1	1
GO:0009605	response to external stimulus	1	1	1	3.24806e-07	0.730448	0.778961	0.469827
GO:0009607	response to biotic stimulus	1	1	1	1.02144e-05	1	1	1
GO:0009612	response to mechanical stimulus	1	1	1	0.00640548	1	1	1
GO:0009626	plant-type hypersensitive response	1	1	1	0.0029795	1	1	1
GO:0009627	systemic acquired resistance	1	1	1	1.0396e-05	1	1	1
GO:0009646	response to absence of light	1	1	1	0.00246534	0.468405	1	1
GO:0009692	ethylene metabolic process	1	1	1	0.0238694	1	1	1
GO:0009693	ethylene biosynthetic process	1	1	1	0.0238694	1	1	1
GO:0009696	salicylic acid metabolic process	1	1	1	0.00123803	1	1	1
GO:0009697	salicylic acid biosynthetic process	1	1	0.908534	0.00156173	1	1	1
GO:0009723	response to ethylene	1	1	1	0.00174289	1	1	1
GO:0009737	response to abscisic acid	1	1	1	0.00068671	0.730448	1	1
GO:0009738	abscisic acid-activated signaling pathway	1	1	1	0.0164657	1	1	1
GO:0009751	response to salicylic acid	1	1	1	0.00640548	1	1	1
GO:0009755	hormone-mediated signaling pathway	1	1	1	2.48113e-06	1	0.999677	1
GO:0009814	defense response, incompatible interaction	1	1	1	7.86733e-08	1	1	1
GO:0009862	systemic acquired resistance, salicylic acid mediated signaling pathway	1	1	1	0.000869134	1	1	1
GO:0009863	salicylic acid mediated signaling pathway	1	1	1	0.00072477	1	1	1
GO:0009873	ethylene-activated signaling pathway	1	1	1	0.00161152	1	1	1
GO:0009958	positive gravitropism	0.486731	0.397114	0.602586	0.0126639	0.797961	0.151761	1
GO:0010104	regulation of ethylene-activated signaling pathway	1	1	1	0.0412945	1	0.560206	1
GO:0010105	negative regulation of ethylene-activated signaling pathway	1	1	1	0.0412945	1	0.560206	1
GO:0010193	response to ozone	1	1	1	0.0412945	1	1	1
GO:0010200	response to chitin	1	1	1	1.16989e-09	1	1	1
GO:0010243	response to organonitrogen compound	1	1	1	6.5391e-09	1	1	1
GO:0010310	regulation of hydrogen peroxide metabolic process	0.766325	1	1	5.26294e-05	1	1	0.948274
GO:0010363	regulation of plant-type hypersensitive response	1	1	1	0.0187851	1	1	0.978051
GO:0010565	regulation of cellular ketone metabolic process	0.619964	1	1	0.00202082	1	1	1
GO:0010583	response to cyclopentenone	1	1	1	0.00197299	1	0.408996	1
GO:0010817	regulation of hormone levels	1	1	1	0.00525725	1	1	1
GO:0010941	regulation of cell death	1	1	1	0.0143242	1	1	1
GO:0012501	programmed cell death	1	1	1	0.00693019	1	1	1
GO:0014070	response to organic cyclic compound	1	1	1	1.16279e-08	1	0.208597	0.732804
GO:0015718	monocarboxylic acid transport	1	1	1	0.00369595	0.336789	1	1
GO:0016192	vesicle-mediated transport	0.365097	0.330133	0.403808	0.00760135	1	1	1
GO:0016999	antibiotic metabolic process	1	1	1	6.19408e-05	1	1	1
GO:0017000	antibiotic biosynthetic process	1	1	1	0.049801	1	1	1
GO:0018958	phenol-containing compound metabolic process	1	1	1	0.000436728	1	1	1
GO:0023014	signal transduction by protein phosphorylation	1	1	1	0.00888353	1	1	1
GO:0023052	signaling	1	1	1	1.16989e-09	1	0.408595	1
GO:0030968	endoplasmic reticulum unfolded protein response	1	1	1	3.00805e-06	1	1	1
GO:0031347	regulation of defense response	1	1	1	0.0238694	1	1	0.969811
GO:0032350	regulation of hormone metabolic process	0.58337	0.4112	1	0.00372114	0.70937	1	1
GO:0032870	cellular response to hormone stimulus	1	1	1	1.15994e-07	1	1	1
GO:0033037	polysaccharide localization	1	1	1	0.00663595	1	1	1
GO:0033554	cellular response to stress	1	1	1	0.0189932	0.850817	1	0.949157
GO:0033993	response to lipid	1	1	0.17454	5.8751e-06	0.370748	1	1
GO:0034050	host programmed cell death induced by symbiont	1	1	1	0.0029795	1	1	1
GO:0034620	cellular response to unfolded protein	1	1	1	7.49198e-06	1	1	1
GO:0034976	response to endoplasmic reticulum stress	1	1	1	0.000100312	1	1	1
GO:0035556	intracellular signal transduction	1	1	1	3.2792e-09	1	1	1
GO:0035690	cellular response to drug	1	1	1	0.00255518	1	1	1
GO:0035966	response to topologically incorrect protein	1	1	1	0.000356344	1	1	1
GO:0035967	cellular response to topologically incorrect protein	1	1	1	7.49198e-06	1	1	1
GO:0036293	response to decreased oxygen levels	1	1	1	0.049801	1	1	1
GO:0042445	hormone metabolic process	1	1	1	0.000356344	1	1	1
GO:0042446	hormone biosynthetic process	1	1	1	0.000980603	1	1	1
GO:0042493	response to drug	1	1	1	3.54848e-07	1	1	1
GO:0042537	benzene-containing compound metabolic process	1	1	1	0.00204746	1	1	1
GO:0042743	hydrogen peroxide metabolic process	1	1	1	0.00114015	0.990636	1	0.889509
GO:0042886	amide transport	1	1	1	0.0400964	1	1	1
GO:0043067	regulation of programmed cell death	1	1	1	0.0185945	1	1	1
GO:0043069	negative regulation of programmed cell death	1	1	1	0.000436728	1	1	1
GO:0043207	response to external biotic stimulus	1	1	1	1.80846e-05	1	1	1
GO:0043449	cellular alkene metabolic process	1	1	1	0.0238694	1	1	1
GO:0043450	alkene biosynthetic process	1	1	1	0.0238694	1	1	1
GO:0043562	cellular response to nitrogen levels	1	1	1	0.00422005	1	1	1
GO:0045087	innate immune response	1	1	1	1.13777e-08	1	1	0.978346
GO:0045088	regulation of innate immune response	1	1	1	0.0441229	1	1	1
GO:0045730	respiratory burst	1	1	1	1.66767e-08	1	1	1
GO:0046189	phenol-containing compound biosynthetic process	1	1	0.808631	0.000662329	1	1	1
GO:0046677	response to antibiotic	1	1	1	0.0249078	1	1	1
GO:0046885	regulation of hormone biosynthetic process	0.58337	0.837521	1	0.00363714	0.730448	1	1
GO:0048235	pollen sperm cell differentiation	1	1	1	0.0341068	0.715917	1	1
GO:0048527	lateral root development	0.308002	0.692512	1	0.0278852	0.173742	1	1
GO:0048583	regulation of response to stimulus	1	1	1	0.0057518	1	1	0.930212
GO:0050776	regulation of immune response	1	1	1	0.0441229	1	1	1
GO:0051193	regulation of cofactor metabolic process	0.58337	1	1	7.35472e-05	1	1	0.768279
GO:0051704	multi-organism process	1	1	1	0.0412945	1	1	1
GO:0051707	response to other organism	1	1	1	1.80846e-05	1	1	1
GO:0052542	defense response by callose deposition	1	1	1	0.0192278	1	1	1
GO:0052545	callose localization	1	1	1	0.00339329	1	1	1
GO:0060548	negative regulation of cell death	1	1	1	0.000216814	1	1	1
GO:0062012	regulation of small molecule metabolic process	0.303568	1	1	0.00640548	1	1	1
GO:0070297	regulation of phosphorelay signal transduction system	1	1	1	0.0412945	1	0.560206	1
GO:0070298	negative regulation of phosphorelay signal transduction system	1	1	1	0.0412945	1	0.560206	1
GO:0070482	response to oxygen levels	1	1	1	0.049801	1	1	1
GO:0070887	cellular response to chemical stimulus	1	1	1	6.68466e-08	1	1	0.989599
GO:0071215	cellular response to abscisic acid stimulus	1	1	1	0.0308875	1	1	1
GO:0071229	cellular response to acid chemical	1	1	1	3.21763e-05	1	1	1
GO:0071236	cellular response to antibiotic	1	1	1	0.0029795	1	1	1
GO:0071310	cellular response to organic substance	1	1	1	1.55491e-08	1	1	1
GO:0071369	cellular response to ethylene stimulus	1	1	1	0.00640548	1	1	1
GO:0071396	cellular response to lipid	1	1	1	0.0103973	1	1	1
GO:0071407	cellular response to organic cyclic compound	1	1	1	0.000869134	1	1	1
GO:0071446	cellular response to salicylic acid stimulus	1	1	1	0.00123803	1	1	1
GO:0071495	cellular response to endogenous stimulus	1	1	1	6.01197e-08	1	1	1
GO:0072593	reactive oxygen species metabolic process	1	1	0.819782	0.000100312	0.965634	1	1
GO:0072657	protein localization to membrane	1	1	1	0.0126639	1	1	0.816432
GO:0080134	regulation of response to stress	1	1	1	0.0358846	1	1	1
GO:0080135	regulation of cellular response to stress	1	1	1	0.0341377	1	1	0.969725
GO:0090150	establishment of protein localization to membrane	1	1	1	0.0126639	1	1	0.816432
GO:0097305	response to alcohol	1	1	1	0.00068671	0.730448	1	1
GO:0097306	cellular response to alcohol	1	1	1	0.0308875	1	1	1
GO:0098542	defense response to other organism	1	1	0.662513	1.16989e-09	1	1	0.948274
GO:0098754	detoxification	1	1	1	0.0341377	1	1	1
GO:1900673	olefin metabolic process	1	1	1	0.0238694	1	1	1
GO:1900674	olefin biosynthetic process	1	1	1	0.0238694	1	1	1
GO:1901698	response to nitrogen compound	1	1	1	5.26294e-05	1	1	1
GO:1901700	response to oxygen-containing compound	1	1	0.413327	1.08385e-09	0.551757	1	1
GO:1901701	cellular response to oxygen-containing compound	1	1	1	5.26294e-05	1	1	1
GO:1902531	regulation of intracellular signal transduction	1	1	1	0.019977	1	0.470856	1
GO:1902532	negative regulation of intracellular signal transduction	0.990048	1	1	0.019977	1	0.470856	1
GO:2000377	regulation of reactive oxygen species metabolic process	0.904694	1	0.684686	1.60517e-06	1	1	1
GO:0000394	RNA splicing, via endonucleolytic cleavage and ligation	0.821077	0.506002	0.734341	0.837727	0.179562	0.142931	0.00243976
GO:0001763	morphogenesis of a branching structure	0.167955	1	0.556283	1	0.759467	0.0458527	0.176638
GO:0006354	DNA-templated transcription, elongation	0.342658	0.812594	0.0920761	1	1	0.00672681	1
GO:0006625	protein targeting to peroxisome	0.673715	0.290286	0.589948	1	0.282751	0.0227818	1
GO:0006928	movement of cell or subcellular component	0.24174	0.0648204	0.104351	1	0.434659	0.0178819	0.768279
GO:0009086	methionine biosynthetic process	1	1	0.935833	0.852421	0.444635	0.247829	0.035206
GO:0009410	response to xenobiotic stimulus	1	0.273043	0.153541	0.705975	0.0181173	0.983375	0.541279
GO:0009616	virus induced gene silencing	0.0666602	0.272882	0.122255	0.906311	0.232392	0.00365589	0.331344
GO:0009664	plant-type cell wall organization	1	1	0.577952	1	0.499049	0.00136532	1
GO:0009698	phenylpropanoid metabolic process	1	1	1	1	0.053673	0.0443229	1
GO:0009699	phenylpropanoid biosynthetic process	1	1	1	1	0.00742712	0.157711	1
GO:0009809	lignin biosynthetic process	1	1	0.293474	1	0.513967	0.0406806	1
GO:0009827	plant-type cell wall modification	1	1	1	0.828035	0.31727	0.0241657	1
GO:0009832	plant-type cell wall biogenesis	0.203342	1	0.833881	1	0.0508952	2.08128e-06	1
GO:0009834	plant-type secondary cell wall biogenesis	0.508713	1	1	1	0.00122329	1.6677e-07	0.427909
GO:0009856	pollination	0.108763	1	1	1	0.713582	0.0141272	0.991842
GO:0009860	pollen tube growth	0.204628	1	1	1	0.442856	0.0200188	0.787065
GO:0009889	regulation of biosynthetic process	0.195305	1	0.329367	0.931397	0.66917	0.000163167	0.0874133
GO:0009934	regulation of meristem structural organization	0.906624	1	1	1	0.349531	0.0286916	0.35777
GO:0010065	primary meristem tissue development	0.0613703	1	0.498771	1	0.678185	0.035505	1
GO:0010082	regulation of root meristem growth	0.910256	1	0.893297	1	0.877909	0.0253277	1
GO:0010449	root meristem growth	0.910256	0.954826	0.631562	1	1	0.0367984	1
GO:0015919	peroxisomal membrane transport	0.673715	0.331219	0.589948	1	0.282751	0.0227818	1
GO:0016558	protein import into peroxisome matrix	0.673715	0.331219	0.589948	1	0.282751	0.0227818	1
GO:0016926	protein desumoylation	1	0.809048	0.606872	1	0.129563	0.00805781	0.187768
GO:0030048	actin filament-based movement	0.24174	0.0747731	0.844039	0.804826	0.434659	0.0178819	0.768279
GO:0031497	chromatin assembly	0.0927355	0.388016	0.0750617	1	1	0.000147161	1
GO:0032392	DNA geometric change	0.142592	1	1	1	0.86695	0.00165577	1
GO:0035821	modification of morphology or physiology of other organism	0.232485	1	1	1	0.232392	0.0160703	0.40388
GO:0042545	cell wall modification	1	1	0.124703	1	0.828903	0.00527757	1
GO:0043455	regulation of secondary metabolic process	1	1	1	0.494516	0.680426	0.000945487	0.664428
GO:0043574	peroxisomal transport	0.673715	0.303597	0.559859	1	0.282751	0.0227818	1
GO:0044003	modification by symbiont of host morphology or physiology	0.232485	1	1	1	0.232392	0.0160703	0.40388
GO:0044550	secondary metabolite biosynthetic process	1	1	0.735476	1	0.00345007	0.269883	0.744802
GO:0044706	multi-multicellular organism process	0.108763	1	1	1	0.713582	0.0141272	0.991842
GO:0044743	protein transmembrane import into intracellular organelle	0.673715	0.331219	0.50027	1	0.282751	0.0227818	0.949157
GO:0045229	external encapsulating structure organization	0.2054	1	0.110442	1	0.215393	1.84589e-05	1
GO:0045787	positive regulation of cell cycle	0.142592	0.366096	0.0681872	1	0.41985	0.0271378	0.948274
GO:0048229	gametophyte development	0.336343	1	1	1	0.567745	0.035135	1
GO:0048443	stamen development	0.127334	1	1	1	0.98936	0.030582	1
GO:0048466	androecium development	0.127334	1	1	1	0.98936	0.030582	1
GO:0048868	pollen tube development	0.138652	1	1	1	0.652698	0.0160021	0.776569
GO:0050665	hydrogen peroxide biosynthetic process	1	0.726247	0.863091	1	0.298748	0.0254349	0.264697
GO:0051817	modification of morphology or physiology of other organism involved in symbiotic interaction	0.232485	1	1	1	0.232392	0.0160703	0.40388
GO:0052018	modulation by symbiont of RNA levels in host	0.0666602	0.272882	0.122255	0.906311	0.232392	0.00365589	0.331344
GO:0052249	modulation of RNA levels in other organism involved in symbiotic interaction	0.0666602	0.272882	0.122255	0.906311	0.232392	0.00365589	0.331344
GO:0065002	intracellular protein transmembrane transport	0.653203	0.290286	0.409449	1	0.414015	0.0233912	0.816432
GO:0070646	protein modification by small protein removal	0.58337	0.156157	0.174482	1	0.335467	0.00301245	0.128729
GO:0071555	cell wall organization	0.15951	1	0.0649054	1	0.24999	7.6856e-06	1
GO:0071669	plant-type cell wall organization or biogenesis	0.607388	1	1	1	0.106725	4.1956e-07	1
GO:0071806	protein transmembrane transport	0.653203	0.290286	0.409449	1	0.414015	0.0233912	0.816432
GO:0072662	protein localization to peroxisome	0.673715	0.290286	0.589948	1	0.282751	0.0227818	1
GO:0072663	establishment of protein localization to peroxisome	0.673715	0.290286	0.589948	1	0.282751	0.0227818	1
GO:0080036	regulation of cytokinin-activated signaling pathway	1	0.679066	1	0.124568	0.735455	0.0194095	0.0742486
GO:0098586	cellular response to virus	0.138564	0.230492	0.108648	0.906311	0.232392	0.00365589	0.331344
GO:1903338	regulation of cell wall organization or biogenesis	1	1	1	1	0.112235	0.000224364	0.283551
GO:1903409	reactive oxygen species biosynthetic process	1	0.726247	0.863091	1	0.309418	0.0185161	0.249891
GO:2000652	regulation of secondary cell wall biogenesis	1	1	1	1	0.0869658	0.000224364	0.159897
GO:2000762	regulation of phenylpropanoid metabolic process	1	1	1	0.0774364	0.620567	3.97938e-05	0.112324
GO:0016032	viral process	0.00288096	0.0220945	0.473873	1	0.527409	1	1
GO:0040011	locomotion	0.00125855	0.0122878	0.0545817	1	0.688186	0.862876	0.68241
GO:0048825	cotyledon development	0.0020322	0.00522538	0.0782225	0.219821	0.434659	0.155288	1
GO:0006091	generation of precursor metabolites and energy	0.0373526	0.961544	2.77346e-68	0.343934	1	0.442545	1
GO:0006793	phosphorus metabolic process	1.04435e-06	1	6.89686e-32	0.392301	0.955206	0.171137	0.808969
GO:0006796	phosphate-containing compound metabolic process	4.90336e-06	1	4.25666e-31	0.302579	1	0.158121	0.442544
GO:0007020	microtubule nucleation	2.58377e-05	0.354173	0.00091933	0.663219	0.598903	0.568653	1
GO:0007051	spindle organization	1.75472e-07	1	0.00259364	1	0.464824	0.110384	1
GO:0009314	response to radiation	0.00025432	0.866729	1.43036e-07	0.986296	0.129563	0.359164	1
GO:0009416	response to light stimulus	0.000841762	0.990663	1.29639e-08	0.619769	0.179562	0.423879	0.77417
GO:0009957	epidermal cell fate specification	0.000179822	0.906899	0.0163172	1	0.528546	1	1
GO:0010025	wax biosynthetic process	0.000478805	1	0.000518885	1	1	0.983375	0.110237
GO:0010143	cutin biosynthetic process	9.86255e-06	0.986628	0.000592028	1	0.410043	1	0.611887
GO:0010166	wax metabolic process	0.000478805	1	0.000224747	1	1	0.983375	0.110237
GO:0010264	myo-inositol hexakisphosphate biosynthetic process	0.000459696	0.626124	0.000179924	0.776648	0.282751	1	0.559752
GO:0019637	organophosphate metabolic process	0.010031	0.732425	1.51613e-56	1	0.099238	1	0.28007
GO:0019751	polyol metabolic process	0.00013465	0.704509	0.044198	0.214911	0.240117	0.963283	0.435042
GO:0022900	electron transport chain	0.0148388	0.667752	2.085e-26	1	1	0.832518	0.35814
GO:0031109	microtubule polymerization or depolymerization	0.000478805	0.290286	0.000284018	0.397338	0.531416	0.552231	1
GO:0031399	regulation of protein modification process	0.00992933	0.92745	1.37176e-16	0.130608	1	0.465682	0.0874133
GO:0032958	inositol phosphate biosynthetic process	0.000459696	0.621568	0.000267268	0.776648	0.282751	1	0.559752
GO:0033517	myo-inositol hexakisphosphate metabolic process	0.000459696	0.626124	0.000179924	0.776648	0.282751	1	0.559752
GO:0042023	DNA endoreduplication	2.64587e-05	0.765611	0.0451302	1	0.782817	0.0566862	1
GO:0043647	inositol phosphate metabolic process	0.000227028	0.851109	0.00628411	0.214911	0.124474	0.710806	0.35777
GO:0044786	cell cycle DNA replication	2.63151e-05	0.765611	0.0451302	1	0.743449	0.0566862	1
GO:0046165	alcohol biosynthetic process	0.000648987	1	0.0189777	1	0.33362	1	0.423782
GO:0046173	polyol biosynthetic process	0.00046524	0.862524	0.000267268	0.619769	0.303839	1	0.748293
GO:0046496	nicotinamide nucleotide metabolic process	0.0289859	1	2.99497e-38	1	0.215393	1	0.0667541
GO:0046785	microtubule polymerization	0.000478805	0.354173	0.00091933	0.413517	0.531416	0.679234	1
GO:0048469	cell maturation	0.000321531	0.297325	0.0488692	0.498466	0.394654	0.319873	1
GO:0048764	trichoblast maturation	0.000321531	0.297325	0.0488692	0.498466	0.394654	0.319873	1
GO:0048765	root hair cell differentiation	0.000321531	0.297325	0.0488692	0.498466	0.394654	0.319873	1
GO:0051225	spindle assembly	6.09846e-07	1	0.00357339	0.976823	0.464824	0.110384	1
GO:0060429	epithelium development	4.51887e-05	1	0.0486216	1	0.316565	0.505254	1
GO:0070925	organelle assembly	6.09846e-07	1	0.00200838	1	0.372886	0.135324	1
GO:0090627	plant epidermal cell differentiation	0.00446773	0.254261	0.042736	0.745941	0.129563	0.225427	1
GO:1901568	fatty acid derivative metabolic process	0.0135777	1	0.00540812	1	1	1	0.264697
GO:1901570	fatty acid derivative biosynthetic process	0.00080998	1	0.000518885	1	1	0.769054	0.105203
GO:0006468	protein phosphorylation	0.000657689	1	1	0.00986888	1	0.240648	1
GO:0016310	phosphorylation	0.00046524	1	1	0.0341377	1	1	1
GO:0048528	post-embryonic root development	0.0336461	0.22803	0.735476	0.00233992	0.173742	1	1
GO:0000086	G2/M transition of mitotic cell cycle	8.44638e-09	1	0.130986	1	0.129563	0.00440155	1
GO:0006333	chromatin assembly or disassembly	0.0104604	0.273043	0.554996	1	0.953837	0.000609137	0.816587
GO:0006464	cellular protein modification process	5.42321e-09	0.492344	1	0.413517	1	0.000239347	1
GO:0007166	cell surface receptor signaling pathway	1.91114e-06	0.93376	0.224986	0.789958	0.922198	6.20157e-05	0.820029
GO:0007167	enzyme linked receptor protein signaling pathway	1.16277e-06	0.950978	0.169135	0.885642	0.893694	6.20157e-05	0.820029
GO:0007169	transmembrane receptor protein tyrosine kinase signaling pathway	1.16277e-06	0.950978	0.169135	0.885642	0.893694	6.20157e-05	0.820029
GO:0008361	regulation of cell size	0.000242784	1	0.364343	1	0.0554023	0.000404628	1
GO:0009411	response to UV	0.000326343	1	1	1	0.0101295	0.177565	0.960573
GO:0009736	cytokinin-activated signaling pathway	0.0286878	0.652452	0.628938	0.262379	0.703287	0.038034	0.559752
GO:0009826	unidimensional cell growth	3.50911e-06	1	0.116201	0.199227	0.283988	3.25203e-05	0.969725
GO:0009914	hormone transport	0.00079368	1	1	1	0.129563	0.0047943	0.920148
GO:0009932	cell tip growth	0.000309989	1	0.090207	0.977542	0.314547	8.74705e-05	0.643968
GO:0010383	cell wall polysaccharide metabolic process	0.0223175	1	1	1	0.107763	9.06747e-06	0.893987
GO:0010389	regulation of G2/M transition of mitotic cell cycle	8.44638e-09	1	0.130986	1	0.129563	0.00440155	1
GO:0010410	hemicellulose metabolic process	0.00539416	0.643661	0.789254	1	0.0296574	2.2365e-06	0.365657
GO:0010413	glucuronoxylan metabolic process	3.12656e-05	0.73303	0.701371	1	0.0260795	5.70241e-07	0.121915
GO:0022622	root system development	0.00155987	0.877033	0.314101	0.618781	0.10426	0.0260785	1
GO:0036211	protein modification process	5.42321e-09	0.492344	1	0.413517	1	0.000239347	1
GO:0042546	cell wall biogenesis	1.95227e-05	1	0.720534	1	0.00189288	3.5015e-08	1
GO:0043473	pigmentation	1.13662e-06	1	0.0994147	1	0.110531	0.00301245	0.654791
GO:0043476	pigment accumulation	1.13662e-06	1	0.0994147	1	0.110531	0.00301245	0.654791
GO:0043478	pigment accumulation in response to UV light	1.13662e-06	1	0.0994147	1	0.110531	0.00301245	0.654791
GO:0043479	pigment accumulation in tissues in response to UV light	1.13662e-06	1	0.0994147	1	0.110531	0.00301245	0.654791
GO:0043480	pigment accumulation in tissues	1.13662e-06	1	0.0994147	1	0.110531	0.00301245	0.654791
GO:0043481	anthocyanin accumulation in tissues in response to UV light	1.13662e-06	1	0.0994147	1	0.110531	0.00301245	0.654791
GO:0044036	cell wall macromolecule metabolic process	0.000202136	1	1	1	0.0326157	7.97118e-07	0.636139
GO:0044038	cell wall macromolecule biosynthetic process	6.94777e-05	0.986187	0.936861	1	0.00742712	2.12785e-07	0.14439
GO:0044267	cellular protein metabolic process	1.42703e-09	0.230424	0.447705	0.540701	1	0.011866	1
GO:0044770	cell cycle phase transition	1.60956e-09	1	0.119788	1	0.129563	0.00440155	1
GO:0044772	mitotic cell cycle phase transition	1.60956e-09	1	0.119788	1	0.129563	0.00440155	1
GO:0044839	cell cycle G2/M phase transition	8.44638e-09	1	0.130986	1	0.129563	0.00440155	1
GO:0045491	xylan metabolic process	0.000180528	0.679066	0.863091	1	0.0116939	3.03235e-07	0.100976
GO:0045492	xylan biosynthetic process	3.12656e-05	0.73303	0.701371	1	0.0120964	1.85424e-07	0.094501
GO:0048364	root development	0.00168421	0.907012	0.337076	0.619769	0.10426	0.0260785	1
GO:0048588	developmental cell growth	0.00670387	1	0.29013	0.776648	0.545683	0.0104713	0.774791
GO:0048598	embryonic morphogenesis	0.00361769	1	0.266815	1	0.215393	0.035135	1
GO:0051701	interaction with host	0.0316275	0.830878	0.824506	1	0.165411	0.0137471	0.281301
GO:0060560	developmental growth involved in morphogenesis	8.31773e-05	1	0.153026	0.237272	0.55774	0.00307449	1
GO:0060918	auxin transport	0.00079368	1	0.265754	1	0.129563	0.0047943	0.920148
GO:0070589	cellular component macromolecule biosynthetic process	6.94777e-05	0.986187	0.936861	1	0.00742712	2.12785e-07	0.14439
GO:0070592	cell wall polysaccharide biosynthetic process	6.94777e-05	0.986187	0.936861	1	0.00742712	2.12785e-07	0.14439
GO:0071368	cellular response to cytokinin stimulus	0.0153899	0.652452	0.628938	0.262379	0.703287	0.038034	0.559752
GO:0071554	cell wall organization or biogenesis	0.000187535	1	0.865681	1	0.00436349	2.52214e-10	1
GO:1901987	regulation of cell cycle phase transition	1.60956e-09	1	0.162123	1	0.129563	0.00440155	1
GO:1901990	regulation of mitotic cell cycle phase transition	1.60956e-09	1	0.162123	1	0.129563	0.00440155	1
GO:1902749	regulation of cell cycle G2/M phase transition	8.44638e-09	1	0.130986	1	0.129563	0.00440155	1
GO:0000956	nuclear-transcribed mRNA catabolic process	0.682092	0.000811872	0.000765624	0.492511	0.893694	0.29197	1
GO:0001510	RNA methylation	0.412676	6.54643e-08	0.00019622	1	0.106725	1	1
GO:0006220	pyrimidine nucleotide metabolic process	1	6.22666e-05	1.7064e-08	1	1	1	1
GO:0006221	pyrimidine nucleotide biosynthetic process	1	6.22666e-05	1.7064e-08	1	1	1	1
GO:0006312	mitotic recombination	0.927642	0.0124841	0.000288822	1	0.649695	0.794821	0.816587
GO:0006397	mRNA processing	0.600814	0.00234298	5.63354e-05	1	0.776778	1	1
GO:0006401	RNA catabolic process	0.23656	0.000854087	0.000245003	0.696441	0.723662	0.423879	0.912299
GO:0006402	mRNA catabolic process	0.342658	0.000643852	0.000199435	0.492511	0.788412	0.755208	1
GO:0006403	RNA localization	0.127334	0.000107426	0.000249456	1	0.788198	0.444568	1
GO:0006405	RNA export from nucleus	0.127334	0.000107426	0.000249456	1	0.788198	0.444568	1
GO:0006406	mRNA export from nucleus	0.127334	0.000136627	0.000466993	1	0.745954	0.10911	1
GO:0006412	translation	0.220824	0.000666702	8.58787e-19	1	0.841047	0.256672	1
GO:0006418	tRNA aminoacylation for protein translation	0.15212	0.00122769	2.58749e-12	1	0.545193	0.0690491	0.978346
GO:0006518	peptide metabolic process	0.619964	0.000240819	4.13906e-18	1	0.821311	0.423879	1
GO:0006606	protein import into nucleus	0.14097	0.000585888	1.81584e-06	1	0.913575	1	1
GO:0006611	protein export from nucleus	0.127334	3.06722e-05	0.000527934	1	0.72602	0.444568	1
GO:0006626	protein targeting to mitochondrion	0.465978	0.000199723	0.0486216	1	0.850555	0.0991674	1
GO:0006655	phosphatidylglycerol biosynthetic process	0.614979	0.0410257	3.342e-27	0.440555	0.419469	0.210295	0.14439
GO:0006811	ion transport	1	0.00840809	0.000291955	0.44285	0.179562	0.57963	0.926543
GO:0006812	cation transport	1	0.00195129	8.82015e-11	0.195879	0.548089	0.864509	0.768279
GO:0006897	endocytosis	0.652085	0.0106953	0.0244596	0.0790752	0.963089	0.107212	0.765006
GO:0006913	nucleocytoplasmic transport	0.0963491	3.65739e-06	3.03413e-06	1	0.841047	0.928918	1
GO:0007005	mitochondrion organization	0.355154	5.15772e-07	9.42128e-05	1	0.850555	0.208196	1
GO:0007155	cell adhesion	1	3.29403e-05	2.20438e-05	0.654655	0.394654	0.442545	1
GO:0007292	female gamete generation	0.284476	6.88416e-07	1.10415e-05	1	0.434659	0.0667327	1
GO:0008064	regulation of actin polymerization or depolymerization	0.127334	8.5364e-06	2.40137e-06	0.442991	0.688186	0.53772	1
GO:0009069	serine family amino acid metabolic process	1	0.015775	1.43302e-45	1	0.558458	0.334932	1
GO:0009218	pyrimidine ribonucleotide metabolic process	1	3.51477e-06	1.12852e-09	1	1	1	1
GO:0009220	pyrimidine ribonucleotide biosynthetic process	1	3.51477e-06	1.12852e-09	1	1	1	1
GO:0009561	megagametogenesis	0.311587	0.00459483	0.0487535	1	0.467472	0.180814	1
GO:0009640	photomorphogenesis	0.20545	1.17347e-08	6.38978e-07	1	0.839015	1	1
GO:0009880	embryonic pattern specification	0.0545946	0.0194281	0.0312117	1	1	0.988594	1
GO:0010090	trichome morphogenesis	0.0557598	3.38494e-07	2.76691e-08	0.77666	0.192089	1	1
GO:0010155	regulation of proton transport	0.137909	5.68205e-08	4.88814e-28	0.618781	0.70293	1	0.14439
GO:0010162	seed dormancy process	0.862497	0.00131134	0.000136191	0.640328	0.715917	1	1
GO:0010229	inflorescence development	0.231076	0.0098738	0.000218672	0.621588	1	0.119435	1
GO:0010431	seed maturation	0.752222	0.000702818	0.000249456	0.709914	0.413813	1	1
GO:0010638	positive regulation of organelle organization	0.0530206	6.99558e-08	2.58836e-08	0.767126	0.352412	0.104495	1
GO:0015672	monovalent inorganic cation transport	0.879825	0.00445075	2.11853e-10	0.693926	0.722501	1	1
GO:0017038	protein import	0.154003	0.000473142	0.00177975	1	0.70937	0.221804	1
GO:0022412	cellular process involved in reproduction in multicellular organism	0.381633	0.000281607	0.00102364	1	0.492788	0.0820454	1
GO:0022610	biological adhesion	1	3.29403e-05	2.20438e-05	0.654655	0.394654	0.442545	1
GO:0022611	dormancy process	0.862497	0.00131134	0.000136191	0.640328	0.715917	1	1
GO:0030001	metal ion transport	1	0.0429808	8.12388e-06	0.440638	0.262056	0.465682	0.774791
GO:0030041	actin filament polymerization	0.0656791	3.24476e-05	8.6198e-06	0.442991	0.688186	0.659645	1
GO:0030832	regulation of actin filament length	0.127334	8.5364e-06	2.40137e-06	0.442991	0.688186	0.53772	1
GO:0030833	regulation of actin filament polymerization	0.127334	8.5364e-06	2.40137e-06	0.442991	0.688186	0.53772	1
GO:0030838	positive regulation of actin filament polymerization	0.163984	1.084e-05	5.58411e-06	0.413517	0.648092	0.397059	1
GO:0031334	positive regulation of protein complex assembly	0.119879	8.5364e-06	1.57817e-06	0.468111	0.545683	0.269273	1
GO:0031503	protein-containing complex localization	0.127334	0.000107791	0.000404274	1	0.788198	0.444568	1
GO:0032204	regulation of telomere maintenance	0.0749607	0.000202529	2.99907e-05	1	0.464824	0.0550503	0.948274
GO:0032271	regulation of protein polymerization	0.116281	8.5364e-06	1.03055e-06	0.442991	0.688186	0.53772	1
GO:0032273	positive regulation of protein polymerization	0.119879	1.084e-05	2.40137e-06	0.413517	0.648092	0.397059	1
GO:0032504	multicellular organism reproduction	0.726511	0.000107426	0.0021686	1	0.431362	0.277303	1
GO:0032956	regulation of actin cytoskeleton organization	0.127334	8.5364e-06	2.40137e-06	0.442991	0.688186	0.53772	1
GO:0032970	regulation of actin filament-based process	0.127334	8.5364e-06	2.40137e-06	0.442991	0.688186	0.53772	1
GO:0033365	protein localization to organelle	0.0506805	0.0125795	0.000864554	1	0.635505	0.0534364	1
GO:0034220	ion transmembrane transport	0.497294	1.43752e-05	2.00589e-16	1	0.684611	0.864509	0.449505
GO:0034504	protein localization to nucleus	0.0656791	0.000585888	1.66772e-06	1	0.841047	0.805112	1
GO:0034762	regulation of transmembrane transport	0.0600135	5.48055e-08	3.28425e-24	0.843183	1	0.673763	0.125781
GO:0034765	regulation of ion transmembrane transport	0.0600135	5.48055e-08	3.28425e-24	0.843183	1	0.673763	0.125781
GO:0040034	regulation of development, heterochronic	0.806838	0.00317097	0.00544629	0.319784	1	1	1
GO:0042592	homeostatic process	1	0.0299198	3.93704e-05	1	0.543935	0.0899472	0.168412
GO:0043038	amino acid activation	0.15212	0.00122769	2.58749e-12	1	0.545193	0.0690491	0.978346
GO:0043039	tRNA aminoacylation	0.15212	0.00122769	2.58749e-12	1	0.545193	0.0690491	0.978346
GO:0043043	peptide biosynthetic process	0.173037	0.000370159	6.60485e-19	1	0.828903	0.355092	1
GO:0043247	telomere maintenance in response to DNA damage	0.0749607	0.000369937	5.27249e-05	1	0.464824	0.0550503	0.948274
GO:0043254	regulation of protein complex assembly	0.116281	6.93497e-06	6.58033e-07	0.524483	0.580784	0.393358	1
GO:0043603	cellular amide metabolic process	1	0.00015138	3.39553e-16	1	0.785934	0.730652	1
GO:0043604	amide biosynthetic process	0.376296	0.000404263	1.41601e-16	1	0.820414	0.568653	1
GO:0044089	positive regulation of cellular component biogenesis	0.0939927	8.5364e-06	1.57817e-06	0.468111	0.464824	0.137992	1
GO:0045010	actin nucleation	0.163984	1.084e-05	5.58411e-06	0.413517	0.648092	0.397059	1
GO:0045036	protein targeting to chloroplast	0.22373	0.0410257	4.65389e-17	1	1	0.365806	1
GO:0046474	glycerophospholipid biosynthetic process	0.193695	0.00948568	2.37039e-16	0.165287	0.363813	0.371922	0.19419
GO:0048440	carpel development	0.142077	0.011981	1.16223e-08	0.976823	1	1	1
GO:0048513	animal organ development	1	0.000702818	0.00010891	1	0.545683	0.133424	1
GO:0048609	multicellular organismal reproductive process	0.694763	0.00282913	0.0189453	0.989202	0.434659	0.408996	1
GO:0050657	nucleic acid transport	0.127334	0.000107426	0.000249456	1	0.788198	0.444568	1
GO:0050658	RNA transport	0.127334	0.000107426	0.000249456	1	0.788198	0.444568	1
GO:0050801	ion homeostasis	1	0.0159778	7.08394e-09	0.262379	0.512297	0.461887	0.0576558
GO:0050826	response to freezing	1	0.000150927	0.00212521	1	0.596146	0.761582	1
GO:0051028	mRNA transport	0.127334	0.000136627	0.000466993	1	0.745954	0.10911	1
GO:0051130	positive regulation of cellular component organization	0.0530206	7.71176e-08	2.36829e-08	0.767126	0.352412	0.140579	1
GO:0051168	nuclear export	0.127334	3.24174e-05	0.000374324	1	0.72602	0.444568	1
GO:0051169	nuclear transport	0.0963491	3.65739e-06	3.03413e-06	1	0.841047	0.928918	1
GO:0051170	import into nucleus	0.097584	0.000147938	1.57817e-06	1	1	1	1
GO:0051236	establishment of RNA localization	0.127334	0.000107426	0.000249456	1	0.788198	0.444568	1
GO:0051493	regulation of cytoskeleton organization	0.116281	5.32871e-06	2.08328e-07	0.404146	0.688186	0.45663	1
GO:0051495	positive regulation of cytoskeleton organization	0.119879	1.084e-05	2.40137e-06	0.413517	0.648092	0.397059	1
GO:0051604	protein maturation	1	0.0273756	0.0408855	1	0.973795	1	0.929481
GO:0052386	cell wall thickening	1	0.0437479	0.0230531	0.21883	1	0.06181	1
GO:0052543	callose deposition in cell wall	1	0.0437479	0.0230531	0.289119	1	0.0991674	1
GO:0055085	transmembrane transport	0.859042	0.0066657	0.00454212	0.714097	0.709497	0.853289	0.654791
GO:0070585	protein localization to mitochondrion	0.465978	0.000199723	0.0486216	1	0.850555	0.0991674	1
GO:0071166	ribonucleoprotein complex localization	0.127334	0.000107791	0.000404274	1	0.788198	0.444568	1
GO:0071426	ribonucleoprotein complex export from nucleus	0.127334	0.000107791	0.000404274	1	0.788198	0.444568	1
GO:0071427	mRNA-containing ribonucleoprotein complex export from nucleus	0.127334	0.000136627	0.000466993	1	0.745954	0.10911	1
GO:0071478	cellular response to radiation	0.154003	0.000589655	2.95011e-06	0.136822	0.309418	1	0.39764
GO:0071482	cellular response to light stimulus	0.154003	0.000589655	2.95011e-06	0.136822	0.309418	1	0.39764
GO:0072527	pyrimidine-containing compound metabolic process	0.929584	0.000782295	2.79834e-08	1	0.862499	1	1
GO:0072528	pyrimidine-containing compound biosynthetic process	1	0.000107426	1.06635e-09	1	1	1	1
GO:0072596	establishment of protein localization to chloroplast	0.22373	0.0410257	4.65389e-17	1	1	0.365806	1
GO:0072598	protein localization to chloroplast	0.22373	0.0410257	4.65389e-17	1	1	0.365806	1
GO:0072655	establishment of protein localization to mitochondrion	0.465978	0.000199723	0.0486216	1	0.850555	0.0991674	1
GO:0090421	embryonic meristem initiation	0.964058	0.0390388	0.0268305	1	0.769231	0.59973	1
GO:0098655	cation transmembrane transport	0.900614	0.000702047	1.05003e-16	1	0.597556	1	0.864237
GO:0098657	import into cell	0.652085	0.0106953	0.0244596	0.0790752	0.963089	0.107212	0.765006
GO:0098660	inorganic ion transmembrane transport	0.906624	0.000666702	2.87502e-17	1	0.680426	1	0.805671
GO:0098662	inorganic cation transmembrane transport	0.906624	0.000820164	1.12154e-16	1	0.680426	1	0.805671
GO:0110053	regulation of actin filament organization	0.127334	8.5364e-06	2.40137e-06	0.442991	0.688186	0.53772	1
GO:1902600	proton transmembrane transport	0.410264	1.45389e-07	9.20383e-27	0.734932	1	1	0.948274
GO:1902903	regulation of supramolecular fiber organization	0.116281	6.16172e-06	5.27084e-07	0.435106	0.688186	0.53772	1
GO:1902905	positive regulation of supramolecular fiber organization	0.119879	1.084e-05	2.40137e-06	0.413517	0.648092	0.397059	1
GO:1904062	regulation of cation transmembrane transport	0.137909	2.69827e-07	5.70789e-27	0.580137	0.70293	1	0.14439
GO:2000030	regulation of response to red or far red light	0.638165	0.024533	0.0412077	0.845701	1	1	1
GO:0000038	very long-chain fatty acid metabolic process	0.116281	0.55278	3.66151e-07	0.0245636	0.512297	0.39176	0.0883849
GO:0009648	photoperiodism	0.301208	0.23589	0.0178204	0.0308875	0.41985	0.208597	0.952298
GO:0009719	response to endogenous stimulus	1	1	0.000224747	1.13777e-08	0.932198	1	1
GO:0009725	response to hormone	1	1	0.000190513	2.19017e-08	0.922198	1	1
GO:0009733	response to auxin	1	0.547791	0.00315681	0.0238694	1	0.862156	1
GO:0042335	cuticle development	0.546881	0.944872	6.06547e-11	0.0168196	0.467731	1	0.223906
GO:0048573	photoperiodism, flowering	0.361618	0.0675179	0.00190213	0.0321279	0.41985	0.0912112	0.645123
GO:0000097	sulfur amino acid biosynthetic process	1	0.180261	2.49814e-35	0.672697	0.543935	0.00783572	0.0408277
GO:0006074	(1->3)-beta-D-glucan metabolic process	0.835632	0.116341	0.0161181	0.276606	0.453349	0.0177812	0.749606
GO:0006075	(1->3)-beta-D-glucan biosynthetic process	0.835632	0.116341	0.0161181	0.276606	0.453349	0.0177812	0.749606
GO:0006090	pyruvate metabolic process	0.570538	1	6.61345e-50	1	0.31842	1	0.0313016
GO:0006323	DNA packaging	0.0927355	0.56987	0.041696	1	1	0.00127357	1
GO:0006351	transcription, DNA-templated	0.203659	0.626124	1.28291e-05	0.442991	1	6.20157e-05	0.131569
GO:0006355	regulation of transcription, DNA-templated	0.294241	0.851109	0.000489834	0.618781	0.978524	0.00291345	0.128729
GO:0006629	lipid metabolic process	0.969528	1	2.05933e-18	1	0.0941931	0.763877	0.0027768
GO:0006644	phospholipid metabolic process	0.0704131	0.182177	6.63374e-59	1	0.331493	0.027303	7.58274e-08
GO:0006720	isoprenoid metabolic process	1	1	4.78674e-41	1	0.226078	0.140579	1.79454e-08
GO:0006721	terpenoid metabolic process	1	1	2.92487e-10	1	0.286022	0.829077	0.0202617
GO:0006778	porphyrin-containing compound metabolic process	0.990739	1	1.00756e-16	0.900783	0.10398	0.423879	0.000356584
GO:0008299	isoprenoid biosynthetic process	1	1	4.8976e-44	1	0.140177	0.0470346	4.43071e-09
GO:0008356	asymmetric cell division	0.0505171	1	0.00201913	1	0.287443	0.00476138	1
GO:0009240	isopentenyl diphosphate biosynthetic process	0.210181	0.0867898	6.38536e-74	1	0.347577	0.00562251	3.41312e-08
GO:0009891	positive regulation of biosynthetic process	0.879825	1	0.00163333	1	0.337139	0.0345547	0.0665147
GO:0009893	positive regulation of metabolic process	0.785563	1	0.00106649	1	0.424687	0.0197442	0.0418479
GO:0010468	regulation of gene expression	0.0987909	0.0568484	2.2141e-05	0.828035	0.929233	0.00365589	0.181822
GO:0010556	regulation of macromolecule biosynthetic process	0.0815957	0.424917	1.65899e-05	1	0.949156	0.000398616	0.14439
GO:0010557	positive regulation of macromolecule biosynthetic process	0.701493	0.182317	2.55299e-17	0.640328	0.528193	0.0158169	0.14439
GO:0010604	positive regulation of macromolecule metabolic process	0.607753	0.253727	9.63046e-17	0.843183	0.642745	0.00329156	0.0986313
GO:0010628	positive regulation of gene expression	0.638165	0.165498	1.135e-18	0.762154	0.482614	0.0163461	0.195226
GO:0015994	chlorophyll metabolic process	0.443928	0.56987	5.38965e-19	0.968096	0.10398	0.550024	0.000670504
GO:0016108	tetraterpenoid metabolic process	0.79656	0.626124	3.8258e-30	0.408088	0.464824	0.00796402	0.000356584
GO:0016109	tetraterpenoid biosynthetic process	0.944434	0.246309	2.09201e-31	0.131127	0.226078	0.00796402	0.000356584
GO:0016114	terpenoid biosynthetic process	1	1	1.94353e-11	1	0.147135	0.50211	0.00572151
GO:0016116	carotenoid metabolic process	0.79656	0.626124	3.8258e-30	0.408088	0.464824	0.00796402	0.000356584
GO:0016117	carotenoid biosynthetic process	0.944434	0.246309	2.09201e-31	0.131127	0.226078	0.00796402	0.000356584
GO:0016143	S-glycoside metabolic process	1	1	0.000152055	1	0.240117	0.885203	0.00572151
GO:0016144	S-glycoside biosynthetic process	0.914594	1	0.00310921	0.931397	0.215393	0.864509	0.0427209
GO:0018130	heterocycle biosynthetic process	0.816756	1	0.0004291	1	0.717888	0.000675776	1
GO:0019222	regulation of metabolic process	0.126064	1	0.00343579	0.524483	0.527243	0.000197448	0.0721
GO:0019438	aromatic compound biosynthetic process	1	1	0.00715937	1	0.842811	0.00301245	1
GO:0019757	glycosinolate metabolic process	1	1	0.000152055	1	0.240117	0.885203	0.00572151
GO:0019758	glycosinolate biosynthetic process	0.914594	1	0.00310921	0.931397	0.215393	0.864509	0.0427209
GO:0019760	glucosinolate metabolic process	1	1	0.000152055	1	0.240117	0.885203	0.00572151
GO:0019761	glucosinolate biosynthetic process	0.914594	1	0.00310921	0.931397	0.215393	0.864509	0.0427209
GO:0031325	positive regulation of cellular metabolic process	0.58337	0.198641	1.32783e-15	1	0.466506	0.00119471	0.0429624
GO:0031326	regulation of cellular biosynthetic process	0.0532295	0.664723	0.000202425	0.641848	0.871257	7.69118e-05	0.128729
GO:0031328	positive regulation of cellular biosynthetic process	0.715721	0.26643	2.35797e-16	0.731649	0.462481	0.00419195	0.121137
GO:0032774	RNA biosynthetic process	0.203659	0.620117	1.16441e-05	0.464478	1	6.20157e-05	0.131569
GO:0033013	tetrapyrrole metabolic process	0.990739	1	9.38104e-17	0.900783	0.10398	0.423879	0.000356584
GO:0034654	nucleobase-containing compound biosynthetic process	0.34835	0.92745	1.43586e-05	1	1	0.00452104	1
GO:0042440	pigment metabolic process	1	1	4.6258e-27	0.618781	0.00483022	0.546184	4.02012e-06
GO:0044255	cellular lipid metabolic process	1	1	1.91357e-22	1	0.035699	1	2.25429e-05
GO:0044271	cellular nitrogen compound biosynthetic process	0.798658	1	4.24261e-13	1	0.788412	0.000317466	1
GO:0045893	positive regulation of transcription, DNA-templated	0.619463	0.274564	2.83063e-16	0.754992	0.347577	0.00923074	0.241398
GO:0045935	positive regulation of nucleobase-containing compound metabolic process	0.603865	0.273043	2.64478e-16	0.705957	0.349645	0.00525082	0.210067
GO:0046148	pigment biosynthetic process	1	1	1.9755e-34	1	0.0160178	0.151761	5.06714e-06
GO:0046490	isopentenyl diphosphate metabolic process	0.210181	0.0867898	6.38536e-74	1	0.347577	0.00562251	3.41312e-08
GO:0051173	positive regulation of nitrogen compound metabolic process	0.766325	0.274564	3.43709e-16	0.951308	0.435655	0.000336745	0.0470559
GO:0051186	cofactor metabolic process	0.671409	1	1.54602e-22	0.0632768	0.304083	0.988252	0.0369922
GO:0051252	regulation of RNA metabolic process	0.231076	0.785322	0.000128698	0.618781	0.990636	0.00301245	0.121915
GO:0051254	positive regulation of RNA metabolic process	0.619463	0.274564	2.83063e-16	0.754992	0.347577	0.00923074	0.241398
GO:0051302	regulation of cell division	0.133496	0.066836	0.0113709	1	0.215393	0.0138653	1
GO:0055080	cation homeostasis	1	0.071849	1.7893e-09	0.440555	0.441708	0.296613	0.0171965
GO:0080090	regulation of primary metabolic process	0.0505171	1	0.000111765	1	0.584956	4.05012e-05	0.0787113
GO:0097659	nucleic acid-templated transcription	0.203659	0.626124	1.28291e-05	0.442991	1	6.20157e-05	0.131569
GO:1901657	glycosyl compound metabolic process	1	1	0.0103397	1	0.324365	1	0.0131571
GO:1901659	glycosyl compound biosynthetic process	1	1	0.00850795	1	0.215393	0.864509	0.0427209
GO:1902680	positive regulation of RNA biosynthetic process	0.619463	0.274564	2.83063e-16	0.754992	0.347577	0.00923074	0.241398
GO:1903506	regulation of nucleic acid-templated transcription	0.294241	0.851109	0.000489834	0.618781	0.978524	0.00291345	0.128729
GO:1903508	positive regulation of nucleic acid-templated transcription	0.619463	0.274564	2.83063e-16	0.754992	0.347577	0.00923074	0.241398
GO:2000112	regulation of cellular macromolecule biosynthetic process	0.0815957	0.424917	1.65899e-05	1	0.949156	0.000398616	0.14439
GO:2001141	regulation of RNA biosynthetic process	0.294241	0.851109	0.000489834	0.618781	0.978524	0.00291345	0.128729
GO:0000724	double-strand break repair via homologous recombination	0.0304547	0.0107938	0.00146648	1	0.385143	0.137992	0.948274
GO:0000725	recombinational repair	0.0304547	0.0107938	0.00146648	1	0.385143	0.137992	0.948274
GO:0001708	cell fate specification	0.000411406	0.0313261	0.000380579	1	0.462037	0.521479	0.78282
GO:0006281	DNA repair	0.00103166	9.50322e-06	2.16769e-05	1	0.214194	0.08693	1
GO:0006302	double-strand break repair	0.0135958	0.00246077	0.000920992	1	0.305926	0.538661	1
GO:0007015	actin filament organization	0.0188598	1.42158e-05	1.22642e-06	0.641848	0.434659	0.516783	1
GO:0007129	synapsis	0.000525538	7.34633e-05	4.67613e-06	1	0.112627	0.100576	0.617297
GO:0008154	actin polymerization or depolymerization	0.0481526	2.81407e-05	6.96165e-06	0.442991	0.688186	0.659645	1
GO:0009553	embryo sac development	0.0392993	0.00170433	0.0020866	1	0.394654	0.513529	1
GO:0009606	tropism	0.0102293	1.17225e-10	1.08382e-05	0.407294	0.646151	0.235422	1
GO:0009629	response to gravity	0.0476759	2.41549e-09	3.69852e-05	0.192428	0.594578	0.246411	1
GO:0009630	gravitropism	0.026033	7.30449e-11	1.5284e-05	0.203113	0.689757	0.637975	1
GO:0009639	response to red or far red light	9.46513e-05	1.26367e-10	2.98863e-17	0.669531	0.625693	0.72127	1
GO:0009790	embryo development	0.000369216	1.34286e-12	1.48083e-11	1	0.199879	0.116053	1
GO:0009793	embryo development ending in seed dormancy	0.000202136	2.62159e-12	1.12387e-11	1	0.194388	0.150298	0.978346
GO:0009887	animal organ morphogenesis	0.0124523	1.56429e-05	1.05578e-06	1	0.287443	0.078225	1
GO:0010026	trichome differentiation	0.0202598	3.38494e-07	7.34553e-08	0.67255	0.185173	0.988252	1
GO:0010114	response to red light	0.0129743	1.82293e-08	2.65887e-38	0.15878	0.226078	1	0.434314
GO:0010154	fruit development	0.000522901	3.88999e-08	2.32518e-10	1	0.121913	0.240369	1
GO:0010212	response to ionizing radiation	0.00285768	9.77096e-05	0.000466993	1	0.512297	0.111089	1
GO:0010218	response to far red light	0.0245204	1.47237e-09	1.6451e-39	0.209995	0.545683	0.157711	1
GO:0010305	leaf vascular tissue pattern formation	0.00360988	0.0191139	0.00662307	0.120123	0.426294	0.112061	1
GO:0010332	response to gamma radiation	0.00847046	0.00166099	0.00215046	1	0.640839	0.203465	1
GO:0016226	iron-sulfur cluster assembly	0.00981318	0.000110192	2.09852e-19	0.358675	0.599921	0.163806	0.176681
GO:0016246	RNA interference	0.00191855	3.51477e-06	1.16385e-08	1	0.649695	0.0542846	0.0695426
GO:0016441	posttranscriptional gene silencing	0.00191855	3.03943e-05	1.24447e-06	1	0.738657	0.0559561	0.0874133
GO:0021700	developmental maturation	0.0161327	0.0113302	0.00057666	0.526157	0.201381	0.974601	1
GO:0030029	actin filament-based process	0.0039386	5.61677e-06	3.32801e-05	0.659878	0.440627	0.118875	1
GO:0030036	actin cytoskeleton organization	0.00722057	1.21514e-05	9.29768e-07	0.579697	0.642371	0.619621	1
GO:0031163	metallo-sulfur cluster assembly	0.00981318	0.000110192	2.09852e-19	0.358675	0.599921	0.163806	0.176681
GO:0033043	regulation of organelle organization	0.000274932	1.23986e-11	7.7145e-13	0.710248	0.185451	0.0559561	1
GO:0034622	cellular protein-containing complex assembly	0.00472177	0.000171942	1.2293e-31	0.544353	0.60463	0.191147	1
GO:0035194	posttranscriptional gene silencing by RNA	0.00191855	3.29403e-05	5.1515e-07	1	0.796319	0.135304	0.14439
GO:0035670	plant-type ovary development	0.00307819	0.000686923	4.6546e-14	0.496202	1	0.929422	1
GO:0043933	protein-containing complex subunit organization	0.010031	6.37362e-05	4.48408e-29	0.571138	0.526608	0.359872	1
GO:0045143	homologous chromosome segregation	0.000525538	7.34633e-05	4.67613e-06	1	0.112627	0.100576	0.617297
GO:0045165	cell fate commitment	0.000131989	0.0299389	9.59443e-05	1	0.398684	0.414795	0.894998
GO:0048316	seed development	0.000464171	5.68205e-08	8.16976e-10	1	0.159386	0.228769	1
GO:0048467	gynoecium development	0.0390823	0.0110311	3.68216e-08	0.968096	1	1	1
GO:0048481	plant ovule development	0.00307819	0.000686923	4.6546e-14	0.496202	1	0.929422	1
GO:0051258	protein polymerization	0.000623409	5.24133e-05	9.96499e-07	0.224975	0.492719	0.363188	1
GO:0065003	protein-containing complex assembly	0.014311	7.83744e-05	4.48408e-29	0.550508	0.545683	0.258954	1
GO:0070192	chromosome organization involved in meiotic cell cycle	0.000525538	3.3798e-05	5.24492e-06	1	0.140177	0.119349	0.559281
GO:0071695	anatomical structure maturation	0.0124523	0.0190927	0.00087664	0.639909	0.197424	0.920712	1
GO:0072594	establishment of protein localization to organelle	0.0269382	0.0169319	0.00170478	1	0.680426	0.08693	1
GO:0090305	nucleic acid phosphodiester bond hydrolysis	0.0459003	3.51477e-06	0.000106475	1	0.394654	0.224972	0.735995
GO:0090558	plant epidermis development	6.62942e-09	0.000188389	5.30677e-18	0.496202	0.194089	0.0791909	0.402223
GO:0090626	plant epidermis morphogenesis	4.4413e-06	3.88999e-08	2.60903e-25	0.346112	0.376036	0.0912112	0.652388
GO:0090696	post-embryonic plant organ development	4.08531e-07	5.42751e-06	0.000963066	0.836193	0.129563	0.0627795	1
GO:0097435	supramolecular fiber organization	9.05303e-05	1.14582e-05	1.39292e-08	0.386073	0.331573	0.288621	1
GO:0006470	protein dephosphorylation	0.0188481	0.815456	1.24313e-18	0.0400964	1	0.442545	0.079188
GO:0007623	circadian rhythm	6.55632e-07	0.14366	9.42946e-05	0.0207522	0.726664	0.659645	0.35777
GO:0009741	response to brassinosteroid	4.85292e-05	1	0.033114	0.00123803	0.722501	0.492307	0.181822
GO:0016311	dephosphorylation	0.00215299	0.798557	2.55299e-17	0.00705435	0.98223	0.118114	0.0796299
GO:0019220	regulation of phosphate metabolic process	0.00482266	0.520632	6.29904e-19	0.0115386	1	0.804882	0.293365
GO:0035303	regulation of dephosphorylation	0.0258416	1	3.87983e-21	0.0270908	1	0.623422	0.0841773
GO:0035304	regulation of protein dephosphorylation	0.0258416	1	3.87983e-21	0.0270908	1	0.623422	0.0841773
GO:0048511	rhythmic process	6.55632e-07	0.14366	9.42946e-05	0.0207522	0.726664	0.659645	0.35777
GO:0051174	regulation of phosphorus metabolic process	0.00482266	0.520632	6.29904e-19	0.0115386	1	0.804882	0.293365
GO:0000271	polysaccharide biosynthetic process	1.77767e-11	0.312471	1.47741e-11	1	0.00122329	2.52706e-10	0.000192442
GO:0000281	mitotic cytokinesis	3.55056e-23	0.0826441	0.000466993	1	0.1383	1.24975e-09	0.121858
GO:0000910	cytokinesis	3.55056e-23	0.0747731	0.000466993	1	0.1383	4.49002e-10	0.121858
GO:0000911	cytokinesis by cell plate formation	3.55056e-23	0.0857947	0.000637914	1	0.10398	4.21863e-10	0.0429624
GO:0005975	carbohydrate metabolic process	1.21092e-06	1	8.71929e-07	1	0.0098088	0.0086122	0.551613
GO:0005976	polysaccharide metabolic process	1.23316e-09	0.776761	1.82096e-13	1	0.00958712	2.02157e-09	0.00819472
GO:0005984	disaccharide metabolic process	0.000114354	0.308076	5.68752e-31	1	0.10591	0.00187016	5.84312e-05
GO:0006073	cellular glucan metabolic process	1.67728e-05	0.0704473	1.08214e-29	1	0.512297	0.000796172	0.035206
GO:0006270	DNA replication initiation	1.39457e-06	0.885348	0.0354489	1	0.727396	3.80267e-05	1
GO:0006275	regulation of DNA replication	2.95805e-14	0.561372	0.00154199	1	0.413813	8.74705e-05	1
GO:0006304	DNA modification	1.79654e-12	0.370535	0.011701	1	0.10398	1.55223e-06	0.304597
GO:0006305	DNA alkylation	2.64256e-12	0.34981	0.00982726	1	0.10398	1.55223e-06	0.304597
GO:0006306	DNA methylation	2.64256e-12	0.34981	0.00982726	1	0.10398	1.55223e-06	0.304597
GO:0007346	regulation of mitotic cell cycle	2.84266e-10	0.921542	0.0284188	1	0.236118	0.000948567	1
GO:0008283	cell proliferation	1.55001e-13	0.176203	9.381e-05	1	0.192034	5.5964e-07	0.316461
GO:0008610	lipid biosynthetic process	0.0432365	1	4.43147e-35	1	0.0200493	0.111085	4.63363e-05
GO:0009311	oligosaccharide metabolic process	0.0376854	0.42292	8.26449e-28	0.991795	0.1244	0.0101739	1.797e-05
GO:0009798	axis specification	1.10658e-08	0.163648	5.68293e-06	0.854519	0.162962	0.00176802	1
GO:0009799	specification of symmetry	1.29245e-09	0.182177	8.3227e-05	1	0.150316	6.20157e-05	1
GO:0009825	multidimensional cell growth	5.82979e-11	1	0.0124979	0.813722	0.129563	1.44477e-05	0.786122
GO:0009855	determination of bilateral symmetry	1.29245e-09	0.182177	8.3227e-05	1	0.150316	6.20157e-05	1
GO:0009926	auxin polar transport	2.59261e-05	0.907012	0.0427702	1	0.10398	0.00176802	1
GO:0009943	adaxial/abaxial axis specification	9.36605e-07	0.230424	5.23681e-06	0.854519	0.0941931	0.00176802	1
GO:0009944	polarity specification of adaxial/abaxial axis	2.95155e-07	0.268686	1.16441e-05	0.854519	0.0941931	0.00176802	1
GO:0009955	adaxial/abaxial pattern specification	6.55632e-07	0.177564	3.77711e-06	0.885642	0.10398	0.00176802	0.972967
GO:0010051	xylem and phloem pattern formation	1.99711e-07	0.0774411	0.000864554	1	0.18137	0.035505	0.948274
GO:0010073	meristem maintenance	1.50071e-16	0.698021	1.44478e-07	1	0.152353	7.45364e-10	1
GO:0010075	regulation of meristem growth	5.06151e-13	1	3.65174e-05	1	0.215393	2.47472e-07	1
GO:0010087	phloem or xylem histogenesis	1.41257e-06	0.742495	0.0100721	1	0.159386	0.0260785	0.44075
GO:0010089	xylem development	5.44105e-05	1	0.0299725	1	0.123684	0.00923074	0.386205
GO:0016051	carbohydrate biosynthetic process	1.97423e-07	1	1.77572e-07	1	0.00858581	6.27018e-05	0.14439
GO:0016572	histone phosphorylation	6.28173e-06	0.797974	0.00368265	1	0.533293	0.00292248	0.749606
GO:0018022	peptidyl-lysine methylation	7.85001e-12	0.0502153	1.06862e-06	1	0.1383	7.97118e-07	0.972967
GO:0018193	peptidyl-amino acid modification	2.06928e-09	0.0784002	0.000184039	1	0.0814307	8.07956e-07	0.390357
GO:0019219	regulation of nucleobase-containing compound metabolic process	0.04074	0.441373	1.3912e-05	1	0.86851	0.00096355	0.269645
GO:0019362	pyridine nucleotide metabolic process	0.0289859	1	9.75678e-36	1	0.215393	1	0.0445476
GO:0031323	regulation of cellular metabolic process	0.0372308	1	2.27139e-07	0.223247	0.716893	4.07975e-05	0.0497597
GO:0032506	cytokinetic process	3.55056e-23	0.0857947	0.000637914	1	0.10398	4.21863e-10	0.0429624
GO:0033692	cellular polysaccharide biosynthetic process	7.58542e-07	0.519261	1.77572e-07	1	0.00978383	4.65432e-07	0.000897966
GO:0034637	cellular carbohydrate biosynthetic process	8.9624e-08	0.461946	1.01927e-07	1	0.00275685	3.2654e-06	0.00431711
GO:0034968	histone lysine methylation	7.85001e-12	0.0502153	1.06862e-06	1	0.1383	7.97118e-07	1
GO:0035266	meristem growth	5.06151e-13	1	4.56711e-06	1	0.282751	1.28187e-07	1
GO:0040007	growth	9.16593e-09	1	0.0141443	0.205953	0.539953	0.000253365	1
GO:0040008	regulation of growth	4.71114e-11	0.99835	0.000202844	0.6986	0.431571	2.76707e-06	1
GO:0042127	regulation of cell proliferation	2.36253e-05	0.0971942	0.0138907	1	0.646151	0.0157883	0.65579
GO:0044042	glucan metabolic process	1.67728e-05	0.0704473	1.08214e-29	1	0.512297	0.000796172	0.035206
GO:0044262	cellular carbohydrate metabolic process	1.00941e-07	1	2.45424e-06	1	0.00878117	4.35957e-06	0.048906
GO:0044264	cellular polysaccharide metabolic process	1.42317e-06	0.922864	2.37159e-09	1	0.0829466	8.53847e-07	0.06852
GO:0044728	DNA methylation or demethylation	2.64256e-12	0.370535	0.011701	1	0.10398	1.55223e-06	0.304597
GO:0048438	floral whorl development	1.22512e-08	0.18179	2.41412e-05	1	0.680426	0.0144081	1
GO:0048442	sepal development	2.36948e-09	0.0581988	0.00187104	1	0.464824	0.000932026	0.250177
GO:0048464	flower calyx development	2.36948e-09	0.0581988	0.00187104	1	0.464824	0.000932026	0.250177
GO:0048468	cell development	0.000140172	0.105359	0.0319829	0.709914	0.282751	0.0226783	1
GO:0048509	regulation of meristem development	2.36278e-10	1	7.86336e-05	1	0.16987	3.03472e-08	1
GO:0048589	developmental growth	5.30076e-11	1	0.000237299	0.271906	0.440627	1.54778e-05	1
GO:0048638	regulation of developmental growth	5.49807e-12	0.988604	0.000374324	1	0.434659	2.08777e-06	1
GO:0048646	anatomical structure formation involved in morphogenesis	3.00946e-09	0.391351	0.00286926	1	0.0941931	0.00299491	1
GO:0051171	regulation of nitrogen compound metabolic process	0.00766328	0.223018	4.92334e-09	1	0.777262	3.06224e-05	0.10246
GO:0051567	histone H3-K9 methylation	1.11974e-10	0.323035	6.07575e-05	1	0.135969	3.64131e-07	0.751348
GO:0061640	cytoskeleton-dependent cytokinesis	3.55056e-23	0.0747731	0.000466993	1	0.1383	4.49002e-10	0.121858
GO:0061647	histone H3-K9 modification	1.11974e-10	0.323035	6.07575e-05	1	0.135969	3.64131e-07	0.751348
GO:0065001	specification of axis polarity	2.95155e-07	0.230424	1.14044e-05	0.854519	0.0941931	0.00176802	1
GO:0071103	DNA conformation change	0.00439347	0.971344	0.0200206	1	0.666976	7.99604e-07	1
GO:0072524	pyridine-containing compound metabolic process	0.0289859	1	2.35404e-36	1	0.254207	1	0.0369922
GO:1902410	mitotic cytokinetic process	3.55056e-23	0.0857947	0.000637914	1	0.10398	4.21863e-10	0.0429624
GO:0006486	protein glycosylation	0.879461	0.000331881	0.00286926	0.0278852	0.448903	0.0893405	0.749606
GO:0009100	glycoprotein metabolic process	0.799956	0.000472623	0.0103397	0.0182355	0.462037	0.139876	0.749606
GO:0009101	glycoprotein biosynthetic process	0.879461	0.000672859	0.0167115	0.0434074	0.448903	0.0893405	0.749606
GO:0043413	macromolecule glycosylation	0.879461	0.000331881	0.00286926	0.0278852	0.448903	0.0893405	0.749606
GO:0070085	glycosylation	0.879461	0.000331881	0.00286926	0.0278852	0.448903	0.0893405	0.749606
GO:0000723	telomere maintenance	0.149473	5.29688e-05	3.52901e-05	1	0.464824	0.0142405	1
GO:0000819	sister chromatid segregation	0.0965976	1.10378e-07	3.66282e-08	1	0.298748	0.0227818	0.223906
GO:0006364	rRNA processing	0.074856	6.81274e-11	4.21911e-92	0.806171	0.275951	0.121858	0.0017398
GO:0006399	tRNA metabolic process	0.294241	4.35742e-08	3.1447e-27	1	0.434659	0.177565	0.0164256
GO:0006417	regulation of translation	0.0513163	3.3798e-05	5.1032e-07	1	0.652413	0.0457664	0.0831413
GO:0006534	cysteine metabolic process	1	0.000784818	7.34812e-53	1	0.621683	0.0143676	0.343486
GO:0006873	cellular ion homeostasis	1	0.00867656	1.07939e-09	0.659878	0.348293	0.378522	0.0166022
GO:0007062	sister chromatid cohesion	0.212569	3.88999e-08	5.95954e-08	1	0.331573	0.0254349	0.28007
GO:0007276	gamete generation	0.118825	0.00213247	0.0117712	1	0.491354	0.0260785	1
GO:0008380	RNA splicing	0.223243	0.0262435	0.00595924	0.983922	0.18137	0.0435899	0.00202472
GO:0008654	phospholipid biosynthetic process	0.0784927	0.0386883	1.57927e-62	1	0.512297	0.0413115	9.46152e-08
GO:0009070	serine family amino acid biosynthetic process	1	0.00142197	2.52111e-51	1	0.559304	0.0403328	0.654791
GO:0009560	embryo sac egg cell differentiation	0.495119	1.20266e-06	1.29396e-05	1	0.314547	0.0319914	1
GO:0009657	plastid organization	0.06962	4.30441e-13	3.59612e-126	0.274689	0.564941	0.000155075	8.7586e-09
GO:0009658	chloroplast organization	1	6.11691e-11	3.89301e-66	0.837727	0.438526	0.00133066	8.19081e-05
GO:0009767	photosynthetic electron transport chain	0.0504075	0.00409962	1.62158e-34	1	1	0.178824	0.0357762
GO:0009773	photosynthetic electron transport in photosystem I	0.183835	1.31938e-05	1.8379e-36	1	1	0.105309	0.00141329
GO:0009902	chloroplast relocation	0.562466	2.69827e-07	9.51944e-56	0.0846331	0.492788	0.00126618	0.0027768
GO:0010074	maintenance of meristem identity	0.0551559	0.0245266	0.000800422	1	0.767732	0.0425414	1
GO:0010207	photosystem II assembly	0.0704131	5.03842e-08	1.23635e-90	1	0.788412	0.00206091	0.00431711
GO:0010228	vegetative to reproductive phase transition of meristem	0.243485	1.73477e-07	1.07732e-09	0.404114	0.123684	0.00843677	0.269508
GO:0016072	rRNA metabolic process	0.074856	3.95391e-10	9.47482e-91	1	0.275951	0.121858	0.0017398
GO:0017148	negative regulation of translation	0.161527	0.000969998	7.06352e-05	1	0.513967	0.0406806	0.0576558
GO:0019288	isopentenyl diphosphate biosynthetic process, methylerythritol 4-phosphate pathway	0.210181	0.0188357	2.76056e-77	1	0.282751	0.00211754	3.41312e-08
GO:0019344	cysteine biosynthetic process	1	0.000784818	7.34812e-53	1	0.621683	0.0143676	0.343486
GO:0019725	cellular homeostasis	1	0.0187003	1.39292e-08	0.421199	0.512297	0.370399	0.0445476
GO:0019750	chloroplast localization	0.412676	2.69827e-07	9.51944e-56	0.0846331	0.492788	0.00126618	0.0027768
GO:0019827	stem cell population maintenance	0.0807236	0.0236973	0.000664594	1	0.704229	0.035135	1
GO:0019953	sexual reproduction	0.138652	0.00131134	0.00310921	1	0.70293	0.00129374	1
GO:0022613	ribonucleoprotein complex biogenesis	0.122703	3.444e-10	4.14188e-89	0.790036	0.123684	0.0347638	0.266917
GO:0030003	cellular cation homeostasis	1	0.0496047	1.13582e-10	0.659878	0.298748	0.348296	0.0150198
GO:0030422	production of siRNA involved in RNA interference	0.272196	0.000107426	2.95011e-06	1	0.512297	0.0160703	0.0369922
GO:0031050	dsRNA fragmentation	0.272196	9.28619e-05	1.81584e-06	1	0.512297	0.0160703	0.0369922
GO:0032200	telomere organization	0.149473	5.29688e-05	3.52901e-05	1	0.464824	0.0142405	1
GO:0032879	regulation of localization	0.133349	3.51477e-06	9.16767e-18	0.340698	0.729322	0.706543	0.00107349
GO:0034248	regulation of cellular amide metabolic process	0.0513163	3.3798e-05	5.1032e-07	1	0.652413	0.0457664	0.0831413
GO:0034249	negative regulation of cellular amide metabolic process	0.161527	0.000969998	7.06352e-05	1	0.513967	0.0406806	0.0576558
GO:0034470	ncRNA processing	0.134909	6.57845e-15	2.05285e-88	0.720006	0.192034	0.125731	0.000403727
GO:0035195	gene silencing by miRNA	0.184458	0.00530471	0.000514161	1	0.680426	0.0445873	0.0964274
GO:0035196	production of miRNAs involved in gene silencing by miRNA	0.184458	0.000472623	3.42441e-05	1	0.494736	0.00450887	0.0531906
GO:0042138	meiotic DNA double-strand break formation	0.0704131	0.000153355	0.00062677	1	0.287904	0.0327656	0.514579
GO:0042254	ribosome biogenesis	0.154003	2.02681e-10	2.33741e-91	0.677289	0.159386	0.0386515	0.344577
GO:0042793	plastid transcription	0.342658	3.69705e-05	3.11464e-35	0.69256	1	0.00174516	0.00138919
GO:0043269	regulation of ion transport	0.109566	1.18513e-07	1.18883e-17	0.133787	0.797121	1	0.00572151
GO:0043331	response to dsRNA	0.272196	9.28619e-05	1.81584e-06	1	0.512297	0.0160703	0.0369922
GO:0044087	regulation of cellular component biogenesis	0.0777139	5.9814e-06	6.58033e-07	1	0.164909	0.0122417	1
GO:0044703	multi-organism reproductive process	0.10713	0.000904723	0.00349728	1	0.72602	0.00122742	1
GO:0048522	positive regulation of cellular process	0.202862	7.83744e-05	2.03824e-10	1	0.231696	0.00260735	0.595322
GO:0048878	chemical homeostasis	1	0.0250008	1.23049e-07	0.852421	0.558458	0.506677	0.0497399
GO:0051640	organelle localization	0.184378	6.76353e-06	9.24514e-35	0.0890157	0.730353	0.00211754	0.121915
GO:0051644	plastid localization	0.412676	2.69827e-07	9.51944e-56	0.0846331	0.492788	0.00126618	0.0027768
GO:0051656	establishment of organelle localization	0.302238	1.09319e-05	6.74909e-50	0.087478	0.492788	0.00126618	0.0027768
GO:0051667	establishment of plastid localization	0.562466	2.69827e-07	9.51944e-56	0.0846331	0.492788	0.00126618	0.0027768
GO:0055082	cellular chemical homeostasis	1	0.00977554	3.72626e-10	0.262379	0.396484	0.475424	0.0302629
GO:0060249	anatomical structure homeostasis	0.149473	5.29688e-05	3.52901e-05	1	0.464824	0.00811844	1
GO:0070918	production of small RNA involved in gene silencing by RNA	0.272196	9.28619e-05	1.81584e-06	1	0.512297	0.0160703	0.0369922
GO:0071359	cellular response to dsRNA	0.272196	9.28619e-05	1.81584e-06	1	0.512297	0.0160703	0.0369922
GO:0098727	maintenance of cell number	0.0807236	0.0236973	0.000664594	1	0.704229	0.035135	1
GO:0006779	porphyrin-containing compound biosynthetic process	0.113641	0.859463	8.70443e-24	0.0318289	0.215393	0.00476138	0.000463706
GO:0033014	tetrapyrrole biosynthetic process	0.113641	0.851109	7.25872e-24	0.0413384	0.215393	0.00476138	0.000151298
GO:0048366	leaf development	0.000491844	4.97591e-06	3.38893e-13	0.0184048	1	0.299637	0.948274
GO:0000003	reproduction	4.34813e-12	2.69827e-07	9.69123e-08	1	0.0351479	6.29172e-08	0.761137
GO:0000023	maltose metabolic process	3.96699e-08	7.63914e-06	2.76152e-47	0.862423	0.153571	0.0020601	1.71016e-05
GO:0000226	microtubule cytoskeleton organization	3.77929e-21	0.0273756	5.78934e-05	1	0.121701	6.22103e-09	0.228172
GO:0000278	mitotic cell cycle	2.86592e-24	8.5364e-06	8.34183e-10	1	0.121913	7.58524e-09	0.102211
GO:0000280	nuclear division	7.31344e-10	6.54643e-08	8.18822e-11	1	0.107763	0.00397502	0.559752
GO:0000902	cell morphogenesis	1.23075e-07	0.0218956	0.000270601	0.191786	0.275951	0.00247942	1
GO:0000904	cell morphogenesis involved in differentiation	0.0311769	0.0045349	0.00959544	0.659878	0.147135	0.0391575	1
GO:0003002	regionalization	2.06979e-09	5.24133e-05	4.27143e-07	1	0.370748	0.000574019	0.969725
GO:0003006	developmental process involved in reproduction	2.14784e-10	3.51477e-06	1.64664e-07	1	0.0941931	1.40637e-07	0.749606
GO:0005982	starch metabolic process	4.91815e-07	2.24128e-05	1.57096e-53	1	0.0853931	0.00146327	3.21473e-06
GO:0006081	cellular aldehyde metabolic process	0.000258973	0.0125856	1.62427e-109	1	0.164909	0.216686	1.80499e-06
GO:0006098	pentose-phosphate shunt	1.05209e-06	0.00235471	1.92486e-78	0.928031	0.352969	0.137992	6.0528e-06
GO:0006259	DNA metabolic process	1.74569e-26	6.57845e-15	3.85e-18	1	0.0253772	6.22103e-09	0.112324
GO:0006260	DNA replication	1.06681e-18	0.00215373	9.91315e-10	1	0.179562	1.43801e-07	0.218719
GO:0006261	DNA-dependent DNA replication	1.55466e-12	0.00979226	8.29651e-09	1	0.44124	2.00855e-06	0.353294
GO:0006310	DNA recombination	1.26562e-08	1.19569e-08	7.22281e-12	1	0.0761541	0.00509774	0.290416
GO:0006325	chromatin organization	3.09397e-19	2.21128e-08	2.74714e-13	1	0.0869658	9.19347e-10	0.324645
GO:0006342	chromatin silencing	6.62942e-09	0.000199723	3.62262e-06	1	0.121913	2.08777e-06	0.383262
GO:0006346	methylation-dependent chromatin silencing	4.45144e-09	0.00779036	0.000215895	1	0.515579	0.016142	1
GO:0006396	RNA processing	0.00014385	3.48495e-16	6.76379e-43	0.659878	0.0260795	0.00166665	1.59755e-05
GO:0006479	protein methylation	1.6862e-12	0.0012179	5.62341e-09	1	0.159386	1.7117e-07	0.676598
GO:0006739	NADP metabolic process	1.05209e-06	0.00235471	1.83296e-78	0.928031	0.352969	0.137992	6.0528e-06
GO:0006974	cellular response to DNA damage stimulus	1.44792e-05	5.36596e-08	3.64557e-08	1	0.246831	0.00776202	0.774791
GO:0006996	organelle organization	1.17431e-23	6.57845e-15	1.0649e-40	1	0.0513875	7.37717e-08	0.657569
GO:0007010	cytoskeleton organization	5.92455e-16	0.000108184	9.55159e-08	1	0.226078	0.00405673	1
GO:0007017	microtubule-based process	1.48036e-22	0.0101315	4.80532e-06	1	0.150316	3.57983e-09	0.172438
GO:0007049	cell cycle	3.78497e-30	1.34286e-12	1.55914e-20	1	0.175317	4.7178e-11	0.0300805
GO:0007059	chromosome segregation	4.78367e-05	6.85727e-09	2.99003e-11	1	0.121517	0.00923074	0.14439
GO:0007127	meiosis I	4.79565e-07	4.97591e-06	7.57678e-07	1	0.112994	0.0151701	0.402223
GO:0007131	reciprocal meiotic recombination	1.80535e-07	4.97591e-06	7.57678e-07	1	0.112994	0.0151701	0.402223
GO:0007389	pattern specification process	1.55001e-13	3.23249e-05	1.21994e-08	1	0.121913	1.85788e-07	1
GO:0008213	protein alkylation	1.6862e-12	0.0012179	5.62341e-09	1	0.159386	1.7117e-07	0.676598
GO:0009250	glucan biosynthetic process	1.77178e-06	0.00103149	5.5691e-32	0.843183	0.123684	0.00156677	9.52318e-05
GO:0009451	RNA modification	8.25657e-05	1.23986e-11	2.52802e-44	1	0.00627689	0.0165496	0.708486
GO:0009637	response to blue light	9.46513e-05	1.12726e-07	1.23883e-48	0.124758	0.620567	0.109204	0.00727429
GO:0009653	anatomical structure morphogenesis	2.69274e-17	0.00260236	3.25815e-19	1	0.0941931	9.40742e-09	0.407854
GO:0009668	plastid membrane organization	0.0112857	5.32871e-06	1.87959e-78	0.214911	0.722501	0.00301245	1.99413e-05
GO:0009791	post-embryonic development	1.86844e-13	1.50301e-08	3.76043e-16	1	0.0804506	3.60778e-05	0.559281
GO:0009888	tissue development	8.84145e-24	6.21583e-06	1.11685e-19	1	0.035699	4.65432e-07	0.452855
GO:0009890	negative regulation of biosynthetic process	5.61159e-05	0.000620565	0.000156615	1	0.223784	0.000926251	0.283551
GO:0009892	negative regulation of metabolic process	2.72891e-08	3.09677e-05	9.201e-07	1	0.215393	0.00419733	0.461721
GO:0009908	flower development	2.63464e-09	0.000378732	1.24048e-08	1	0.526608	2.7574e-05	1
GO:0009909	regulation of flower development	5.61159e-05	3.70541e-05	4.27143e-07	1	0.147135	7.12905e-05	0.331344
GO:0009933	meristem structural organization	8.97286e-08	0.00256857	2.26957e-05	1	0.107763	6.1765e-07	0.708486
GO:0009965	leaf morphogenesis	5.11178e-07	2.53237e-06	6.96957e-30	1	0.647546	0.00796402	0.0348148
GO:0010014	meristem initiation	1.23871e-09	0.0322444	0.000132117	1	0.147135	7.4131e-07	0.559281
GO:0010016	shoot system morphogenesis	9.31992e-12	1.17347e-08	8.88328e-48	0.328311	0.41985	7.25224e-06	0.000356584
GO:0010027	thylakoid membrane organization	0.0112857	5.32871e-06	1.87959e-78	0.214911	0.722501	0.00301245	1.99413e-05
GO:0010103	stomatal complex morphogenesis	8.15435e-05	0.0124696	2.97115e-44	0.258763	0.787679	0.00804012	0.000670504
GO:0010267	production of ta-siRNAs involved in RNA interference	0.0260942	0.0139642	0.00139406	0.995126	0.440598	0.0111024	0.0369922
GO:0010374	stomatal complex development	3.51598e-05	0.0098738	5.36358e-43	0.408088	0.963089	0.0734957	0.0027768
GO:0010467	gene expression	0.0153642	1.7065e-08	2.403e-28	1	0.776073	1.72663e-05	0.449505
GO:0010558	negative regulation of macromolecule biosynthetic process	6.4408e-05	0.000107791	1.93206e-05	1	0.262455	0.00136532	0.331344
GO:0010564	regulation of cell cycle process	7.96603e-11	0.0257951	0.000363527	1	0.121913	0.000576974	1
GO:0010605	negative regulation of macromolecule metabolic process	1.07897e-08	3.51477e-06	3.14327e-08	1	0.204082	0.00804012	0.559752
GO:0010608	posttranscriptional regulation of gene expression	0.000279848	1.73477e-07	7.03126e-11	1	0.709222	0.105213	0.035206
GO:0010629	negative regulation of gene expression	3.20631e-08	1.36433e-06	6.94421e-09	1	0.197424	0.00476138	0.542925
GO:0015979	photosynthesis	0.00644406	1.44494e-09	9.74383e-150	0.22231	1	0.000720417	0.00431711
GO:0016043	cellular component organization	6.13844e-20	2.05547e-06	2.63342e-35	1	0.00858581	4.7178e-11	0.761137
GO:0016070	RNA metabolic process	0.00240195	5.48055e-08	9.19255e-42	1	0.492788	8.80808e-07	0.00101639
GO:0016071	mRNA metabolic process	3.92153e-05	2.96186e-08	7.10757e-25	1	0.0620908	0.00525082	5.18328e-05
GO:0016458	gene silencing	2.77966e-12	1.85877e-07	4.28088e-10	1	0.197424	4.90607e-05	0.382915
GO:0016556	mRNA modification	1.59174e-07	0.00195129	7.42811e-50	1	0.00275685	0.000247203	4.82537e-08
GO:0016569	covalent chromatin modification	6.67717e-19	1.15079e-05	2.71092e-11	1	0.10398	4.06104e-08	0.564954
GO:0016570	histone modification	4.70523e-19	6.39495e-05	6.30228e-11	1	0.10398	7.3031e-08	0.731288
GO:0016571	histone methylation	1.6862e-12	0.0012179	8.28206e-09	1	0.139858	3.03377e-07	0.765006
GO:0018205	peptidyl-lysine modification	1.29245e-09	0.0236973	8.22255e-05	1	0.0829466	7.37717e-08	0.383391
GO:0019252	starch biosynthetic process	1.46527e-08	6.45397e-08	2.79534e-55	1	0.0620908	0.00440155	1.79454e-08
GO:0019682	glyceraldehyde-3-phosphate metabolic process	6.67995e-05	0.00589118	6.6999e-116	1	0.14793	0.00701053	4.43071e-09
GO:0019684	photosynthesis, light reaction	0.00716394	5.75467e-06	1.32709e-117	0.440638	1	0.00665041	0.000403727
GO:0022402	cell cycle process	8.64526e-28	6.31941e-09	9.80799e-15	1	0.240117	2.52706e-10	0.0661509
GO:0022414	reproductive process	2.63766e-12	2.69827e-07	1.13425e-07	1	0.0296574	6.90713e-08	0.730585
GO:0022607	cellular component assembly	1.05456e-06	3.9276e-05	6.92329e-39	0.205953	0.336789	0.0216016	1
GO:0030154	cell differentiation	4.36059e-05	0.000250292	3.47845e-10	0.671447	0.136634	0.006823	1
GO:0031047	gene silencing by RNA	4.46038e-10	5.55353e-08	2.71999e-10	1	0.226078	0.00301245	0.65579
GO:0031048	chromatin silencing by small RNA	3.52949e-06	0.00445075	0.000335425	1	0.328871	0.00673867	1
GO:0031324	negative regulation of cellular metabolic process	2.63151e-05	0.00170433	0.000237299	1	0.282751	0.00366934	0.290416
GO:0031327	negative regulation of cellular biosynthetic process	5.97094e-05	0.000702047	0.000229886	1	0.230553	0.000720417	0.210067
GO:0032259	methylation	1.44611e-16	1.81565e-06	1.60884e-10	1	0.035699	4.74461e-07	1
GO:0032268	regulation of cellular protein metabolic process	0.000505046	0.019145	2.3722e-11	0.316704	0.966756	0.0053297	0.00431711
GO:0032269	negative regulation of cellular protein metabolic process	0.0353747	0.0207426	0.00127801	1	0.599921	0.0413115	0.091907
GO:0032535	regulation of cellular component size	0.000242784	0.00439465	1.63531e-05	0.758311	0.135938	0.0179401	1
GO:0032989	cellular component morphogenesis	5.11178e-07	0.0408258	0.000673165	0.21883	0.194388	0.00329156	1
GO:0033044	regulation of chromosome organization	0.00443053	6.44489e-08	4.95372e-08	1	0.179562	0.0156433	0.504713
GO:0034660	ncRNA metabolic process	0.0186009	6.57845e-15	6.59373e-96	0.544353	0.129563	0.00642152	0.000397429
GO:0035825	homologous recombination	1.80535e-07	4.97591e-06	7.57678e-07	1	0.112994	0.0151701	0.402223
GO:0040029	regulation of gene expression, epigenetic	4.78068e-09	5.03842e-08	1.90364e-11	1	0.197833	1.35252e-05	0.121915
GO:0043085	positive regulation of catalytic activity	5.01981e-07	0.005616	7.79796e-29	0.426445	0.388764	0.000611929	4.30823e-05
GO:0043412	macromolecule modification	1.55001e-13	0.0059799	0.00274433	0.789911	0.978524	2.87927e-06	0.835185
GO:0043414	macromolecule methylation	1.44611e-16	1.81565e-06	2.29332e-10	1	0.035699	4.74461e-07	1
GO:0044085	cellular component biogenesis	2.14784e-10	0.0179125	1.00938e-29	1	0.00275685	2.7467e-08	1
GO:0044093	positive regulation of molecular function	2.5269e-08	0.00317097	1.8802e-30	0.843183	0.438526	0.000318945	0.000178227
GO:0045132	meiotic chromosome segregation	9.79164e-05	3.40182e-07	3.73871e-08	1	0.154655	0.00428303	0.196098
GO:0045814	negative regulation of gene expression, epigenetic	6.62942e-09	0.000171942	2.04975e-06	1	0.121913	2.08777e-06	0.383262
GO:0045892	negative regulation of transcription, DNA-templated	0.000152189	0.0264296	0.0156622	1	0.240117	0.00096355	0.804246
GO:0045934	negative regulation of nucleobase-containing compound metabolic process	3.92153e-05	0.0107938	0.00462542	1	0.236118	0.00146771	0.768279
GO:0048285	organelle fission	2.77568e-10	1.63814e-08	7.29955e-13	1	0.112627	0.0223467	0.559752
GO:0048367	shoot system development	4.89337e-12	3.44305e-07	6.29379e-26	1	0.666976	2.51375e-05	0.423782
GO:0048437	floral organ development	2.80645e-08	0.0111545	2.85541e-06	1	0.788198	0.00856173	0.837992
GO:0048439	flower morphogenesis	0.010899	0.0480062	0.000184039	1	0.217596	0.0251945	1
GO:0048441	petal development	1.42317e-06	0.0207426	0.0436825	1	0.580335	0.00272388	0.206913
GO:0048444	floral organ morphogenesis	2.7713e-06	4.56279e-06	3.20558e-06	1	0.306383	0.00675616	0.910154
GO:0048446	petal morphogenesis	1.30055e-08	0.0273756	0.00577953	1	0.470958	0.00365589	0.343486
GO:0048447	sepal morphogenesis	2.36948e-09	0.0236973	0.00187104	1	0.464824	0.000932026	0.250177
GO:0048449	floral organ formation	8.40749e-10	2.30558e-06	1.998e-06	1	0.298748	0.00258404	0.559281
GO:0048451	petal formation	2.36948e-09	0.0236973	0.00187104	1	0.464824	0.000932026	0.250177
GO:0048453	sepal formation	2.36948e-09	0.0236973	0.00187104	1	0.464824	0.000932026	0.250177
GO:0048465	corolla development	1.42317e-06	0.0207426	0.0436825	1	0.580335	0.00272388	0.206913
GO:0048507	meristem development	1.44931e-14	0.0273756	2.55449e-08	1	0.162962	4.7178e-11	1
GO:0048532	anatomical structure arrangement	1.23075e-07	0.00189129	1.98773e-05	1	0.107763	3.3009e-07	0.592326
GO:0048580	regulation of post-embryonic development	0.000763371	2.91437e-05	2.12334e-06	1	0.348293	0.0003277	0.735995
GO:0048608	reproductive structure development	2.9687e-11	8.52568e-08	1.2466e-09	1	0.115682	6.60512e-06	0.803768
GO:0048731	system development	4.25001e-09	4.97591e-06	1.90761e-13	1	0.0296574	5.21933e-06	0.278997
GO:0048827	phyllome development	1.44697e-07	2.90409e-05	9.80244e-16	0.604443	1	0.0184828	0.804246
GO:0048831	regulation of shoot system development	4.78367e-05	0.000243073	7.53936e-06	1	0.172163	0.00127357	0.78282
GO:0048869	cellular developmental process	2.94308e-07	0.00356729	9.11402e-12	0.473889	0.18157	0.00608923	1
GO:0050790	regulation of catalytic activity	0.00288096	0.0463514	1.56343e-22	0.400671	0.363141	0.00291345	0.00258865
GO:0050793	regulation of developmental process	4.91218e-12	0.00854437	1.13779e-09	1	0.262056	3.3009e-07	0.832174
GO:0051052	regulation of DNA metabolic process	1.24464e-16	0.00670532	7.22353e-06	1	0.215393	1.89959e-05	0.646122
GO:0051128	regulation of cellular component organization	3.97988e-05	5.48055e-08	2.3263e-09	1	0.333059	0.0136167	0.730585
GO:0051156	glucose 6-phosphate metabolic process	1.05209e-06	0.00235471	1.92486e-78	0.928031	0.352969	0.137992	6.0528e-06
GO:0051172	negative regulation of nitrogen compound metabolic process	1.25084e-05	0.0010212	0.000145302	1	0.275951	0.0071873	0.423782
GO:0051239	regulation of multicellular organismal process	0.000585245	0.000299261	0.000220648	1	0.445865	0.00228551	1
GO:0051246	regulation of protein metabolic process	0.00163271	0.0236973	7.67804e-11	0.440555	0.951778	0.0034188	0.00477955
GO:0051248	negative regulation of protein metabolic process	0.0353747	0.0110114	0.000949687	1	0.599921	0.0413115	0.091907
GO:0051253	negative regulation of RNA metabolic process	6.67995e-05	0.0181107	0.00535029	1	0.236118	0.00190834	0.768279
GO:0051276	chromosome organization	5.9968e-22	1.43836e-15	1.37711e-21	1	0.00978383	9.53877e-11	0.0978087
GO:0051301	cell division	1.57804e-22	0.00045793	5.43646e-09	1	0.0829466	4.98489e-12	0.67938
GO:0051321	meiotic cell cycle	1.90424e-06	3.06259e-07	6.72834e-09	1	0.377735	0.000444202	0.442544
GO:0051726	regulation of cell cycle	9.59492e-17	0.00636614	4.21518e-08	1	0.175317	1.08158e-05	0.450656
GO:0060255	regulation of macromolecule metabolic process	0.00522872	0.0112767	4.49242e-10	1	0.81839	0.000156629	0.223049
GO:0061024	membrane organization	0.0454472	2.18476e-05	5.71403e-72	0.214911	0.713582	0.0125124	0.000228623
GO:0061458	reproductive system development	2.9687e-11	8.52568e-08	1.2466e-09	1	0.115682	6.60512e-06	0.803768
GO:0061982	meiosis I cell cycle process	4.79565e-07	3.28794e-06	5.16649e-07	1	0.112994	0.0151701	0.402223
GO:0065009	regulation of molecular function	0.0434759	0.0195093	1.72892e-19	0.682747	0.347577	0.0219184	0.00147285
GO:0090066	regulation of anatomical structure size	0.000242784	0.00439465	1.63531e-05	0.758311	0.135938	0.0179401	1
GO:0090567	reproductive shoot system development	2.19807e-09	7.34633e-05	3.58929e-09	1	0.545683	2.9065e-05	1
GO:0090697	post-embryonic plant organ morphogenesis	1.22952e-05	0.00073401	0.000104122	1	0.136634	0.0435899	1
GO:0090698	post-embryonic plant morphogenesis	1.92959e-12	3.63227e-05	1.00184e-25	1	0.148412	2.28757e-05	0.226026
GO:0098813	nuclear chromosome segregation	4.78367e-05	2.03248e-08	1.48985e-10	1	0.123684	0.00923074	0.14439
GO:0099402	plant organ development	2.66483e-08	0.00190642	2.26951e-06	1	0.511915	0.00104301	0.969725
GO:0140013	meiotic nuclear division	1.77723e-07	6.85727e-09	7.71016e-10	1	0.135938	0.00543913	0.28007
GO:1902679	negative regulation of RNA biosynthetic process	0.000152189	0.0264296	0.0156622	1	0.240117	0.00096355	0.804246
GO:1903046	meiotic cell cycle process	1.13662e-06	3.06259e-07	1.01321e-08	1	0.377735	0.000444202	0.442544
GO:1903047	mitotic cell cycle process	1.106e-26	0.0264847	3.51874e-05	1	0.121913	4.04336e-09	0.133695
GO:1903507	negative regulation of nucleic acid-templated transcription	0.000152189	0.0264296	0.0156622	1	0.240117	0.00096355	0.804246
GO:1905392	plant organ morphogenesis	2.19807e-09	0.000136627	5.27035e-13	1	0.10398	0.00175266	0.564954
GO:1905393	plant organ formation	2.6014e-10	0.00322255	9.37936e-05	1	0.105024	0.00252006	0.969725
GO:2000026	regulation of multicellular organismal development	0.000336339	5.67018e-05	1.38697e-05	1	0.402523	0.000323632	0.948274
GO:2000113	negative regulation of cellular macromolecule biosynthetic process	6.4408e-05	0.000107791	1.93206e-05	1	0.262455	0.00136532	0.331344
GO:2000241	regulation of reproductive process	2.07997e-05	0.00103823	3.26039e-06	1	0.13428	5.27858e-05	0.452855
GO:0015995	chlorophyll biosynthetic process	0.00073458	0.093493	7.86088e-27	0.0270908	0.215393	0.0137736	0.000241961
GO:0016049	cell growth	0.000478805	1	0.0279636	0.0412945	0.66917	0.0271378	1
GO:0051049	regulation of transport	0.0749607	6.14266e-06	1.63549e-15	0.0412945	0.915106	0.988252	0.000872517

## Sheet: EF vs C_gene sets-up-noNA-sig
GO_ID	descriptions	At	Na-M	Na-S	Sd	Um-1h	Um-6h	Um-24h
GO:0006862	nucleotide transport	0.00183113	1	0.262896	0.999993	1	0.647765	1
GO:0006873	cellular ion homeostasis	0.0407211	0.890535	1	0.999993	1	1	1
GO:0006874	cellular calcium ion homeostasis	0.0438096	0.100352	0.263573	0.673258	1	1	1
GO:0008643	carbohydrate transport	0.0321073	0.842523	0.720745	0.499129	0.983388	0.371316	0.899422
GO:0009069	serine family amino acid metabolic process	0.0095062	0.664885	1	0.077058	1	0.997051	0.203392
GO:0009608	response to symbiont	0.000140683	1	0.574722	0.0997498	0.95762	1	1
GO:0009610	response to symbiotic fungus	0.000140683	1	0.574722	0.0997498	0.95762	1	1
GO:0009739	response to gibberellin	0.000435886	0.0772576	0.263573	0.999993	1	1	0.278699
GO:0010043	response to zinc ion	0.00039077	0.0789761	0.179743	0.914059	1	1	0.810814
GO:0010345	suberin biosynthetic process	0.000261891	0.101439	0.425969	0.66713	1	0.592815	0.405396
GO:0015748	organophosphate ester transport	0.000162796	1	0.38963	0.999993	1	0.763428	1
GO:0016036	cellular response to phosphate starvation	2.29282e-05	0.378725	0.356092	0.460661	1	1	0.536101
GO:0019375	galactolipid biosynthetic process	3.12642e-05	0.543129	1	0.0719921	1	0.836293	0.244905
GO:0019725	cellular homeostasis	0.0214841	0.269504	1	0.999993	1	1	1
GO:0042592	homeostatic process	0.0167165	1	1	0.645624	1	1	1
GO:0044272	sulfur compound biosynthetic process	0.0128144	0.0503551	1	0.201151	1	1	0.827472
GO:0048513	animal organ development	0.00026832	1	0.253077	0.999993	1	1	0.756762
GO:0048518	positive regulation of biological process	0.00987662	0.16346	0.717338	0.424181	0.836528	0.942145	0.826199
GO:0048878	chemical homeostasis	0.00092377	0.503021	1	0.38195	1	1	0.806082
GO:0050801	ion homeostasis	0.00780907	0.518221	1	0.999993	1	1	1
GO:0055082	cellular chemical homeostasis	0.0462621	0.924503	1	0.999993	1	1	1
GO:0070417	cellular response to cold	0.000473291	0.776091	1	0.991429	1	1	1
GO:0098771	inorganic ion homeostasis	0.000295024	0.0635901	0.104934	0.991429	1	1	0.766334
GO:1901264	carbohydrate derivative transport	0.0157638	1	1	0.980933	0.570563	1	1
GO:0006721	terpenoid metabolic process	0.067662	0.00676814	0.758104	0.726638	1	0.997051	0.682647
GO:0006778	porphyrin-containing compound metabolic process	0.940241	0.00149647	0.649907	0.191502	1	0.456015	1
GO:0006790	sulfur compound metabolic process	0.0683679	0.000273382	0.922261	0.0714713	1	1	0.145035
GO:0006949	syncytium formation	1	0.0152371	1	0.999993	1	0.356753	0.136722
GO:0008361	regulation of cell size	1	0.0164228	0.824833	0.954929	1	1	0.104616
GO:0009086	methionine biosynthetic process	0.977125	0.0220462	0.0584741	0.913275	1	1	1
GO:0009827	plant-type cell wall modification	1	0.000322976	0.0896772	0.999993	1	1	0.179422
GO:0009828	plant-type cell wall loosening	1	9.36788e-07	0.359224	0.999993	1	1	0.240695
GO:0009831	plant-type cell wall modification involved in multidimensional cell growth	1	0.000359609	1	0.999993	1	1	0.108556
GO:0010025	wax biosynthetic process	1	0.00270242	0.422127	0.999993	0.586915	0.992273	1
GO:0010075	regulation of meristem growth	1	0.00599605	1	0.913145	1	1	0.357003
GO:0010087	phloem or xylem histogenesis	1	0.0261013	0.546102	0.672353	1	1	1
GO:0010089	xylem development	1	0.00110225	0.593661	0.535857	1	0.998308	1
GO:0010166	wax metabolic process	1	0.00270242	0.536167	0.999993	0.586915	0.992273	1
GO:0016114	terpenoid biosynthetic process	0.379632	0.00287431	0.691016	0.499129	1	1	0.810814
GO:0016128	phytosteroid metabolic process	1	9.40078e-06	0.796915	0.975785	1	0.95424	0.184415
GO:0016129	phytosteroid biosynthetic process	1	5.02453e-06	0.670262	0.803621	1	0.84196	0.119849
GO:0016131	brassinosteroid metabolic process	1	2.7887e-05	0.950878	0.975785	1	0.95424	0.184415
GO:0016132	brassinosteroid biosynthetic process	1	1.53506e-05	0.849128	0.803621	1	0.84196	0.119849
GO:0017001	antibiotic catabolic process	0.613597	0.00478642	0.742331	0.448885	1	0.997051	0.688885
GO:0019362	pyridine nucleotide metabolic process	1	1.58607e-06	0.972804	0.220602	0.634254	0.400921	0.576663
GO:0030198	extracellular matrix organization	1	0.0381734	1	0.324397	1	0.822132	0.725199
GO:0033013	tetrapyrrole metabolic process	0.940241	0.00295823	0.683894	0.191502	1	0.456015	1
GO:0035266	meristem growth	1	0.0446648	1	0.913145	1	1	0.336014
GO:0040008	regulation of growth	1	0.0104464	1	0.888613	1	1	0.325955
GO:0042547	cell wall modification involved in multidimensional cell growth	1	0.00066007	1	0.999993	1	1	0.288231
GO:0043062	extracellular structure organization	1	0.0381734	1	0.324397	1	0.822132	0.725199
GO:0046351	disaccharide biosynthetic process	0.124307	0.0149165	0.0566775	0.127012	0.991514	1	0.099782
GO:0046496	nicotinamide nucleotide metabolic process	1	1.50627e-07	0.923834	0.188208	0.634254	0.400921	0.454843
GO:0048443	stamen development	1	0.0260897	0.329614	0.337237	1	0.84196	0.145725
GO:0048466	androecium development	1	0.0260897	0.329614	0.337237	1	0.84196	0.145725
GO:0048509	regulation of meristem development	1	0.0429353	1	0.676979	1	1	0.577973
GO:0048588	developmental cell growth	1	0.0263627	0.356372	0.898801	1	1	0.902428
GO:0048638	regulation of developmental growth	1	0.00339355	1	0.936567	1	1	0.325955
GO:0051187	cofactor catabolic process	0.184222	0.0146219	0.298898	0.275236	1	0.639371	0.997178
GO:0051510	regulation of unidimensional cell growth	1	0.0455462	0.0827981	0.999993	0.923427	1	0.58657
GO:0072524	pyridine-containing compound metabolic process	1	8.83151e-06	1	0.288666	0.60259	0.509075	0.588301
GO:0097237	cellular response to toxic substance	0.170108	0.0100768	0.119856	0.424181	1	1	0.575557
GO:1901570	fatty acid derivative biosynthetic process	1	0.00270242	0.422127	0.999993	0.955955	1	1
GO:0000226	microtubule cytoskeleton organization	1	0.181726	0.00089657	0.770077	1	1	1
GO:0000741	karyogamy	0.92691	0.47941	0.0238478	0.178491	1	1	0.119849
GO:0002218	activation of innate immune response	0.0987354	0.273709	0.00510983	0.754535	0.634254	0.94304	0.767225
GO:0002237	response to molecule of bacterial origin	1	0.557498	0.000489644	0.888613	0.155164	0.308129	0.650187
GO:0002253	activation of immune response	0.0987354	0.273709	0.00510983	0.754535	0.634254	0.94304	0.767225
GO:0005991	trehalose metabolic process	0.0578292	0.140789	5.14735e-05	0.445403	1	1	1
GO:0006012	galactose metabolic process	0.916043	0.216701	0.016902	0.70915	1	1	0.662646
GO:0006342	chromatin silencing	0.599834	0.370948	0.0243004	0.0528383	1	1	0.379014
GO:0006366	transcription by RNA polymerase II	0.822464	0.833159	0.0436159	0.184175	1	1	1
GO:0006625	protein targeting to peroxisome	0.601762	0.40386	0.000155297	0.229704	1	1	1
GO:0006787	porphyrin-containing compound catabolic process	0.306364	0.0529304	0.0219972	0.572105	1	0.169594	0.635045
GO:0006826	iron ion transport	0.151006	0.690833	0.0112149	0.999993	1	0.494078	1
GO:0006914	autophagy	0.0593822	0.961458	0.0252869	0.999993	1	0.128173	0.300857
GO:0007017	microtubule-based process	1	0.14244	0.00141728	0.36348	1	1	1
GO:0009615	response to virus	0.673483	0.181595	0.0116032	0.999993	1	1	1
GO:0009846	pollen germination	0.93038	0.492971	0.00350183	0.172866	1	1	0.411388
GO:0009890	negative regulation of biosynthetic process	0.959434	0.72209	0.0273671	0.0513141	1	1	1
GO:0009934	regulation of meristem structural organization	1	0.0950092	0.00633731	0.617331	1	1	1
GO:0010104	regulation of ethylene-activated signaling pathway	0.60662	1	0.00337705	0.999993	0.182771	1	1
GO:0010105	negative regulation of ethylene-activated signaling pathway	0.460199	1	0.00908772	0.999993	0.182771	1	1
GO:0010106	cellular response to iron ion starvation	0.460199	0.815586	0.0168732	0.999993	1	0.74988	1
GO:0010648	negative regulation of cell communication	0.0923522	0.40386	0.000416274	0.831272	0.0882503	0.836293	0.718458
GO:0015696	ammonium transport	0.122289	1	0.0140484	0.999993	1	0.74988	1
GO:0015919	peroxisomal membrane transport	0.601762	0.377937	0.000155297	0.571076	1	1	1
GO:0015996	chlorophyll catabolic process	0.306364	0.0529304	0.0219972	0.630799	1	0.169594	0.556196
GO:0016558	protein import into peroxisome matrix	0.601762	0.377937	0.000155297	0.571076	1	1	1
GO:0022603	regulation of anatomical structure morphogenesis	1	0.054401	0.0331067	0.830369	1	1	0.942233
GO:0023057	negative regulation of signaling	0.0923522	0.40386	0.000416274	0.831272	0.0882503	0.836293	0.718458
GO:0030244	cellulose biosynthetic process	0.5396	0.16346	0.0326251	0.265434	0.764073	0.899664	0.414902
GO:0031047	gene silencing by RNA	0.715191	0.40386	0.0185215	0.0718435	1	1	0.654412
GO:0031327	negative regulation of cellular biosynthetic process	0.940241	0.649052	0.0107199	0.0601655	1	1	1
GO:0033015	tetrapyrrole catabolic process	0.306364	0.0529304	0.0219972	0.572105	1	0.169594	0.635045
GO:0033043	regulation of organelle organization	1	0.819629	0.0391187	0.181154	1	1	0.399395
GO:0033044	regulation of chromosome organization	1	1	0.0354048	0.174974	1	1	1
GO:0035821	modification of morphology or physiology of other organism	0.715479	0.32825	0.0266164	0.898801	1	1	1
GO:0042762	regulation of sulfur metabolic process	1	0.242917	0.0136299	0.999993	1	0.342815	0.396026
GO:0043574	peroxisomal transport	0.601762	0.326389	8.558e-05	0.229704	1	1	1
GO:0044003	modification by symbiont of host morphology or physiology	0.715479	0.32825	0.0266164	0.898801	1	1	1
GO:0044743	protein transmembrane import into intracellular organelle	0.601762	0.377937	0.0064863	0.571076	1	1	1
GO:0045892	negative regulation of transcription, DNA-templated	0.940241	0.595724	0.0340063	0.0553427	0.923427	1	0.896407
GO:0046149	pigment catabolic process	0.361533	0.0529304	0.0219972	0.630799	1	0.169594	0.556196
GO:0048232	male gamete generation	0.395785	0.054036	0.0166795	0.887274	1	0.94304	0.220817
GO:0048235	pollen sperm cell differentiation	0.0583663	0.135034	0.0412134	0.999993	1	0.785987	0.346229
GO:0048284	organelle fusion	0.92691	0.47941	0.0238478	0.178491	1	1	0.119849
GO:0051128	regulation of cellular component organization	1	0.517694	0.0368995	0.262121	1	1	0.697536
GO:0051274	beta-glucan biosynthetic process	0.52822	0.384082	0.0489793	0.623134	0.952741	1	0.695201
GO:0051817	modification of morphology or physiology of other organism involved in symbiotic interaction	0.715479	0.32825	0.0266164	0.898801	1	1	1
GO:0061919	process utilizing autophagic mechanism	0.0593822	0.961458	0.0252869	0.999993	1	0.128173	0.300857
GO:0065002	intracellular protein transmembrane transport	0.483526	0.378725	0.0388383	0.841528	1	1	1
GO:0070297	regulation of phosphorelay signal transduction system	0.60662	1	0.00337705	0.999993	0.182771	1	1
GO:0070298	negative regulation of phosphorelay signal transduction system	0.460199	1	0.00908772	0.999993	0.182771	1	1
GO:0070647	protein modification by small protein conjugation or removal	0.689823	0.623813	2.1946e-06	0.959587	1	1	0.349523
GO:0071248	cellular response to metal ion	0.940241	0.608854	0.0219972	0.999993	0.873743	0.0639112	0.359081
GO:0071806	protein transmembrane transport	0.483526	0.378725	0.0388383	0.841528	1	1	1
GO:0072662	protein localization to peroxisome	0.601762	0.40386	0.000155297	0.229704	1	1	1
GO:0072663	establishment of protein localization to peroxisome	0.601762	0.40386	0.000155297	0.229704	1	1	1
GO:1901616	organic hydroxy compound catabolic process	0.623571	0.11969	0.0370846	0.869613	1	0.976596	0.0829057
GO:1902531	regulation of intracellular signal transduction	0.377203	0.711869	0.000637758	0.999993	0.0882503	1	0.725199
GO:1902532	negative regulation of intracellular signal transduction	0.263498	0.876021	0.00791536	0.999993	0.336853	1	0.725199
GO:1902679	negative regulation of RNA biosynthetic process	0.940241	0.595724	0.0340063	0.0553427	0.923427	1	0.896407
GO:1903507	negative regulation of nucleic acid-templated transcription	0.940241	0.595724	0.0340063	0.0553427	0.923427	1	0.896407
GO:0000086	G2/M transition of mitotic cell cycle	0.660693	0.132812	0.241222	0.000155009	0.824155	1	0.447425
GO:0000272	polysaccharide catabolic process	0.14724	1	1	0.0224687	1	1	1
GO:0000280	nuclear division	0.787292	1	0.166645	0.00909716	1	1	0.0871152
GO:0000724	double-strand break repair via homologous recombination	0.725783	1	0.853426	0.000428055	1	1	0.296361
GO:0000725	recombinational repair	0.725783	1	0.853426	0.000428055	1	1	0.296361
GO:0005976	polysaccharide metabolic process	0.90575	0.195913	1	0.0436588	1	1	1
GO:0006081	cellular aldehyde metabolic process	1	1	1	0.0425429	1	1	1
GO:0006261	DNA-dependent DNA replication	0.12429	0.540855	1	9.05093e-18	0.152751	1	0.163397
GO:0006270	DNA replication initiation	0.189317	0.117282	0.366326	3.30505e-11	0.526376	1	0.0857192
GO:0006275	regulation of DNA replication	0.177766	0.342487	0.610588	1.97337e-07	0.555931	1	0.119849
GO:0006281	DNA repair	0.93038	0.955761	0.729458	0.0241544	1	1	0.14811
GO:0006302	double-strand break repair	0.713023	1	0.507759	6.61352e-05	1	1	0.116372
GO:0006304	DNA modification	1	0.116902	0.100908	3.00078e-05	1	1	0.110136
GO:0006305	DNA alkylation	1	0.126156	0.115674	3.00078e-05	1	1	0.110136
GO:0006306	DNA methylation	1	0.126156	0.115674	3.00078e-05	1	1	0.110136
GO:0006310	DNA recombination	0.802405	1	0.252983	3.00517e-06	1	1	0.0681426
GO:0006606	protein import into nucleus	1	1	0.756442	0.0249729	0.836528	1	0.188696
GO:0006636	unsaturated fatty acid biosynthetic process	0.0749562	0.0529304	0.356465	0.0222556	1	0.427389	0.208905
GO:0006644	phospholipid metabolic process	0.763062	1	1	0.0102954	1	1	1
GO:0006928	movement of cell or subcellular component	1	0.900859	0.926498	0.00627315	1	1	1
GO:0006974	cellular response to DNA damage stimulus	0.873563	1	0.522099	0.00789542	1	1	0.0780554
GO:0006996	organelle organization	0.343687	0.455677	1	8.9583e-10	1	1	0.723611
GO:0007059	chromosome segregation	0.92691	1	0.520886	0.0410992	1	1	0.195661
GO:0007346	regulation of mitotic cell cycle	0.39161	0.606241	0.31861	0.000417056	0.800846	1	0.0825467
GO:0008283	cell proliferation	0.626212	1	0.680493	0.000165994	1	1	0.83275
GO:0008654	phospholipid biosynthetic process	0.8357	1	1	0.0152314	1	1	1
GO:0009240	isopentenyl diphosphate biosynthetic process	0.915763	1	1	0.003415	1	1	1
GO:0009790	embryo development	1	1	1	0.00100755	1	1	0.8675
GO:0009793	embryo development ending in seed dormancy	1	1	1	0.00373454	1	1	1
GO:0009892	negative regulation of metabolic process	0.824509	0.356705	0.0552405	0.00538452	1	1	1
GO:0010154	fruit development	1	1	1	0.0482039	1	0.976596	0.200554
GO:0010212	response to ionizing radiation	1	1	0.666734	0.00235898	1	1	0.0544322
GO:0010252	auxin homeostasis	0.708955	0.0740298	0.075066	0.00057466	1	1	1
GO:0010332	response to gamma radiation	1	1	0.565428	0.0113973	1	1	0.0917037
GO:0010389	regulation of G2/M transition of mitotic cell cycle	0.660693	0.132812	0.241222	0.000284464	0.824155	1	0.447425
GO:0010564	regulation of cell cycle process	0.638159	1	0.375294	0.000476617	0.999109	1	0.428944
GO:0016043	cellular component organization	0.97852	0.486851	1	1.75054e-07	1	1	0.296361
GO:0016444	somatic cell DNA recombination	0.805096	0.939688	1	0.0432525	1	1	0.782717
GO:0016569	covalent chromatin modification	0.37178	0.501048	0.0584983	1.69922e-06	0.95762	1	0.170677
GO:0016570	histone modification	0.284371	0.955034	0.19394	4.73986e-06	1	1	0.254069
GO:0019288	isopentenyl diphosphate biosynthetic process, methylerythritol 4-phosphate pathway	0.915763	1	1	0.0358722	1	1	1
GO:0019637	organophosphate metabolic process	0.802405	1	1	4.80597e-05	1	0.241212	0.0935587
GO:0019682	glyceraldehyde-3-phosphate metabolic process	1	0.989136	1	0.0289029	1	1	1
GO:0032392	DNA geometric change	1	0.518221	0.17869	0.00156673	0.880492	1	0.288231
GO:0033559	unsaturated fatty acid metabolic process	0.0749562	0.0529304	0.356465	0.0222556	1	0.427389	0.208905
GO:0034504	protein localization to nucleus	1	1	0.714634	0.0410114	0.952741	1	0.204631
GO:0036294	cellular response to decreased oxygen levels	0.0600042	0.924606	1	0.0474431	0.824155	0.0753478	0.765538
GO:0044728	DNA methylation or demethylation	1	0.116902	0.100908	3.00078e-05	1	1	0.110136
GO:0044770	cell cycle phase transition	0.540825	0.386249	0.333998	0.000328969	0.824155	1	0.325955
GO:0044772	mitotic cell cycle phase transition	0.540825	0.386249	0.333998	0.000328969	0.824155	1	0.325955
GO:0044839	cell cycle G2/M phase transition	0.660693	0.132812	0.241222	0.000155009	0.824155	1	0.447425
GO:0045934	negative regulation of nucleobase-containing compound metabolic process	0.939421	0.570969	0.0957332	0.0356877	0.942099	1	0.81742
GO:0046490	isopentenyl diphosphate metabolic process	0.915763	1	1	0.003415	1	1	1
GO:0048285	organelle fission	0.811155	1	0.698118	0.0113973	1	1	0.109918
GO:0048316	seed development	1	1	1	0.0341644	1	0.872003	0.235048
GO:0051052	regulation of DNA metabolic process	0.154965	1	0.621075	5.89174e-07	0.388438	1	0.109157
GO:0051567	histone H3-K9 methylation	0.211811	0.518221	0.141496	4.73986e-06	1	1	0.341585
GO:0051726	regulation of cell cycle	0.127466	0.869128	1	4.42482e-10	0.924445	1	0.105185
GO:0061647	histone H3-K9 modification	0.211811	0.518221	0.141496	4.73986e-06	1	1	0.341585
GO:0071103	DNA conformation change	1	0.819629	0.634272	0.000138476	1	1	0.83028
GO:0071453	cellular response to oxygen levels	0.0600042	0.924606	1	0.0474431	0.824155	0.0753478	0.765538
GO:0071456	cellular response to hypoxia	0.0600042	0.924606	1	0.0474431	0.824155	0.0753478	0.765538
GO:0090305	nucleic acid phosphodiester bond hydrolysis	1	1	0.157301	0.0344272	1	1	0.810814
GO:0098813	nuclear chromosome segregation	0.92691	1	0.294742	0.0410992	1	1	0.195661
GO:0140013	meiotic nuclear division	0.952913	1	0.308888	0.02004	1	1	0.119849
GO:1901987	regulation of cell cycle phase transition	0.540825	0.232548	0.203242	0.000428055	0.824155	1	0.325955
GO:1901990	regulation of mitotic cell cycle phase transition	0.540825	0.232548	0.203242	0.000428055	0.824155	1	0.325955
GO:1902749	regulation of cell cycle G2/M phase transition	0.660693	0.132812	0.241222	0.000284464	0.824155	1	0.447425
GO:1903338	regulation of cell wall organization or biogenesis	0.795385	0.838337	0.603275	0.00510443	0.889246	0.870269	1
GO:2000652	regulation of secondary cell wall biogenesis	0.762103	0.870593	0.613824	0.0231836	0.924445	0.870269	1
GO:0001510	RNA methylation	0.154454	1	1	0.738719	0.899385	1	1.86889e-13
GO:0005986	sucrose biosynthetic process	0.482976	0.506002	1	0.171049	1	1	0.0154007
GO:0006089	lactate metabolic process	0.61518	1	1	0.461006	0.924445	0.899664	0.0443987
GO:0006101	citrate metabolic process	1	0.506002	0.507145	0.999993	0.577671	0.400921	0.0436172
GO:0006351	transcription, DNA-templated	0.483167	1	1	0.991429	0.0311984	0.135241	0.165983
GO:0006354	DNA-templated transcription, elongation	1	1	1	0.475083	1	0.000147541	0.572711
GO:0006355	regulation of transcription, DNA-templated	0.325915	1	1	0.9807	0.0032807	0.235124	0.0349406
GO:0006412	translation	0.746989	1	1	0.630799	1	0.486737	1.99518e-14
GO:0006518	peptide metabolic process	0.601762	1	1	0.608746	1	0.418031	5.8237e-15
GO:0006626	protein targeting to mitochondrion	1	1	0.545055	0.0536079	1	1	0.000408876
GO:0006641	triglyceride metabolic process	0.725783	0.166688	1	0.952457	1	0.0806147	0.0328489
GO:0006835	dicarboxylic acid transport	0.424709	1	1	0.999993	1	0.152165	0.0041025
GO:0007005	mitochondrion organization	1	1	0.870996	0.104564	1	1	6.96437e-05
GO:0007015	actin filament organization	1	0.957171	1	0.952457	1	1	0.00664882
GO:0008064	regulation of actin polymerization or depolymerization	1	0.52793	0.824442	0.76367	0.95762	1	0.00194893
GO:0008154	actin polymerization or depolymerization	1	0.477914	0.763828	0.76367	0.938164	1	0.000681526
GO:0009438	methylglyoxal metabolic process	0.61518	1	1	0.461006	0.924445	0.899664	0.0443987
GO:0009630	gravitropism	1	0.949943	0.373651	0.999993	1	1	0.0307763
GO:0009640	photomorphogenesis	1	1	0.891379	0.755303	1	0.973365	0.00623708
GO:0009749	response to glucose	0.402792	0.823296	0.224037	0.3099	0.131443	0.00106477	0.00838849
GO:0009787	regulation of abscisic acid-activated signaling pathway	0.143209	0.173138	0.457171	0.209801	0.788482	0.00716514	0.0897333
GO:0009845	seed germination	0.107966	1	1	0.999993	1	0.290789	2.068e-06
GO:0009889	regulation of biosynthetic process	0.137738	0.0560236	0.356465	0.0735032	1	0.0678751	0.0195593
GO:0010026	trichome differentiation	1	0.897762	1	0.253978	1	1	0.0420558
GO:0010029	regulation of seed germination	0.289773	0.25961	0.13147	0.999993	1	0.0549178	0.00399141
GO:0010162	seed dormancy process	0.798611	1	1	0.999993	1	0.398686	0.0013409
GO:0010431	seed maturation	0.627859	1	1	0.999993	1	0.494078	0.00404233
GO:0010468	regulation of gene expression	0.461483	1	1	0.811094	0.00641038	0.400921	0.0852045
GO:0010556	regulation of macromolecule biosynthetic process	0.469533	1	1	0.595514	0.00475759	0.317223	0.0346338
GO:0016567	protein ubiquitination	1	1	0.0882172	0.928514	1	0.863081	0.00190444
GO:0019219	regulation of nucleobase-containing compound metabolic process	0.571398	1	1	0.337212	0.00423855	0.458619	0.039193
GO:0019243	methylglyoxal catabolic process to D-lactate via S-lactoyl-glutathione	0.61518	1	1	0.461006	0.924445	0.899664	0.0443987
GO:0021700	developmental maturation	1	1	1	0.858322	1	0.528895	0.000125127
GO:0022611	dormancy process	0.798611	1	1	0.999993	1	0.398686	0.0013409
GO:0022622	root system development	1	0.230707	0.579733	0.942821	1	0.975938	0.026993
GO:0030036	actin cytoskeleton organization	1	0.887252	0.995777	0.715223	1	1	0.0205026
GO:0030041	actin filament polymerization	1	0.499456	0.796871	0.76367	0.938164	1	0.000681526
GO:0030243	cellulose metabolic process	1	0.13559	0.0571855	0.440244	0.296456	0.486737	0.00242136
GO:0030832	regulation of actin filament length	1	0.52793	0.824442	0.76367	0.95762	1	0.00194893
GO:0030833	regulation of actin filament polymerization	1	0.52793	0.824442	0.76367	0.95762	1	0.00194893
GO:0030838	positive regulation of actin filament polymerization	1	0.518221	0.68802	0.83523	1	1	0.00474791
GO:0031323	regulation of cellular metabolic process	0.302559	0.929448	1	0.275767	0.0180963	0.516222	0.123139
GO:0031326	regulation of cellular biosynthetic process	0.567041	1	1	0.643013	0.00730937	0.408847	0.0424322
GO:0031334	positive regulation of protein complex assembly	1	0.512699	0.574648	0.76367	1	1	0.0210802
GO:0032271	regulation of protein polymerization	1	0.52793	0.763828	0.76367	0.95762	1	0.00194893
GO:0032273	positive regulation of protein polymerization	1	0.518221	0.623672	0.83523	1	1	0.00474791
GO:0032446	protein modification by small protein conjugation	1	1	0.0914172	0.76367	1	0.698035	0.00652539
GO:0032504	multicellular organism reproduction	0.46925	0.942294	0.899493	0.24569	1	1	3.78058e-05
GO:0032535	regulation of cellular component size	1	0.0574708	0.356184	0.887274	1	1	0.00030981
GO:0032774	RNA biosynthetic process	0.483167	1	1	0.975982	0.0298432	0.135241	0.165983
GO:0032956	regulation of actin cytoskeleton organization	1	0.52793	0.824442	0.76367	0.95762	1	0.00194893
GO:0032970	regulation of actin filament-based process	1	0.52793	0.824442	0.76367	0.95762	1	0.00194893
GO:0033500	carbohydrate homeostasis	0.225588	0.564481	1	0.344108	1	0.00355317	9.88673e-05
GO:0034654	nucleobase-containing compound biosynthetic process	0.135812	1	1	0.424181	0.0486072	0.0174037	0.000301475
GO:0035303	regulation of dephosphorylation	0.927429	0.795589	1	0.999993	0.0323757	1	1
GO:0035304	regulation of protein dephosphorylation	0.927429	0.740101	1	0.999993	0.0323757	1	1
GO:0042182	ketone catabolic process	0.61518	1	1	0.461006	0.924445	0.899664	0.0443987
GO:0042545	cell wall modification	1	0.340303	1	0.999993	0.443163	1	0.00871544
GO:0043043	peptide biosynthetic process	0.874246	1	1	0.68563	1	0.412123	1.45913e-14
GO:0043254	regulation of protein complex assembly	1	0.519012	0.730017	0.680155	1	1	0.00881758
GO:0043603	cellular amide metabolic process	0.485592	1	1	0.664935	1	0.2122	1.67999e-14
GO:0043604	amide biosynthetic process	1	1	1	0.668735	1	0.486737	7.05647e-16
GO:0044089	positive regulation of cellular component biogenesis	1	0.512699	0.574648	0.76367	1	1	0.0279914
GO:0045010	actin nucleation	1	0.518221	0.68802	0.83523	1	1	0.00474791
GO:0045229	external encapsulating structure organization	1	0.0704911	1	0.604305	1	1	7.63359e-05
GO:0046185	aldehyde catabolic process	0.722085	0.884665	1	0.878624	0.924445	0.899664	0.0443987
GO:0046777	protein autophosphorylation	1	1	1	0.999993	0.00504322	0.903838	0.933956
GO:0048364	root development	1	0.201741	0.541539	0.928054	1	0.975938	0.026993
GO:0048527	lateral root development	1	0.13469	0.181802	0.999993	1	0.645429	0.0425864
GO:0048609	multicellular organismal reproductive process	0.368012	0.930416	0.954204	0.324846	1	1	0.000184225
GO:0050826	response to freezing	0.920075	1	0.690834	0.699798	1	1	0.00758701
GO:0051171	regulation of nitrogen compound metabolic process	0.628244	1	1	0.647263	0.0282418	0.731394	0.118228
GO:0051252	regulation of RNA metabolic process	0.324709	1	1	0.975785	0.00340342	0.247789	0.0403438
GO:0051258	protein polymerization	1	0.378725	0.507759	0.992168	1	1	0.00208995
GO:0051273	beta-glucan metabolic process	1	0.323258	0.183979	0.725497	0.516907	1	0.0111281
GO:0051493	regulation of cytoskeleton organization	1	0.635572	0.615368	0.877374	0.95762	1	0.00676764
GO:0051495	positive regulation of cytoskeleton organization	1	0.518221	0.623672	0.83523	1	1	0.00474791
GO:0051596	methylglyoxal catabolic process	0.61518	1	1	0.461006	0.924445	0.899664	0.0443987
GO:0052386	cell wall thickening	0.540825	1	1	0.999993	0.0488716	1	0.535749
GO:0052543	callose deposition in cell wall	0.795169	1	1	0.999993	0.0326706	1	0.751653
GO:0060255	regulation of macromolecule metabolic process	0.54202	1	1	0.439509	0.0179662	0.875983	0.13084
GO:0061727	methylglyoxal catabolic process to lactate	0.61518	1	1	0.461006	0.924445	0.899664	0.0443987
GO:0070585	protein localization to mitochondrion	1	1	0.545055	0.0536079	1	1	0.000408876
GO:0071555	cell wall organization	1	0.0936984	1	0.808852	1	1	6.8869e-05
GO:0071695	anatomical structure maturation	1	0.97884	1	0.869143	1	0.604805	0.000420023
GO:0072350	tricarboxylic acid metabolic process	1	1	0.202219	0.999993	0.577671	0.400921	0.0436172
GO:0072655	establishment of protein localization to mitochondrion	1	1	0.545055	0.0536079	1	1	0.000408876
GO:0090066	regulation of anatomical structure size	1	0.0574708	0.356184	0.887274	1	1	0.00030981
GO:0090351	seedling development	0.0734331	1	1	0.949031	1	0.290789	7.0625e-06
GO:0097435	supramolecular fiber organization	1	0.823296	0.721355	0.999993	1	1	0.00287612
GO:0097659	nucleic acid-templated transcription	0.483167	1	1	0.991429	0.0311984	0.135241	0.165983
GO:0099402	plant organ development	1	1	1	0.810011	1	0.69907	0.0138277
GO:0110053	regulation of actin filament organization	1	0.52793	0.824442	0.76367	0.95762	1	0.00194893
GO:1900140	regulation of seedling development	0.289773	0.340123	0.0873264	0.999993	1	0.0549178	0.00399141
GO:1901419	regulation of response to alcohol	0.143209	0.173138	0.457171	0.209801	0.788482	0.00716514	0.0897333
GO:1902903	regulation of supramolecular fiber organization	1	0.468377	0.660475	0.808852	0.95762	1	0.00194893
GO:1902905	positive regulation of supramolecular fiber organization	1	0.518221	0.623672	0.83523	1	1	0.00474791
GO:1903506	regulation of nucleic acid-templated transcription	0.325915	1	1	0.9807	0.0032807	0.235124	0.0349406
GO:1905957	regulation of cellular response to alcohol	0.143209	0.173138	0.457171	0.209801	0.788482	0.00716514	0.0897333
GO:2000030	regulation of response to red or far red light	0.985068	1	1	0.999993	0.580269	0.141729	0.000531093
GO:2000112	regulation of cellular macromolecule biosynthetic process	0.469533	1	1	0.595514	0.00475759	0.317223	0.0346338
GO:2001141	regulation of RNA biosynthetic process	0.325915	1	1	0.9807	0.0032807	0.235124	0.0349406
GO:0009624	response to nematode	0.0131332	0.00618125	0.173932	0.999993	1	0.864762	0.136188
GO:0046148	pigment biosynthetic process	0.000362138	0.000523281	0.981842	0.0595083	1	1	1
GO:0070838	divalent metal ion transport	0.00903609	0.0108717	1	0.770077	0.590845	1	0.176488
GO:0071214	cellular response to abiotic stimulus	6.32086e-06	0.0179201	0.965625	0.336247	1	0.872003	0.929969
GO:0072503	cellular divalent inorganic cation homeostasis	0.0141651	0.019019	0.238786	0.974131	1	1	0.982473
GO:0072511	divalent inorganic cation transport	0.0164075	0.0108717	1	0.770077	0.541065	0.999064	0.143186
GO:0104004	cellular response to environmental stimulus	6.32086e-06	0.0179201	0.965625	0.336247	1	0.872003	0.929969
GO:1901607	alpha-amino acid biosynthetic process	2.01023e-07	7.78267e-09	0.102425	0.313609	1	1	1
GO:0000303	response to superoxide	0.00993968	0.11032	0.0302508	0.999993	0.167531	1	0.242953
GO:0000305	response to oxygen radical	0.00993968	0.11032	0.0302508	0.999993	0.167531	1	0.242953
GO:0002684	positive regulation of immune system process	0.00506022	0.173818	0.000298846	0.754535	0.876649	0.548227	0.288231
GO:0006857	oligopeptide transport	0.046182	0.100592	2.73816e-05	0.999993	1	1	0.726474
GO:0009682	induced systemic resistance	0.0262675	0.114834	0.00360555	0.991429	1	0.822132	0.517259
GO:0009817	defense response to fungus, incompatible interaction	9.67204e-09	0.0643049	0.00606122	0.928514	0.607379	1	1
GO:0009966	regulation of signal transduction	0.0104128	0.421831	3.5605e-05	0.895216	0.13445	0.0747236	0.168274
GO:0009968	negative regulation of signal transduction	0.0407211	0.40386	0.000416274	0.831272	0.0882503	0.836293	0.718458
GO:0010204	defense response signaling pathway, resistance gene-independent	0.0259564	0.0704496	0.0225647	0.999993	0.747221	1	1
GO:0010646	regulation of cell communication	0.0190911	0.27457	1.47494e-05	0.791712	0.13445	0.117406	0.235707
GO:0015802	basic amino acid transport	0.00110005	1	0.0474873	0.999993	1	0.848154	1
GO:0023051	regulation of signaling	0.0190911	0.483436	1.67632e-05	0.895216	0.13445	0.0747236	0.168274
GO:0031349	positive regulation of defense response	0.00506022	0.0693987	3.96374e-05	0.740224	1	0.942145	0.204631
GO:0045089	positive regulation of innate immune response	0.00506022	0.14244	0.000298846	0.754535	0.876649	0.548227	0.288231
GO:0048584	positive regulation of response to stimulus	0.00739788	0.0544856	0.000153036	0.460661	0.834282	0.222384	0.0688091
GO:0050778	positive regulation of immune response	0.00506022	0.173818	0.000298846	0.754535	0.876649	0.548227	0.288231
GO:0006260	DNA replication	0.0306267	0.563623	0.880818	1.55457e-18	0.13445	1	0.12182
GO:0006643	membrane lipid metabolic process	0.000239458	0.729	1	0.00866652	1	1	0.504758
GO:0006664	glycolipid metabolic process	5.62972e-05	0.778289	1	0.0207206	1	0.94304	0.523504
GO:0009247	glycolipid biosynthetic process	5.62972e-05	0.776091	1	0.0410114	1	0.94304	0.383414
GO:0019374	galactolipid metabolic process	3.12642e-05	0.540068	1	0.0377304	1	0.836293	0.244905
GO:0031537	regulation of anthocyanin metabolic process	0.0108227	0.261307	0.156512	0.00473497	1	0.0528221	0.211227
GO:0046467	membrane lipid biosynthetic process	0.000616517	0.893517	1	0.0202865	1	1	0.366374
GO:1901135	carbohydrate derivative metabolic process	1.7209e-05	0.420551	1	0.0176794	1	0.124075	0.182508
GO:1903509	liposaccharide metabolic process	9.1264e-05	0.785436	0.972804	0.0207206	1	0.94304	0.523504
GO:0001505	regulation of neurotransmitter levels	0.0248185	0.0625616	0.173484	0.077058	1	0.124075	0.0281514
GO:0006575	cellular modified amino acid metabolic process	0.0321073	0.0712314	0.78295	0.955737	0.570563	0.698035	0.0196453
GO:0010150	leaf senescence	0.00633361	0.468377	0.144958	0.76367	0.00343778	0.00333588	0.0178665
GO:0022411	cellular component disassembly	1.73102e-06	0.0553372	0.230448	0.397105	0.244095	0.022065	0.0135829
GO:0042133	neurotransmitter metabolic process	0.0248185	0.0625616	0.173484	0.077058	1	0.124075	0.0281514
GO:0044271	cellular nitrogen compound biosynthetic process	0.000790427	1	1	0.483191	0.210541	0.017587	2.46537e-10
GO:0055081	anion homeostasis	0.00265551	1	1	0.911677	0.95762	0.229822	0.0143364
GO:0090693	plant organ senescence	0.00633361	0.468377	0.144958	0.76367	0.00343778	0.00333588	0.0178665
GO:0000281	mitotic cytokinesis	0.683425	0.0230318	1.64597e-05	0.203087	1	1	0.8675
GO:0000910	cytokinesis	0.683425	0.0239503	1.64597e-05	0.203087	1	1	0.8675
GO:0000911	cytokinesis by cell plate formation	0.683425	0.0296719	3.463e-05	0.246927	1	1	0.952662
GO:0001666	response to hypoxia	0.133148	0.000171899	6.35334e-05	0.999993	0.0844251	0.0937205	0.0565834
GO:0005992	trehalose biosynthetic process	0.124307	0.0435828	2.55576e-07	0.445403	1	1	0.821661
GO:0006464	cellular protein modification process	0.584569	0.0232232	0.000650665	0.865627	0.0730551	1	0.325955
GO:0006486	protein glycosylation	0.92691	0.0120328	8.45016e-09	0.999993	1	1	0.336208
GO:0006497	protein lipidation	0.980545	1.07962e-07	1.37279e-09	0.974131	0.367813	0.940577	0.0682081
GO:0006555	methionine metabolic process	0.952758	0.000675026	0.00280359	0.98148	1	1	1
GO:0006623	protein targeting to vacuole	0.260392	0.000192632	2.5274e-05	0.999993	0.636379	1	0.33114
GO:0006714	sesquiterpenoid metabolic process	0.556209	0.000158898	0.000101518	0.635364	0.650352	1	0.782717
GO:0006813	potassium ion transport	1	0.00495068	0.0387475	0.991429	0.880492	0.519332	0.17692
GO:0006833	water transport	0.780885	0.000318179	0.000147883	0.361471	1	0.861439	0.491149
GO:0006984	ER-nucleus signaling pathway	0.818078	1.46762e-05	9.48437e-09	0.999993	1	0.247926	0.321003
GO:0007034	vacuolar transport	0.289773	0.00108236	0.000336908	0.864721	0.684533	1	0.662646
GO:0009066	aspartate family amino acid metabolic process	0.180917	1.8186e-09	8.4897e-09	0.630799	1	1	1
GO:0009067	aspartate family amino acid biosynthetic process	0.805096	0.00260121	0.0428975	0.664418	1	1	1
GO:0009068	aspartate family amino acid catabolic process	0.211639	8.33643e-07	2.45693e-09	0.999993	1	0.774815	1
GO:0009100	glycoprotein metabolic process	0.890536	0.00683733	8.53757e-09	0.999993	1	0.999353	0.336208
GO:0009101	glycoprotein biosynthetic process	0.92691	0.00820772	2.84991e-09	0.999993	1	1	0.336208
GO:0009292	genetic transfer	0.930034	0.00977113	0.00514631	0.0624387	0.790911	1	0.335123
GO:0009294	DNA mediated transformation	0.930034	0.00977113	0.00514631	0.0624387	0.790911	1	0.335123
GO:0009559	embryo sac central cell differentiation	1	0.000486024	0.000389068	0.370539	0.983388	0.486737	0.223332
GO:0009581	detection of external stimulus	1	0.0438037	2.06073e-05	0.999993	1	0.997051	1
GO:0009746	response to hexose	0.353391	0.000552663	1.40024e-05	0.752407	1	0.653702	0.882359
GO:0009750	response to fructose	0.669594	0.000126961	3.28009e-06	0.904093	1	1	1
GO:0009856	pollination	1	0.006281	9.776e-05	0.959587	0.824155	1	1
GO:0009860	pollen tube growth	1	0.0104714	0.00706017	0.999993	0.948215	1	1
GO:0009900	dehiscence	0.0522552	0.000105947	1.76497e-05	0.0814474	0.762034	0.398686	0.202513
GO:0010039	response to iron ion	0.948552	0.0143167	0.000118827	0.999993	1	0.405493	0.55561
GO:0010101	post-embryonic root morphogenesis	1	0.00330912	0.0116381	0.810011	1	0.720359	0.091695
GO:0010102	lateral root morphogenesis	1	0.00330912	0.0116381	0.810011	1	0.720359	0.091695
GO:0010118	stomatal movement	0.310375	0.00565177	0.00347728	0.399226	1	0.33498	0.575557
GO:0010119	regulation of stomatal movement	0.55438	0.00638219	0.00114477	0.467969	0.397092	0.391976	0.480968
GO:0010187	negative regulation of seed germination	1	3.34243e-06	2.18658e-06	0.999993	1	1	0.0807332
GO:0010197	polar nucleus fusion	1	0.000486024	0.000389068	0.178491	0.983388	0.486737	0.223332
GO:0010647	positive regulation of cell communication	0.32221	0.000327032	0.00061353	0.195167	0.970251	0.0524354	0.57027
GO:0010769	regulation of cell morphogenesis involved in differentiation	1	0.00242127	0.0241948	0.959587	1	1	0.204723
GO:0016106	sesquiterpenoid biosynthetic process	1	2.31825e-05	8.96903e-07	0.445554	1	1	1
GO:0016926	protein desumoylation	0.207142	0.00100855	6.47839e-10	0.994375	1	1	1
GO:0032506	cytokinetic process	0.683425	0.0296719	3.463e-05	0.246927	1	1	0.952662
GO:0032940	secretion by cell	0.93314	0.00465462	9.93215e-05	0.999993	0.105128	0.116065	0.149044
GO:0034284	response to monosaccharide	0.167756	0.000113873	2.39094e-06	0.653086	1	0.653702	0.870737
GO:0034599	cellular response to oxidative stress	0.159212	2.53347e-09	2.43665e-07	0.10777	1	0.418031	0.982473
GO:0034614	cellular response to reactive oxygen species	0.432896	9.5257e-08	5.02459e-06	0.282655	1	0.418031	0.811407
GO:0036211	protein modification process	0.584569	0.0232232	0.000650665	0.865627	0.0730551	1	0.325955
GO:0036293	response to decreased oxygen levels	0.162586	0.000171899	0.000142588	0.999993	0.0844251	0.0937205	0.0565834
GO:0042044	fluid transport	0.780885	0.000318179	0.000147883	0.361471	1	0.861439	0.491149
GO:0042157	lipoprotein metabolic process	0.980545	1.07962e-07	1.37279e-09	0.974131	0.367813	0.940577	0.0682081
GO:0042158	lipoprotein biosynthetic process	0.980545	1.07962e-07	1.37279e-09	0.974131	0.367813	0.940577	0.0682081
GO:0042343	indole glucosinolate metabolic process	0.0561531	0.000176763	1.04139e-06	0.544701	0.739476	0.0636739	1
GO:0043161	proteasome-mediated ubiquitin-dependent protein catabolic process	0.110909	0.00565177	4.8924e-05	0.895216	0.85829	0.962812	0.336208
GO:0043413	macromolecule glycosylation	0.92691	0.0120328	8.45016e-09	0.999993	1	1	0.336208
GO:0043455	regulation of secondary metabolic process	0.167756	1.41804e-09	9.79142e-08	0.888613	1	1	1
GO:0043543	protein acylation	1	1.62019e-07	3.43751e-10	0.649673	0.383691	0.992273	0.062834
GO:0043648	dicarboxylic acid metabolic process	0.185927	0.0375255	0.0219168	0.42453	0.60007	0.785987	0.697983
GO:0044706	multi-multicellular organism process	1	0.006281	9.776e-05	0.959587	0.824155	1	1
GO:0044764	multi-organism cellular process	0.930034	0.00977113	0.00514631	0.0624387	0.790911	1	0.335123
GO:0046903	secretion	0.93314	0.00467448	0.000135569	0.999993	0.105128	0.116065	0.149044
GO:0048868	pollen tube development	1	0.016869	0.00669043	0.999993	0.751312	1	1
GO:0050665	hydrogen peroxide biosynthetic process	0.0561796	0.0238523	1.01466e-06	0.828731	1	1	1
GO:0051188	cofactor biosynthetic process	0.0686194	2.54102e-07	0.0439114	0.143554	1	0.750586	0.0591995
GO:0051552	flavone metabolic process	0.101307	0.0239137	0.00631097	0.999993	1	0.822132	1
GO:0051553	flavone biosynthetic process	0.124054	0.0239137	0.00631097	0.999993	1	0.822132	1
GO:0051554	flavonol metabolic process	0.101307	0.0239137	0.00631097	0.999993	1	0.822132	1
GO:0051555	flavonol biosynthetic process	0.124054	0.0239137	0.00631097	0.999993	1	0.822132	1
GO:0060284	regulation of cell development	1	0.00242127	0.0241948	0.959587	1	1	0.204723
GO:0061640	cytoskeleton-dependent cytokinesis	0.683425	0.0239503	1.64597e-05	0.203087	1	1	0.8675
GO:0070085	glycosylation	0.92691	0.0120328	8.45016e-09	0.999993	1	1	0.336208
GO:0070482	response to oxygen levels	0.162586	0.000171899	0.000237585	0.999993	0.0844251	0.0937205	0.0565834
GO:0070646	protein modification by small protein removal	0.172337	0.0244929	7.17602e-09	0.868863	1	1	0.831946
GO:0072665	protein localization to vacuole	0.260392	0.000192632	2.5274e-05	0.999993	0.636379	1	0.33114
GO:0072666	establishment of protein localization to vacuole	0.260392	0.000192632	2.5274e-05	0.999993	0.636379	1	0.33114
GO:0080092	regulation of pollen tube growth	1	0.000792646	0.000215994	0.959587	1	1	0.204723
GO:0097164	ammonium ion metabolic process	0.611171	0.00048682	0.00647315	0.267524	1	0.722398	1
GO:1902170	cellular response to reactive nitrogen species	1	0.000141739	0.000160316	0.968566	1	0.102968	0.406523
GO:1902410	mitotic cytokinetic process	0.683425	0.0296719	3.463e-05	0.246927	1	1	0.952662
GO:1903409	reactive oxygen species biosynthetic process	0.0561796	0.0238523	1.01466e-06	0.808852	1	1	1
GO:0006090	pyruvate metabolic process	0.762103	0.00261554	1	0.02187	0.634254	0.992273	1
GO:0006733	oxidoreduction coenzyme metabolic process	0.780052	1.23801e-09	0.513787	0.0102954	0.575096	0.326843	0.218104
GO:0008299	isoprenoid biosynthetic process	0.241552	9.28901e-06	0.705343	0.000510626	1	0.763428	0.810814
GO:0008610	lipid biosynthetic process	0.154052	1.43016e-09	0.257974	0.00462541	1	0.131948	0.0523217
GO:0016051	carbohydrate biosynthetic process	0.346575	4.02936e-09	0.328671	0.000261487	1	0.899664	0.134624
GO:0018193	peptidyl-amino acid modification	0.147295	0.0200044	0.0896772	2.17551e-07	1	1	0.962192
GO:0031407	oxylipin metabolic process	0.71968	0.00683733	0.153168	5.78071e-08	0.207951	0.163285	0.18111
GO:0031408	oxylipin biosynthetic process	1	0.000938962	0.0646634	5.78071e-08	0.207951	0.163285	0.206915
GO:0033692	cellular polysaccharide biosynthetic process	0.417109	0.0134011	1	0.0440136	1	1	1
GO:0034637	cellular carbohydrate biosynthetic process	0.137724	0.000321289	1	0.00811541	1	1	1
GO:0042181	ketone biosynthetic process	0.685697	0.000319315	1	0.0310624	1	1	0.71228
GO:0044262	cellular carbohydrate metabolic process	0.24834	0.000552663	1	0.0158705	1	1	1
GO:0044264	cellular polysaccharide metabolic process	0.601762	0.0393589	1	0.0184248	1	1	1
GO:0006091	generation of precursor metabolites and energy	1	4.39858e-05	1	0.528969	0.730587	4.12686e-07	0.130366
GO:0006633	fatty acid biosynthetic process	0.551262	0.0188011	0.817554	0.131491	1	0.017187	0.000179544
GO:0006793	phosphorus metabolic process	0.647532	0.00259578	0.855596	0.630799	0.182771	0.229822	0.000301475
GO:0009225	nucleotide-sugar metabolic process	0.105217	0.0378313	0.173932	0.535857	1	0.030653	1.3951e-05
GO:0009735	response to cytokinin	0.763389	0.029289	0.729092	0.379179	0.414432	0.479916	0.00756396
GO:0010015	root morphogenesis	1	0.0486504	0.75516	0.0657063	1	0.720359	0.0124465
GO:0010411	xyloglucan metabolic process	0.195428	0.0105078	0.482103	0.229354	1	1	0.00116324
GO:0040007	growth	1	0.00955516	1	0.999993	1	1	0.00434833
GO:0042180	cellular ketone metabolic process	0.988726	0.0163813	0.385713	0.833731	0.965852	1	0.0222315
GO:0044267	cellular protein metabolic process	0.553345	0.0129682	0.165648	0.536159	0.00314606	0.865619	1.0591e-07
GO:0000278	mitotic cell cycle	0.250446	0.0704972	0.00126272	0.000358593	0.854846	1	0.281342
GO:0006325	chromatin organization	0.302655	0.724082	0.0365419	4.5185e-07	0.806429	1	0.651974
GO:0006479	protein methylation	0.501788	0.711869	0.0443628	2.65166e-06	1	1	0.302148
GO:0007031	peroxisome organization	0.971271	0.442147	0.00078626	0.0307351	1	0.899664	1
GO:0007049	cell cycle	0.0793231	0.138955	0.00177341	1.13044e-05	0.230848	1	0.0779805
GO:0008213	protein alkylation	0.501788	0.711869	0.0443628	2.65166e-06	1	1	0.302148
GO:0010558	negative regulation of macromolecule biosynthetic process	0.873018	0.746315	0.0135843	0.0432525	1	1	1
GO:0010605	negative regulation of macromolecule metabolic process	0.739968	0.384082	0.00974916	0.00629371	1	1	1
GO:0010629	negative regulation of gene expression	0.715191	0.367318	0.00260146	0.00732146	0.983388	1	1
GO:0016458	gene silencing	0.49835	0.210319	0.00200358	0.00380137	1	1	0.610839
GO:0016571	histone methylation	0.501788	0.711869	0.042397	2.09532e-06	1	1	0.157471
GO:0018022	peptidyl-lysine methylation	0.345654	0.540855	0.0474718	2.25818e-06	1	1	0.41315
GO:0022402	cell cycle process	0.225588	0.216701	0.000363354	0.000682197	0.30811	1	0.119849
GO:0034968	histone lysine methylation	0.345654	0.540855	0.0474718	2.25818e-06	1	1	0.22793
GO:0040029	regulation of gene expression, epigenetic	0.673483	0.239689	0.00316713	0.040541	1	1	0.891905
GO:0045814	negative regulation of gene expression, epigenetic	0.599834	0.409747	0.0254412	0.0461125	1	1	0.379014
GO:0051276	chromosome organization	0.195428	0.570516	0.00674474	3.03463e-07	0.955324	1	0.366272
GO:1903047	mitotic cell cycle process	0.473693	0.0720028	2.94853e-05	0.00232123	1	1	0.72109
GO:2000113	negative regulation of cellular macromolecule biosynthetic process	0.873018	0.746315	0.0135843	0.0432525	1	1	1
GO:0006007	glucose catabolic process	0.93314	1	0.049123	0.354101	0.185579	0.0125565	6.97598e-05
GO:0006995	cellular response to nitrogen starvation	1	0.477914	0.00272378	0.999993	0.000867502	0.167864	0.407532
GO:0007010	cytoskeleton organization	0.934921	0.200723	0.0235733	0.229454	1	1	0.039193
GO:0009816	defense response to bacterium, incompatible interaction	0.0784344	0.141109	6.4065e-08	0.999993	0.393296	0.0302446	0.00463739
GO:0015980	energy derivation by oxidation of organic compounds	1	0.143707	0.0234547	0.999993	0.317252	1.13638e-09	0.00287612
GO:0019320	hexose catabolic process	0.93314	1	0.049123	0.354101	0.361592	0.0639994	0.000208202
GO:0034655	nucleobase-containing compound catabolic process	0.0753592	0.0504699	0.0136299	0.3859	0.271415	0.108475	1.54713e-06
GO:0045333	cellular respiration	1	0.143707	0.0234547	0.999993	0.317252	1.13638e-09	0.00287612
GO:0046365	monosaccharide catabolic process	0.93314	1	0.049123	0.354101	0.361592	0.0639994	0.000208202
GO:0048229	gametophyte development	1	0.230887	0.00970294	0.0744223	1	1	6.65141e-05
GO:0071241	cellular response to inorganic substance	0.891449	0.0520498	0.000852414	0.999993	0.592781	0.0192857	0.274539
GO:0071281	cellular response to iron ion	0.940241	0.561832	0.0324485	0.999993	0.873743	0.0169929	0.359081
GO:0006220	pyrimidine nucleotide metabolic process	0.795169	1	0.879552	0.0296546	0.462026	0.899664	4.11336e-07
GO:0006221	pyrimidine nucleotide biosynthetic process	0.795169	1	0.879552	0.0296546	0.462026	0.899664	4.11336e-07
GO:0006753	nucleoside phosphate metabolic process	0.088041	0.623813	1	1.4684e-06	0.125508	0.0114111	1.91904e-07
GO:0006766	vitamin metabolic process	0.0784344	0.401975	1	0.0114587	1	0.73603	0.00434833
GO:0006839	mitochondrial transport	0.382574	1	1	0.00611383	1	1	0.000447971
GO:0007292	female gamete generation	0.692173	1	0.43437	0.00630578	1	1	0.0420705
GO:0009057	macromolecule catabolic process	0.0545875	0.056776	0.248366	0.0461125	0.354212	0.305117	0.000402734
GO:0009117	nucleotide metabolic process	0.088041	0.581803	1	1.4684e-06	0.148056	0.0114111	3.00956e-07
GO:0009218	pyrimidine ribonucleotide metabolic process	0.795169	1	0.955383	0.0330511	0.462026	0.899664	4.11336e-07
GO:0009220	pyrimidine ribonucleotide biosynthetic process	0.795169	1	0.955383	0.0330511	0.462026	0.899664	4.11336e-07
GO:0009561	megagametogenesis	0.790885	1	0.0867582	0.00822996	1	1	0.0349406
GO:0019693	ribose phosphate metabolic process	1	0.0556086	1	0.0474848	0.0674031	0.0194193	9.30494e-05
GO:0033365	protein localization to organelle	1	0.624517	0.572665	0.0358722	0.96069	1	0.0367881
GO:0044085	cellular component biogenesis	0.835591	0.0719934	1	0.000121044	1	0.606626	0.00754669
GO:0072527	pyrimidine-containing compound metabolic process	0.470866	1	1	0.0346105	0.505216	0.520011	1.77957e-07
GO:0072528	pyrimidine-containing compound biosynthetic process	0.154454	1	1	0.0225918	0.462026	0.899664	4.11336e-07
GO:0072594	establishment of protein localization to organelle	1	0.52755	0.643411	0.0322744	0.874385	1	0.0277996
GO:0080090	regulation of primary metabolic process	0.260392	0.343425	1	0.0150628	1	0.13651	0.0267401
GO:0090407	organophosphate biosynthetic process	0.38598	1	1	6.09455e-05	0.836528	0.227411	0.0102457
GO:0000041	transition metal ion transport	4.74681e-06	0.0089068	9.77452e-08	0.999993	0.504013	0.161397	0.346363
GO:0006560	proline metabolic process	0.00153379	1.03006e-06	9.41955e-08	0.999993	0.95762	1	0.091695
GO:0006635	fatty acid beta-oxidation	1.05418e-05	0.000149992	4.39372e-13	0.343973	1	0.572158	0.827437
GO:0006855	drug transmembrane transport	0.0020192	0.000276137	5.32852e-05	0.999993	0.756613	0.757982	1
GO:0006875	cellular metal ion homeostasis	0.0061768	0.00883173	0.0449146	0.786692	1	1	0.767225
GO:0006888	ER to Golgi vesicle-mediated transport	4.72093e-05	0.0141176	1.85983e-09	0.999993	1	0.523575	0.750626
GO:0009062	fatty acid catabolic process	9.73239e-08	2.10759e-05	3.46452e-11	0.898801	1	0.204517	0.524564
GO:0009063	cellular amino acid catabolic process	6.48263e-13	8.51376e-17	1.70538e-18	0.0846403	1	0.0747236	0.0534472
GO:0009064	glutamine family amino acid metabolic process	0.00182231	3.60801e-07	3.21554e-11	0.999993	1	1	0.529913
GO:0009073	aromatic amino acid family biosynthetic process	2.21647e-07	3.8447e-10	0.00774554	0.572105	0.942228	0.167388	0.109632
GO:0009084	glutamine family amino acid biosynthetic process	0.0121184	3.17966e-13	4.7406e-16	0.999993	1	1	0.091695
GO:0009267	cellular response to starvation	2.77115e-05	0.000738313	2.8711e-08	0.999993	0.880492	0.20765	0.987331
GO:0009625	response to insect	2.70465e-06	3.59674e-15	1.34921e-20	0.351974	1	0.576436	0.484205
GO:0009683	indoleacetic acid metabolic process	1.01389e-07	1.17972e-10	5.69627e-08	0.0846403	0.983388	0.462595	0.0815405
GO:0009684	indoleacetic acid biosynthetic process	1.01389e-07	1.02594e-09	2.35195e-07	0.063617	0.924445	0.462595	0.0815405
GO:0009838	abscission	3.0642e-05	0.00725033	0.000284512	0.904576	1	0.964901	0.136722
GO:0009850	auxin metabolic process	4.52104e-08	2.71404e-12	9.9099e-10	0.0865027	1	0.400921	0.0883988
GO:0009851	auxin biosynthetic process	2.95517e-06	3.3724e-07	1.92714e-05	0.0846403	1	0.742019	0.208236
GO:0009891	positive regulation of biosynthetic process	0.00955213	0.000178639	0.00756872	0.235962	0.515633	0.621803	0.969883
GO:0009893	positive regulation of metabolic process	0.0109782	0.000867598	0.0219972	0.255365	0.526376	0.899664	1
GO:0009991	response to extracellular stimulus	7.69178e-07	5.48911e-07	6.73345e-09	0.999993	0.976776	0.145811	1
GO:0010286	heat acclimation	1.98916e-06	0.0017486	0.00478908	0.76367	0.636379	1	1
GO:0015893	drug transport	0.0464845	0.00170627	0.000142588	0.999993	1	1	1
GO:0016042	lipid catabolic process	1.38711e-07	6.19182e-07	7.54792e-16	0.999993	1	0.0632575	0.108891
GO:0016144	S-glycoside biosynthetic process	0.0233841	0.000360563	0.0029737	0.0606916	1	0.997051	1
GO:0019395	fatty acid oxidation	1.69758e-06	1.71141e-05	6.04884e-13	0.498591	1	0.353482	0.759793
GO:0019758	glycosinolate biosynthetic process	0.0233841	0.000360563	0.0029737	0.0606916	1	0.997051	1
GO:0019761	glucosinolate biosynthetic process	0.0233841	0.000360563	0.0029737	0.0606916	1	0.997051	1
GO:0031667	response to nutrient levels	2.56634e-06	2.50449e-05	2.73207e-09	0.999993	0.785064	0.113548	0.957245
GO:0031668	cellular response to extracellular stimulus	3.1349e-06	1.11016e-06	3.63523e-09	0.999993	1	0.294143	1
GO:0031669	cellular response to nutrient levels	1.6821e-05	6.79913e-05	1.09448e-09	0.999993	1	0.227411	1
GO:0042594	response to starvation	7.40566e-05	0.00182882	7.22281e-08	0.999993	0.96606	0.20765	0.987331
GO:0042631	cellular response to water deprivation	1.0352e-08	1.42905e-08	0.00206951	0.311704	1	1	1
GO:0043090	amino acid import	1.1251e-08	0.00345612	3.89008e-11	0.999993	1	0.078204	0.379712
GO:0044242	cellular lipid catabolic process	3.60148e-07	2.69075e-08	3.2445e-15	0.999993	1	0.121326	0.394171
GO:0046482	para-aminobenzoic acid metabolic process	1.90159e-05	0.00147039	9.28074e-07	0.803621	0.477771	0.265354	0.110136
GO:0051186	cofactor metabolic process	0.033592	5.60327e-19	0.000396021	0.414492	0.806429	0.227289	0.313268
GO:0055065	metal ion homeostasis	0.0190182	0.000147388	0.0040283	0.916493	1	1	0.994391
GO:0055074	calcium ion homeostasis	0.0438096	0.00125554	0.0168413	0.979288	1	0.944154	0.972017
GO:0071462	cellular response to water stimulus	1.0352e-08	1.42905e-08	0.00206951	0.311704	1	1	1
GO:0071470	cellular response to osmotic stress	0.000888858	3.94214e-08	2.65732e-06	0.173107	0.965852	1	0.206853
GO:0071496	cellular response to external stimulus	4.60417e-06	1.73157e-06	7.09185e-09	0.999993	1	0.294143	1
GO:0072329	monocarboxylic acid catabolic process	8.60999e-08	2.94768e-07	8.08448e-14	0.808852	1	0.0934424	0.386707
GO:0072507	divalent inorganic cation homeostasis	0.0480019	0.00048682	0.0319527	0.999993	1	1	1
GO:1901659	glycosyl compound biosynthetic process	0.00504649	0.00171082	0.00829554	0.08479	1	0.997051	1
GO:2000762	regulation of phenylpropanoid metabolic process	0.021319	8.32325e-05	0.00411116	0.999993	1	1	1
GO:0009106	lipoate metabolic process	0.0180943	0.122111	0.209887	0.00160247	0.871874	0.329596	0.0131337
GO:0009165	nucleotide biosynthetic process	0.00110086	0.887252	0.717338	1.43947e-05	0.139054	0.00323068	1.80413e-16
GO:0019222	regulation of metabolic process	0.0497729	0.334493	0.879807	0.021714	0.0855622	0.141729	0.0333014
GO:0055086	nucleobase-containing small molecule metabolic process	0.0016492	0.273709	1	1.93937e-06	0.205926	0.000630223	1.01927e-09
GO:1901293	nucleoside phosphate biosynthetic process	0.00110086	0.893517	0.699066	1.43947e-05	0.139054	0.00323068	1.80413e-16
GO:0006720	isoprenoid metabolic process	0.0359081	1.93375e-05	0.738945	0.00354216	1	0.708981	0.786729
GO:0009718	anthocyanin-containing compound biosynthetic process	1.07622e-08	1.79149e-05	0.234836	0.00030083	1	0.175199	0.188336
GO:0042135	neurotransmitter catabolic process	0.0143241	0.00429914	0.0506635	0.00380137	1	0.182458	0.0592862
GO:0042440	pigment metabolic process	0.000273796	2.61882e-05	0.6261	0.0271449	1	0.422394	1
GO:0006816	calcium ion transport	0.0195774	6.78346e-05	0.388284	0.623134	0.824155	0.865619	0.000109613
GO:0009743	response to carbohydrate	0.0103523	0.129256	0.00535145	0.0366104	1	0.575158	0.319977
GO:0010112	regulation of systemic acquired resistance	8.15383e-05	0.0588643	0.0117307	0.233178	0.0179662	6.14028e-05	0.000140282
GO:0010193	response to ozone	0.00211847	0.0566604	0.00350271	0.999993	0.034884	0.0154935	0.0445044
GO:1901136	carbohydrate derivative catabolic process	0.0103566	0.240748	0.0124638	0.828731	0.762901	0.00187621	0.621191
GO:1901137	carbohydrate derivative biosynthetic process	2.85481e-05	0.0946402	0.00528914	0.111701	0.954055	0.0188516	4.11336e-07
GO:0001676	long-chain fatty acid metabolic process	0.22133	0.0252001	0.022075	0.00232913	1	0.175199	0.161898
GO:0006730	one-carbon metabolic process	1	0.0126771	0.0250364	0.0231836	1	1	1
GO:0009834	plant-type secondary cell wall biogenesis	0.166238	1.56616e-08	4.94871e-12	3.30505e-11	0.762901	0.102968	1
GO:0010876	lipid localization	0.318175	0.0143285	0.00642316	0.0410992	1	0.52848	0.0705749
GO:0018205	peptidyl-lysine modification	0.127356	0.0216913	7.83811e-06	6.79094e-06	1	1	0.752928
GO:0042214	terpene metabolic process	0.725299	2.05108e-09	4.93575e-09	0.0473616	1	1	0.399001
GO:0044036	cell wall macromolecule metabolic process	0.232102	3.86038e-16	4.47268e-17	6.61352e-05	1	0.172902	0.692943
GO:0046246	terpene biosynthetic process	1	2.71812e-11	7.03316e-11	0.00169205	1	1	0.399001
GO:0048653	anther development	0.558383	8.1965e-06	0.026415	0.00324482	1	0.219335	0.0923455
GO:0051301	cell division	0.938418	0.0480211	0.00250388	0.0474431	1	1	0.674036
GO:1901568	fatty acid derivative metabolic process	1	2.43314e-07	0.0250292	0.000728403	0.541377	0.596285	0.844807
GO:0006096	glycolytic process	0.195428	3.31341e-11	3.8616e-11	0.424181	0.151404	0.00655849	5.97947e-08
GO:0006163	purine nucleotide metabolic process	0.162418	3.13982e-06	2.82035e-05	0.247217	0.0420354	0.000116433	7.55989e-12
GO:0006165	nucleoside diphosphate phosphorylation	0.195428	3.31341e-11	9.86289e-11	0.399226	0.151404	0.00655849	5.97947e-08
GO:0006457	protein folding	0.934343	2.32623e-16	2.29165e-23	0.703135	0.412572	0.579116	0.000108287
GO:0006468	protein phosphorylation	0.433913	1.46762e-05	5.97645e-08	0.988651	3.30745e-05	0.969143	0.245904
GO:0006498	N-terminal protein lipidation	0.980545	4.52698e-08	2.24432e-11	0.858148	0.367813	0.822132	0.039193
GO:0006499	N-terminal protein myristoylation	0.980545	4.52698e-08	2.24432e-11	0.858148	0.367813	0.822132	0.039193
GO:0006508	proteolysis	0.174115	0.00147039	2.22526e-12	0.0669732	0.0487324	0.160889	0.00340559
GO:0006511	ubiquitin-dependent protein catabolic process	0.474216	0.00247377	6.55373e-10	0.712499	0.155155	0.0934424	0.00623708
GO:0006638	neutral lipid metabolic process	0.780052	2.7887e-05	0.000175163	0.999993	1	0.0806147	0.0328489
GO:0006639	acylglycerol metabolic process	0.780052	2.7887e-05	0.000175163	0.999993	1	0.0806147	0.0328489
GO:0006694	steroid biosynthetic process	1	3.41976e-08	0.00351953	0.204075	1	0.264333	0.0130516
GO:0006754	ATP biosynthetic process	0.101307	1.70295e-10	2.43343e-10	0.279709	0.0952534	0.000602162	1.01073e-08
GO:0006757	ATP generation from ADP	0.195428	3.31341e-11	3.8616e-11	0.424181	0.151404	0.00655849	5.97947e-08
GO:0006825	copper ion transport	1	0.0379735	0.00661954	0.999993	0.396699	0.0395997	0.134624
GO:0006863	purine nucleobase transport	0.567041	0.0393589	0.0178612	0.806314	1	0.0153523	0.0222026
GO:0007030	Golgi organization	0.1253	1.65808e-12	1.49948e-07	0.461006	0.462026	0.899664	5.90834e-05
GO:0008202	steroid metabolic process	1	2.80351e-08	0.00566227	0.154449	1	0.116788	0.00844429
GO:0009123	nucleoside monophosphate metabolic process	0.26389	1.89932e-09	4.76636e-09	0.181358	0.0147379	4.0205e-05	3.08627e-10
GO:0009126	purine nucleoside monophosphate metabolic process	0.424709	3.27098e-10	1.7292e-09	0.181358	0.020552	4.0205e-05	6.86229e-10
GO:0009127	purine nucleoside monophosphate biosynthetic process	0.101307	1.66686e-08	5.77541e-08	0.169723	0.0471684	0.00042339	4.96904e-09
GO:0009132	nucleoside diphosphate metabolic process	0.195428	6.27677e-11	1.4313e-10	0.399226	0.258338	0.00278698	1.68963e-07
GO:0009135	purine nucleoside diphosphate metabolic process	0.195428	1.60371e-11	1.59873e-11	0.424181	0.199927	0.00356892	7.36776e-08
GO:0009141	nucleoside triphosphate metabolic process	0.424709	3.52337e-12	4.8808e-11	0.131552	0.0470488	7.90188e-05	1.89383e-09
GO:0009142	nucleoside triphosphate biosynthetic process	0.101307	1.16268e-10	3.48711e-10	0.103914	0.135133	0.000325167	1.52406e-08
GO:0009144	purine nucleoside triphosphate metabolic process	0.424709	2.71739e-12	1.07238e-11	0.324708	0.0470488	7.90188e-05	1.89383e-09
GO:0009145	purine nucleoside triphosphate biosynthetic process	0.101307	9.35552e-11	2.56013e-10	0.279504	0.135133	0.000325167	1.52406e-08
GO:0009150	purine ribonucleotide metabolic process	0.26389	7.73166e-10	1.45365e-08	0.313609	0.038385	2.99589e-05	9.8088e-10
GO:0009161	ribonucleoside monophosphate metabolic process	0.26389	1.89932e-09	4.76636e-09	0.181358	0.0147379	4.0205e-05	3.08627e-10
GO:0009166	nucleotide catabolic process	0.211639	3.31341e-11	3.8616e-11	0.424181	0.151404	0.00655849	5.97947e-08
GO:0009167	purine ribonucleoside monophosphate metabolic process	0.424709	3.27098e-10	1.7292e-09	0.181358	0.020552	4.0205e-05	6.86229e-10
GO:0009168	purine ribonucleoside monophosphate biosynthetic process	0.101307	1.66686e-08	5.77541e-08	0.169723	0.0471684	0.00042339	4.96904e-09
GO:0009179	purine ribonucleoside diphosphate metabolic process	0.195428	1.60371e-11	1.59873e-11	0.424181	0.199927	0.00356892	7.36776e-08
GO:0009185	ribonucleoside diphosphate metabolic process	0.195428	1.60371e-11	1.59873e-11	0.424181	0.199927	0.00356892	7.36776e-08
GO:0009199	ribonucleoside triphosphate metabolic process	0.424709	7.77542e-12	2.73783e-11	0.324708	0.0303042	0.000147541	1.09675e-09
GO:0009201	ribonucleoside triphosphate biosynthetic process	0.101307	1.70295e-10	5.80576e-10	0.279504	0.0952534	0.000602162	1.01073e-08
GO:0009205	purine ribonucleoside triphosphate metabolic process	0.424709	7.77542e-12	2.73783e-11	0.324708	0.0303042	0.000147541	1.09675e-09
GO:0009206	purine ribonucleoside triphosphate biosynthetic process	0.101307	1.70295e-10	5.80576e-10	0.279504	0.0952534	0.000602162	1.01073e-08
GO:0009314	response to radiation	0.92691	7.39275e-06	0.00597011	0.337212	1	0.53681	0.0146305
GO:0009416	response to light stimulus	0.470581	1.3227e-07	0.00068089	0.580489	1	0.262959	0.00679183
GO:0009555	pollen development	1	0.00341451	0.000189992	0.132918	0.462026	0.486737	2.59767e-05
GO:0009664	plant-type cell wall organization	1	1.79562e-06	0.0326463	0.180172	1	0.486737	0.000316812
GO:0009967	positive regulation of signal transduction	0.32221	0.0016576	0.00363385	0.424181	0.970251	0.0322869	0.314019
GO:0010311	lateral root formation	1	0.000850563	0.00206951	0.909421	1	0.647765	0.0335833
GO:0015851	nucleobase transport	0.567041	0.0393589	0.0178612	0.806314	1	0.0153523	0.0222026
GO:0016125	sterol metabolic process	1	8.72031e-07	0.0014525	0.0876734	1	0.189035	1.82966e-05
GO:0016126	sterol biosynthetic process	1	2.16576e-07	0.00082338	0.0597539	1	0.320815	0.000266146
[truncated: 341 more rows]

## Sheet: EF vs C-gene sets_down-noNA-sig
GO_ID	descriptions	At	Na-M	Na-S	Sd	Um-1h	Um-6h	Um-24h
[truncated: 828 more rows]

[truncated: 2 more sheets: EF vs F-gene sets_up-noNA-sig, EF vs F-gene sets_down-noNA-sig]
