# Supplementary material for: Arabidopsis, tobacco, nightshade and elm take insect eggs as herbivore alarm and show similar transcriptomic alarm responses
Source: Sci Rep. 2020 Oct 1;10:16281. doi: 10.1038/s41598-020-72955-y (PMC7530724; doi:10.1038/s41598-020-72955-y)
Supplement: Supplementary file 4 — Supplementary Table S2. [file 41598_2020_72955_MOESM4_ESM.xlsx]

## Sheet: Legend Table S2
Table S2 Abbreviations for gene sets depicted in Fig. 2 & 5.

## Sheet: E vs C_up
					GS-no.	GO_ID	descriptions	AT	NS	SD	UM1	UM6	UM24
				Generic stress responses	1	GO:0009056	catabolic process	6.72914e-15	9.82384e-14	2.81732e-08	3.58495e-05	4.25774e-07	0.00408568
				Generic stress responses	2	GO:0044248	cellular catabolic process	3.64439e-14	3.12553e-12	2.61908e-06	9.71208e-05	6.98846e-07	0.00118096
				Generic stress responses	3	GO:0051704	multi-organism process	3.34759e-120	2.72466e-07	1.4168e-05	2.01684e-07	4.00819e-11	2.05491e-05
				Generic stress responses	4	GO:0051716	cellular response to stimulus	6.6485e-87	6.37007e-12	0.000442051	2.71731e-06	0.0109854	0.000212924
				Generic stress responses	5	GO:0048583	regulation of response to stimulus	2.81331e-79	7.28328e-24	0.00054238	2.17909e-06	3.22193e-05	5.77838e-05
				Generic stress responses	6	GO:0048584	positive regulation of response to stimulus	1.82878e-05	8.41085e-05	0.526878	0.0480808	0.345964	0.523431
				Generic stress responses	7	GO:0048585	negative regulation of response to stimulus	4.65805e-66	5.27355e-24	0.0805926	0.00254255	0.00838855	0.000442106
				Generic stress responses	8	GO:0009605	response to external stimulus	1.56303e-101	8.57904e-22	6.70116e-05	1.31963e-08	1.70424e-09	3.19161e-09
				Generic stress responses	9	GO:0009719	response to endogenous stimulus	1.55459e-42	2.69472e-43	0.000257666	2.1182e-15	8.42828e-19	2.00032e-08
				Generic stress responses	10	GO:0071495	cellular response to endogenous stimulus	1.23599e-52	6.86149e-35	0.0890882	2.08823e-10	3.08687e-07	0.000556745
				Generic stress responses	11	GO:0033554	cellular response to stress	1.29335e-95	0.0464056	1.72378e-07	0.0172736	0.0299731	0.00045964
				Generic stress responses	12	GO:0032101	regulation of response to external stimulus	1.04999e-05	0.00484915	0.521345	0.000245211	0.110356	0.0270699
				Generic stress responses	13	GO:0080134	regulation of response to stress	2.12389e-93	3.39139e-16	6.70116e-05	4.05874e-06	7.93467e-05	2.45258e-06
				Generic stress responses	14	GO:0080135	regulation of cellular response to stress	2.19489e-69	1.61677e-16	0.000753107	0.00157958	0.000855328	0.0016068
				Generic stress responses	15	GO:0006952	defense response	7.00174e-169	3.63468e-21	5.13957e-05	8.23463e-11	2.4852e-06	3.47832e-10
				Generic stress responses	16	GO:0031347	regulation of defense response	3.04672e-94	3.13229e-18	9.91874e-05	6.11172e-07	5.05322e-05	2.00351e-07
				Generic stress responses	17	GO:0031348	negative regulation of defense response	8.28998e-78	3.62598e-19	0.0505907	0.00188727	0.0390745	1.28944e-05
				Generic stress responses	18	GO:0051606	detection of stimulus	2.76122e-32	2.76147e-11	0.138252	0.385572	0.00172658	0.0236439
			Abiotic	Generic stress responses	19	GO:0009628	response to abiotic stimulus	3.67472e-34	8.84951e-14	3.10595e-13	3.6243e-10	4.21985e-14	3.88634e-05
			Abiotic	Generic stress responses	20	GO:0010193	response to ozone	0.00265425	7.04156e-07	0.811193	0.0179937	0.00375449	0.226273
			Abiotic	Generic stress responses	21	GO:0071456	cellular response to hypoxia	0.000404033	0.00911359	0.02251	1	0.948706	0.331752
			Abiotic	Generic stress responses	22	GO:0071453	cellular response to oxygen levels	0.000404033	0.00192228	0.02251	1	0.948706	0.331752
			Abiotic	Generic stress responses	23	GO:0036294	cellular response to decreased oxygen levels	0.000404033	0.00192228	0.02251	1	0.948706	0.331752
			Abiotic	Generic stress responses	24	GO:0080167	response to karrikin	0.00837745	6.53163e-05	0.16904	0.896689	0.00135872	1
			Abiotic	Generic stress responses	25	GO:0009266	response to temperature stimulus	6.49599e-37	0.0977128	2.52639e-08	4.09633e-05	0.00146103	0.00217458
			Abiotic	Generic stress responses	26	GO:0009314	response to radiation	1.91243e-07	0.0116094	0.00198884	0.678519	0.0862557	1
			Abiotic	Generic stress responses	27	GO:0009416	response to light stimulus	9.47581e-08	0.000706608	0.00121026	0.595365	0.03825	0.685986
			Abiotic	Generic stress responses	28	GO:0009642	response to light intensity	6.8876e-35	0.533838	7.30684e-05	0.00205114	0.0161162	0.0171722
			Abiotic	Generic stress responses	29	GO:0009644	response to high light intensity	6.67917e-37	1	0.00324047	0.00188727	0.0172743	0.00803474
			Abiotic	Generic stress responses	30	GO:0009408	response to heat	1.32372e-36	1	5.75303e-07	0.00030818	0.103362	2.28185e-05
			Abiotic	Generic stress responses	31	GO:0009409	response to cold	6.02917e-08	5.72693e-05	0.00465676	0.012881	0.0143926	0.176615
			Abiotic	Generic stress responses	32	GO:0009414	response to water deprivation	3.27566e-17	6.28639e-18	4.93873e-06	1.22353e-05	1.46325e-10	0.00521599
			Abiotic	Generic stress responses	33	GO:0009415	response to water	9.39698e-17	2.41597e-17	1.1569e-06	1.17347e-05	2.04712e-10	0.00405327
			Abiotic	Generic stress responses	34	GO:0009611	response to wounding	9.77698e-22	2.30538e-17	1.09738e-18	4.77954e-14	4.72631e-16	4.72006e-08
			Abiotic	Generic stress responses	35	GO:0009651	response to salt stress	7.5367e-28	3.47159e-20	3.10034e-11	2.4077e-10	2.15458e-16	1.14465e-07
			Abiotic	Generic stress responses	36	GO:0006970	response to osmotic stress	3.91464e-26	1.45796e-20	2.8601e-10	1.32403e-11	1.17564e-17	3.42857e-07
			Abiotic	Generic stress responses	37	GO:0006972	hyperosmotic response	1.37291e-17	7.25266e-14	0.00581414	7.02386e-06	2.3194e-07	0.00709439
			Abiotic	Generic stress responses	38	GO:0042538	hyperosmotic salinity response	1.50388e-16	3.127e-14	0.115331	1.11783e-05	9.37653e-07	0.388986
			Abiotic	Generic stress responses	39	GO:0010035	response to inorganic substance	7.25267e-61	5.3678e-11	1.88717e-19	4.47931e-07	2.25412e-14	1.24284e-05
			Abiotic	Generic stress responses	40	GO:1901698	response to nitrogen compound	2.42176e-45	8.90362e-11	7.88374e-08	9.15873e-13	6.44883e-07	5.46126e-08
			Abiotic	Generic stress responses	41	GO:0009404	toxin metabolic process	1.7095e-23	4.47974e-11	0.0927424	9.71208e-05	0.000890577	0.00503845
			Abiotic	Generic stress responses	42	GO:0009407	toxin catabolic process	3.31552e-20	2.43607e-07	0.0603474	0.00191482	0.000997304	0.0688502
			Abiotic	Generic stress responses	43	GO:0009636	response to toxic substance	7.80398e-58	0.00178193	0.000588546	5.17911e-05	0.000285754	0.000946587
			Abiotic	Generic stress responses	44	GO:0098754	detoxification	4.03526e-20	4.3462e-06	0.0898674	0.00221387	0.00387282	0.151466
			Abiotic	Generic stress responses	45	GO:0017144	drug metabolic process	4.16834e-67	8.20326e-07	0.38812	5.4064e-05	0.00107105	3.18001e-05
			Abiotic	Generic stress responses	46	GO:0042493	response to drug	1.05781e-108	5.85696e-28	0.000181783	2.69763e-19	6.67488e-10	1.73335e-12
			Abiotic	Generic stress responses	47	GO:0035690	cellular response to drug	4.02703e-74	2.49018e-19	0.224745	0.0001687	0.0042738	0.000124124
			Abiotic	Generic stress responses	48	GO:0016999	antibiotic metabolic process	7.1529e-83	1.33301e-10	1	0.121914	0.511751	0.0307145
			Abiotic	Generic stress responses	49	GO:0017000	antibiotic biosynthetic process	4.69191e-80	8.9937e-08	0.168385	0.2751	0.301197	0.00101358
			Abiotic	Generic stress responses	50	GO:0046677	response to antibiotic	4.16781e-110	3.05303e-14	0.0324002	1.27802e-07	5.52669e-05	8.55174e-07
			Biotic	Generic stress responses	51	GO:0071236	cellular response to antibiotic	1.01096e-77	3.67595e-19	0.333703	7.65142e-05	0.00119203	0.000141472
			Biotic	Generic stress responses	52	GO:0009607	response to biotic stimulus	1.17248e-146	1.25389e-24	5.1838e-05	4.76985e-10	6.89881e-13	2.15574e-08
			Biotic	Generic stress responses	53	GO:0043207	response to external biotic stimulus	6.94336e-146	5.82967e-25	7.9671e-05	4.3109e-10	9.07104e-13	2.63221e-08
			Biotic	Generic stress responses	54	GO:0009595	detection of biotic stimulus	9.1672e-38	1.36015e-10	0.196745	0.264117	0.0109345	0.00158095
			Biotic	Generic stress responses	55	GO:0002831	regulation of response to biotic stimulus	1.37577e-05	0.00484915	0.426815	0.00022772	0.0287578	0.0188818
			Biotic	Generic stress responses	56	GO:0051707	response to other organism	6.94336e-146	5.82967e-25	7.9671e-05	4.3109e-10	9.07104e-13	2.63221e-08
			Biotic	Generic stress responses	57	GO:0098542	defense response to other organism	1.93356e-151	9.08122e-15	0.0119407	2.04571e-06	3.22193e-05	4.02564e-06
			Biotic	Generic stress responses	58	GO:0043900	regulation of multi-organism process	3.74211e-31	1.53077e-10	0.147	0.0808569	0.0017946	0.000969265
			Biotic	Generic stress responses	59	GO:0010200	response to chitin	4.36355e-39	5.98095e-31	0.00183699	1.57005e-21	2.11205e-10	4.32323e-12
			Biotic	Generic stress responses	60	GO:0009620	response to fungus	5.06312e-70	1.47781e-29	0.000124383	2.08004e-11	1.70316e-10	2.77387e-06
			Biotic	Generic stress responses	61	GO:0050832	defense response to fungus	2.44909e-68	5.1298e-19	0.00173126	0.00060716	0.000325503	6.47429e-05
			Biotic	Generic stress responses	62	GO:0009608	response to symbiont	0.018539	0.00337122	1	1	0.0473622	1
			Biotic	Generic stress responses	63	GO:0009610	response to symbiotic fungus	0.018539	0.0180556	1	1	0.0473622	1
			Biotic	Generic stress responses	64	GO:0009617	response to bacterium	1.2565e-63	1.88242e-24	0.00200748	2.14898e-05	1.43556e-05	7.4335e-05
			Biotic	Generic stress responses	65	GO:0042742	defense response to bacterium	2.28391e-58	9.96726e-22	0.00896632	4.27745e-05	7.19544e-05	0.00022793
			Biotic	Generic stress responses	66	GO:0009814	defense response, incompatible interaction	5.52774e-159	3.11755e-16	0.0220722	3.45754e-07	5.91474e-05	5.06212e-08
			Biotic	Generic stress responses	67	GO:0009816	defense response to bacterium, incompatible interaction	3.94972e-06	3.38992e-08	0.0125667	0.00838229	0.195428	0.2462
		Immune response	Biotic	Generic stress responses	68	GO:0006955	immune response	2.91024e-160	4.19102e-16	5.33049e-05	6.56411e-07	2.63726e-05	3.16008e-08
		Immune response	Biotic	Generic stress responses	69	GO:0050776	regulation of immune response	1.49664e-75	1.44078e-18	0.000181783	2.14898e-05	5.28735e-06	9.27745e-05
		Immune response	Biotic	Generic stress responses	70	GO:0002376	immune system process	2.14394e-160	2.4824e-16	7.64924e-06	1.09352e-09	3.63411e-06	1.03905e-09
		Immune response	Biotic	Generic stress responses	71	GO:0002682	regulation of immune system process	3.48952e-76	1.45933e-17	0.000129005	2.01945e-05	5.28735e-06	9.27745e-05
		Immune response	Biotic	Generic stress responses	72	GO:0002252	immune effector process	9.26255e-16	0.0105169	0.125882	0.00210569	0.0363512	0.00045964
		Immune response	Biotic	Generic stress responses	73	GO:0045087	innate immune response	2.91024e-160	1.91134e-16	3.87812e-05	5.68365e-07	2.63726e-05	3.21453e-08
		Immune response	Biotic	Generic stress responses	74	GO:0045088	regulation of innate immune response	7.48844e-76	9.06746e-19	0.000181783	2.14898e-05	5.28735e-06	9.27745e-05
		Immune response	Biotic	Generic stress responses	75	GO:0052542	defense response by callose deposition	0.00154796	4.30209e-07	0.0868809	0.00111823	0.623208	0.00565777
	Cell death/HR	Immune response	Biotic	Generic stress responses	76	GO:0008219	cell death	5.47169e-69	7.65155e-22	0.00055728	2.02577e-05	7.06446e-05	4.94276e-06
	Cell death/HR	Immune response	Biotic	Generic stress responses	77	GO:0010941	regulation of cell death	3.34935e-71	2.55916e-20	0.00103398	0.000181142	0.000155316	0.000132691
	Cell death/HR	Immune response	Biotic	Generic stress responses	78	GO:0060548	negative regulation of cell death	5.25742e-47	1.41796e-19	0.0114879	5.86285e-06	0.0159686	6.25104e-06
	Cell death/HR	Immune response	Biotic	Generic stress responses	79	GO:0012501	programmed cell death	4.1957e-70	1.23372e-18	0.000257666	0.000106371	0.000134192	5.77838e-05
	Cell death/HR	Immune response	Biotic	Generic stress responses	80	GO:0034050	host programmed cell death induced by symbiont	9.41034e-69	1.58259e-17	0.000396518	0.000237426	5.9121e-05	6.27676e-05
	Cell death/HR	Immune response	Biotic	Generic stress responses	81	GO:0043067	regulation of programmed cell death	2.17844e-68	3.09265e-19	0.000541578	0.000315036	0.00020905	0.000197402
	Cell death/HR	Immune response	Biotic	Generic stress responses	82	GO:0043069	negative regulation of programmed cell death	5.57404e-46	4.98652e-19	0.0117046	1.11783e-05	0.0205825	2.30689e-05
	Cell death/HR	Immune response	Biotic	Generic stress responses	83	GO:0007568	aging	3.3403e-06	2.50852e-17	0.00326936	0.505482	0.00327218	1
	Cell death/HR	Immune response	Biotic	Generic stress responses	84	GO:0010150	leaf senescence	4.1564e-05	6.14894e-07	0.93352	0.0138102	0.0116169	0.899651
	Cell death/HR	Immune response	Biotic	Generic stress responses	85	GO:0090693	plant organ senescence	4.1564e-05	6.14894e-07	0.93352	0.0138102	0.0116169	0.899651
	Cell death/HR	Immune response	Biotic	Generic stress responses	86	GO:0010363	regulation of plant-type hypersensitive response	7.45625e-70	2.25747e-18	0.000566877	0.000622867	9.58208e-05	0.000463391
	Cell death/HR	Immune response	Biotic	Generic stress responses	87	GO:0009626	plant-type hypersensitive response	9.41034e-69	1.58259e-17	0.000396518	0.000237426	5.9121e-05	6.27676e-05
Ox.burst	Cell death/HR	Immune response	Biotic	Generic stress responses	88	GO:0045730	respiratory burst	5.91282e-19	3.32899e-17	0.0879338	1.04948e-09	5.37918e-06	4.32605e-09
Ox.burst	Cell death/HR	Immune response	Biotic	Generic stress responses	89	GO:0002679	respiratory burst involved in defense response	5.91282e-19	3.32899e-17	0.0879338	1.04948e-09	5.37918e-06	4.32605e-09
Ox.burst	Cell death/HR	Immune response	Biotic	Generic stress responses	90	GO:0006979	response to oxidative stress	2.73019e-46	7.26831e-08	3.84543e-06	1.2619e-06	7.44886e-06	0.000132691
Ox.burst	Cell death/HR	Immune response	Biotic	Generic stress responses	91	GO:0000302	response to reactive oxygen species	8.1636e-43	0.0424316	0.00113467	0.000242546	0.0121539	0.00645166
Ox.burst	Cell death/HR	Immune response	Biotic	Generic stress responses	92	GO:2000377	regulation of reactive oxygen species metabolic process	5.92809e-45	6.53352e-10	1	0.290467	0.0235552	0.0282022
Ox.burst	Cell death/HR	Immune response	Biotic	Generic stress responses	93	GO:0000303	response to superoxide	3.81952e-05	0.000555132	0.884724	0.0442359	0.894468	1
Ox.burst	Cell death/HR	Immune response	Biotic	Generic stress responses	94	GO:0000305	response to oxygen radical	3.81952e-05	0.000555132	0.884724	0.0442359	0.894468	1
Ox.burst	Cell death/HR	Immune response	Biotic	Generic stress responses	95	GO:0042542	response to hydrogen peroxide	2.25942e-40	0.798423	0.0051636	0.00676659	0.156026	0.00405327
Ox.burst	Cell death/HR	Immune response	Biotic	Generic stress responses	96	GO:0010310	regulation of hydrogen peroxide metabolic process	9.53321e-48	1.69986e-09	1	0.377921	0.0401987	0.0296782
SAR	Cell death/HR	Immune response	Biotic	Generic stress responses	97	GO:0009627	systemic acquired resistance	6.91707e-146	2.39628e-10	0.221198	0.000119897	8.9853e-05	2.04842e-07
SAR	Cell death/HR	Immune response	Biotic	Generic stress responses	98	GO:0009862	systemic acquired resistance, salicylic acid mediated signaling pathway	1.27764e-58	2.82917e-14	0.78605	0.0829542	0.0385784	0.00479713
	UPR	Immune response	Biotic	Generic stress responses	99	GO:0030968	endoplasmic reticulum unfolded protein response	3.49201e-20	1.55157e-13	0.0998419	0.000842773	0.195428	0.0224543
	UPR	Immune response	Biotic	Generic stress responses	100	GO:0034976	response to endoplasmic reticulum stress	9.35115e-111	0.32127	7.76196e-10	0.00467685	0.00396933	0.000464623
	UPR	Immune response	Biotic	Generic stress responses	101	GO:0035966	response to topologically incorrect protein	1.92539e-22	2.37647e-09	0.00378302	0.00096349	0.00130631	0.137924
	UPR	Immune response	Biotic	Generic stress responses	102	GO:0035967	cellular response to topologically incorrect protein	1.15213e-20	9.11376e-14	0.0998419	0.000842773	0.195428	0.0224543
	UPR	Immune response	Biotic	Generic stress responses	103	GO:0006986	response to unfolded protein	1.15213e-20	9.11376e-14	0.0998419	0.000842773	0.195428	0.0224543
	UPR	Immune response	Biotic	Generic stress responses	104	GO:0034620	cellular response to unfolded protein	1.15213e-20	9.11376e-14	0.0998419	0.000842773	0.195428	0.0224543
	UPR	Immune response	Biotic	Generic stress responses	105	GO:0051788	response to misfolded protein	0.0061949	1	0.0022336	0.198116	0.00214108	0.866815
				Hormone	106	GO:0042445	hormone metabolic process	6.85376e-53	6.01284e-23	8.4857e-07	1.0389e-12	2.75519e-11	6.25104e-06
				Hormone	107	GO:0042446	hormone biosynthetic process	1.4785e-62	3.24093e-25	2.62912e-05	1.0389e-12	3.78784e-08	3.69818e-06
				Hormone	108	GO:0042447	hormone catabolic process	0.893195	0.0359102	0.00509229	1	0.012297	1
				Hormone	109	GO:0010817	regulation of hormone levels	5.76193e-39	6.16421e-20	3.59547e-08	7.07337e-13	3.43255e-13	1.28944e-05
				Hormone	110	GO:0032870	cellular response to hormone stimulus	2.97323e-53	6.75623e-34	0.0970102	4.8822e-10	4.25774e-07	0.00107183
				Hormone	111	GO:0009755	hormone-mediated signaling pathway	1.0586e-31	2.43529e-32	0.0850638	2.40553e-08	5.48708e-06	0.00718292
				Hormone	112	GO:0009725	response to hormone	8.18732e-43	1.00612e-42	0.000250196	5.33013e-15	1.0171e-18	3.13633e-08
			ABA	Hormone	113	GO:0009737	response to abscisic acid	2.10375e-21	2.70226e-19	0.0356174	3.6243e-10	2.75537e-12	0.00120517
			ABA	Hormone	114	GO:0071215	cellular response to abscisic acid stimulus	4.82102e-17	2.3463e-21	0.10759	1.61298e-11	7.25823e-10	0.000442106
			ABA	Hormone	115	GO:0009738	abscisic acid-activated signaling pathway	7.8601e-19	2.15449e-23	0.121736	4.76985e-10	2.75999e-08	0.000769081
			ET	Hormone	116	GO:0009692	ethylene metabolic process	2.8948e-12	5.34075e-17	0.864374	2.15823e-08	0.000903516	0.00278555
			ET	Hormone	117	GO:0009693	ethylene biosynthetic process	2.8948e-12	5.34075e-17	0.864374	2.15823e-08	0.000903516	0.00278555
			ET	Hormone	118	GO:0009723	response to ethylene	1.08134e-18	9.63178e-20	0.000601613	3.23869e-07	1.70424e-09	5.77838e-05
			ET	Hormone	119	GO:0071369	cellular response to ethylene stimulus	6.23835e-06	8.15912e-12	0.121736	0.000504634	0.00698281	0.00101916
			ET	Hormone	120	GO:0009873	ethylene-activated signaling pathway	6.1006e-06	3.17594e-12	0.168025	0.000243495	0.00607781	0.00310018
			JA	Hormone	121	GO:0009694	jasmonic acid metabolic process	1.19942e-05	1.46227e-09	1.10466e-11	1.06455e-13	4.72631e-16	6.96116e-06
			JA	Hormone	122	GO:0009695	jasmonic acid biosynthetic process	4.96992e-08	2.59835e-10	4.87004e-09	1.07192e-11	1.59555e-12	5.26485e-06
			JA	Hormone	123	GO:0009753	response to jasmonic acid	3.39789e-52	2.4824e-16	2.00616e-05	6.46064e-11	2.17241e-12	6.71029e-07
			JA	Hormone	124	GO:0071395	cellular response to jasmonic acid stimulus	3.52297e-48	4.13743e-13	0.0383836	4.98714e-06	5.96775e-05	0.000176789
			JA	Hormone	125	GO:0009867	jasmonic acid mediated signaling pathway	3.52297e-48	4.13743e-13	0.0383836	4.98714e-06	5.96775e-05	0.000176789
			SA	Hormone	126	GO:0009696	salicylic acid metabolic process	1.08841e-89	1.05871e-10	0.217968	0.00498915	0.018911	4.80861e-06
			SA	Hormone	127	GO:0009697	salicylic acid biosynthetic process	2.26148e-91	8.24426e-11	0.191201	0.00139295	0.0652434	1.70842e-06
			SA	Hormone	128	GO:0009751	response to salicylic acid	1.66472e-75	2.66322e-22	0.296975	1.81692e-05	0.000754436	0.000420727
			SA	Hormone	129	GO:0071446	cellular response to salicylic acid stimulus	1.52468e-75	1.86576e-20	0.247632	6.01411e-05	0.0007587	0.000139595
			SA	Hormone	130	GO:0009863	salicylic acid mediated signaling pathway	1.12789e-76	1.43816e-20	0.221492	8.1456e-05	0.000927287	0.000297576
				Matabolism	131	GO:0070887	cellular response to chemical stimulus	1.17318e-58	9.63178e-20	0.00477171	4.35053e-07	0.000247585	0.00803474
				Matabolism	132	GO:0043094	cellular metabolic compound salvage	0.0130986	1	0.000377316	0.350918	0.0111908	1
				Matabolism	133	GO:0044281	small molecule metabolic process	4.42547e-47	0.195125	3.10595e-13	8.1334e-08	7.86071e-07	0.0147853
				Matabolism	134	GO:0044283	small molecule biosynthetic process	2.12322e-45	0.0115951	1.33415e-08	3.6243e-10	7.12523e-06	7.71564e-07
				Matabolism	135	GO:0044282	small molecule catabolic process	0.000190428	9.65451e-05	0.0157259	0.330034	0.0324105	0.804088
				Matabolism	136	GO:0001101	response to acid chemical	2.97958e-73	1.23724e-33	8.40716e-11	7.14628e-15	2.18651e-18	2.98999e-07
				Matabolism	137	GO:0071229	cellular response to acid chemical	4.45551e-65	1.05493e-32	0.00819769	2.4077e-10	2.75999e-08	1.25807e-05
				Matabolism	138	GO:1901575	organic substance catabolic process	0.000171208	3.62368e-07	1.5107e-07	0.00778603	2.99264e-05	0.0484384
				Matabolism	139	GO:0010033	response to organic substance	1.51553e-55	2.80861e-42	2.01646e-07	1.1339e-19	1.02778e-21	2.63221e-08
				Matabolism	140	GO:0071310	cellular response to organic substance	1.61439e-53	6.9931e-21	0.0825597	5.00411e-08	0.000136291	0.010828
				Matabolism	141	GO:0006082	organic acid metabolic process	1.10627e-37	4.46986e-12	7.38637e-08	6.07674e-07	0.000355687	0.0604906
				Matabolism	142	GO:0016053	organic acid biosynthetic process	2.49116e-51	1.31661e-05	2.63605e-08	4.34486e-09	0.000181895	1.02545e-05
				Matabolism	143	GO:0016054	organic acid catabolic process	0.00276165	5.88207e-06	0.00687937	0.635166	0.212043	1
				Matabolism	144	GO:1901362	organic cyclic compound biosynthetic process	4.51318e-19	0.930264	1.93813e-07	0.103839	0.000266479	0.764578
				Matabolism	145	GO:0014070	response to organic cyclic compound	1.39522e-47	3.08586e-14	0.151597	1.85625e-05	0.0197922	0.00649753
				Matabolism	146	GO:0071407	cellular response to organic cyclic compound	5.65574e-59	6.29114e-07	0.374082	0.00608874	0.304707	0.039319
				Matabolism	147	GO:1901615	organic hydroxy compound metabolic process	9.16155e-41	0.00131506	2.30542e-05	0.205618	0.0640811	0.384568
				Matabolism	148	GO:1901617	organic hydroxy compound biosynthetic process	4.0312e-42	0.000100243	2.61908e-06	0.0924703	0.128223	0.159506
				Matabolism	149	GO:1901700	response to oxygen-containing compound	4.60424e-82	5.00758e-35	1.39649e-12	2.69763e-19	7.0151e-23	3.55422e-10
				Matabolism	150	GO:1901701	cellular response to oxygen-containing compound	2.34564e-58	6.37845e-21	0.0253294	3.41371e-08	1.43992e-05	0.00045964
				Matabolism	151	GO:0046394	carboxylic acid biosynthetic process	2.49116e-51	1.31661e-05	2.63605e-08	4.34486e-09	0.000181895	1.02545e-05
				Matabolism	152	GO:0032787	monocarboxylic acid metabolic process	1.85779e-50	1.78998e-15	2.35932e-07	6.94729e-06	0.000218584	5.77838e-05
				Matabolism	153	GO:0072330	monocarboxylic acid biosynthetic process	1.53852e-70	1.21454e-09	3.73093e-08	6.09655e-10	1.01266e-06	7.56747e-11
				Matabolism	154	GO:1901361	organic cyclic compound catabolic process	0.000324186	0.000115944	6.70116e-05	0.109113	0.00527267	0.00503873
				Matabolism	155	GO:0018958	phenol-containing compound metabolic process	1.08706e-90	3.34201e-11	0.235709	0.00508762	0.00843361	1.37848e-05
				Matabolism	156	GO:0046189	phenol-containing compound biosynthetic process	6.66743e-91	8.24426e-11	0.20164	0.0027931	0.0539058	6.08893e-06
				Matabolism	157	GO:0042537	benzene-containing compound metabolic process	4.83242e-89	1.24582e-14	0.125889	0.0039694	0.0125393	1.25807e-05
				Matabolism	158	GO:0043449	cellular alkene metabolic process	2.8948e-12	5.34075e-17	0.864374	2.15823e-08	0.000903516	0.00278555
				Matabolism	159	GO:0043450	alkene biosynthetic process	2.8948e-12	5.34075e-17	0.864374	2.15823e-08	0.000903516	0.00278555
				Matabolism	160	GO:1900673	olefin metabolic process	2.8948e-12	5.34075e-17	0.864374	2.15823e-08	0.000903516	0.00278555
				Matabolism	161	GO:1900674	olefin biosynthetic process	2.8948e-12	5.34075e-17	0.864374	2.15823e-08	0.000903516	0.00278555
				Matabolism	162	GO:0010583	response to cyclopentenone	0.00109251	0.000721378	0.0132774	0.0147748	0.013875	0.033747
				Matabolism	163	GO:0046395	carboxylic acid catabolic process	0.00276165	5.88207e-06	0.00687937	0.635166	0.212043	1
				Matabolism	164	GO:0019752	carboxylic acid metabolic process	2.76597e-39	2.50993e-11	4.04275e-09	4.46193e-07	0.000314725	0.0347365
				Matabolism	165	GO:0072329	monocarboxylic acid catabolic process	0.0232398	5.17923e-05	0.0191769	0.756586	0.187658	1
				Matabolism	166	GO:0009308	amine metabolic process	0.00289628	0.00902433	5.43218e-05	0.105532	0.0605949	0.400971
				Matabolism	167	GO:0009310	amine catabolic process	0.000120027	0.00998797	0.000203832	0.119314	0.0484827	0.771467
				Matabolism	168	GO:0044106	cellular amine metabolic process	1.97682e-05	0.000264501	1.03131e-05	0.156091	0.142985	0.646954
				Matabolism	169	GO:0006576	cellular biogenic amine metabolic process	4.29744e-06	0.00273183	2.60628e-06	0.113201	0.0549352	0.646954
				Matabolism	170	GO:0042402	cellular biogenic amine catabolic process	0.000120027	0.00998797	0.000203832	0.119314	0.0484827	0.771467
				Matabolism	171	GO:0044271	cellular nitrogen compound biosynthetic process	4.75321e-05	1	0.000421528	0.177551	0.000517217	0.597079
				Matabolism	172	GO:0044270	cellular nitrogen compound catabolic process	0.000487702	0.000394578	0.000183531	0.0647002	0.0180763	0.00765655
				Matabolism	173	GO:0019637	organophosphate metabolic process	3.03208e-10	1	0.000140552	0.222212	0.0301253	0.40848
				Matabolism	174	GO:0090407	organophosphate biosynthetic process	8.88458e-13	1	0.000168846	0.24946	0.0261697	0.195576
				Matabolism	175	GO:0046434	organophosphate catabolic process	0.00365845	0.656455	0.0022336	0.161558	0.00771996	0.00108435
			Nucleoside & -tide	Matabolism	176	GO:0006753	nucleoside phosphate metabolic process	2.14734e-16	1	2.97111e-08	0.0231807	5.55736e-05	0.0770896
			Nucleoside & -tide	Matabolism	177	GO:1901293	nucleoside phosphate biosynthetic process	5.26722e-24	1	2.29494e-10	0.0050291	8.06767e-07	0.00773597
			Nucleoside & -tide	Matabolism	178	GO:0009124	nucleoside monophosphate biosynthetic process	0.0380214	0.47578	0.000382778	0.00874923	0.000325503	0.00025497
			Nucleoside & -tide	Matabolism	179	GO:0009156	ribonucleoside monophosphate biosynthetic process	0.0380214	0.47578	0.000382778	0.00874923	0.000325503	0.00025497
			Nucleoside & -tide	Matabolism	180	GO:0009117	nucleotide metabolic process	2.14734e-16	1	2.97111e-08	0.0336583	5.55736e-05	0.0613169
			Nucleoside & -tide	Matabolism	181	GO:0009165	nucleotide biosynthetic process	5.26722e-24	1	2.29494e-10	0.0050291	8.06767e-07	0.00773597
			Nucleoside & -tide	Matabolism	182	GO:0009259	ribonucleotide metabolic process	1.55363e-18	1	5.69382e-10	0.000651596	1.12623e-07	0.00156526
			Nucleoside & -tide	Matabolism	183	GO:0009260	ribonucleotide biosynthetic process	5.87809e-21	1	4.43313e-10	0.00240959	4.54265e-07	0.00251156
			Nucleoside & -tide	Matabolism	184	GO:0019693	ribose phosphate metabolic process	5.19904e-14	1	1.12106e-05	0.0663556	0.000159965	0.0473769
			Nucleoside & -tide	Matabolism	185	GO:0046390	ribose phosphate biosynthetic process	5.87809e-21	1	4.43313e-10	0.00240959	4.54265e-07	0.00251156
			Nucleoside & -tide	Matabolism	186	GO:0034654	nucleobase-containing compound biosynthetic process	0.0119091	1	0.0161265	0.237518	0.000708809	0.860272
			Nucleoside & -tide	Matabolism	187	GO:0055086	nucleobase-containing small molecule metabolic process	1.13132e-13	1	1.29865e-11	0.0235134	5.9121e-05	0.229257
			Nucleoside & -tide	Matabolism	188	GO:0019363	pyridine nucleotide biosynthetic process	0.0125604	0.248719	0.000329437	0.071737	0.00119203	0.000242731
			Nucleoside & -tide	Matabolism	189	GO:0006220	pyrimidine nucleotide metabolic process	9.69003e-24	1	9.56712e-10	0.328101	9.06269e-05	0.27826
			Nucleoside & -tide	Matabolism	190	GO:0006221	pyrimidine nucleotide biosynthetic process	9.69003e-24	1	9.56712e-10	0.328101	9.06269e-05	0.27826
			Nucleoside & -tide	Matabolism	191	GO:0009218	pyrimidine ribonucleotide metabolic process	9.69003e-24	1	2.38694e-09	0.328101	2.63726e-05	0.27826
			Nucleoside & -tide	Matabolism	192	GO:0009220	pyrimidine ribonucleotide biosynthetic process	9.69003e-24	1	2.38694e-09	0.328101	2.63726e-05	0.27826
			Nucleoside & -tide	Matabolism	193	GO:0072527	pyrimidine-containing compound metabolic process	1.25767e-22	1	2.63605e-08	0.410257	0.000181457	0.456143
			Nucleoside & -tide	Matabolism	194	GO:0072528	pyrimidine-containing compound biosynthetic process	8.53273e-24	1	3.93838e-09	0.328101	9.06269e-05	0.27826
			Nucleoside & -tide	Matabolism	195	GO:0072522	purine-containing compound biosynthetic process	5.31985e-05	1	8.32365e-05	0.00819096	0.00162085	0.00290021
			Nucleoside & -tide	Matabolism	196	GO:0006164	purine nucleotide biosynthetic process	7.50389e-06	1	0.000142615	0.00770453	0.00431244	0.00251372
			Nucleoside & -tide	Matabolism	197	GO:0072521	purine-containing compound metabolic process	0.0019996	1	0.00026889	0.00363318	0.000183645	0.00163615
			Nucleoside & -tide	Matabolism	198	GO:0009127	purine nucleoside monophosphate biosynthetic process	0.0380214	0.47578	0.000382778	0.00782474	0.000325503	0.000159212
			Nucleoside & -tide	Matabolism	199	GO:0009168	purine ribonucleoside monophosphate biosynthetic process	0.0380214	0.47578	0.000382778	0.00782474	0.000325503	0.000159212
			Nucleoside & -tide	Matabolism	200	GO:0006163	purine nucleotide metabolic process	0.000212774	1	0.000150873	0.00240959	0.000805768	0.0011479
			Nucleoside & -tide	Matabolism	201	GO:0009152	purine ribonucleotide biosynthetic process	0.0195826	0.578587	0.00042423	0.00608874	0.000166971	0.000178951
			Nucleoside & -tide	Matabolism	202	GO:0051193	regulation of cofactor metabolic process	9.24254e-45	1.42371e-08	0.939824	0.385572	0.0594054	0.0206192
			Nucleoside & -tide	Matabolism	203	GO:0072525	pyridine-containing compound biosynthetic process	0.00433248	0.283605	0.000468631	0.0631865	0.00518992	0.00112847
			Nucleoside & -tide	Matabolism	204	GO:0019359	nicotinamide nucleotide biosynthetic process	0.0271315	0.73542	0.000233214	0.071737	0.00119203	0.000242731
				Matabolism	205	GO:1901566	organonitrogen compound biosynthetic process	2.15832e-22	1	2.64523e-08	0.047762	0.000685198	0.816208
				Matabolism	206	GO:1901565	organonitrogen compound catabolic process	0.022191	0.0105169	1.37761e-05	0.00742122	7.99314e-06	0.0882367
				Matabolism	207	GO:0010243	response to organonitrogen compound	2.42558e-41	2.27061e-29	0.00109752	6.48688e-20	6.56763e-10	4.32323e-12
				Matabolism	208	GO:0097305	response to alcohol	2.10375e-21	2.70226e-19	0.0356174	3.6243e-10	2.75537e-12	0.00120517
				Matabolism	209	GO:0097306	cellular response to alcohol	4.82102e-17	2.3463e-21	0.10759	1.61298e-11	7.25823e-10	0.000442106
		Regulation of expression		Matabolism	210	GO:0032259	methylation	9.77991e-08	1	0.00058009	0.538432	0.0103353	0.866815
		Regulation of expression		Matabolism	211	GO:0043414	macromolecule methylation	9.77991e-08	1	0.000835267	0.538432	0.0103353	0.866815
		Regulation of expression	RNA	Matabolism	212	GO:0001510	RNA methylation	9.19323e-26	1	5.34555e-12	0.0480808	9.04191e-08	0.0262167
			Protein	Matabolism	213	GO:0006457	protein folding	3.98385e-32	1	1.88458e-06	0.00659498	0.675353	0.11674
			Protein	Matabolism	214	GO:0010498	proteasomal protein catabolic process	0.00212896	1	1.17833e-05	0.121799	0.000805768	0.0183497
			Protein	Matabolism	215	GO:0043248	proteasome assembly	0.0061949	1	0.0022336	0.198116	0.00214108	0.866815
			Protein	Matabolism	216	GO:0080129	proteasome core complex assembly	0.00314937	0.726031	0.000120022	0.00210569	9.22159e-06	1
			Lipid	Matabolism	217	GO:0033993	response to lipid	1.49499e-06	6.75193e-26	0.00560888	4.58523e-10	3.22825e-10	0.00327909
			Lipid	Matabolism	218	GO:0071396	cellular response to lipid	1.16296e-09	8.22225e-24	0.0439479	3.88182e-09	8.62693e-07	0.0492126
			Lipid	Matabolism	219	GO:0030258	lipid modification	0.000403495	3.92438e-06	7.8834e-06	0.498327	0.223157	0.866815
			Lipid	Matabolism	220	GO:0034440	lipid oxidation	0.000328627	5.36027e-06	8.78339e-06	0.343479	0.354936	0.873012
		FA	Lipid	Matabolism	221	GO:0019395	fatty acid oxidation	0.000357814	1.14613e-06	0.00473588	0.782144	0.385503	1
		FA	Lipid	Matabolism	222	GO:0006635	fatty acid beta-oxidation	0.000183367	1.39094e-06	0.00318005	0.56956	0.286724	1
		FA	Lipid	Matabolism	223	GO:0009062	fatty acid catabolic process	0.00991414	2.46888e-05	0.03625	0.635125	0.316351	1
			Carbohydrate	Matabolism	224	GO:0005975	carbohydrate metabolic process	0.755178	1.08042e-06	1.3496e-05	0.0133189	0.0119516	0.97762
			Carbohydrate	Matabolism	225	GO:0016052	carbohydrate catabolic process	0.149264	6.69043e-07	0.00031573	0.0123184	0.000799376	0.0139957
			Carbohydrate	Matabolism	226	GO:1901137	carbohydrate derivative biosynthetic process	4.6317e-23	1	0.00118917	0.292392	0.00665539	0.132365
Cellular respiration	Energy & precursor generation			Matabolism	227	GO:0009853	photorespiration	0.018947	1	0.000711659	0.352198	0.00538574	1
	Energy & precursor generation	Monosaccharide	Carbohydrate	Matabolism	228	GO:0046365	monosaccharide catabolic process	0.0331823	0.00326314	0.672115	0.0231688	0.033985	0.30124
	Energy & precursor generation	Monosaccharide	Carbohydrate	Matabolism	229	GO:0019320	hexose catabolic process	0.0331823	0.00326314	0.672115	0.0231688	0.033985	0.30124
	Energy & precursor generation	Monosaccharide	Carbohydrate	Matabolism	230	GO:0006007	glucose catabolic process	0.0331823	0.00185322	0.672115	0.00649341	0.0350399	0.136395
	Cell wall biogenesis			Matabolism	231	GO:0071554	cell wall organization or biogenesis	0.999989	0.0416307	2.52658e-07	0.0246105	0.25092	1
		Phenypropanoid	Secondary metabolites	Matabolism	232	GO:0009698	phenylpropanoid metabolic process	5.0613e-09	0.0539959	4.04106e-10	1	0.00160262	1
		Phenypropanoid	Secondary metabolites	Matabolism	233	GO:0009699	phenylpropanoid biosynthetic process	1.28598e-08	0.0254179	2.25581e-09	1	0.0172306	1
		Phenypropanoid	Secondary metabolites	Matabolism	234	GO:0009804	coumarin metabolic process	0.0106712	0.000819275	8.3179e-08	1	0.109623	1
		Phenypropanoid	Secondary metabolites	Matabolism	235	GO:0009805	coumarin biosynthetic process	0.0106712	0.000819275	8.3179e-08	1	0.109623	1
		Phenypropanoid	Secondary metabolites	Matabolism	236	GO:0009812	flavonoid metabolic process	6.84629e-13	0.0121391	1.15334e-05	1	0.0100393	1
		Phenypropanoid	Secondary metabolites	Matabolism	237	GO:0009813	flavonoid biosynthetic process	1.19658e-12	0.00544617	7.9671e-05	1	0.00664499	1
		Phenypropanoid	Secondary metabolites	Matabolism	238	GO:0009962	regulation of flavonoid biosynthetic process	4.06283e-10	0.00254759	0.000313323	1	0.013009	1
		Phenypropanoid	Secondary metabolites	Matabolism	239	GO:0009963	positive regulation of flavonoid biosynthetic process	1.23555e-09	0.000719127	8.8978e-06	1	0.0192642	1
			Secondary metabolites	Matabolism	240	GO:0018130	heterocycle biosynthetic process	2.79097e-05	1	0.00028745	0.213537	0.000809238	0.710195
			Secondary metabolites	Matabolism	241	GO:0046700	heterocycle catabolic process	0.0010781	9.35936e-05	0.000318972	0.082611	0.0218107	0.00803474
			Secondary metabolites	Matabolism	242	GO:0019438	aromatic compound biosynthetic process	1.86358e-24	0.989231	0.000189869	0.119284	0.000198327	0.369368
			Secondary metabolites	Matabolism	243	GO:0019439	aromatic compound catabolic process	0.00023916	0.000480811	0.000137179	0.0698625	0.00557352	0.00313273
			Secondary metabolites	Matabolism	244	GO:0042430	indole-containing compound metabolic process	6.00107e-06	0.0419062	0.268173	0.00242562	0.240088	0.436804
			Secondary metabolites	Matabolism	245	GO:0042435	indole-containing compound biosynthetic process	1.6492e-07	0.0159849	0.309762	0.00208295	0.584231	0.331448
			Secondary metabolites	Matabolism	246	GO:0043436	oxoacid metabolic process	1.10627e-37	4.30999e-12	7.38637e-08	6.07674e-07	0.000355687	0.0604906
			Secondary metabolites	Matabolism	247	GO:0044550	secondary metabolite biosynthetic process	2.01533e-13	2.55605e-06	2.83364e-06	1	0.176851	1
			Secondary metabolites	Matabolism	248	GO:0019748	secondary metabolic process	8.76877e-30	8.48564e-12	1.48937e-07	0.0445277	4.56479e-05	0.196924
				Localisation & transport	249	GO:0033036	macromolecule localization	1.41738e-73	0.280394	7.71124e-12	0.377296	0.00652895	0.00441583
				Localisation & transport	250	GO:0070727	cellular macromolecule localization	7.1529e-83	0.437818	2.53001e-09	0.0644536	0.00396893	0.066305
				Localisation & transport	251	GO:0051234	establishment of localization	2.20434e-57	6.63399e-10	8.19743e-13	5.36402e-05	3.78784e-08	0.0124702
				Localisation & transport	252	GO:0006810	transport	7.60599e-58	3.75262e-10	9.86692e-15	9.35554e-06	3.2821e-10	0.00581031
				Localisation & transport	253	GO:0071702	organic substance transport	3.08008e-76	0.000134247	4.88734e-16	0.00508762	6.45982e-07	1.53167e-05
			Protein	Localisation & transport	254	GO:0045184	establishment of protein localization	4.58171e-86	0.677549	4.6823e-10	0.118347	0.00292446	0.0206058
			Protein	Localisation & transport	255	GO:0008104	protein localization	7.49499e-80	0.257861	5.69382e-10	0.123773	0.00280254	0.022407
			Protein	Localisation & transport	256	GO:0034613	cellular protein localization	1.58608e-82	0.667977	6.68689e-10	0.0683347	0.00316421	0.0554599
			Protein	Localisation & transport	257	GO:0072657	protein localization to membrane	3.45684e-69	3.35706e-16	0.000501746	0.00105207	0.000198327	0.00118622
			Protein	Localisation & transport	258	GO:0090150	establishment of protein localization to membrane	3.45684e-69	3.35706e-16	0.000501746	0.00105207	0.000198327	0.00118622
			Protein	Localisation & transport	259	GO:0034504	protein localization to nucleus	9.47581e-08	1	0.0232909	0.982506	0.00874358	0.982298
			Protein	Localisation & transport	260	GO:0072665	protein localization to vacuole	0.000333499	0.00911359	0.00334206	1	0.930224	0.920502
			Protein	Localisation & transport	261	GO:0072666	establishment of protein localization to vacuole	0.000333499	0.00911359	0.00334206	1	0.930224	0.920502
			Protein	Localisation & transport	262	GO:0070585	protein localization to mitochondrion	2.42295e-14	1	4.71568e-11	1	0.0172743	0.866815
			Protein	Localisation & transport	263	GO:0072655	establishment of protein localization to mitochondrion	2.42295e-14	1	4.71568e-11	1	0.0172743	0.866815
			Protein	Localisation & transport	264	GO:0006605	protein targeting	8.05604e-81	3.54734e-05	1.26969e-07	0.0226043	0.0184724	0.0176631
			Protein	Localisation & transport	265	GO:0006612	protein targeting to membrane	3.45684e-69	1.34835e-17	0.000669579	0.00105207	0.00027803	0.00118622
			Protein	Localisation & transport	266	GO:0015031	protein transport	4.58171e-86	0.657952	4.6823e-10	0.118347	0.00292446	0.0206058
			Protein	Localisation & transport	267	GO:0006886	intracellular protein transport	8.88699e-83	0.585973	6.68689e-10	0.0921452	0.00330545	0.0453662
			Protein	Localisation & transport	268	GO:0015833	peptide transport	2.94981e-77	0.336676	6.49777e-09	0.273561	0.00191303	0.00169788
			Protein	Localisation & transport	269	GO:0006606	protein import into nucleus	1.02049e-08	1	0.0258347	0.982506	0.00780689	1
			Protein	Localisation & transport	270	GO:0006623	protein targeting to vacuole	0.000333499	0.00911359	0.00334206	1	0.930224	0.920502
			Protein	Localisation & transport	271	GO:0006626	protein targeting to mitochondrion	2.42295e-14	1	4.71568e-11	1	0.0172743	0.866815
				Localisation & transport	272	GO:0046907	intracellular transport	1.21534e-87	0.57323	4.79295e-10	0.033056	0.00710107	0.0258136
				Localisation & transport	273	GO:0007034	vacuolar transport	4.54202e-05	0.00814855	0.000928383	1	0.930224	1
				Localisation & transport	274	GO:0048193	Golgi vesicle transport	3.22238e-13	1.51424e-06	0.0015749	0.0988623	0.470264	1
				Localisation & transport	275	GO:0016192	vesicle-mediated transport	3.97148e-11	5.45009e-06	0.0005676	0.0924703	0.133984	0.999842
				Localisation & transport	276	GO:0006888	ER to Golgi vesicle-mediated transport	7.12776e-15	0.00115077	0.00518166	1	0.999663	0.435627
				Localisation & transport	277	GO:0015748	organophosphate ester transport	3.50141e-08	0.0378052	0.000543375	0.985452	0.980612	1
				Localisation & transport	278	GO:0015706	nitrate transport	6.3575e-12	0.829029	2.89272e-08	0.887212	0.0205254	1
				Localisation & transport	279	GO:0071705	nitrogen compound transport	3.60854e-77	7.78378e-05	9.87442e-19	0.00354948	4.61564e-08	1.99191e-05
				Localisation & transport	280	GO:0006862	nucleotide transport	2.73894e-07	0.000114334	0.000355771	0.985452	0.929535	0.737725
				Localisation & transport	281	GO:0042886	amide transport	4.5097e-75	0.189516	6.49777e-09	0.249135	0.00198599	0.00110617
			AA	Localisation & transport	282	GO:0006865	amino acid transport	2.6362e-26	1.02406e-09	1.47487e-07	0.0146568	0.000166971	2.71149e-05
			AA	Localisation & transport	283	GO:0015804	neutral amino acid transport	0.000286844	3.78184e-05	0.000288432	9.81925e-05	6.10583e-05	0.00120626
			AA	Localisation & transport	284	GO:0043090	amino acid import	1.30808e-14	8.09257e-05	7.54818e-05	1	0.672582	0.20697
			AA	Localisation & transport	285	GO:0015824	proline transport	0.000328627	7.86679e-05	0.000288432	9.81925e-05	0.000213558	0.00358425
				Localisation & transport	286	GO:0046942	carboxylic acid transport	1.84368e-26	2.10802e-08	2.61908e-06	0.0137392	0.000131043	8.42684e-05
				Localisation & transport	287	GO:0015849	organic acid transport	1.84368e-26	2.10802e-08	2.61908e-06	0.0137392	0.000131043	8.42684e-05
			Ion	Localisation & transport	288	GO:0006811	ion transport	1.15028e-20	2.00242e-19	3.03428e-06	0.000605859	4.45687e-05	0.0021249
			Ion	Localisation & transport	289	GO:0006820	anion transport	1.4292e-26	2.55421e-07	1.60496e-10	0.0173219	0.000240343	0.00126097
			Ion	Localisation & transport	290	GO:0015711	organic anion transport	1.93574e-26	2.71723e-09	5.90778e-07	0.027224	4.96308e-05	0.00014906
			Ion	Localisation & transport	291	GO:0006812	cation transport	2.04784e-05	4.36867e-20	0.10759	0.00232705	0.00228646	0.0534964
			Ion	Localisation & transport	292	GO:0030001	metal ion transport	0.00170937	2.3241e-10	0.553434	0.0119653	0.00159308	0.27826
			Ion	Localisation & transport	293	GO:0010038	response to metal ion	6.46462e-11	0.113123	3.45054e-09	0.000726912	1.72731e-05	0.00015031
			Ion	Localisation & transport	294	GO:0046686	response to cadmium ion	1.01089e-08	0.688087	7.13376e-09	0.000242546	4.25774e-07	3.71736e-05
			Ion	Localisation & transport	295	GO:0072507	divalent inorganic cation homeostasis	9.58786e-05	0.0254179	1	0.217484	0.42941	0.0464925
				Signal. & transd.	296	GO:0007154	cell communication	1.51673e-39	7.02326e-29	0.141601	3.16287e-06	0.0136219	0.00029128
				Signal. & transd.	297	GO:0023052	signaling	6.31127e-45	8.54805e-31	0.500281	3.4613e-07	0.000993126	0.0016068
				Signal. & transd.	298	GO:0006468	protein phosphorylation	1.88253e-21	5.73232e-16	1	0.00706993	0.980236	0.950755
				Signal. & transd.	299	GO:0007165	signal transduction	8.21122e-51	2.48436e-34	0.313804	8.46345e-09	0.000181087	0.00107183
				Signal. & transd.	300	GO:0035556	intracellular signal transduction	8.7583e-50	1.88242e-24	0.247632	2.70756e-07	1.53224e-06	9.24039e-06
				Signal. & transd.	301	GO:0016310	phosphorylation	4.82297e-21	7.6638e-16	0.965812	0.00363318	0.360492	0.0816408
				Signal. & transd.	302	GO:0023014	signal transduction by protein phosphorylation	9.0495e-59	3.10365e-10	0.292541	0.00608874	0.100703	0.000540255
				Signal. & transd.	303	GO:0000160	phosphorelay signal transduction system	4.01687e-06	6.92044e-10	0.41112	9.10699e-05	0.00395454	0.0181451
				Signal. & transd.	304	GO:0000165	MAPK cascade	9.0495e-59	3.10365e-10	0.292541	0.00608874	0.100703	0.000540255
				Development, morphogenesis, reproduction	305	GO:0048229	gametophyte development	1.01089e-08	1	1.32997e-07	1	0.00698281	1
				Development, morphogenesis, reproduction	306	GO:0009555	pollen development	0.00480308	0.529661	0.000545448	1	0.00939846	1
		Membrane & orgsanelle organization	Cellular component organization	Cytokinesis & cell differentiation	307	GO:0010256	endomembrane system organization	0.951641	0.00277829	0.00523096	0.00226841	0.0172743	0.253806
		Membrane & orgsanelle organization	Cellular component organization	Cytokinesis & cell differentiation	308	GO:0007030	Golgi organization	0.951737	0.00406698	0.000731857	0.000809148	0.0172743	0.176812
				Others	309	GO:0055114	oxidation-reduction process	0.00705699	3.80771e-05	2.29253e-05	0.0419854	0.0967042	0.522155
				Others	310	GO:0065008	regulation of biological quality	1.40683e-30	4.25719e-10	6.49777e-09	3.65538e-09	3.90391e-06	0.000210463

## Sheet: E vs C_down
					GS-no.	GO_ID	descriptions	AT	NS	SD	UM1	UM6	UM24
			DNA	Metabolism	1	GO:0006259	DNA metabolic process	0.000517636	5.0951e-27	0.0255062	0.000115934	0.000122416	0.000310709
			DNA	Metabolism	2	GO:0006260	DNA replication	0.00974887	1.1154e-27	0.359907	0.0067843	0.000413171	0.0152072
			DNA	Metabolism	3	GO:0006261	DNA-dependent DNA replication	0.032024	7.08538e-24	0.714301	0.00774876	0.00121734	0.0797926
			DNA	Metabolism	4	GO:0043412	macromolecule modification	1	0.0139922	0.031912	0.631085	0.000683607	0.586136
	DNA modification	Regulation of expression	DNA	Metabolism	5	GO:0006304	DNA modification	0.25684	2.57167e-13	0.0451403	0.0316983	0.00262204	0.0300332
	DNA modification	Regulation of expression	DNA	Metabolism	6	GO:0006305	DNA alkylation	0.25684	2.57167e-13	0.0451403	0.0316983	0.00262204	0.0300332
	DNA modification	Regulation of expression	DNA	Metabolism	7	GO:0006306	DNA methylation	0.25684	2.57167e-13	0.0451403	0.0316983	0.00262204	0.0300332
	DNA modification	Regulation of expression	DNA	Metabolism	8	GO:0044728	DNA methylation or demethylation	0.25684	2.57167e-13	0.0451403	0.0316983	0.00262204	0.0300332
		Regulation of expression	RNA	Metabolism	9	GO:0016071	mRNA metabolic process	0.0278425	0.374187	0.00156906	0.632211	0.000532903	0.32797
	RNA modification	Regulation of expression	RNA	Metabolism	10	GO:0016556	mRNA modification	4.03178e-06	1	6.25874e-07	0.48607	2.74131e-07	0.00916381
Chromatin modification		Regulation of expression		Metabolism	11	GO:0006325	chromatin organization	0.0318789	1.11328e-25	0.0258645	0.00431741	0.000703732	0.00846944
Chromatin modification		Regulation of expression		Metabolism	12	GO:0045814	negative regulation of gene expression, epigenetic	0.0374721	8.40041e-10	0.318138	0.0250517	0.0193705	0.0492901
Chromatin modification		Regulation of expression		Metabolism	13	GO:0006342	chromatin silencing	0.0378126	3.28849e-10	0.38389	0.0250517	0.0193705	0.0492901
Chromatin modification		Regulation of expression		Metabolism	14	GO:0031048	chromatin silencing by small RNA	0.0196604	1.24684e-08	0.324532	0.287281	0.481302	0.0335508
Chromatin modification	Protein modification	Regulation of expression	Protein	Metabolism	15	GO:0016570	histone modification	0.0953397	3.48428e-29	0.0283951	0.0230423	0.0127871	0.0100116
Photosynthesis	Energy & precursor generation			Metabolism	16	GO:0010207	photosystem II assembly	0.00409063	0.0206691	0.178043	0.0474953	0.000236441	0.0207742
				Development, morphogenesis, reproduction	17	GO:0009653	anatomical structure morphogenesis	7.71916e-11	0.00575872	1	0.268621	0.209439	0.0284293
				Development, morphogenesis, reproduction	18	GO:0000003	reproduction	0.0280237	1.76052e-07	1	0.0445624	0.0264814	0.000360479
				Development, morphogenesis, reproduction	19	GO:0022414	reproductive process	0.0280237	1.76052e-07	1	0.0442062	0.0256139	0.000373946
				Development, morphogenesis, reproduction	20	GO:0061458	reproductive system development	0.00917331	0.000164611	1	0.0172527	0.0479629	0.0100116
				Development, morphogenesis, reproduction	21	GO:0048608	reproductive structure development	0.00917331	0.000164611	1	0.0172527	0.0479629	0.0100116
				Development, morphogenesis, reproduction	22	GO:0010016	shoot system morphogenesis	7.25963e-07	0.323357	0.0141743	0.28079	0.000236441	0.0221422
				Development, morphogenesis, reproduction	23	GO:1905393	plant organ formation	0.0102948	0.00129792	1	0.0399453	0.433978	0.181243
			Flower	Development, morphogenesis, reproduction	24	GO:0009908	flower development	0.0438486	7.67355e-05	1	0.0381838	0.19419	0.00948945
			Flower	Development, morphogenesis, reproduction	25	GO:0048449	floral organ formation	0.00454452	4.12525e-06	0.391219	0.15644	0.268367	0.0385194
				Development, morphogenesis, reproduction	26	GO:0009965	leaf morphogenesis	0.000648148	0.0113414	0.561772	0.551137	0.0443358	0.361777
				Development, morphogenesis, reproduction	27	GO:0010305	leaf vascular tissue pattern formation	0.0318789	0.00518203	0.048323	0.310546	1	0.927586
				Development, morphogenesis, reproduction	28	GO:0048507	meristem development	5.90979e-05	0.00034644	1	0.0306061	0.179948	0.465648
				Development, morphogenesis, reproduction	29	GO:0010014	meristem initiation	0.00437614	0.0242567	1	0.0406658	0.937015	0.785691
				Development, morphogenesis, reproduction	30	GO:0009791	post-embryonic development	0.00157392	0.000762885	1	0.0891302	0.0443358	0.0142458
				Development, morphogenesis, reproduction	31	GO:0090698	post-embryonic plant morphogenesis	3.58477e-06	0.01863	0.714301	0.215262	0.0911924	0.044758
				Development, morphogenesis, reproduction	32	GO:0010374	stomatal complex development	0.000828915	1	0.00604848	1	0.00174944	0.0275053
				Development, morphogenesis, reproduction	33	GO:0010103	stomatal complex morphogenesis	0.000136154	1	0.00284804	1	0.00171498	0.0207742
			Cell cycle	Cytokinesis & cell differentiation	34	GO:0051301	cell division	0.0167633	1.34242e-11	0.0908193	0.00431741	0.0607483	0.000229808
			Cell cycle	Cytokinesis & cell differentiation	35	GO:0000910	cytokinesis	0.0441172	1.77866e-09	0.0023023	0.0161464	0.022514	0.000103352
			Cell cycle	Cytokinesis & cell differentiation	36	GO:0032506	cytokinetic process	0.0318789	1.29602e-08	0.00204619	0.0067843	0.0347102	0.000169265
			Cell cycle	Cytokinesis & cell differentiation	37	GO:0000911	cytokinesis by cell plate formation	0.0318789	1.29602e-08	0.00204619	0.0067843	0.0347102	0.000169265
			Cell cycle	Cytokinesis & cell differentiation	38	GO:0061640	cytoskeleton-dependent cytokinesis	0.0441172	2.09729e-09	0.0023023	0.0161464	0.022514	0.000103352
			Cell cycle	Cytokinesis & cell differentiation	39	GO:0007049	cell cycle	0.00954943	2.88813e-21	0.00966155	0.0067843	0.00414268	4.07263e-05
			Cell cycle	Cytokinesis & cell differentiation	40	GO:0022402	cell cycle process	0.0292626	6.67939e-18	0.0132403	0.00774876	0.0185075	0.000140734
			Cell cycle	Cytokinesis & cell differentiation	41	GO:0000278	mitotic cell cycle	0.0162294	1.89373e-14	0.00204619	0.00774876	0.0134932	0.000739383
			Cell cycle	Cytokinesis & cell differentiation	42	GO:1903047	mitotic cell cycle process	0.0350818	7.24164e-12	0.0159688	0.0108673	0.049961	0.00036793
			Cell cycle	Cytokinesis & cell differentiation	43	GO:0000281	mitotic cytokinesis	0.0258418	5.20764e-09	0.00340315	0.0161464	0.0256139	0.000121499
			Cell cycle	Cytokinesis & cell differentiation	44	GO:1902410	mitotic cytokinetic process	0.0318789	1.29602e-08	0.00204619	0.0067843	0.0347102	0.000169265
			Cellular component organization	Cytokinesis & cell differentiation	45	GO:0051276	chromosome organization	0.0146404	5.88893e-31	0.0121093	0.000826637	0.000206709	0.000414045
			Cellular component organization	Cytokinesis & cell differentiation	46	GO:0044085	cellular component biogenesis	0.00890211	5.79471e-18	1	0.180339	0.162449	1.59457e-05
			Cellular component organization	Cytokinesis & cell differentiation	47	GO:0016043	cellular component organization	0.00414911	2.06802e-21	1	0.0930389	0.0995299	1.59457e-05
			Cellular component organization	Cytokinesis & cell differentiation	48	GO:0022607	cellular component assembly	0.0127127	1.3157e-10	1	0.215262	0.221854	0.0353401
		Membrane & orgsanelle organization	Cellular component organization	Cytokinesis & cell differentiation	49	GO:0006996	organelle organization	0.00787196	3.14432e-33	0.451847	0.0250517	0.00262204	2.83598e-05
		Membrane & orgsanelle organization	Cellular component organization	Cytokinesis & cell differentiation	50	GO:0009657	plastid organization	0.0358468	0.509538	0.000120356	0.131069	8.57062e-13	5.34511e-05
			Cellular component organization	Cytokinesis & cell differentiation	51	GO:0007017	microtubule-based process	0.00716085	2.16848e-09	0.104701	0.0252874	0.0875415	0.00059641
			Cellular component organization	Cytokinesis & cell differentiation	52	GO:0000226	microtubule cytoskeleton organization	0.0162294	2.90277e-08	0.0930466	0.0161464	0.0306576	0.000143781

## Sheet: F vs C_up
					GS-no.	GO_ID	descriptions	AT	NM	NS	SD	UM1	UM6	UM24
				Generic stress responses	1	GO:0009056	catabolic process	3.34e-20	4.58e-23	1.06e-33	0.535611	0.52516	5.19e-09	1.86e-05
				Generic stress responses	2	GO:0044248	cellular catabolic process	2.21e-21	2.64e-17	1.21e-24	0.880806	0.522653	2.95e-09	0.00144738
				Generic stress responses	3	GO:0051704	multi-organism process	6.58e-32	3.1e-51	6.64e-65	0.543007	6.7e-05	1.34e-05	1.35e-09
				Generic stress responses	4	GO:0048583	regulation of response to stimulus	2.67e-30	1.48e-26	1.36e-47	0.407317	3.21e-09	1.75e-06	2.32e-06
				Generic stress responses	5	GO:0048585	negative regulation of response to stimulus	1e-06	1.24e-18	1.44e-24	0.33428	2.12e-08	0.000588864	0.00188274
				Generic stress responses	6	GO:0009605	response to external stimulus	4.08e-45	7.29e-49	8.27e-60	0.886318	0.000102311	1.13e-07	1.18e-08
				Generic stress responses	7	GO:0009719	response to endogenous stimulus	2.07e-53	4.01e-41	5.02e-45	0.0456542	3.08e-06	2.46e-23	1.13e-20
				Generic stress responses	8	GO:0071495	cellular response to endogenous stimulus	1.34e-37	8.24e-39	5.64e-51	0.504618	2.91e-09	1.77e-10	3.41e-10
				Generic stress responses	9	GO:0033554	cellular response to stress	2.98e-18	1.62e-47	8.06e-72	0.232767	0.0279532	8.54e-05	0.0128676
				Generic stress responses	10	GO:0032101	regulation of response to external stimulus	2.6e-06	0.0181833	0.0029568	1	0.170244	0.0881252	0.00440802
				Generic stress responses	11	GO:0080134	regulation of response to stress	1.35e-32	1.12e-33	2.06e-55	0.179453	3.5e-09	3.11e-07	1.71e-06
				Generic stress responses	12	GO:0080135	regulation of cellular response to stress	4.9e-27	1.22e-38	1.31e-53	0.135957	1.25e-07	1e-07	0.000168881
				Generic stress responses	13	GO:0006952	defense response	1.08e-51	7.37e-63	1.06e-87	0.648834	5.8e-10	1.6e-11	8.1e-08
				Generic stress responses	14	GO:0031347	regulation of defense response	2.32e-32	2.8e-35	1.3e-55	0.179317	5.99e-10	8.83e-08	1.1e-05
				Generic stress responses	15	GO:0031348	negative regulation of defense response	3.14e-06	6.6e-22	1.2e-27	0.120048	2.12e-08	0.00011903	0.000839246
			Abiotic	Generic stress responses	16	GO:0080167	response to karrikin	0.024639	3.98e-31	3.03e-25	1	0.675489	0.000104124	0.00330008
			Abiotic	Generic stress responses	17	GO:0009266	response to temperature stimulus	4.53e-11	1.18e-22	1.45e-20	0.0280707	0.291662	0.000564758	0.0056754
			Abiotic	Generic stress responses	18	GO:0009642	response to light intensity	0.00825826	3.25e-16	1.73e-26	0.0243406	0.248355	0.00141289	0.391604
			Abiotic	Generic stress responses	19	GO:0010224	response to UV-B	0.00540808	2.99e-11	1.01e-08	1	0.999983	0.59791	0.0269358
			Abiotic	Generic stress responses	20	GO:0009408	response to heat	1	2.7e-27	1.49e-40	0.0342139	0.0911816	0.0155909	0.145167
			Abiotic	Generic stress responses	21	GO:0009414	response to water deprivation	2.03e-42	6.58e-43	1.3e-41	0.0348593	0.0315009	1.27e-06	5.22e-07
			Abiotic	Generic stress responses	22	GO:0009269	response to desiccation	0.000203851	0.026806	0.00392347	0.00032	0.999983	1	0.277388
			Abiotic	Generic stress responses	23	GO:0009415	response to water	5.39e-42	2.58e-42	3.21e-41	0.0157751	0.0403953	2.82e-06	1.08e-06
			Abiotic	Generic stress responses	24	GO:0009611	response to wounding	3.37e-116	1.68e-138	2.19e-140	5.11e-12	3.5e-09	7.8e-31	7.6e-23
			Abiotic	Generic stress responses	25	GO:0009612	response to mechanical stimulus	1.99e-07	1.18e-07	0.000151779	1	0.0117653	0.105895	0.130207
			Abiotic	Generic stress responses	26	GO:0009651	response to salt stress	8.75e-47	1.6e-59	2e-55	0.01521	0.161034	1.1e-11	6.23e-09
			Abiotic	Generic stress responses	27	GO:0006970	response to osmotic stress	2.05e-47	3.62e-60	2e-55	0.0103176	0.0735527	4.76e-13	4.49e-10
			Abiotic	Generic stress responses	28	GO:0006972	hyperosmotic response	1.36e-42	1.38e-37	1.8e-37	0.523996	0.0195257	6.58e-07	3.06e-05
			Abiotic	Generic stress responses	29	GO:0042538	hyperosmotic salinity response	4.3e-43	1.27e-29	9.54e-32	0.612294	0.00271352	1.86e-05	6.85e-06
			Abiotic	Generic stress responses	30	GO:0010035	response to inorganic substance	5.39e-42	5.89e-67	1.17e-99	0.00191451	0.0848564	1.01e-13	5.1e-07
			Abiotic	Generic stress responses	31	GO:1901698	response to nitrogen compound	3.44e-42	2.11e-35	6.55e-49	0.0852656	1.22e-16	1.88e-09	1.73e-05
			Abiotic	Generic stress responses	32	GO:0010167	response to nitrate	9.72e-06	1.23e-09	5.02e-22	0.0143464	0.394302	0.838792	0.77455
			Abiotic	Generic stress responses	33	GO:0009404	toxin metabolic process	1.35e-24	5.01e-16	3.13e-36	1	0.000475426	0.00606724	7.8e-05
			Abiotic	Generic stress responses	34	GO:0009407	toxin catabolic process	4.24e-22	1.87e-13	1.55e-29	1	0.00600621	0.0203199	0.000206683
			Abiotic	Generic stress responses	35	GO:0009636	response to toxic substance	1.03e-18	6.83e-26	2.16e-56	0.246308	0.00281648	5.89e-05	0.0007072
			Abiotic	Generic stress responses	36	GO:0098754	detoxification	4.93e-21	6.51e-12	1.36e-26	1	0.00691128	0.0475519	0.00175468
			Abiotic	Generic stress responses	37	GO:0017144	drug metabolic process	0.00128299	4.94e-32	4.91e-30	0.784994	0.0473577	1e-10	2.64e-05
			Abiotic	Generic stress responses	38	GO:0042737	drug catabolic process	5.27e-05	1.19e-06	0.0109982	0.209675	0.999983	0.0240314	0.219821
			Abiotic	Generic stress responses	39	GO:0042493	response to drug	1.94e-55	1.34e-86	3.03e-121	0.230818	2.02e-18	1.05e-15	6.09e-10
			Abiotic	Generic stress responses	40	GO:0035690	cellular response to drug	7.81e-19	2.19e-44	4.44e-55	0.26285	1.83e-08	4.09e-06	8.91e-05
			Abiotic	Generic stress responses	41	GO:0016999	antibiotic metabolic process	0.00955322	4.39e-24	7.13e-24	1	0.00937601	0.0295574	0.649975
			Abiotic	Generic stress responses	42	GO:0017000	antibiotic biosynthetic process	0.00391964	2.91e-14	4.55e-22	1	0.000343187	0.00684671	0.247091
			Abiotic	Generic stress responses	43	GO:0046677	response to antibiotic	3.15e-25	6.58e-57	2.2e-91	0.112893	3.92e-08	2e-08	0.000183973
			Abiotic	Generic stress responses	44	GO:0071236	cellular response to antibiotic	3.51e-20	4.18e-42	9.86e-51	0.241398	3.21e-09	5.52e-06	5.39e-05
			Biotic	Generic stress responses	45	GO:0009607	response to biotic stimulus	1.45e-51	1.46e-67	8.17e-77	0.500632	6.96e-07	1.33e-11	1.27e-10
			Biotic	Generic stress responses	46	GO:0043207	response to external biotic stimulus	5.24e-51	1.64e-67	1.24e-77	0.548609	6.68e-07	9.39e-12	1.14e-10
			Biotic	Generic stress responses	47	GO:0009595	detection of biotic stimulus	0.0358936	6.23e-13	2.43e-15	0.136674	0.000329716	0.00257602	0.206372
			Biotic	Generic stress responses	48	GO:0002831	regulation of response to biotic stimulus	5.22e-05	0.0181833	0.0029568	1	0.170244	0.0356463	0.000989844
			Biotic	Generic stress responses	49	GO:0051707	response to other organism	5.24e-51	1.64e-67	1.24e-77	0.548609	6.68e-07	9.39e-12	1.14e-10
			Biotic	Generic stress responses	50	GO:0098542	defense response to other organism	1.61e-27	1.39e-39	9.86e-51	0.955032	2.74e-05	9.35e-07	9.65e-06
			Biotic	Generic stress responses	51	GO:0043900	regulation of multi-organism process	6.47e-08	6.07e-17	3.19e-19	0.131944	0.00116905	0.00136738	0.00459749
			Biotic	Generic stress responses	52	GO:0010200	response to chitin	2.99e-50	8.63e-59	1.76e-65	0.433376	1.68e-24	7.21e-15	2.33e-11
			Biotic	Generic stress responses	53	GO:0002213	defense response to insect	4.88e-09	0.0005287	4.42e-06	0.329186	0.999983	0.332541	0.0110281
			Biotic	Generic stress responses	54	GO:0009620	response to fungus	9.14e-78	1.9e-67	5.05e-79	0.0280707	2.78e-11	2.98e-17	3.61e-11
			Biotic	Generic stress responses	55	GO:0050832	defense response to fungus	9.17e-32	2.43e-34	9.57e-49	0.155521	5.93e-07	5.47e-07	0.000106549
			Biotic	Generic stress responses	56	GO:0080027	response to herbivore	7.58e-12	7.3e-06	1.32e-09	0.344313	0.999983	0.000869776	0.00195176
			Biotic	Generic stress responses	57	GO:0009617	response to bacterium	6.91e-11	3.92e-14	2.4e-18	0.396841	5.56e-05	1.7e-05	7.11e-05
			Biotic	Generic stress responses	58	GO:0042742	defense response to bacterium	2.26e-13	1.98e-12	4.55e-18	0.609291	0.00117074	9.66e-06	0.000340753
			Biotic	Generic stress responses	59	GO:0009814	defense response, incompatible interaction	7.35e-11	4.33e-62	2.69e-77	0.903101	5.71e-07	3.73e-10	2.48e-05
		Immune response	Biotic	Generic stress responses	60	GO:0006955	immune response	7.58e-28	1.66e-56	3.42e-81	0.7555	2.17e-08	1.33e-11	6.26e-07
		Immune response	Biotic	Generic stress responses	61	GO:0050776	regulation of immune response	3.01e-30	1.92e-38	1.72e-58	0.135957	8.89e-09	3.26e-10	4.92e-06
		Immune response	Biotic	Generic stress responses	62	GO:0002376	immune system process	1.32e-34	4.21e-61	2.24e-89	0.777165	5.99e-10	8.62e-14	4.46e-08
		Immune response	Biotic	Generic stress responses	63	GO:0002682	regulation of immune system process	1.24e-30	5.26e-39	3.21e-59	0.123624	8.89e-09	3.26e-10	2.1e-06
		Immune response	Biotic	Generic stress responses	64	GO:0002252	immune effector process	6.91e-11	4.91e-11	1.85e-16	1	7.21e-06	0.000189744	0.00456587
		Immune response	Biotic	Generic stress responses	65	GO:0045087	innate immune response	1.59e-28	2.68e-57	2.32e-81	0.732378	2.17e-08	1.33e-11	6.26e-07
		Immune response	Biotic	Generic stress responses	66	GO:0045088	regulation of innate immune response	3.01e-30	1.76e-38	1.72e-58	0.135957	8.89e-09	3.26e-10	4.92e-06
		Immune response	Biotic	Generic stress responses	67	GO:0052542	defense response by callose deposition	1.04e-13	0.000363326	8.75e-09	1	0.00228955	0.00886336	0.00578914
	Cell death/HR	Immune response	Biotic	Generic stress responses	68	GO:0008219	cell death	6.21e-25	5.34e-36	1.18e-55	0.245465	9.37e-08	3.03e-11	1.19e-05
	Cell death/HR	Immune response	Biotic	Generic stress responses	69	GO:0010941	regulation of cell death	6.24e-28	4.61e-40	5.28e-56	0.176478	2.02e-07	1.02e-08	4.49e-05
	Cell death/HR	Immune response	Biotic	Generic stress responses	70	GO:0060548	negative regulation of cell death	8.38e-20	2.39e-23	1.27e-45	1	1.61e-06	5.85e-08	4.49e-05
	Cell death/HR	Immune response	Biotic	Generic stress responses	71	GO:0012501	programmed cell death	9e-26	1.07e-39	4.53e-55	0.155178	1.54e-07	1.51e-09	3.66e-05
	Cell death/HR	Immune response	Biotic	Generic stress responses	72	GO:0034050	host programmed cell death induced by symbiont	1.35e-27	1.22e-38	1.69e-54	0.168602	8.89e-09	4.26e-10	1.73e-05
	Cell death/HR	Immune response	Biotic	Generic stress responses	73	GO:0043067	regulation of programmed cell death	1.42e-27	1.57e-40	8.07e-56	0.135915	1.54e-07	1.02e-08	5.3e-05
	Cell death/HR	Immune response	Biotic	Generic stress responses	74	GO:0043069	negative regulation of programmed cell death	8.38e-20	6.08e-25	9.59e-47	1	6.99e-07	5.85e-08	7.37e-05
	Cell death/HR	Immune response	Biotic	Generic stress responses	75	GO:0007568	aging	1.87e-11	0.00151504	1.97e-06	0.702884	0.926662	0.000106314	0.00313595
	Cell death/HR	Immune response	Biotic	Generic stress responses	76	GO:0010363	regulation of plant-type hypersensitive response	1.07e-27	1.63e-39	3.5e-54	0.121482	5.74e-08	1.97e-08	0.000105603
	Cell death/HR	Immune response	Biotic	Generic stress responses	77	GO:0009626	plant-type hypersensitive response	1.35e-27	1.22e-38	1.69e-54	0.168602	8.89e-09	4.26e-10	1.73e-05
Ox.burst	Cell death/HR	Immune response	Biotic	Generic stress responses	78	GO:0045730	respiratory burst	3.21e-17	1.26e-29	3.41e-47	1	1.67e-12	1.77e-10	1.93e-06
Ox.burst	Cell death/HR	Immune response	Biotic	Generic stress responses	79	GO:0002679	respiratory burst involved in defense response	3.21e-17	1.26e-29	3.41e-47	1	1.67e-12	1.77e-10	1.93e-06
Ox.burst	Cell death/HR	Immune response	Biotic	Generic stress responses	80	GO:0006979	response to oxidative stress	8.92e-17	7.73e-43	1.13e-66	0.0546548	0.107305	6.97e-09	8.66e-07
Ox.burst	Cell death/HR	Immune response	Biotic	Generic stress responses	81	GO:0034599	cellular response to oxidative stress	0.0296842	1.56e-08	1.43e-07	0.0414251	0.999983	0.337942	0.91584
Ox.burst	Cell death/HR	Immune response	Biotic	Generic stress responses	82	GO:0000302	response to reactive oxygen species	4.2e-08	8.44e-20	3.76e-38	0.33767	0.0346024	6.15e-05	0.00514006
SAR	Cell death/HR	Immune response	Biotic	Generic stress responses	83	GO:0009627	systemic acquired resistance	1.59e-06	5.09e-70	1.15e-81	0.682494	5.93e-07	6.25e-09	3.8e-05
SAR	Cell death/HR	Immune response	Biotic	Generic stress responses	84	GO:0009862	systemic acquired resistance, salicylic acid mediated signaling pathway	0.00438174	3.79e-27	1.76e-28	0.176478	5.47e-06	0.00412877	0.0390972
	UPR	Immune response	Biotic	Generic stress responses	85	GO:0030968	endoplasmic reticulum unfolded protein response	1.28e-08	1.44e-15	8.7e-22	1	0.000164828	0.00226348	0.039485
	UPR	Immune response	Biotic	Generic stress responses	86	GO:0034976	response to endoplasmic reticulum stress	1.37e-07	1.31e-61	2.61e-82	1	0.0707799	2.1e-05	0.00138933
	UPR	Immune response	Biotic	Generic stress responses	87	GO:0035966	response to topologically incorrect protein	3.27e-06	9.18e-21	2.12e-29	1	0.00693729	0.000254717	0.0978293
	UPR	Immune response	Biotic	Generic stress responses	88	GO:0035967	cellular response to topologically incorrect protein	7.17e-09	5.72e-15	8.7e-22	1	0.00024809	0.00226348	0.039485
	UPR	Immune response	Biotic	Generic stress responses	89	GO:0006986	response to unfolded protein	7.17e-09	5.72e-15	8.7e-22	1	0.00024809	0.00226348	0.039485
	UPR	Immune response	Biotic	Generic stress responses	90	GO:0034620	cellular response to unfolded protein	7.17e-09	5.72e-15	8.7e-22	1	0.00024809	0.00226348	0.039485
				Hormones	91	GO:0032870	cellular response to hormone stimulus	1.82e-38	5.31e-38	7.68e-51	0.431197	7.05e-09	5.56e-10	8.47e-10
				Hormones	92	GO:0009755	hormone-mediated signaling pathway	8.99e-40	3.77e-31	2.44e-41	0.463945	3.68e-09	1.72e-08	7.26e-09
				Hormones	93	GO:0009725	response to hormone	4.67e-54	1.57e-40	4.98e-45	0.0352138	6.45e-06	8.54e-23	2.42e-20
			ABA	Hormones	94	GO:0009737	response to abscisic acid	9.62e-34	9.17e-22	2.72e-29	0.769215	0.00030784	8.26e-08	1.21e-09
			ABA	Hormones	95	GO:0071215	cellular response to abscisic acid stimulus	9.4e-36	1.4e-36	2.06e-36	1	1.27e-07	3.92e-10	3.17e-08
			ABA	Hormones	96	GO:0009738	abscisic acid-activated signaling pathway	2.95e-36	2.96e-37	2.29e-37	1	3.21e-08	3.88e-09	1.18e-08
			AUX	Hormones	97	GO:0009733	response to auxin	6.4e-08	0.0018163	0.000583544	1	0.00898196	0.000340159	4.27e-06
			ET	Hormones	98	GO:0009692	ethylene metabolic process	6.65e-16	7.02e-22	1.95e-34	0.506406	6.34e-05	2.92e-09	9.38e-07
			ET	Hormones	99	GO:0009693	ethylene biosynthetic process	6.65e-16	7.02e-22	1.95e-34	0.506406	6.34e-05	2.92e-09	9.38e-07
			ET	Hormones	100	GO:0009723	response to ethylene	6.04e-58	8.81e-30	1.07e-52	0.408133	1.8e-05	1.04e-11	7.05e-13
			ET	Hormones	101	GO:0071369	cellular response to ethylene stimulus	4.33e-21	3.35e-11	6.22e-24	1	0.000530539	0.0002176	0.000177411
			ET	Hormones	102	GO:0009873	ethylene-activated signaling pathway	7.73e-25	4.85e-10	2.58e-22	1	7.59e-05	0.00100997	0.000177411
			JA	Hormones	103	GO:0009694	jasmonic acid metabolic process	1.84e-93	2.81e-74	1.83e-64	5.29e-07	8.63e-10	2.05e-33	7.46e-24
			JA	Hormones	104	GO:0009695	jasmonic acid biosynthetic process	7.68e-82	2.32e-72	1.1e-61	6.35e-05	1.62e-07	5.05e-26	3.59e-19
			JA	Hormones	105	GO:0009753	response to jasmonic acid	2.19e-105	5.04e-83	4.9e-87	9.49e-05	8.18e-14	3.88e-24	7.49e-18
			JA	Hormones	106	GO:0071395	cellular response to jasmonic acid stimulus	7.63e-40	2.89e-41	2.85e-45	0.0107225	6.49e-10	1.04e-11	8.03e-08
			JA	Hormones	107	GO:0009867	jasmonic acid mediated signaling pathway	7.63e-40	2.89e-41	2.85e-45	0.0107225	6.49e-10	1.04e-11	8.03e-08
			SA	Hormones	108	GO:0009696	salicylic acid metabolic process	2.37e-05	8.47e-23	1.8e-30	0.830194	7.3e-07	4.45e-06	0.0179472
			SA	Hormones	109	GO:0009697	salicylic acid biosynthetic process	0.00169383	5.5e-21	8.36e-27	0.815922	1.28e-06	5.25e-06	0.0400811
			SA	Hormones	110	GO:0009751	response to salicylic acid	5.91e-25	3.45e-42	2.31e-59	0.204962	1.12e-07	1.05e-05	0.000335353
			SA	Hormones	111	GO:0071446	cellular response to salicylic acid stimulus	2.25e-19	1.22e-38	5.24e-48	0.19761	2.45e-09	2.97e-06	5.39e-05
			SA	Hormones	112	GO:0009863	salicylic acid mediated signaling pathway	6.27e-19	1.4e-36	5.54e-46	0.179364	8.63e-10	9.61e-06	8.48e-05
				Metabolism	113	GO:0070887	cellular response to chemical stimulus	7.09e-39	5.23e-23	6.92e-33	0.679409	8.85e-06	4.31e-08	5.32e-07
				Matabolism	114	GO:0044283	small molecule biosynthetic process	2.25e-31	9.01e-79	1.85e-43	0.427624	0.00436207	1.75e-14	7.79e-13
				Matabolism	115	GO:0044282	small molecule catabolic process	1.03e-12	3.3e-13	2e-22	0.964212	0.999983	0.00888747	0.000501549
				Matabolism	116	GO:0001101	response to acid chemical	1.3e-81	2.65e-73	8.27e-92	4.89e-05	3.11e-08	4.44e-19	4.25e-16
				Matabolism	117	GO:0071229	cellular response to acid chemical	1.27e-46	7.27e-54	3.2e-54	0.257077	1.6e-08	7.5e-13	4.08e-09
				Matabolism	118	GO:1901575	organic substance catabolic process	2.11e-08	6.2e-17	4.68e-21	0.258684	0.863845	1.48e-06	0.000730152
				Matabolism	119	GO:0071310	cellular response to organic substance	1.08e-34	5.28e-24	1.26e-36	0.691731	1.12e-07	1.48e-08	7.26e-09
				Matabolism	120	GO:0006082	organic acid metabolic process	3.51e-49	4.49e-88	5.24e-52	0.549023	0.0403953	7.28e-11	2.72e-09
				Matabolism	121	GO:0016053	organic acid biosynthetic process	4.36e-39	1.58e-85	3.82e-53	0.52431	0.000512138	1.33e-11	9.91e-14
				Matabolism	122	GO:0016054	organic acid catabolic process	4.02e-19	9.11e-19	1.09e-24	0.837213	0.999983	0.0248254	0.0061509
				Matabolism	123	GO:0014070	response to organic cyclic compound	7.74e-18	5.87e-25	1.68e-31	0.683829	4.7e-06	0.000340159	0.00093113
				Matabolism	124	GO:0071407	cellular response to organic cyclic compound	3.41e-13	3.23e-15	7.12e-22	0.423195	3.29e-06	0.00359708	0.0267381
				Matabolism	125	GO:1901700	response to oxygen-containing compound	2.82e-83	2.56e-80	1.31e-103	0.0107558	3.45e-09	2.46e-23	4.28e-17
				Matabolism	126	GO:1901701	cellular response to oxygen-containing compound	4.04e-40	6.21e-35	3.52e-42	0.376326	1.94e-07	4.46e-10	3.93e-08
				Matabolism	127	GO:0046394	carboxylic acid biosynthetic process	4.36e-39	1.58e-85	3.82e-53	0.52431	0.000512138	1.33e-11	9.91e-14
				Matabolism	128	GO:0032787	monocarboxylic acid metabolic process	1.39e-47	4.12e-78	7.68e-51	0.396841	0.00327902	1.91e-14	1.35e-09
				Matabolism	129	GO:0072330	monocarboxylic acid biosynthetic process	1.21e-42	5.91e-81	8.12e-67	0.258684	5.34e-06	1.08e-17	6.93e-14
				Matabolism	130	GO:1901361	organic cyclic compound catabolic process	2.92e-07	9.7e-08	1.42e-07	0.188769	0.999983	8.54e-05	0.0373704
				Matabolism	131	GO:0046482	para-aminobenzoic acid metabolic process	4.31e-08	0.000731626	1.43e-07	1	0.999983	0.0472067	0.165889
				Matabolism	132	GO:0018958	phenol-containing compound metabolic process	7.12e-06	3.06e-24	1.49e-31	0.830194	4.65e-06	2.92e-09	0.000134547
				Matabolism	133	GO:0046189	phenol-containing compound biosynthetic process	0.00125494	1.52e-22	3.66e-27	0.791028	3.81e-06	4.16e-08	0.00130219
				Matabolism	134	GO:0042537	benzene-containing compound metabolic process	2.94e-09	1.05e-28	2.55e-38	0.966356	1.35e-05	3.11e-08	0.00283816
				Matabolism	135	GO:0043449	cellular alkene metabolic process	6.65e-16	7.02e-22	1.95e-34	0.506406	6.34e-05	2.92e-09	9.38e-07
				Matabolism	136	GO:0043450	alkene biosynthetic process	6.65e-16	7.02e-22	1.95e-34	0.506406	6.34e-05	2.92e-09	9.38e-07
				Matabolism	137	GO:1900673	olefin metabolic process	6.65e-16	7.02e-22	1.95e-34	0.506406	6.34e-05	2.92e-09	9.38e-07
				Matabolism	138	GO:1900674	olefin biosynthetic process	6.65e-16	7.02e-22	1.95e-34	0.506406	6.34e-05	2.92e-09	9.38e-07
				Matabolism	139	GO:0010583	response to cyclopentenone	4.07e-07	7.01e-08	1.07e-11	0.995284	0.0657082	0.297935	0.00026916
				Matabolism	140	GO:0046395	carboxylic acid catabolic process	4.02e-19	9.11e-19	1.09e-24	0.837213	0.999983	0.0248254	0.0061509
				Matabolism	141	GO:0019752	carboxylic acid metabolic process	5.24e-51	7.18e-89	1.32e-51	0.478123	0.0361917	1.38e-11	2.22e-10
				Matabolism	142	GO:0009308	amine metabolic process	7.06e-11	1.12e-21	5.16e-25	0.143071	0.792194	0.0611278	0.00219346
				Matabolism	143	GO:0009310	amine catabolic process	4.74e-10	2.49e-23	1.09e-25	0.191548	0.21986	0.567776	0.00972632
				Matabolism	144	GO:0044106	cellular amine metabolic process	1.24e-16	2.05e-28	1.68e-29	0.168494	0.450403	0.186294	0.00472827
				Matabolism	145	GO:0006576	cellular biogenic amine metabolic process	4.7e-18	9.42e-32	1.36e-32	0.102471	0.518389	0.121752	0.00296388
				Matabolism	146	GO:0042402	cellular biogenic amine catabolic process	4.74e-10	2.49e-23	1.09e-25	0.191548	0.21986	0.567776	0.00972632
				Matabolism	147	GO:0006595	polyamine metabolic process	0.000148202	1.26e-22	6.49e-27	0.326969	0.999983	0.0252926	0.0202836
				Matabolism	148	GO:0044270	cellular nitrogen compound catabolic process	3.02e-05	2.41e-06	2.11e-05	0.19043	0.999983	0.00256979	0.0921866
				Matabolism	149	GO:0009108	coenzyme biosynthetic process	0.00721711	4.88e-14	1.1e-06	0.0131798	0.999983	2.48e-05	4.65e-05
				Matabolism	150	GO:1901566	organonitrogen compound biosynthetic process	0.000941492	1.1e-10	0.00115672	0.886461	0.352732	0.122059	6.67e-12
				Matabolism	151	GO:1901565	organonitrogen compound catabolic process	1.55e-11	1.46e-16	3.4e-26	0.184542	0.773659	7.54e-06	0.0286267
				Matabolism	152	GO:0010243	response to organonitrogen compound	2.82e-49	4.4e-56	2.72e-58	0.484632	2.15e-24	3.63e-15	1.97e-11
				Matabolism	153	GO:0097305	response to alcohol	9.62e-34	9.17e-22	2.72e-29	0.769215	0.00030784	8.26e-08	1.21e-09
				Matabolism	154	GO:0097306	cellular response to alcohol	9.4e-36	1.4e-36	2.06e-36	1	1.27e-07	3.92e-10	3.17e-08
				Matabolism	155	GO:1901657	glycosyl compound metabolic process	0.00130739	0.000851432	0.000522457	0.0260245	0.999983	1	1
			AA	Matabolism	156	GO:0009063	cellular amino acid catabolic process	4.82e-16	3.95e-16	1.01e-16	0.415567	0.999983	0.306553	0.0179472
			AA	Matabolism	157	GO:1901606	alpha-amino acid catabolic process	3.71e-15	3.97e-15	2.1e-15	0.415567	0.999983	0.274337	0.0236248
			AA	Matabolism	158	GO:1902221	erythrose 4-phosphate/phosphoenolpyruvate family amino acid metabolic process	0.000505885	0.0416965	0.0137414	0.286334	0.999983	0.024636	0.00214926
			AA	Matabolism	159	GO:0006520	cellular amino acid metabolic process	5.17e-19	6.08e-25	1.26e-10	0.791028	0.999983	1	0.00788524
			AA	Matabolism	160	GO:0009073	aromatic amino acid family biosynthetic process	6.53e-09	1.61e-10	0.0321224	1	0.999983	0.241188	0.0425258
			AA	Matabolism	161	GO:0009071	serine family amino acid catabolic process	0.00309774	0.00614424	0.292035	0.0260245	0.999983	0.0682557	0.00859017
			AA	Matabolism	162	GO:0006544	glycine metabolic process	0.0210725	0.0118673	0.307323	0.0260245	0.999983	0.0358454	0.0027413
			AA	Matabolism	163	GO:0006546	glycine catabolic process	0.00309774	0.00614424	0.292035	0.0260245	0.999983	0.0682557	0.00859017
			AA	Matabolism	164	GO:0009072	aromatic amino acid family metabolic process	5.67e-29	4.28e-18	3.01e-13	0.269521	0.999983	0.0603207	2.42e-05
			AA	Matabolism	165	GO:0009074	aromatic amino acid family catabolic process	3.29e-12	9.57e-06	0.000178031	0.0699412	0.625509	0.973945	0.0134154
			AA	Matabolism	166	GO:0006568	tryptophan metabolic process	2.98e-18	2.18e-09	6.94e-06	0.0448944	0.482178	1	0.0401031
			AA	Matabolism	167	GO:0006558	L-phenylalanine metabolic process	0.000505885	0.0416965	0.0137414	0.286334	0.999983	0.024636	0.00214926
			Lipid	Matabolism	168	GO:0033993	response to lipid	2.73e-22	1.11e-20	6.58e-22	1	0.00646379	1.77e-06	9.23e-07
			Lipid	Matabolism	169	GO:0071396	cellular response to lipid	4.62e-29	3.06e-26	9.99e-28	1	0.000318299	3.76e-07	1.73e-05
			Lipid	Matabolism	170	GO:0030258	lipid modification	0.000138885	2.64e-09	5.48e-15	0.734948	0.999983	0.00134797	0.00296388
			Lipid	Matabolism	171	GO:0034440	lipid oxidation	0.00120436	7.03e-10	4.67e-17	0.724965	0.999983	0.0250578	0.0546121
		FA	Lipid	Matabolism	172	GO:0006631	fatty acid metabolic process	0.0319449	6.36e-07	0.0167197	0.868167	0.999983	0.493148	0.0318291
			Carbohydrate	Matabolism	173	GO:0016052	carbohydrate catabolic process	0.229354	4.43e-07	3.92e-06	0.0154665	0.592731	0.000529104	8.8e-05
Cellular respiration	Energy & precursor generation			Matabolism	174	GO:0006094	gluconeogenesis	1	0.000323138	0.000529535	0.00332218	0.435378	0.00386631	0.00549207
	Energy & precursor generation	Monosaccharide	Carbohydrate	Matabolism	175	GO:0005996	monosaccharide metabolic process	1	1.54e-06	6.91e-07	0.0380299	0.156839	0.000276861	0.000177411
	Energy & precursor generation	Monosaccharide	Carbohydrate	Matabolism	176	GO:0046364	monosaccharide biosynthetic process	0.770183	5.28e-06	9.66e-05	0.0198092	0.406038	0.00211958	0.00305131
	Energy & precursor generation	Monosaccharide	Carbohydrate	Matabolism	177	GO:0019318	hexose metabolic process	1	7.47e-05	1.64e-05	0.0270649	0.0251385	0.000456965	0.00108285
	Energy & precursor generation	Monosaccharide	Carbohydrate	Matabolism	178	GO:0019319	hexose biosynthetic process	1	0.000157375	0.000529535	0.00332218	0.352732	0.00211958	0.00779626
	Energy & precursor generation	Monosaccharide	Carbohydrate	Matabolism	179	GO:0006006	glucose metabolic process	1	0.000166218	1.57e-06	0.0144924	0.00691128	0.000236872	0.000295476
		Disaccharide	Carbohydrate	Matabolism	180	GO:0034285	response to disaccharide	0.0126148	8.64e-07	9.68e-06	1	0.999983	0.00409901	0.0605219
		Disaccharide	Carbohydrate	Matabolism	181	GO:0009744	response to sucrose	0.0126148	8.64e-07	6.07e-06	1	0.999983	0.00409901	0.0605219
	Cell wall biogenesis			Matabolism	182	GO:0042546	cell wall biogenesis	1	1.29e-17	1.83e-06	2.44e-07	0.847792	1	0.0300216
	Cell wall biogenesis			Matabolism	183	GO:0009664	plant-type cell wall organization	1	6.09e-07	0.0435355	0.0107003	0.999983	1	0.00206046
	Cell wall biogenesis			Matabolism	184	GO:0071669	plant-type cell wall organization or biogenesis	1	5.01e-12	0.0346524	3.08e-07	0.999983	1	0.000617394
	Cell wall biogenesis			Matabolism	185	GO:0009832	plant-type cell wall biogenesis	1	1.66e-07	0.0237449	1.88e-09	0.303279	1	0.00850456
	Cell wall biogenesis	Polysaccharide	Carbohydrate	Matabolism	186	GO:0010411	xyloglucan metabolic process	0.0323107	0.00286695	0.588193	0.0499562	0.999983	0.974184	0.0262729
	Cell wall biogenesis	Phenypropanoid	Secondary metabolites	Matabolism	187	GO:0009808	lignin metabolic process	0.0103589	8.11e-16	6.89e-17	1.99e-06	0.999983	0.375302	0.032171
	Cell wall biogenesis	Phenypropanoid	Secondary metabolites	Matabolism	188	GO:0009809	lignin biosynthetic process	0.0350445	3.12e-11	8.69e-11	5.44e-05	0.999983	1	0.228038
		Phenypropanoid	Secondary metabolites	Matabolism	189	GO:0009698	phenylpropanoid metabolic process	6.4e-08	9.47e-59	3e-65	0.00614902	0.999983	0.00532273	2.24e-05
		Phenypropanoid	Secondary metabolites	Matabolism	190	GO:0009699	phenylpropanoid biosynthetic process	4.26e-06	1.31e-61	1.04e-62	9.54e-06	0.999983	0.0307323	0.000612797
		Phenypropanoid	Secondary metabolites	Matabolism	191	GO:0009804	coumarin metabolic process	1.05e-05	7.27e-54	1.49e-68	0.000244041	0.999983	0.204459	0.04422
		Phenypropanoid	Secondary metabolites	Matabolism	192	GO:0009805	coumarin biosynthetic process	9.84e-05	7.27e-54	1.49e-68	0.000244041	0.999983	0.204459	0.04422
		Phenypropanoid	Secondary metabolites	Matabolism	193	GO:0009812	flavonoid metabolic process	6.85e-05	7.25e-36	6.42e-36	0.0157751	0.999983	0.000107459	0.00724531
		Phenypropanoid	Secondary metabolites	Matabolism	194	GO:0009813	flavonoid biosynthetic process	6.85e-05	2.07e-31	1.65e-30	0.0334222	0.999983	0.000350668	0.0245615
		Phenypropanoid	Secondary metabolites	Matabolism	195	GO:0009962	regulation of flavonoid biosynthetic process	1.7e-06	7.83e-34	5.24e-39	0.021112	0.999983	0.00522105	0.130207
		Phenypropanoid	Secondary metabolites	Matabolism	196	GO:0009963	positive regulation of flavonoid biosynthetic process	0.00254253	1.12e-33	1.72e-41	0.00813016	0.999983	0.0132517	0.395383
		Phenypropanoid	Secondary metabolites	Matabolism	197	GO:0046283	anthocyanin-containing compound metabolic process	0.000485707	9.05e-05	0.0397481	0.993827	0.999983	0.0129757	0.0300216
			Secondary metabolites	Matabolism	198	GO:0046700	heterocycle catabolic process	7.99e-06	5.03e-07	1.28e-06	0.19043	0.999983	0.00311862	0.119442
			Secondary metabolites	Matabolism	199	GO:0019438	aromatic compound biosynthetic process	0.000608099	5.84e-15	7.33e-08	0.143071	0.0114877	0.00171858	4.16e-07
			Secondary metabolites	Matabolism	200	GO:0019439	aromatic compound catabolic process	7.66e-06	4.45e-07	1.11e-06	0.142181	0.999983	0.000139076	0.0362601
			Secondary metabolites	Matabolism	201	GO:0042430	indole-containing compound metabolic process	8.52e-18	9.43e-16	1.48e-15	0.10426	0.0231074	0.36068	0.0699956
			Secondary metabolites	Matabolism	202	GO:0042435	indole-containing compound biosynthetic process	4.82e-16	4.81e-13	3.19e-12	0.135957	0.00912276	0.371703	0.0264913
			Secondary metabolites	Matabolism	203	GO:0042436	indole-containing compound catabolic process	2.28e-10	4.58e-06	0.000273912	0.0210917	0.0573623	1	0.0575911
			Secondary metabolites	Matabolism	204	GO:0006586	indolalkylamine metabolic process	2.98e-18	2.18e-09	6.94e-06	0.0448944	0.482178	1	0.0401031
			Secondary metabolites	Matabolism	205	GO:0016143	S-glycoside metabolic process	0.021104	0.000557873	0.00303608	0.024185	0.999983	1	1
			Secondary metabolites	Matabolism	206	GO:0043436	oxoacid metabolic process	3.51e-49	3.67e-88	3.27e-52	0.535989	0.0403953	7.28e-11	2.72e-09
			Secondary metabolites	Matabolism	207	GO:0019757	glycosinolate metabolic process	0.021104	0.000557873	0.00303608	0.024185	0.999983	1	1
			Secondary metabolites	Matabolism	208	GO:0019760	glucosinolate metabolic process	0.021104	0.000557873	0.00303608	0.024185	0.999983	1	1
			Secondary metabolites	Matabolism	209	GO:0042343	indole glucosinolate metabolic process	0.00567577	0.000530291	1.87e-06	0.366468	0.711731	0.0314871	0.908223
			Secondary metabolites	Matabolism	210	GO:0044550	secondary metabolite biosynthetic process	3.17e-06	2.5e-55	5.29e-54	8.4e-05	0.999983	0.067226	0.0400811
			Secondary metabolites	Matabolism	211	GO:0019748	secondary metabolic process	1.62e-23	6.01e-69	1.43e-85	0.0218942	0.153154	7.88e-05	1.71e-06
				Localisation & transport	212	GO:0051641	cellular localization	8.14e-14	2.71e-07	5.26e-10	0.769215	0.00024809	0.17315	1.91e-05
				Localisation & transport	213	GO:0033036	macromolecule localization	6.62e-20	3.21e-19	2.15e-29	0.0766884	0.000273187	0.121752	2.13e-05
				Localisation & transport	214	GO:0070727	cellular macromolecule localization	7.08e-17	5.26e-10	1.08e-17	0.487896	3.13e-05	0.0292794	1.77e-05
				Localisation & transport	215	GO:0051649	establishment of localization in cell	5.94e-16	2.88e-10	9.01e-13	0.499175	0.000800141	0.0146935	1.91e-05
				Localisation & transport	216	GO:0071702	organic substance transport	1.13e-20	1.09e-30	1.03e-57	0.0147344	0.000264465	3.36e-09	1.02e-12
				Localisation & transport	217	GO:0033037	polysaccharide localization	1.58e-10	0.00479489	0.0166675	1	0.00481661	1	0.0204317
				Localisation & transport	218	GO:0052545	callose localization	1.58e-10	0.0252294	0.0123326	1	0.00481661	1	0.0204317
			Protein	Localisation & transport	219	GO:0045184	establishment of protein localization	5.83e-17	9.69e-15	1.21e-24	0.26285	3.53e-05	0.00119231	2.42e-05
			Protein	Localisation & transport	220	GO:0008104	protein localization	1.87e-15	8.29e-15	2.97e-24	0.36692	0.000127523	0.00479517	0.000140299
			Protein	Localisation & transport	221	GO:0034613	cellular protein localization	6.08e-17	4.42e-12	5.12e-21	0.301646	6.84e-05	0.00214464	1.36e-05
			Protein	Localisation & transport	222	GO:0072657	protein localization to membrane	4.8e-28	6.28e-39	1.42e-52	0.129786	3.72e-08	9.72e-09	0.000249028
			Protein	Localisation & transport	223	GO:0090150	establishment of protein localization to membrane	4.8e-28	6.28e-39	1.42e-52	0.129786	3.72e-08	9.72e-09	0.000249028
			Protein	Localisation & transport	224	GO:0006605	protein targeting	5.43e-21	3.43e-24	4.63e-34	0.245465	6.46e-06	0.000108671	8.92e-06
			Protein	Localisation & transport	225	GO:0006612	protein targeting to membrane	4.8e-28	2.17e-40	3.5e-54	0.129786	3.72e-08	9.72e-09	0.000249028
			Protein	Localisation & transport	226	GO:0015031	protein transport	5.83e-17	2.27e-15	2.32e-25	0.26285	3.53e-05	0.00119231	2.42e-05
			Protein	Localisation & transport	227	GO:0006886	intracellular protein transport	6.49e-17	5.49e-13	6.06e-22	0.33767	8.79e-05	0.00120761	1.1e-05
			Protein	Localisation & transport	228	GO:0015833	peptide transport	1.68e-13	1.49e-16	1.38e-30	0.691731	0.000172893	0.000485273	1.73e-05
			Protein	Localisation & transport	229	GO:0046907	intracellular transport	2.43e-17	3.33e-13	4.6e-25	0.434009	0.000148236	0.000828118	5.51e-07
			Protein	Localisation & transport	230	GO:0015706	nitrate transport	2.22e-05	6.04e-13	6.79e-28	0.00339342	0.999983	0.787607	0.386335
			Protein	Localisation & transport	231	GO:0071705	nitrogen compound transport	2.02e-23	6.61e-34	4.86e-74	0.0243406	0.000140509	1.1e-08	2.34e-10
			Protein	Localisation & transport	232	GO:0042886	amide transport	1.11e-13	2.96e-17	6.23e-31	0.693448	0.000156743	0.000658539	2.24e-05
			AA	Localisation & transport	233	GO:0006865	amino acid transport	4.38e-13	6.47e-15	5.89e-39	0.213314	0.106928	5.53e-06	3.12e-06
			AA	Localisation & transport	234	GO:0015804	neutral amino acid transport	0.000203047	1.28e-07	3.16e-14	0.0891123	0.00315995	2.62e-05	0.000144844
			AA	Localisation & transport	235	GO:0015824	proline transport	2.02e-05	3.18e-07	8.93e-15	0.0891123	0.00242202	3.21e-05	0.000399483
				Localisation & transport	236	GO:0006869	lipid transport	0.0302579	5.1e-05	0.000149511	0.00964204	0.999983	1	0.205178
				Localisation & transport	237	GO:0010876	lipid localization	0.0265915	0.0184208	0.00785471	0.0407043	0.999983	1	0.0559557
				Localisation & transport	238	GO:0046942	carboxylic acid transport	5.32e-13	6.92e-12	1.92e-34	0.18233	0.13045	2.18e-07	6.82e-07
				Localisation & transport	239	GO:0015849	organic acid transport	5.32e-13	6.92e-12	1.92e-34	0.18233	0.13045	2.18e-07	6.82e-07
			Ion	Localisation & transport	240	GO:0006811	ion transport	2.18e-15	1.84e-11	1.11e-18	0.198774	0.202805	0.00816109	8.11e-05
			Ion	Localisation & transport	241	GO:0015698	inorganic anion transport	5.59e-06	9.89e-07	9.28e-18	0.0348593	0.124722	0.865528	0.320159
			Ion	Localisation & transport	242	GO:0006820	anion transport	2.61e-16	9.82e-13	1.88e-41	0.0334517	0.147276	0.00118889	0.000236396
			Ion	Localisation & transport	243	GO:0015711	organic anion transport	8.1e-14	3.36e-12	1.23e-33	0.22144	0.172902	1.73e-06	9.38e-07
			Ion	Localisation & transport	244	GO:0010038	response to metal ion	0.000281119	4.54e-17	1.88e-28	0.226943	0.352732	3.56e-07	0.0152713
			Ion	Localisation & transport	245	GO:0046686	response to cadmium ion	0.000535044	1.29e-17	9.94e-28	0.18437	0.0961681	5.7e-09	0.00217255
				Signal. & transd.	246	GO:0007154	cell communication	1.04e-15	1.35e-23	1.89e-33	1	9.41e-07	0.000317727	4.76e-05
				Signal. & transd.	247	GO:0023052	signaling	4.15e-14	1.87e-19	1.47e-27	1	2.17e-08	0.000199533	5.51e-07
				Signal. & transd.	248	GO:0007165	signal transduction	1.38e-16	2.45e-21	1.22e-30	1	3.21e-09	4.92e-05	3.43e-07
				Signal. & transd.	249	GO:0035556	intracellular signal transduction	1.62e-23	2.64e-37	9.27e-49	0.656698	7.24e-10	1.6e-08	4.91e-08
				Signal. & transd.	250	GO:0023014	signal transduction by protein phosphorylation	0.000512089	5.39e-20	2e-22	0.159465	8.6e-09	0.000294166	0.0154779
				Signal. & transd.	251	GO:0000160	phosphorelay signal transduction system	5.44e-21	3.49e-08	1.4e-19	1	7.53e-05	0.000216481	2.58e-05
				Signal. & transd.	252	GO:0000165	MAPK cascade	0.000512089	5.39e-20	2e-22	0.159465	8.6e-09	0.000294166	0.0154779
				Development, morphogenesis, reproduction	253	GO:0009555	pollen development	1	0.00112509	0.00481136	0.035493	0.999983	0.337942	0.00440802
		Membrane & orgsanelle organization	Cellular component organization	Cytokinesis & cell differentiation	254	GO:0010256	endomembrane system organization	0.0069702	1.3e-10	2.62e-05	0.992808	0.727125	0.0768964	0.0176751
				Others	255	GO:0055114	oxidation-reduction process	0.176823	1.2e-08	1.01e-08	0.0260245	0.0109011	1.6e-05	0.00267406
				Others	256	GO:0065008	regulation of biological quality	8.76e-31	6.44e-38	6.07e-31	0.213314	0.000470745	3.84e-09	9.91e-14
				Others	257	GO:0042135	neurotransmitter catabolic process	0.0436859	0.00052224	0.0743189	0.0260245	0.999983	0.100712	0.0245615

## Sheet: F vs C_down
					GS-no.	GO_ID	descriptions	AT	NM	NS	SD	UM1	UM6	UM24
				Generic stress responses	1	GO:0009890	negative regulation of biosynthetic process	5.61e-05	0.000620565	0.000156615	1	0.223784	0.000926251	0.283551
				Generic stress responses	2	GO:0009892	negative regulation of metabolic process	2.73e-08	3.1e-05	9.2e-07	1	0.215393	0.00419733	0.461721
				Generic stress responses	3	GO:0031324	negative regulation of cellular metabolic process	2.63e-05	0.00170433	0.000237299	1	0.282751	0.00366934	0.290416
				Generic stress responses	4	GO:0031327	negative regulation of cellular biosynthetic process	5.97094e-05	0.000702047	0.000229886	1	0.230553	0.000720417	0.210067
				Generic stress responses	5	GO:0051239	regulation of multicellular organismal process	0.000585245	0.000299261	0.000220648	1	0.445865	0.00228551	1
				Generic stress responses	6	GO:0006974	cellular response to DNA damage stimulus	1.45e-05	5.37e-08	3.65e-08	1	0.246831	0.00776202	0.774791
			Abiotic	Generic stress responses	7	GO:0009637	response to blue light	9.47e-05	1.13e-07	1.24e-48	0.124758	0.620567	0.109204	0.00727429
				Metabolism	8	GO:0006081	cellular aldehyde metabolic process	0.000258973	0.0125856	1.62e-109	1	0.164909	0.216686	1.8e-06
				Metabolism	9	GO:0019682	glyceraldehyde-3-phosphate metabolic process	6.68e-05	0.00589118	6.7e-116	1	0.14793	0.00701053	4.43e-09
				Metabolism	10	GO:0051172	negative regulation of nitrogen compound metabolic process	1.25e-05	0.0010212	0.000145302	1	0.275951	0.0071873	0.423782
			Nucleoside& -tide	Metabolism	11	GO:0045934	negative regulation of nucleobase-containing compound metabolic process	3.92e-05	0.0107938	0.00462542	1	0.236118	0.00146771	0.768279
				Metabolism	12	GO:0060255	regulation of macromolecule metabolic process	0.00522872	0.0112767	4.49e-10	1	0.81839	0.000156629	0.223049
				Metabolism	13	GO:0010605	negative regulation of macromolecule metabolic process	1.08e-08	3.51e-06	3.14e-08	1	0.204082	0.00804012	0.559752
				Metabolism	14	GO:2000113	negative regulation of cellular macromolecule biosynthetic process	6.44e-05	0.000107791	1.93e-05	1	0.262455	0.00136532	0.331344
				Metabolism	15	GO:0010558	negative regulation of macromolecule biosynthetic process	6.44e-05	0.000107791	1.93e-05	1	0.262455	0.00136532	0.331344
			DNA	Metabolism	16	GO:0006259	DNA metabolic process	1.75e-26	6.58e-15	3.85e-18	1	0.0253772	6.22e-09	0.112324
			DNA	Metabolism	17	GO:0051052	regulation of DNA metabolic process	1.24e-16	0.00670532	7.22e-06	1	0.215393	1.9e-05	0.646122
			DNA	Metabolism	18	GO:0006260	DNA replication	1.07e-18	0.00215373	9.91e-10	1	0.179562	1.44e-07	0.218719
			DNA	Metabolism	19	GO:0006261	DNA-dependent DNA replication	1.55e-12	0.00979226	8.3e-09	1	0.44124	2.01e-06	0.353294
			DNA	Metabolism	20	GO:0006310	DNA recombination	1.27e-08	1.2e-08	7.22e-12	1	0.0761541	0.00509774	0.290416
				Metabolism	21	GO:0043412	macromolecule modification	1.55e-13	0.0059799	0.00274433	0.789911	0.978524	2.88e-06	0.835185
		Regulation of expression		Metabolism	22	GO:0032259	methylation	1.45e-16	1.82e-06	1.61e-10	1	0.035699	4.74e-07	1
		Regulation of expression		Metabolism	23	GO:0043414	macromolecule methylation	1.45e-16	1.82e-06	2.29e-10	1	0.035699	4.74e-07	1
		Regulation of expression		Metabolism	24	GO:0010467	gene expression	0.0153642	1.71e-08	2.4e-28	1	0.776073	1.73e-05	0.449505
		Regulation of expression		Metabolism	25	GO:0010629	negative regulation of gene expression	3.21e-08	1.36e-06	6.94e-09	1	0.197424	0.00476138	0.542925
		Regulation of expression		Metabolism	26	GO:0016458	gene silencing	2.78e-12	1.86e-07	4.28e-10	1	0.197424	4.91e-05	0.382915
		Regulation of expression		Metabolism	27	GO:0031047	gene silencing by RNA	4.46e-10	5.55e-08	2.72e-10	1	0.226078	0.00301245	0.65579
		Regulation of expression	RNA	Metabolism	28	GO:0016070	RNA metabolic process	0.00240194	5.48e-08	9.19e-42	1	0.492788	8.81e-07	0.00101639
		Regulation of expression	RNA	Metabolism	29	GO:0051253	negative regulation of RNA metabolic process	6.68e-05	0.0181107	0.00535029	1	0.236118	0.00190834	0.768279
		Regulation of expression	RNA	Metabolism	30	GO:1902679	negative regulation of RNA biosynthetic process	0.000152189	0.0264295	0.0156622	1	0.240117	0.00096355	0.804246
		Regulation of expression	RNA	Metabolism	31	GO:1903507	negative regulation of nucleic acid-templated transcription	0.000152189	0.0264295	0.0156622	1	0.240117	0.00096355	0.804246
		Regulation of expression	RNA	Metabolism	32	GO:0045892	negative regulation of transcription, DNA-templated	0.000152189	0.0264295	0.0156622	1	0.240117	0.00096355	0.804246
		Regulation of expression	RNA	Metabolism	33	GO:0034660	ncRNA metabolic process	0.0186009	6.58e-15	6.59e-96	0.544353	0.129563	0.00642152	0.000397429
		Regulation of expression	RNA	Metabolism	34	GO:0006396	RNA processing	0.00014385	3.48e-16	6.76e-43	0.659878	0.0260795	0.00166665	1.6e-05
	RNA modification	Regulation of expression	RNA	Metabolism	35	GO:0009451	RNA modification	8.26e-05	1.24e-11	2.53e-44	1	0.0062769	0.0165496	0.708486
	RNA modification	Regulation of expression	RNA	Metabolism	36	GO:0016071	mRNA metabolic process	3.92e-05	2.96e-08	7.11e-25	1	0.0620908	0.00525082	5.18e-05
	RNA modification	Regulation of expression	RNA	Metabolism	37	GO:0016556	mRNA modification	1.59e-07	0.00195129	7.43e-50	1	0.00275685	0.000247203	4.83e-08
	RNA modification	Regulation of expression		Metabolism	38	GO:0010608	posttranscriptional regulation of gene expression	0.000279848	1.73e-07	7.03e-11	1	0.709222	0.105213	0.035206
	RNA modification	Regulation of expression		Metabolism	39	GO:0010267	production of ta-siRNAs involved in RNA interference	0.0260942	0.0139642	0.00139406	0.995126	0.440598	0.0111024	0.0369922
Chromatin modification		Regulation of expression		Metabolism	40	GO:0006325	chromatin organization	3.09e-19	2.21e-08	2.75e-13	1	0.0869658	9.19e-10	0.324645
Chromatin modification		Regulation of expression		Metabolism	41	GO:0040029	regulation of gene expression, epigenetic	4.78e-09	5.04e-08	1.9e-11	1	0.197833	1.35e-05	0.121915
Chromatin modification		Regulation of expression		Metabolism	42	GO:0045814	negative regulation of gene expression, epigenetic	6.63e-09	0.000171942	2.05e-06	1	0.121913	2.09e-06	0.383262
Chromatin modification		Regulation of expression		Metabolism	43	GO:0006342	chromatin silencing	6.63e-09	0.000199723	3.62e-06	1	0.121913	2.09e-06	0.383262
Chromatin modification		Regulation of expression		Metabolism	44	GO:0016569	covalent chromatin modification	6.68e-19	1.15e-05	2.71e-11	1	0.10398	4.06e-08	0.564954
Chromatin modification		Regulation of expression		Metabolism	45	GO:0031048	chromatin silencing by small RNA	3.53e-06	0.00445075	0.000335425	1	0.328871	0.00673867	1
Chromatin modification		Regulation of expression		Metabolism	46	GO:0006346	methylation-dependent chromatin silencing	4.45e-09	0.00779036	0.000215895	1	0.515579	0.016142	1
Chromatin modification	Protein modification	Regulation of expression	Protein	Metabolism	47	GO:0016570	histone modification	4.71e-19	6.39e-05	6.3e-11	1	0.10398	7.3e-08	0.731288
Chromatin modification	Protein modification	Regulation of expression	Protein	Metabolism	48	GO:0016571	histone methylation	1.69e-12	0.0012179	8.28e-09	1	0.139858	3.03e-07	0.765006
	Protein modification	Regulation of expression	Protein	Metabolism	49	GO:0051246	regulation of protein metabolic process	0.00163271	0.0236973	7.68e-11	0.440555	0.951778	0.0034188	0.00477955
	Protein modification	Regulation of expression	Protein	Metabolism	50	GO:0051248	negative regulation of protein metabolic process	0.0353747	0.0110114	0.000949687	1	0.599921	0.0413115	0.091907
	Protein modification	Regulation of expression	Protein	Metabolism	51	GO:0032268	regulation of cellular protein metabolic process	0.000505046	0.019145	2.37e-11	0.316704	0.966756	0.0053297	0.00431711
	Protein modification	Regulation of expression	Protein	Metabolism	52	GO:0032269	negative regulation of cellular protein metabolic process	0.0353747	0.0207426	0.00127801	1	0.599921	0.0413115	0.091907
	Protein modification	Regulation of expression	Protein	Metabolism	53	GO:0006479	protein methylation	1.69e-12	0.0012179	5.62e-09	1	0.159386	1.71e-07	0.676598
	Protein modification	Regulation of expression	Protein	Metabolism	54	GO:0008213	protein alkylation	1.69e-12	0.0012179	5.62e-09	1	0.159386	1.71e-07	0.676598
	Protein modification	Regulation of expression	Protein	Metabolism	55	GO:0018205	peptidyl-lysine modification	1.29e-09	0.0236973	8.22e-05	1	0.0829466	7.38e-08	0.383391
Photosynthesis	Energy & precursor generation			Metabolism	56	GO:0015979	photosynthesis	0.00644406	1.44e-09	9.74e-150	0.22231	1	0.000720417	0.00431711
Photosynthesis	Energy & precursor generation			Metabolism	57	GO:0019684	photosynthesis, light reaction	0.00716394	5.75e-06	1.33e-117	0.440638	1	0.0066504	0.000403727
	Energy & precursor generation			Metabolism	58	GO:0006739	NADP metabolic process	1.05e-06	0.00235471	1.83e-78	0.928031	0.352969	0.137992	6.05e-06
	Energy & precursor generation			Metabolism	59	GO:0006098	pentose-phosphate shunt	1.05e-06	0.00235471	1.92e-78	0.928031	0.352969	0.137992	6.05e-06
	Energy & precursor generation	Monosaccharide	Carbohydrate	Metabolism	60	GO:0051156	glucose 6-phosphate metabolic process	1.05e-06	0.00235471	1.92e-78	0.928031	0.352969	0.137992	6.05e-06
		Monosaccharide	Carbohydrate	Metabolism	61	GO:0000023	maltose metabolic process	3.97e-08	7.64e-06	2.76e-47	0.862423	0.153571	0.0020601	1.71e-05
		Polysaccharide	Carbohydrate	Metabolism	62	GO:0009250	glucan biosynthetic process	1.77e-06	0.00103148	5.57e-32	0.843183	0.123684	0.00156677	9.52e-05
		Polysaccharide	Carbohydrate	Metabolism	63	GO:0005982	starch metabolic process	4.92e-07	2.24e-05	1.57e-53	1	0.0853931	0.00146327	3.21e-06
		Polysaccharide	Carbohydrate	Metabolism	64	GO:0019252	starch biosynthetic process	1.47e-08	6.45e-08	2.8e-55	1	0.0620908	0.00440155	1.79e-08
			Tetrapyrrole	Metabolism	65	GO:0015995	chlorophyll biosynthetic process	0.00073458	0.093493	7.86e-27	0.0270908	0.215393	0.0137736	0.000241961
				Localisation & transport	66	GO:0051049	regulation of transport	0.0749607	6.14e-06	1.64e-15	0.0412945	0.915106	0.988252	0.000872517
				Development, morphogenesis, reproduction	67	GO:2000026	regulation of multicellular organismal development	0.000336339	5.67e-05	1.39e-05	1	0.402523	0.000323632	0.948274
				Development, morphogenesis, reproduction	68	GO:0048532	anatomical structure arrangement	1.23e-07	0.00189129	1.99e-05	1	0.107763	3.3e-07	0.592326
				Development, morphogenesis, reproduction	69	GO:0009653	anatomical structure morphogenesis	2.69e-17	0.00260236	3.26e-19	1	0.0941931	9.41e-09	0.407854
				Development, morphogenesis, reproduction	70	GO:0090066	regulation of anatomical structure size	0.000242784	0.00439465	1.64e-05	0.758311	0.135938	0.0179401	1
				Development, morphogenesis, reproduction	71	GO:0007389	pattern specification process	1.55e-13	3.23e-05	1.22e-08	1	0.121913	1.86e-07	1
				Development, morphogenesis, reproduction	72	GO:0000003	reproduction	4.35e-12	2.7e-07	9.69e-08	1	0.0351479	6.29e-08	0.761137
				Development, morphogenesis, reproduction	73	GO:0022414	reproductive process	2.64e-12	2.7e-07	1.13e-07	1	0.0296574	6.91e-08	0.730585
				Development, morphogenesis, reproduction	74	GO:2000241	regulation of reproductive process	2.08e-05	0.00103823	3.26e-06	1	0.13428	5.28e-05	0.452855
				Development, morphogenesis, reproduction	75	GO:0061458	reproductive system development	2.97e-11	8.53e-08	1.25e-09	1	0.115682	6.61e-06	0.803768
				Development, morphogenesis, reproduction	76	GO:0048608	reproductive structure development	2.97e-11	8.53e-08	1.25e-09	1	0.115682	6.61e-06	0.803768
				Development, morphogenesis, reproduction	77	GO:0050793	regulation of developmental process	4.91e-12	0.00854437	1.14e-09	1	0.262056	3.3e-07	0.832174
				Development, morphogenesis, reproduction	78	GO:0003006	developmental process involved in reproduction	2.15e-10	3.51e-06	1.65e-07	1	0.0941931	1.41e-07	0.749606
				Development, morphogenesis, reproduction	79	GO:0048731	system development	4.25e-09	4.98e-06	1.91e-13	1	0.0296574	5.22e-06	0.278997
				Development, morphogenesis, reproduction	80	GO:0090567	reproductive shoot system development	2.2e-09	7.35e-05	3.59e-09	1	0.545683	2.91e-05	1
				Development, morphogenesis, reproduction	81	GO:0048367	shoot system development	4.89e-12	3.44e-07	6.29e-26	1	0.666976	2.51e-05	0.423782
				Development, morphogenesis, reproduction	82	GO:0048831	regulation of shoot system development	4.78e-05	0.000243073	7.54e-06	1	0.172163	0.00127357	0.78282
				Development, morphogenesis, reproduction	83	GO:0010016	shoot system morphogenesis	9.32e-12	1.17e-08	8.88e-48	0.328311	0.41985	7.25e-06	0.000356584
				Development, morphogenesis, reproduction	84	GO:0099402	plant organ development	2.66e-08	0.00190642	2.27e-06	1	0.511915	0.00104301	0.969725
				Development, morphogenesis, reproduction	85	GO:1905392	plant organ morphogenesis	2.2e-09	0.000136627	5.27e-13	1	0.10398	0.00175266	0.564954
				Development, morphogenesis, reproduction	86	GO:1905393	plant organ formation	2.6e-10	0.00322255	9.38e-05	1	0.105024	0.00252006	0.969725
			Flower	Development, morphogenesis, reproduction	87	GO:0048437	floral organ development	2.81e-08	0.0111545	2.86e-06	1	0.788198	0.00856173	0.837992
			Flower	Development, morphogenesis, reproduction	88	GO:0048444	floral organ morphogenesis	2.77e-06	4.56e-06	3.21e-06	1	0.306383	0.00675616	0.910154
			Flower	Development, morphogenesis, reproduction	89	GO:0009908	flower development	2.63e-09	0.000378732	1.24e-08	1	0.526608	2.76e-05	1
			Flower	Development, morphogenesis, reproduction	90	GO:0009909	regulation of flower development	5.61e-05	3.71e-05	4.27e-07	1	0.147135	7.13e-05	0.331344
			Flower	Development, morphogenesis, reproduction	91	GO:0048439	flower morphogenesis	0.010899	0.0480062	0.000184039	1	0.217596	0.0251945	1
			Flower	Development, morphogenesis, reproduction	92	GO:0048449	floral organ formation	8.41e-10	2.31e-06	2e-06	1	0.298748	0.00258404	0.559281
			Flower	Development, morphogenesis, reproduction	93	GO:0048827	phyllome development	1.45e-07	2.9e-05	9.8e-16	0.604443	1	0.0184828	0.804246
			Flower	Development, morphogenesis, reproduction	94	GO:0048451	petal formation	2.37e-09	0.0236973	0.00187104	1	0.464824	0.000932026	0.250177
			Flower	Development, morphogenesis, reproduction	95	GO:0048441	petal development	1.42e-06	0.0207426	0.0436825	1	0.580335	0.00272388	0.206913
			Flower	Development, morphogenesis, reproduction	96	GO:0048446	petal morphogenesis	1.3e-08	0.0273756	0.00577953	1	0.470958	0.00365589	0.343486
			Flower	Development, morphogenesis, reproduction	97	GO:0048465	corolla development	1.42e-06	0.0207426	0.0436825	1	0.580335	0.00272388	0.206913
			Flower	Development, morphogenesis, reproduction	98	GO:0048453	sepal formation	2.37e-09	0.0236973	0.00187104	1	0.464824	0.000932026	0.250177
			Flower	Development, morphogenesis, reproduction	99	GO:0048447	sepal morphogenesis	2.37e-09	0.0236973	0.00187104	1	0.464824	0.000932026	0.250177
				Development, morphogenesis, reproduction	100	GO:0048366	leaf development	0.000491844	4.98e-06	3.39e-13	0.0184048	1	0.299637	0.948274
				Development, morphogenesis, reproduction	101	GO:0009965	leaf morphogenesis	5.11e-07	2.53e-06	6.97e-30	1	0.647546	0.00796402	0.0348148
				Development, morphogenesis, reproduction	102	GO:0003002	regionalization	2.07e-09	5.24e-05	4.27e-07	1	0.370748	0.000574019	0.969725
				Development, morphogenesis, reproduction	103	GO:0009888	tissue development	8.84e-24	6.22e-06	1.12e-19	1	0.035699	4.65e-07	0.452855
				Development, morphogenesis, reproduction	104	GO:0048507	meristem development	1.45e-14	0.0273756	2.55e-08	1	0.162962	4.72e-11	1
				Development, morphogenesis, reproduction	105	GO:0009933	meristem structural organization	8.97e-08	0.00256857	2.27e-05	1	0.107763	6.18e-07	0.708486
				Development, morphogenesis, reproduction	106	GO:0010014	meristem initiation	1.24e-09	0.0322444	0.000132117	1	0.147135	7.41e-07	0.559281
				Development, morphogenesis, reproduction	107	GO:0009791	post-embryonic development	1.87e-13	1.5e-08	3.76e-16	1	0.0804505	3.61e-05	0.559281
				Development, morphogenesis, reproduction	108	GO:0048580	regulation of post-embryonic development	0.000763371	2.91e-05	2.12e-06	1	0.348293	0.0003277	0.735995
				Development, morphogenesis, reproduction	109	GO:0090698	post-embryonic plant morphogenesis	1.93e-12	3.63e-05	1e-25	1	0.148412	2.29e-05	0.226026
				Development, morphogenesis, reproduction	110	GO:0090697	post-embryonic plant organ morphogenesis	1.23e-05	0.00073401	0.000104122	1	0.136634	0.0435899	1
				Development, morphogenesis, reproduction	111	GO:0048869	cellular developmental process	2.94e-07	0.00356729	9.11e-12	0.473889	0.18157	0.00608923	1
				Development, morphogenesis, reproduction	112	GO:0010374	stomatal complex development	3.52e-05	0.0098738	5.36e-43	0.408088	0.963089	0.0734957	0.0027768
				Development, morphogenesis, reproduction	113	GO:0010103	stomatal complex morphogenesis	8.15e-05	0.0124696	2.97e-44	0.258763	0.787679	0.00804012	0.000670504
				Cytokinesis & cell differentiation	114	GO:0000902	cell morphogenesis	1.23e-07	0.0218956	0.000270601	0.191786	0.275951	0.00247942	1
				Cytokinesis & cell differentiation	115	GO:0000904	cell morphogenesis involved in differentiation	0.0311769	0.0045349	0.00959544	0.659878	0.147135	0.0391575	1
				Cytokinesis & cell differentiation	116	GO:0030154	cell differentiation	4.36e-05	0.000250292	3.48e-10	0.671447	0.136634	0.006823	1
				Cytokinesis & cell differentiation	117	GO:0051301	cell division	1.58e-22	0.00045793	5.44e-09	1	0.0829466	4.98e-12	0.67938
			Cell cycle	Cytokinesis & cell differentiation	118	GO:0007049	cell cycle	3.78e-30	1.34e-12	1.56e-20	1	0.175317	4.72e-11	0.0300805
			Cell cycle	Cytokinesis & cell differentiation	119	GO:0022402	cell cycle process	8.65e-28	6.32e-09	9.81e-15	1	0.240117	2.53e-10	0.0661509
			Cell cycle	Cytokinesis & cell differentiation	120	GO:0051726	regulation of cell cycle	9.59e-17	0.00636614	4.22e-08	1	0.175317	1.08e-05	0.450656
			Cell cycle	Cytokinesis & cell differentiation	121	GO:0010564	regulation of cell cycle process	7.97e-11	0.0257951	0.000363527	1	0.121913	0.000576974	1
			Cell cycle	Cytokinesis & cell differentiation	122	GO:0000278	mitotic cell cycle	2.87e-24	8.54e-06	8.34e-10	1	0.121913	7.59e-09	0.102211
			Cell cycle	Cytokinesis & cell differentiation	123	GO:1903047	mitotic cell cycle process	1.11e-26	0.0264847	3.52e-05	1	0.121913	4.04e-09	0.133695
			Cell cycle	Cytokinesis & cell differentiation	124	GO:0051321	meiotic cell cycle	1.9e-06	3.06e-07	6.73e-09	1	0.377735	0.000444202	0.442544
			Cell cycle	Cytokinesis & cell differentiation	125	GO:1903046	meiotic cell cycle process	1.14e-06	3.06e-07	1.01e-08	1	0.377735	0.000444202	0.442544
			Cell cycle	Cytokinesis & cell differentiation	126	GO:0007127	meiosis I	4.8e-07	4.98e-06	7.58e-07	1	0.112994	0.0151701	0.402223
			Cell cycle	Cytokinesis & cell differentiation	127	GO:0061982	meiosis I cell cycle process	4.8e-07	3.29e-06	5.17e-07	1	0.112994	0.0151701	0.402223
			Cell cycle	Cytokinesis & cell differentiation	128	GO:0140013	meiotic nuclear division	1.78e-07	6.86e-09	7.71e-10	1	0.135938	0.00543913	0.28007
			Cell cycle	Cytokinesis & cell differentiation	129	GO:0007131	reciprocal meiotic recombination	1.81e-07	4.98e-06	7.58e-07	1	0.112994	0.0151701	0.402223
			Cell cycle	Cytokinesis & cell differentiation	130	GO:0035825	homologous recombination	1.81e-07	4.98e-06	7.58e-07	1	0.112994	0.0151701	0.402223
			Cell cycle	Cytokinesis & cell differentiation	131	GO:0051276	chromosome organization	6e-22	1.44e-15	1.38e-21	1	0.00978383	9.54e-11	0.0978087
			Cell cycle	Cytokinesis & cell differentiation	132	GO:0033044	regulation of chromosome organization	0.00443053	6.44e-08	4.95e-08	1	0.179562	0.0156433	0.504713
			Cell cycle	Cytokinesis & cell differentiation	133	GO:0007059	chromosome segregation	4.78e-05	6.86e-09	2.99e-11	1	0.121517	0.00923074	0.14439
			Cell cycle	Cytokinesis & cell differentiation	134	GO:0098813	nuclear chromosome segregation	4.78e-05	2.03e-08	1.49e-10	1	0.123684	0.00923074	0.14439
			Cell cycle	Cytokinesis & cell differentiation	135	GO:0045132	meiotic chromosome segregation	9.79e-05	3.4e-07	3.74e-08	1	0.154655	0.00428303	0.196098
			Cellular component organization	Cytokinesis & cell differentiation	136	GO:0044085	cellular component biogenesis	2.15e-10	0.0179125	1.01e-29	1	0.00275685	2.75e-08	1
			Cellular component organization	Cytokinesis & cell differentiation	137	GO:0016043	cellular component organization	6.14e-20	2.06e-06	2.63e-35	1	0.00858581	4.72e-11	0.761137
			Cellular component organization	Cytokinesis & cell differentiation	138	GO:0051128	regulation of cellular component organization	3.98e-05	5.48e-08	2.33e-09	1	0.333059	0.0136167	0.730585
			Cellular component organization	Cytokinesis & cell differentiation	139	GO:0032535	regulation of cellular component size	0.000242784	0.00439465	1.64e-05	0.758311	0.135938	0.0179401	1
			Cellular component organization	Cytokinesis & cell differentiation	140	GO:0032989	cellular component morphogenesis	5.11e-07	0.0408258	0.000673165	0.21883	0.194388	0.00329156	1
			Cellular component organization	Cytokinesis & cell differentiation	141	GO:0022607	cellular component assembly	1.05e-06	3.93e-05	6.92e-39	0.205953	0.336789	0.0216016	1
		Membrane & orgsanelle organization	Cellular component organization	Cytokinesis & cell differentiation	142	GO:0061024	membrane organization	0.0454472	2.18e-05	5.71e-72	0.214911	0.713582	0.0125124	0.000228623
		Membrane & orgsanelle organization	Cellular component organization	Cytokinesis & cell differentiation	143	GO:0006996	organelle organization	1.17e-23	6.58e-15	1.06e-40	1	0.0513875	7.38e-08	0.657569
		Membrane & orgsanelle organization	Cellular component organization	Cytokinesis & cell differentiation	144	GO:0048285	organelle fission	2.78e-10	1.64e-08	7.3e-13	1	0.112627	0.0223467	0.559752
		Membrane & orgsanelle organization	Cellular component organization	Cytokinesis & cell differentiation	145	GO:0009668	plastid membrane organization	0.0112857	5.33e-06	1.88e-78	0.214911	0.722501	0.00301245	1.99e-05
			Cellular component organization	Cytokinesis & cell differentiation	146	GO:0010027	thylakoid membrane organization	0.0112857	5.33e-06	1.88e-78	0.214911	0.722501	0.00301245	1.99e-05
			Cellular component organization	Cytokinesis & cell differentiation	147	GO:0007010	cytoskeleton organization	5.92e-16	0.000108184	9.55e-08	1	0.226078	0.00405673	1
			Cellular component organization	Cytokinesis & cell differentiation	148	GO:0007017	microtubule-based process	1.48e-22	0.0101315	4.81e-06	1	0.150316	3.58e-09	0.172438
			Cellular component organization	Cytokinesis & cell differentiation	149	GO:0000226	microtubule cytoskeleton organization	3.78e-21	0.0273756	5.79e-05	1	0.121701	6.22e-09	0.228172
				Cytokinesis & cell differentiation	150	GO:0000280	nuclear division	7.31e-10	6.55e-08	8.19e-11	1	0.107763	0.00397503	0.559752
				Cytokinesis & cell differentiation	151	GO:0016049	cell growth	0.000478805	1	0.0279636	0.0412945	0.66917	0.0271378	1
				Others	152	GO:0050790	regulation of catalytic activity	0.00288096	0.0463514	1.56e-22	0.400671	0.363141	0.00291345	0.00258865
				Others	153	GO:0065009	regulation of molecular function	0.0434759	0.0195093	1.73e-19	0.682747	0.347577	0.0219184	0.00147285
				Others	154	GO:0044093	positive regulation of molecular function	2.53e-08	0.00317097	1.88e-30	0.843183	0.438526	0.000318945	0.000178227
				Others	155	GO:0043085	positive regulation of catalytic activity	5.02e-07	0.005616	7.8e-29	0.426445	0.388764	0.000611929	4.31e-05

## Sheet: EF vs F_up
					GS-no.	GO_ID	descriptions	AT	NM	NS	SD	UM1	UM6	UM24
				Generic stress responses	1	GO:0009719	response to endogenous stimulus	3.65968e-09	0.184787	0.0212299	0.00966592	0.0472619	0.231057	1
				Generic stress responses	2	GO:0080134	regulation of response to stress	0.00494231	0.00171555	0.00157283	0.028005	0.164792	0.228566	1
				Generic stress responses	3	GO:0006952	defense response	2.21065e-07	0.00319364	0.0063845	0.000223288	0.0183347	0.514397	1
				Generic stress responses	4	GO:0031347	regulation of defense response	0.00710831	0.00248531	0.00103317	0.0343938	0.12205	0.269973	1
			Abiotic	Generic stress responses	5	GO:0010035	response to inorganic substance	7.93882e-08	0.0444312	0.00485375	0.153708	0.0472619	0.679613	0.759786
			Abiotic	Generic stress responses	6	GO:0042493	response to drug	2.55002e-06	0.000148886	0.0786104	0.0164512	0.0472619	0.514397	1
			Biotic	Generic stress responses	7	GO:0009607	response to biotic stimulus	9.86725e-08	0.00858112	0.000555784	0.00584056	0.126508	0.379677	1
			Biotic	Generic stress responses	8	GO:0043207	response to external biotic stimulus	9.86725e-08	0.0083146	0.000584105	0.0121599	0.126881	0.386125	1
			Biotic	Generic stress responses	9	GO:0051707	response to other organism	9.86725e-08	0.0083146	0.000584105	0.0121599	0.126881	0.386125	1
			Biotic	Generic stress responses	10	GO:0098542	defense response to other organism	2.49132e-05	0.0427484	0.0134983	0.00242001	0.164792	0.500981	1
			Biotic	Generic stress responses	11	GO:0009620	response to fungus	4.34022e-05	0.000297182	0.0345589	0.0384948	0.0472619	0.118527	1
			Biotic	Generic stress responses	12	GO:0009814	defense response, incompatible interaction	0.000988393	0.000779088	0.0457992	0.0164512	0.0780603	0.853003	0.916309
		Immune response	Biotic	Generic stress responses	13	GO:0006955	immune response	8.07995e-05	0.0039015	0.00939796	0.00687157	0.0542065	0.500981	1
		Immune response	Biotic	Generic stress responses	14	GO:0050776	regulation of immune response	0.0078504	0.00277392	0.00794292	0.0492328	0.205079	0.287619	1
		Immune response	Biotic	Generic stress responses	15	GO:0002376	immune system process	0.000130381	0.00376982	0.0345407	0.000947336	0.0472619	0.471235	1
		Immune response	Biotic	Generic stress responses	16	GO:0002682	regulation of immune system process	0.00622743	0.00262064	0.00794292	0.0432258	0.205079	0.287619	1
		Immune response	Biotic	Generic stress responses	17	GO:0045087	innate immune response	0.000102568	0.0037695	0.00939196	0.00930648	0.0542065	0.500981	1
		Immune response	Biotic	Generic stress responses	18	GO:0045088	regulation of innate immune response	0.0078504	0.00259197	0.00794292	0.0492328	0.205079	0.287619	1
	Cell death/HR	Immune response	Biotic	Generic stress responses	19	GO:0008219	cell death	0.00368912	0.0154521	0.00866855	0.0362352	0.194385	0.275452	1
	Cell death/HR	Immune response	Biotic	Generic stress responses	20	GO:0010941	regulation of cell death	0.0195299	0.0145554	0.00964197	0.044689	0.233411	0.385526	1
SAR	Cell death/HR	Immune response	Biotic	Generic stress responses	21	GO:0009627	systemic acquired resistance	0.000489899	0.000599302	0.00910839	0.0272038	0.0701558	0.870186	0.907379
				Hormone	22	GO:0042445	hormone metabolic process	0.000983036	0.000779088	0.00172376	0.0163178	0.126508	0.376275	1
				Hormone	23	GO:0042446	hormone biosynthetic process	0.00149252	0.00248531	0.00212147	0.0164512	0.169002	0.431878	1
				Hormone	24	GO:0010817	regulation of hormone levels	0.000541398	0.000977331	0.000246489	0.0414256	0.250141	0.072338	1
				Hormone	25	GO:0009725	response to hormone	2.87654e-09	0.198633	0.0177759	0.0161333	0.048263	0.239922	1
			JA	Hormone	26	GO:0009753	response to jasmonic acid	1.22895e-07	0.000208351	0.0165815	0.0440541	0.164792	0.180981	1
				Matabolism	27	GO:0001101	response to acid chemical	1.65117e-11	0.000297182	0.000128928	0.00573123	0.0472619	0.24725	1
				Matabolism	28	GO:0006082	organic acid metabolic process	1.40627e-05	0.00860857	1.35443e-12	0.0141459	0.203052	0.702289	0.861545
				Matabolism	29	GO:1901700	response to oxygen-containing compound	3.05875e-12	0.00204503	0.00197451	8.57651e-05	0.0166754	0.493141	1
				Matabolism	30	GO:0032787	monocarboxylic acid metabolic process	8.5436e-06	0.00830995	2.06369e-08	0.0339436	0.129063	0.916982	0.861545
				Matabolism	31	GO:0019752	carboxylic acid metabolic process	1.67719e-05	0.00470571	1.44145e-11	0.0157051	0.124532	0.794805	0.924911
		Phenypropanoid	Secondary metabolites	Matabolism	32	GO:0009698	phenylpropanoid metabolic process	8.07995e-05	0.0133909	0.000913155	0.798648	1	0.00351145	1
		Phenypropanoid	Secondary metabolites	Matabolism	33	GO:0009699	phenylpropanoid biosynthetic process	0.000346416	0.00830995	0.000558499	0.732799	1	0.00478681	1
			Secondary metabolites	Matabolism	34	GO:0043436	oxoacid metabolic process	1.40627e-05	0.00823002	1.35443e-12	0.0125171	0.203052	0.702289	0.861545
			Secondary metabolites	Matabolism	35	GO:0019748	secondary metabolic process	9.86725e-08	0.00376982	9.5939e-05	0.550422	1	0.036565	0.955654
				Localisation & transport	36	GO:0071705	nitrogen compound transport	1.15744e-06	0.00258084	0.049246	0.0111711	0.566055	0.302758	1
				Signal. & transd.	37	GO:0007154	cell communication	4.10077e-05	0.264187	0.00860665	0.0272446	0.105947	0.0155073	1
				Signal. & transd.	38	GO:0023052	signaling	0.000151109	0.320966	0.0279073	0.0274462	0.202561	0.0163662	1
				Signal. & transd.	39	GO:0007165	signal transduction	4.62964e-05	0.165448	0.0372709	0.0283105	0.164792	0.0165465	1

## Sheet: EF vs F_down
No downregulated gene sets were significantly enriched across at least four plant-insect combinations.
