# Supplementary material for: Arabidopsis, tobacco, nightshade and elm take insect eggs as herbivore alarm and show similar transcriptomic alarm responses
Source: Sci Rep. 2020 Oct 1;10:16281. doi: 10.1038/s41598-020-72955-y (PMC7530724; doi:10.1038/s41598-020-72955-y)
Supplement: Supplementary file 5 — Supplementary Table S3. [file 41598_2020_72955_MOESM5_ESM.xlsx]

## Sheet: Table S3 Legend
Table S3 Abbreviations for gene sets depicted in Fig. 3 (hormone no.) & 6 (phenylpropanoid no.).

## Sheet: Hormone no.
No.	gene set
1H	regulation of hormone levels
2H	hormone metabolic process
3H	hormone transport
4H	hormone catabolic process
5H	regulation of hormone metabolic process
6H	hormone biosynthetic process
7H	response to hormone
8H	cellular response to hormone stimulus
9H	hormone−mediated signaling pathway
10H	abscisic acid metabolic process
11H	regulation of abscisic acid biosynthetic process
12H	response to abscisic acid
13H	abscisic acid−activated signaling pathway
14H	cellular response to abscisic acid stimulus
15H	regulation of abscisic acid−activated signaling pathway
16H	negative regulation of abscisic acid−activated signaling pathway
17H	positive regulation of abscisic acid−activated signaling pathway
18H	auxin transport
19H	auxin biosynthetic process
20H	regulation of auxin biosynthetic process
21H	indoleacetic acid biosynthetic process
22H	response to auxin
23H	cellular response to auxin stimulus
24H	auxin−activated signaling pathway
25H	regulation of cytokinin−activated signaling pathway
26H	cytokinin transport
27H	cytokinin biosynthetic process
28H	response to cytokinin
29H	cellular response to cytokinin stimulus
30H	cytokinin−activated signaling pathway
31H	detection of ethylene stimulus
32H	ethylene metabolic process
33H	ethylene biosynthetic process
34H	regulation of ethylene biosynthetic process
35H	response to ethylene
36H	cellular response to ethylene stimulus
37H	ethylene−activated signaling pathway
38H	regulation of ethylene−activated signaling pathway
39H	negative regulation of ethylene−activated signaling pathway
40H	ethylene−dependent systemic resistance, ethylene mediated signaling pathway
41H	gibberellin metabolic process
42H	gibberellin catabolic process
43H	gibberellin biosynthetic process
44H	response to gibberellin
45H	cellular response to gibberellin stimulus
46H	regulation of gibberellic acid mediated signaling pathway
47H	positive regulation of gibberellic acid mediated signaling pathway
48H	jasmonic acid metabolic process
49H	jasmonic acid biosynthetic process
50H	response to jasmonic acid
51H	cellular response to jasmonic acid stimulus
52H	jasmonic acid mediated signaling pathway
53H	induced systemic resistance, jasmonic acid mediated signaling pathway
54H	regulation of jasmonic acid mediated signaling pathway
55H	salicylic acid metabolic process
56H	salicylic acid catabolic process
57H	salicylic acid biosynthetic process
58H	response to salicylic acid
59H	cellular response to salicylic acid stimulus
60H	salicylic acid mediated signaling pathway
61H	systemic acquired resistance, salicylic acid mediated signaling pathway
62H	response to steroid hormone
63H	cellular response to steroid hormone stimulus
64H	steroid hormone mediated signaling pathway
65H	phytosteroid metabolic process
66H	brassinosteroid metabolic process
67H	brassinosteroid biosynthetic process
68H	regulation of brassinosteroid biosynthetic process
69H	response to brassinosteroid
70H	cellular response to brassinosteroid stimulus
71H	brassinosteroid mediated signaling pathway

## Sheet: Phenypropanoid no.
No.	gene set
1P	phenylpropanoid metabolic process
2P	phenylpropanoid biosynthetic process
3P	regulation of phenylpropanoid metabolic process
4P	coumarin metabolic process
5P	coumarin biosynthetic process
6P	lignan metabolic process
7P	lignan biosynthetic process
8P	lignin metabolic process
9P	lignin biosynthetic process
10P	flavonoid metabolic process
11P	flavonoid biosynthetic process
12P	regulation of flavonoid biosynthetic process
13P	positive regulation of flavonoid biosynthetic process
14P	flavonol biosynthetic process
15P	flavonol metablic process
16P	proanthocyanidin biosynthetic process
17P	regulation of anthocyanin metabolic process
18P	regulation of anthocyanin biosynthetic process
19P	anthocyanin−containing compound metabolic process
20P	anthocyanin−containing compound biosynthetic process
