# Supplementary material for: Arabidopsis, tobacco, nightshade and elm take insect eggs as herbivore alarm and show similar transcriptomic alarm responses
Source: Sci Rep. 2020 Oct 1;10:16281. doi: 10.1038/s41598-020-72955-y (PMC7530724; doi:10.1038/s41598-020-72955-y)
Supplement: Supplementary file 6 — Supplementary Table S4. [file 41598_2020_72955_MOESM6_ESM.xlsx]

## Sheet: Table S4 Legend
Table S4 Gene sets (GS) depicted in the Venn diagrams of Fig. 4. GS are up-regulated or down-regulated in different plant-insect interactions† (species are given below) in response to insect eggs (E vs C) or larval feeding (F vs C) (tab E vs C-F vs C) or eggs and larval feeding (EF vs F) (tab E vs C-F vs C-EF vs F).
†At: Arabidopsis thaliana-Pieris brassicae; Na-M: Nicotiana attenuata-Manduca sexta Na-S: N. attenuata-Spodoptera exigua; Sd: Solanum dulcamara-S. exigua; Um-1h/-6h/-24h: Ulmus minor-Xanthogaleruca luteola after 1/6/24 hours of egg deposition and larval feeding, respectively. For detailed experimental setup description, see Fig. 1.

## Sheet: E vs C-F vs C
gene sets exlusively in E vs C			gene sets exlusively in F vs C			gene sets in E vs C & F vs C
up-regulated	down-regulated		up-regulated	down-regulated		up-regulated	down-regulated
GO:0006623 protein targeting to vacuole	GO:0010305 leaf vascular tissue pattern formation		GO:0006869 lipid transport	GO:0048366 leaf development		GO:0006576 cellular biogenic amine metabolic process	GO:0000003 reproduction
GO:0006635 fatty acid beta-oxidation	GO:0010207 photosystem II assembly		GO:0009269 response to desiccation	GO:0000023 maltose metabolic process		GO:0009308 amine metabolic process	GO:0000226 microtubule cytoskeleton organization
GO:0006862 nucleotide transport	GO:0009657 plastid organization		GO:0009809 lignin biosynthetic process	GO:0000280 nuclear division		GO:0009804 coumarin metabolic process	GO:0006260 DNA replication
GO:0006888 ER to Golgi vesicle-mediated transport	GO:0006304 DNA modification		GO:0010167 response to nitrate	GO:0000902 cell morphogenesis		GO:0009805 coumarin biosynthetic process	GO:0006261 DNA-dependent DNA replication
GO:0007034 vacuolar transport	GO:0006305 DNA alkylation		GO:0010876 lipid localization	GO:0000904 cell morphogenesis involved in differentiation		GO:0016054 organic acid catabolic process	GO:0006342 chromatin silencing
GO:0009062 fatty acid catabolic process	GO:0006306 DNA methylation		GO:0015698 inorganic anion transport	GO:0003002 regionalization		GO:0030258 lipid modification	GO:0006996 organelle organization
GO:0009314 response to radiation	GO:0044728 DNA methylation or demethylation		GO:0016143 S-glycoside metabolic process	GO:0003006 developmental process involved in reproduction		GO:0034440 lipid oxidation	GO:0007017 microtubule-based process
GO:0015748 organophosphate ester transport	GO:0000281 mitotic cytokinesis		GO:0019757 glycosinolate metabolic process	GO:0005982 starch metabolic process		GO:0044106 cellular amine metabolic process	GO:0009653 anatomical structure morphogenesis
GO:0016192 vesicle-mediated transport	GO:0000910 cytokinesis		GO:0019760 glucosinolate metabolic process	GO:0006081 cellular aldehyde metabolic process		GO:0044550 secondary metabolite biosynthetic process	GO:0009791 post-embryonic development
GO:0019395 fatty acid oxidation	GO:0000911 cytokinesis by cell plate formation		GO:0034599 cellular response to oxidative stress	GO:0006098 pentose-phosphate shunt		GO:0046395 carboxylic acid catabolic process	GO:0009908 flower development
GO:0036294 cellular response to decreased oxygen levels	GO:0032506 cytokinetic process		GO:0042436 indole-containing compound catabolic process	GO:0006310 DNA recombination		GO:0000160 phosphorelay signal transduction system	GO:0009965 leaf morphogenesis
GO:0043090 amino acid import	GO:0061640 cytoskeleton-dependent cytokinesis		GO:1901657 glycosyl compound metabolic process	GO:0006346 methylation-dependent chromatin silencing		GO:0000165 MAPK cascade	GO:0010014 meristem initiation
GO:0048193 Golgi vesicle transport	GO:1902410 mitotic cytokinetic process		GO:0002213 defense response to insect	GO:0006396 RNA processing		GO:0002252 immune effector process	GO:0016043 cellular component organization
GO:0071453 cellular response to oxygen levels			GO:0006520 cellular amino acid metabolic process	GO:0006479 protein methylation		GO:0002679 respiratory burst involved in defense response	GO:0022414 reproductive process
GO:0071456 cellular response to hypoxia			GO:0006558 L-phenylalanine metabolic process	GO:0006739 NADP metabolic process		GO:0002831 regulation of response to biotic stimulus	GO:0022607 cellular component assembly
GO:0072329 monocarboxylic acid catabolic process			GO:0006595 polyamine metabolic process	GO:0006974 cellular response to DNA damage stimulus		GO:0006986 response to unfolded protein	GO:0031048 chromatin silencing by small RNA
GO:0072665 protein localization to vacuole			GO:0006631 fatty acid metabolic process	GO:0007010 cytoskeleton organization		GO:0007154 cell communication	GO:0044085 cellular component biogenesis
GO:0072666 establishment of protein localization to vacuole			GO:0009063 cellular amino acid catabolic process	GO:0007059 chromosome segregation		GO:0007165 signal transduction	GO:0045814 negative regulation of gene expression, epigenetic
GO:1901615 organic hydroxy compound metabolic process			GO:0009072 aromatic amino acid family metabolic process	GO:0007127 meiosis I		GO:0009404 toxin metabolic process	GO:0048449 floral organ formation
GO:1901617 organic hydroxy compound biosynthetic process			GO:0009073 aromatic amino acid family biosynthetic process	GO:0007131 reciprocal meiotic recombination		GO:0009407 toxin catabolic process	GO:0048507 meristem development
GO:0000303 response to superoxide			GO:0009074 aromatic amino acid family catabolic process	GO:0007389 pattern specification process		GO:0009595 detection of biotic stimulus	GO:0048608 reproductive structure development
GO:0000305 response to oxygen radical			GO:0009612 response to mechanical stimulus	GO:0008213 protein alkylation		GO:0009627 systemic acquired resistance	GO:0051301 cell division
GO:0006007 glucose catabolic process			GO:0009733 response to auxin	GO:0009250 glucan biosynthetic process		GO:0009692 ethylene metabolic process	GO:0061458 reproductive system development
GO:0006468 protein phosphorylation			GO:0009744 response to sucrose	GO:0009451 RNA modification		GO:0009693 ethylene biosynthetic process	GO:0090698 post-embryonic plant morphogenesis
GO:0006812 cation transport			GO:0010224 response to UV-B	GO:0009637 response to blue light		GO:0009696 salicylic acid metabolic process	GO:1905393 plant organ formation
GO:0009608 response to symbiont			GO:0033037 polysaccharide localization	GO:0009668 plastid membrane organization		GO:0009697 salicylic acid biosynthetic process	GO:0010016 shoot system morphogenesis
GO:0009610 response to symbiotic fungus			GO:0034285 response to disaccharide	GO:0009888 tissue development		GO:0009738 abscisic acid-activated signaling pathway	GO:0010103 stomatal complex morphogenesis
GO:0010150 leaf senescence			GO:0042343 indole glucosinolate metabolic process	GO:0009890 negative regulation of biosynthetic process		GO:0009751 response to salicylic acid	GO:0010374 stomatal complex development
GO:0010193 response to ozone			GO:0042737 drug catabolic process	GO:0009892 negative regulation of metabolic process		GO:0009755 hormone-mediated signaling pathway	GO:0016071 mRNA metabolic process
GO:0010310 regulation of hydrogen peroxide metabolic process			GO:0046283 anthocyanin-containing compound metabolic process	GO:0009909 regulation of flower development		GO:0009862 systemic acquired resistance, salicylic acid mediated signaling pathway	GO:0016556 mRNA modification
GO:0016310 phosphorylation			GO:0046482 para-aminobenzoic acid metabolic process	GO:0009933 meristem structural organization		GO:0009863 salicylic acid mediated signaling pathway	GO:0016570 histone modification
GO:0019320 hexose catabolic process			GO:0051641 cellular localization	GO:0010027 thylakoid membrane organization		GO:0009873 ethylene-activated signaling pathway	GO:0043412 macromolecule modification
GO:0030001 metal ion transport			GO:0051649 establishment of localization in cell	GO:0010267 production of ta-siRNAs involved in RNA interference		GO:0014070 response to organic cyclic compound	GO:0000278 mitotic cell cycle
GO:0046365 monosaccharide catabolic process			GO:0052545 callose localization	GO:0010467 gene expression		GO:0016999 antibiotic metabolic process	GO:0006259 DNA metabolic process
GO:0048584 positive regulation of response to stimulus			GO:0080027 response to herbivore	GO:0010558 negative regulation of macromolecule biosynthetic process		GO:0017000 antibiotic biosynthetic process	GO:0006325 chromatin organization
GO:0051193 regulation of cofactor metabolic process			GO:1901606 alpha-amino acid catabolic process	GO:0010564 regulation of cell cycle process		GO:0017144 drug metabolic process	GO:0007049 cell cycle
GO:0051606 detection of stimulus			GO:1902221 erythrose 4-phosphate/phosphoenolpyruvate family amino acid metabolic process	GO:0010605 negative regulation of macromolecule metabolic process		GO:0018958 phenol-containing compound metabolic process	GO:0022402 cell cycle process
GO:0072507 divalent inorganic cation homeostasis			GO:0006544 glycine metabolic process	GO:0010608 posttranscriptional regulation of gene expression		GO:0023014 signal transduction by protein phosphorylation	GO:0051276 chromosome organization
GO:0090693 plant organ senescence			GO:0006546 glycine catabolic process	GO:0010629 negative regulation of gene expression		GO:0023052 signaling	GO:1903047 mitotic cell cycle process
GO:2000377 regulation of reactive oxygen species metabolic process			GO:0009071 serine family amino acid catabolic process	GO:0015979 photosynthesis		GO:0030968 endoplasmic reticulum unfolded protein response
GO:0001510 RNA methylation			GO:0010411 xyloglucan metabolic process	GO:0016070 RNA metabolic process		GO:0031348 negative regulation of defense response
GO:0006163 purine nucleotide metabolic process			GO:0042135 neurotransmitter catabolic process	GO:0016458 gene silencing		GO:0032101 regulation of response to external stimulus
GO:0006164 purine nucleotide biosynthetic process			GO:0005996 monosaccharide metabolic process	GO:0016569 covalent chromatin modification		GO:0032870 cellular response to hormone stimulus
GO:0006220 pyrimidine nucleotide metabolic process			GO:0006006 glucose metabolic process	GO:0016571 histone methylation		GO:0034620 cellular response to unfolded protein
GO:0006221 pyrimidine nucleotide biosynthetic process			GO:0006094 gluconeogenesis	GO:0018205 peptidyl-lysine modification		GO:0035556 intracellular signal transduction
GO:0006457 protein folding			GO:0009664 plant-type cell wall organization	GO:0019252 starch biosynthetic process		GO:0035690 cellular response to drug
GO:0006606 protein import into nucleus			GO:0009832 plant-type cell wall biogenesis	GO:0019682 glyceraldehyde-3-phosphate metabolic process		GO:0035967 cellular response to topologically incorrect protein
GO:0006626 protein targeting to mitochondrion			GO:0019318 hexose metabolic process	GO:0019684 photosynthesis, light reaction		GO:0042430 indole-containing compound metabolic process
GO:0006753 nucleoside phosphate metabolic process			GO:0019319 hexose biosynthetic process	GO:0030154 cell differentiation		GO:0042435 indole-containing compound biosynthetic process
GO:0009117 nucleotide metabolic process			GO:0042546 cell wall biogenesis	GO:0031047 gene silencing by RNA		GO:0042537 benzene-containing compound metabolic process
GO:0009124 nucleoside monophosphate biosynthetic process			GO:0046364 monosaccharide biosynthetic process	GO:0031324 negative regulation of cellular metabolic process		GO:0042538 hyperosmotic salinity response
GO:0009127 purine nucleoside monophosphate biosynthetic process			GO:0071669 plant-type cell wall organization or biogenesis	GO:0031327 negative regulation of cellular biosynthetic process		GO:0043449 cellular alkene metabolic process
GO:0009152 purine ribonucleotide biosynthetic process			GO:0006568 tryptophan metabolic process	GO:0032259 methylation		GO:0043450 alkene biosynthetic process
GO:0009156 ribonucleoside monophosphate biosynthetic process			GO:0006586 indolalkylamine metabolic process	GO:0032268 regulation of cellular protein metabolic process		GO:0043900 regulation of multi-organism process
GO:0009165 nucleotide biosynthetic process			GO:0009108 coenzyme biosynthetic process	GO:0032269 negative regulation of cellular protein metabolic process		GO:0045730 respiratory burst
GO:0009168 purine ribonucleoside monophosphate biosynthetic process			GO:0009808 lignin metabolic process	GO:0032535 regulation of cellular component size		GO:0046189 phenol-containing compound biosynthetic process
GO:0009218 pyrimidine ribonucleotide metabolic process				GO:0032989 cellular component morphogenesis		GO:0048585 negative regulation of response to stimulus
GO:0009220 pyrimidine ribonucleotide biosynthetic process				GO:0033044 regulation of chromosome organization		GO:0052542 defense response by callose deposition
GO:0009259 ribonucleotide metabolic process				GO:0034660 ncRNA metabolic process		GO:0071215 cellular response to abscisic acid stimulus
GO:0009260 ribonucleotide biosynthetic process				GO:0035825 homologous recombination		GO:0071236 cellular response to antibiotic
GO:0009644 response to high light intensity				GO:0040029 regulation of gene expression, epigenetic		GO:0071310 cellular response to organic substance
GO:0009853 photorespiration				GO:0043085 positive regulation of catalytic activity		GO:0071369 cellular response to ethylene stimulus
GO:0010498 proteasomal protein catabolic process				GO:0043414 macromolecule methylation		GO:0071407 cellular response to organic cyclic compound
GO:0018130 heterocycle biosynthetic process				GO:0044093 positive regulation of molecular function		GO:0071446 cellular response to salicylic acid stimulus
GO:0019359 nicotinamide nucleotide biosynthetic process				GO:0045132 meiotic chromosome segregation		GO:0071495 cellular response to endogenous stimulus
GO:0019363 pyridine nucleotide biosynthetic process				GO:0045892 negative regulation of transcription, DNA-templated		GO:0080167 response to karrikin
GO:0019637 organophosphate metabolic process				GO:0045934 negative regulation of nucleobase-containing compound metabolic process		GO:0097306 cellular response to alcohol
GO:0019693 ribose phosphate metabolic process				GO:0048285 organelle fission		GO:0098754 detoxification
GO:0032259 methylation				GO:0048367 shoot system development		GO:1900673 olefin metabolic process
GO:0034504 protein localization to nucleus				GO:0048437 floral organ development		GO:1900674 olefin biosynthetic process
GO:0034654 nucleobase-containing compound biosynthetic process				GO:0048439 flower morphogenesis		GO:0006886 intracellular protein transport
GO:0042542 response to hydrogen peroxide				GO:0048441 petal development		GO:0008104 protein localization
GO:0043094 cellular metabolic compound salvage				GO:0048444 floral organ morphogenesis		GO:0009266 response to temperature stimulus
GO:0043248 proteasome assembly				GO:0048446 petal morphogenesis		GO:0009408 response to heat
GO:0043414 macromolecule methylation				GO:0048447 sepal morphogenesis		GO:0009555 pollen development
GO:0044271 cellular nitrogen compound biosynthetic process				GO:0048451 petal formation		GO:0009642 response to light intensity
GO:0044281 small molecule metabolic process				GO:0048453 sepal formation		GO:0009698 phenylpropanoid metabolic process
GO:0046390 ribose phosphate biosynthetic process				GO:0048465 corolla development		GO:0010038 response to metal ion
GO:0046434 organophosphate catabolic process				GO:0048532 anatomical structure arrangement		GO:0015031 protein transport
GO:0048229 gametophyte development				GO:0048580 regulation of post-embryonic development		GO:0015706 nitrate transport
GO:0051788 response to misfolded protein				GO:0048731 system development		GO:0015833 peptide transport
GO:0055086 nucleobase-containing small molecule metabolic process				GO:0048827 phyllome development		GO:0019438 aromatic compound biosynthetic process
GO:0070585 protein localization to mitochondrion				GO:0048831 regulation of shoot system development		GO:0033036 macromolecule localization
GO:0072521 purine-containing compound metabolic process				GO:0048869 cellular developmental process		GO:0034613 cellular protein localization
GO:0072522 purine-containing compound biosynthetic process				GO:0050790 regulation of catalytic activity		GO:0034976 response to endoplasmic reticulum stress
GO:0072525 pyridine-containing compound biosynthetic process				GO:0050793 regulation of developmental process		GO:0042886 amide transport
GO:0072527 pyrimidine-containing compound metabolic process				GO:0051052 regulation of DNA metabolic process		GO:0045184 establishment of protein localization
GO:0072528 pyrimidine-containing compound biosynthetic process				GO:0051128 regulation of cellular component organization		GO:0046686 response to cadmium ion
GO:0072655 establishment of protein localization to mitochondrion				GO:0051156 glucose 6-phosphate metabolic process		GO:0046907 intracellular transport
GO:0080129 proteasome core complex assembly				GO:0051172 negative regulation of nitrogen compound metabolic process		GO:0070727 cellular macromolecule localization
GO:0090407 organophosphate biosynthetic process				GO:0051239 regulation of multicellular organismal process		GO:1901566 organonitrogen compound biosynthetic process
GO:1901137 carbohydrate derivative biosynthetic process				GO:0051246 regulation of protein metabolic process		GO:0010256 endomembrane system organization
GO:1901293 nucleoside phosphate biosynthetic process				GO:0051248 negative regulation of protein metabolic process		GO:0016052 carbohydrate catabolic process
GO:1901362 organic cyclic compound biosynthetic process				GO:0051253 negative regulation of RNA metabolic process		GO:0000302 response to reactive oxygen species
GO:0005975 carbohydrate metabolic process				GO:0051321 meiotic cell cycle		GO:0001101 response to acid chemical
GO:0007030 Golgi organization				GO:0051726 regulation of cell cycle		GO:0002376 immune system process
GO:0042447 hormone catabolic process				GO:0060255 regulation of macromolecule metabolic process		GO:0002682 regulation of immune system process
GO:0071554 cell wall organization or biogenesis				GO:0061024 membrane organization		GO:0006082 organic acid metabolic process
GO:0006810 transport				GO:0061982 meiosis I cell cycle process		GO:0006605 protein targeting
GO:0009409 response to cold				GO:0065009 regulation of molecular function		GO:0006612 protein targeting to membrane
GO:0009416 response to light stimulus				GO:0090066 regulation of anatomical structure size		GO:0006811 ion transport
GO:0009628 response to abiotic stimulus				GO:0090567 reproductive shoot system development		GO:0006820 anion transport
GO:0009816 defense response to bacterium, incompatible interaction				GO:0090697 post-embryonic plant organ morphogenesis		GO:0006865 amino acid transport
GO:0010033 response to organic substance				GO:0098813 nuclear chromosome segregation		GO:0006952 defense response
GO:0010817 regulation of hormone levels				GO:0099402 plant organ development		GO:0006955 immune response
GO:0042445 hormone metabolic process				GO:0140013 meiotic nuclear division		GO:0006970 response to osmotic stress
GO:0042446 hormone biosynthetic process				GO:1902679 negative regulation of RNA biosynthetic process		GO:0006972 hyperosmotic response
GO:0051234 establishment of localization				GO:1903046 meiotic cell cycle process		GO:0006979 response to oxidative stress
GO:0051716 cellular response to stimulus				GO:1903507 negative regulation of nucleic acid-templated transcription		GO:0007568 aging
				GO:1905392 plant organ morphogenesis		GO:0008219 cell death
				GO:2000026 regulation of multicellular organismal development		GO:0009056 catabolic process
				GO:2000113 negative regulation of cellular macromolecule biosynthetic process		GO:0009310 amine catabolic process
				GO:2000241 regulation of reproductive process		GO:0009414 response to water deprivation
				GO:0015995 chlorophyll biosynthetic process		GO:0009415 response to water
				GO:0016049 cell growth		GO:0009605 response to external stimulus
				GO:0051049 regulation of transport		GO:0009607 response to biotic stimulus
						GO:0009611 response to wounding
						GO:0009617 response to bacterium
						GO:0009620 response to fungus
						GO:0009626 plant-type hypersensitive response
						GO:0009636 response to toxic substance
						GO:0009651 response to salt stress
						GO:0009694 jasmonic acid metabolic process
						GO:0009695 jasmonic acid biosynthetic process
						GO:0009699 phenylpropanoid biosynthetic process
						GO:0009719 response to endogenous stimulus
						GO:0009723 response to ethylene
						GO:0009725 response to hormone
						GO:0009737 response to abscisic acid
						GO:0009753 response to jasmonic acid
						GO:0009812 flavonoid metabolic process
						GO:0009813 flavonoid biosynthetic process
						GO:0009814 defense response, incompatible interaction
						GO:0009867 jasmonic acid mediated signaling pathway
						GO:0009962 regulation of flavonoid biosynthetic process
						GO:0009963 positive regulation of flavonoid biosynthetic process
						GO:0010035 response to inorganic substance
						GO:0010200 response to chitin
						GO:0010243 response to organonitrogen compound
						GO:0010363 regulation of plant-type hypersensitive response
						GO:0010583 response to cyclopentenone
						GO:0010941 regulation of cell death
						GO:0012501 programmed cell death
						GO:0015711 organic anion transport
						GO:0015804 neutral amino acid transport
						GO:0015824 proline transport
						GO:0015849 organic acid transport
						GO:0016053 organic acid biosynthetic process
						GO:0019439 aromatic compound catabolic process
						GO:0019748 secondary metabolic process
						GO:0019752 carboxylic acid metabolic process
						GO:0031347 regulation of defense response
						GO:0032787 monocarboxylic acid metabolic process
						GO:0033554 cellular response to stress
						GO:0033993 response to lipid
						GO:0034050 host programmed cell death induced by symbiont
						GO:0035966 response to topologically incorrect protein
						GO:0042402 cellular biogenic amine catabolic process
						GO:0042493 response to drug
						GO:0042742 defense response to bacterium
						GO:0043067 regulation of programmed cell death
						GO:0043069 negative regulation of programmed cell death
						GO:0043207 response to external biotic stimulus
						GO:0043436 oxoacid metabolic process
						GO:0044248 cellular catabolic process
						GO:0044270 cellular nitrogen compound catabolic process
						GO:0044282 small molecule catabolic process
						GO:0044283 small molecule biosynthetic process
						GO:0045087 innate immune response
						GO:0045088 regulation of innate immune response
						GO:0046394 carboxylic acid biosynthetic process
						GO:0046677 response to antibiotic
						GO:0046700 heterocycle catabolic process
						GO:0046942 carboxylic acid transport
						GO:0048583 regulation of response to stimulus
						GO:0050776 regulation of immune response
						GO:0050832 defense response to fungus
						GO:0051704 multi-organism process
						GO:0051707 response to other organism
						GO:0055114 oxidation-reduction process
						GO:0060548 negative regulation of cell death
						GO:0065008 regulation of biological quality
						GO:0070887 cellular response to chemical stimulus
						GO:0071229 cellular response to acid chemical
						GO:0071395 cellular response to jasmonic acid stimulus
						GO:0071396 cellular response to lipid
						GO:0071702 organic substance transport
						GO:0071705 nitrogen compound transport
						GO:0072330 monocarboxylic acid biosynthetic process
						GO:0072657 protein localization to membrane
						GO:0080134 regulation of response to stress
						GO:0080135 regulation of cellular response to stress
						GO:0090150 establishment of protein localization to membrane
						GO:0097305 response to alcohol
						GO:0098542 defense response to other organism
						GO:1901361 organic cyclic compound catabolic process
						GO:1901565 organonitrogen compound catabolic process
						GO:1901575 organic substance catabolic process
						GO:1901698 response to nitrogen compound
						GO:1901700 response to oxygen-containing compound
						GO:1901701 cellular response to oxygen-containing compound

## Sheet: E vs C- F vs C-EF vs F
gene sets in EF vs F & E vs C			gene sets in EF vs F & F vs C			gene sets in EF vs F & E vs C & F vs C
up-regulated	down-regulated		up-regulated	down-regulated		up-regulated	down-regulated
GO:0010817 regulation of hormone levels	No gene sets		No gene sets	No gene sets		GO:0007154 cell communication	No gene sets
GO:0042445 hormone metabolic process						GO:0007165 signal transduction
GO:0042446 hormone biosynthetic process						GO:0009627 systemic acquired resistance
						GO:0023052 signaling
						GO:0009698 phenylpropanoid metabolic process
						GO:0001101 response to acid chemical
						GO:0002376 immune system process
						GO:0002682 regulation of immune system process
						GO:0006082 organic acid metabolic process
						GO:0006952 defense response
						GO:0006955 immune response
						GO:0008219 cell death
						GO:0009607 response to biotic stimulus
						GO:0009620 response to fungus
						GO:0009699 phenylpropanoid biosynthetic process
						GO:0009719 response to endogenous stimulus
						GO:0009725 response to hormone
						GO:0009753 response to jasmonic acid
						GO:0009814 defense response, incompatible interaction
						GO:0010035 response to inorganic substance
						GO:0010941 regulation of cell death
						GO:0019748 secondary metabolic process
						GO:0019752 carboxylic acid metabolic process
						GO:0031347 regulation of defense response
						GO:0032787 monocarboxylic acid metabolic process
						GO:0042493 response to drug
						GO:0043207 response to external biotic stimulus
						GO:0043436 oxoacid metabolic process
						GO:0045087 innate immune response
						GO:0045088 regulation of innate immune response
						GO:0050776 regulation of immune response
						GO:0051707 response to other organism
						GO:0071705 nitrogen compound transport
						GO:0080134 regulation of response to stress
						GO:0098542 defense response to other organism
						GO:1901700 response to oxygen-containing compound
