# Supplementary material for: Arabidopsis, tobacco, nightshade and elm take insect eggs as herbivore alarm and show similar transcriptomic alarm responses
Source: Sci Rep. 2020 Oct 1;10:16281. doi: 10.1038/s41598-020-72955-y (PMC7530724; doi:10.1038/s41598-020-72955-y)
Supplement: Supplementary file 7 — Supplementary Table S5. [file 41598_2020_72955_MOESM7_ESM.xlsx]

## Sheet: Table S5 Legend
Table S5 Overall analyses of gene sets up- or down-regulated in the different plant-insect combinations† (species are given below) in response to insect eggs (E vs C), larval feeding (F vs C), eggs with subsequent feeding (EF vs C) and the alterations in plant responses to feeding by prior egg deposition (EF vs F). Values indicate FDR-adjusted p-values. NA: No value was assignable.
†At: Arabidopsis thaliana-Pieris brassicae; Na-M: Nicotiana attenuata-Manduca sexta Na-S: N. attenuata-Spodoptera exigua; Sd: Solanum dulcamara-S. exigua; Um-1h/-6h/-24h: Ulmus minor-Xanthogaleruca luteola after 1/6/24 hours of egg deposition and larval feeding, respectively. NA: not annotated. For detailed experimental setup description, see Fig. 1.

## Sheet: E vs C_gene sets_up
GO_ID	descriptions	At	Na-S	Sd	Um-1h	Um-6h	Um-24h
GO:0000002	mitochondrial genome maintenance	NA	1	NA	NA	NA	NA
GO:0000003	reproduction	0.42569	1	0.100089	1	0.356701	1
GO:0000012	single strand break repair	NA	NA	NA	NA	NA	NA
GO:0000018	regulation of DNA recombination	NA	0.872942	0.716168	NA	NA	NA
GO:0000023	maltose metabolic process	0.914215	0.00031368	1	1	1	1
GO:0000024	maltose biosynthetic process	NA	3.67167e-05	NA	NA	NA	NA
GO:0000025	maltose catabolic process	NA	0.0191029	NA	NA	NA	NA
GO:0000028	ribosomal small subunit assembly	NA	1	NA	NA	NA	NA
GO:0000038	very long-chain fatty acid metabolic process	0.999989	0.726031	0.000481534	1	0.32187	1
GO:0000041	transition metal ion transport	0.00101485	0.0784697	0.019864	0.684216	0.211737	0.449315
GO:0000045	autophagosome assembly	NA	NA	NA	NA	NA	NA
GO:0000060	protein import into nucleus, translocation	NA	0.247458	1	NA	NA	NA
GO:0000070	mitotic sister chromatid segregation	NA	1	1	1	0.991472	NA
GO:0000075	cell cycle checkpoint	0.711137	1	0.569711	1	1	1
GO:0000076	DNA replication checkpoint	NA	NA	NA	NA	NA	NA
GO:0000077	DNA damage checkpoint	NA	NA	NA	NA	NA	NA
GO:0000079	regulation of cyclin-dependent protein serine/threonine kinase activity	0.631423	1	1	1	1	1
GO:0000082	G1/S transition of mitotic cell cycle	NA	1	NA	NA	NA	NA
GO:0000086	G2/M transition of mitotic cell cycle	0.0567627	1	0.903176	1	0.893683	1
GO:0000087	mitotic M phase	NA	NA	NA	NA	NA	NA
GO:0000096	sulfur amino acid metabolic process	0.845732	1	0.261975	0.350816	0.209045	1
GO:0000097	sulfur amino acid biosynthetic process	0.999989	1	0.532144	0.648015	0.585722	1
GO:0000098	sulfur amino acid catabolic process	NA	NA	NA	NA	NA	NA
GO:0000103	sulfate assimilation	0.274493	1	1	0.731956	0.974852	1
GO:0000105	histidine biosynthetic process	NA	NA	NA	NA	NA	NA
GO:0000154	rRNA modification	NA	NA	NA	NA	NA	NA
GO:0000160	phosphorelay signal transduction system	4.01687e-06	6.92044e-10	0.41112	9.10699e-05	0.00395454	0.0181451
GO:0000162	tryptophan biosynthetic process	0.0100853	1	1	1	NA	1
GO:0000165	MAPK cascade	9.0495e-59	3.10365e-10	0.292541	0.00608874	0.100703	0.000540255
GO:0000169	activation of MAPK activity involved in osmosensory signaling pathway	NA	NA	NA	NA	NA	NA
GO:0000184	nuclear-transcribed mRNA catabolic process, nonsense-mediated decay	NA	0.584354	0.37573	NA	NA	NA
GO:0000187	activation of MAPK activity	NA	NA	NA	NA	NA	NA
GO:0000209	protein polyubiquitination	NA	NA	NA	NA	NA	NA
GO:0000212	meiotic spindle organization	NA	0.850034	1	NA	NA	NA
GO:0000226	microtubule cytoskeleton organization	0.941201	1	1	1	0.936529	1
GO:0000237	leptotene	NA	NA	NA	NA	NA	NA
GO:0000238	zygotene	NA	NA	NA	NA	NA	NA
GO:0000245	spliceosomal complex assembly	NA	NA	NA	NA	NA	NA
GO:0000255	allantoin metabolic process	NA	NA	NA	NA	NA	NA
GO:0000256	allantoin catabolic process	NA	NA	NA	NA	NA	NA
GO:0000266	mitochondrial fission	NA	NA	NA	NA	NA	NA
GO:0000271	polysaccharide biosynthetic process	0.352821	0.0123168	0.372252	1	0.580012	1
GO:0000272	polysaccharide catabolic process	0.919499	3.54915e-06	0.545311	0.891826	0.654742	1
GO:0000278	mitotic cell cycle	0.0194904	1	0.735296	1	0.948706	1
GO:0000279	M phase	NA	NA	NA	NA	NA	NA
GO:0000280	nuclear division	0.425746	1	0.545318	0.891706	0.931059	1
GO:0000281	mitotic cytokinesis	0.219939	1	1	1	0.898741	1
GO:0000288	nuclear-transcribed mRNA catabolic process, deadenylation-dependent decay	NA	NA	NA	NA	0.802086	0.167445
GO:0000289	nuclear-transcribed mRNA poly(A) tail shortening	NA	NA	NA	NA	0.802086	0.167445
GO:0000291	nuclear-transcribed mRNA catabolic process, exonucleolytic	NA	0.657952	NA	NA	NA	NA
GO:0000302	response to reactive oxygen species	8.1636e-43	0.0424316	0.00113467	0.000242546	0.0121539	0.00645166
GO:0000303	response to superoxide	3.81952e-05	0.000555132	0.884724	0.0442359	0.894468	1
GO:0000304	response to singlet oxygen	0.773118	1	NA	1	0.936529	0.666343
GO:0000305	response to oxygen radical	3.81952e-05	0.000555132	0.884724	0.0442359	0.894468	1
GO:0000338	protein deneddylation	NA	NA	NA	NA	NA	NA
GO:0000354	cis assembly of pre-catalytic spliceosome	NA	NA	NA	NA	NA	NA
GO:0000372	Group I intron splicing	NA	NA	NA	NA	NA	NA
GO:0000373	Group II intron splicing	NA	1	NA	NA	NA	NA
GO:0000374	Group III intron splicing	NA	NA	NA	NA	NA	NA
GO:0000375	RNA splicing, via transesterification reactions	0.270321	1	0.93352	0.734547	0.0589021	0.978653
GO:0000376	RNA splicing, via transesterification reactions with guanosine as nucleophile	NA	NA	NA	NA	NA	NA
GO:0000377	RNA splicing, via transesterification reactions with bulged adenosine as nucleophile	0.270321	1	0.93352	0.734547	0.0589021	0.978653
GO:0000380	alternative mRNA splicing, via spliceosome	NA	0.0104703	NA	NA	NA	NA
GO:0000381	regulation of alternative mRNA splicing, via spliceosome	NA	NA	NA	NA	NA	NA
GO:0000394	RNA splicing, via endonucleolytic cleavage and ligation	0.999989	1	0.771608	1	1	1
GO:0000398	mRNA splicing, via spliceosome	0.416671	1	0.953114	0.621668	0.0336756	0.818499
GO:0000412	histone peptidyl-prolyl isomerization	NA	1	NA	NA	NA	NA
GO:0000413	protein peptidyl-prolyl isomerization	0.000802535	1	0.929842	0.411985	0.611989	1
GO:0000447	endonucleolytic cleavage in ITS1 to separate SSU-rRNA from 5.8S rRNA and LSU-rRNA from tricistronic rRNA transcript (SSU-rRNA, 5.8S rRNA, LSU-rRNA)	NA	NA	NA	NA	NA	NA
GO:0000460	maturation of 5.8S rRNA	NA	NA	NA	NA	NA	NA
GO:0000461	endonucleolytic cleavage to generate mature 3'-end of SSU-rRNA from (SSU-rRNA, 5.8S rRNA, LSU-rRNA)	NA	NA	NA	NA	NA	NA
GO:0000462	maturation of SSU-rRNA from tricistronic rRNA transcript (SSU-rRNA, 5.8S rRNA, LSU-rRNA)	NA	NA	NA	NA	0.441372	NA
GO:0000466	maturation of 5.8S rRNA from tricistronic rRNA transcript (SSU-rRNA, 5.8S rRNA, LSU-rRNA)	NA	NA	NA	NA	NA	NA
GO:0000469	cleavage involved in rRNA processing	8.89797e-05	1	0.157898	1	0.0301253	0.464545
GO:0000470	maturation of LSU-rRNA	NA	NA	NA	NA	NA	NA
GO:0000478	endonucleolytic cleavage involved in rRNA processing	8.89797e-05	1	0.157898	1	0.0301253	0.464545
GO:0000479	endonucleolytic cleavage of tricistronic rRNA transcript (SSU-rRNA, 5.8S rRNA, LSU-rRNA)	NA	NA	NA	NA	NA	NA
GO:0000488	maturation of LSU-rRNA from tetracistronic rRNA transcript (SSU-rRNA, LSU-rRNA, 4.5S-rRNA, 5S-rRNA)	NA	NA	NA	NA	NA	NA
GO:0000489	maturation of SSU-rRNA from tetracistronic rRNA transcript (SSU-rRNA, LSU-rRNA, 4.5S-rRNA, 5S-rRNA)	NA	NA	NA	NA	NA	NA
GO:0000491	small nucleolar ribonucleoprotein complex assembly	NA	NA	NA	NA	NA	NA
GO:0000578	embryonic axis specification	0.999989	0.308914	NA	NA	NA	NA
GO:0000706	meiotic DNA double-strand break processing	NA	NA	NA	NA	NA	NA
GO:0000710	meiotic mismatch repair	NA	1	0.646743	NA	NA	NA
GO:0000712	resolution of meiotic recombination intermediates	NA	1	NA	1	1	1
GO:0000719	photoreactive repair	NA	NA	NA	NA	NA	NA
GO:0000723	telomere maintenance	0.537122	1	0.561821	1	1	1
GO:0000724	double-strand break repair via homologous recombination	0.831479	1	0.0212931	1	0.506782	1
GO:0000725	recombinational repair	0.831479	1	0.0212931	1	0.506782	1
GO:0000726	non-recombinational repair	NA	NA	NA	NA	NA	NA
GO:0000729	DNA double-strand break processing	NA	NA	NA	NA	NA	NA
GO:0000731	DNA synthesis involved in DNA repair	NA	NA	0.436668	NA	NA	NA
GO:0000738	DNA catabolic process, exonucleolytic	NA	NA	NA	NA	NA	NA
GO:0000740	nuclear membrane fusion	NA	NA	NA	NA	NA	NA
GO:0000741	karyogamy	1.18141e-06	1	5.97487e-05	1	0.91266	1
GO:0000769	syncytium formation by mitosis without cytokinesis	NA	NA	NA	NA	NA	NA
GO:0000819	sister chromatid segregation	0.868541	1	1	0.912619	0.997142	1
GO:0000820	regulation of glutamine family amino acid metabolic process	NA	NA	NA	NA	NA	NA
GO:0000821	regulation of arginine metabolic process	NA	NA	NA	NA	NA	NA
GO:0000902	cell morphogenesis	0.999989	0.178507	0.0429423	1	0.915012	1
GO:0000904	cell morphogenesis involved in differentiation	0.999989	0.144981	0.0913057	1	1	1
GO:0000910	cytokinesis	0.171673	1	1	1	0.891075	1
GO:0000911	cytokinesis by cell plate formation	0.225053	1	1	1	0.737181	1
GO:0000912	assembly of actomyosin apparatus involved in cytokinesis	0.999989	1	NA	NA	NA	NA
GO:0000913	preprophase band assembly	NA	NA	NA	NA	NA	NA
GO:0000914	phragmoplast assembly	0.999989	1	NA	NA	NA	NA
GO:0000919	cell plate assembly	NA	1	NA	NA	NA	NA
GO:0000956	nuclear-transcribed mRNA catabolic process	0.555642	0.000675098	0.187139	1	1	0.997224
GO:0000957	mitochondrial RNA catabolic process	NA	NA	0.196745	NA	NA	NA
GO:0000959	mitochondrial RNA metabolic process	0.575839	1	0.531117	0.230935	1	1
GO:0000963	mitochondrial RNA processing	NA	NA	0.196745	NA	NA	NA
GO:0000966	RNA 5'-end processing	NA	NA	NA	NA	NA	NA
GO:0001101	response to acid chemical	2.97958e-73	1.23724e-33	8.40716e-11	7.14628e-15	2.18651e-18	2.98999e-07
GO:0001505	regulation of neurotransmitter levels	0.999989	1	0.267014	0.377296	0.375158	0.797743
GO:0001510	RNA methylation	9.19323e-26	1	5.34555e-12	0.0480808	9.04191e-08	0.0262167
GO:0001558	regulation of cell growth	0.999989	0.707649	0.355823	1	0.513913	1
GO:0001560	regulation of cell growth by extracellular stimulus	NA	NA	NA	NA	NA	NA
GO:0001561	fatty acid alpha-oxidation	NA	NA	NA	NA	NA	NA
GO:0001578	microtubule bundle formation	NA	NA	NA	NA	NA	NA
GO:0001666	response to hypoxia	1.0009e-08	0.00930983	1	1	0.114897	0.0973268
GO:0001676	long-chain fatty acid metabolic process	0.993043	0.509266	0.00321188	1	0.429964	0.398692
GO:0001678	cellular glucose homeostasis	NA	0.0737421	NA	NA	NA	NA
GO:0001682	tRNA 5'-leader removal	NA	NA	NA	NA	NA	NA
GO:0001708	cell fate specification	0.927898	1	0.723951	1	0.915012	1
GO:0001709	cell fate determination	NA	NA	NA	NA	NA	NA
GO:0001736	establishment of planar polarity	NA	NA	NA	NA	NA	NA
GO:0001738	morphogenesis of a polarized epithelium	NA	NA	NA	NA	NA	NA
GO:0001763	morphogenesis of a branching structure	0.834877	0.630488	1	1	NA	1
GO:0001778	plasma membrane repair	NA	NA	NA	NA	NA	NA
GO:0001789	G-protein coupled receptor signaling pathway, coupled to S1P second messenger	NA	NA	NA	NA	NA	NA
GO:0001881	receptor recycling	NA	NA	NA	NA	NA	NA
GO:0001887	selenium compound metabolic process	NA	NA	NA	NA	0.946465	1
GO:0001932	regulation of protein phosphorylation	0.454119	1	1	0.539645	1	1
GO:0001933	negative regulation of protein phosphorylation	0.454119	0.949469	1	1	1	1
GO:0001934	positive regulation of protein phosphorylation	NA	NA	NA	NA	NA	NA
GO:0001944	vasculature development	NA	NA	NA	NA	NA	NA
GO:0002009	morphogenesis of an epithelium	NA	NA	NA	NA	NA	NA
GO:0002097	tRNA wobble base modification	NA	NA	NA	NA	NA	NA
GO:0002098	tRNA wobble uridine modification	NA	NA	NA	NA	NA	NA
GO:0002100	tRNA wobble adenosine to inosine editing	NA	NA	NA	NA	NA	NA
GO:0002103	endonucleolytic cleavage of tetracistronic rRNA transcript (SSU-rRNA, LSU-rRNA, 4.5S-rRNA, 5S-rRNA)	NA	NA	NA	NA	NA	NA
GO:0002119	nematode larval development	NA	NA	NA	NA	NA	NA
GO:0002164	larval development	NA	NA	NA	NA	NA	NA
GO:0002181	cytoplasmic translation	NA	NA	NA	NA	NA	NA
GO:0002182	cytoplasmic translational elongation	NA	NA	NA	NA	NA	NA
GO:0002213	defense response to insect	0.0452808	0.674777	0.019864	0.990092	0.391675	0.0716155
GO:0002215	defense response to nematode	NA	NA	0.108114	NA	NA	NA
GO:0002218	activation of innate immune response	0.0798243	0.0278121	0.794133	0.292392	0.195428	0.375348
GO:0002220	innate immune response activating cell surface receptor signaling pathway	NA	NA	0.991646	NA	NA	NA
GO:0002221	pattern recognition receptor signaling pathway	NA	NA	0.991646	NA	NA	NA
GO:0002229	defense response to oomycetes	0.999989	NA	NA	NA	NA	NA
GO:0002237	response to molecule of bacterial origin	4.08695e-12	3.05656e-05	0.318449	0.982506	0.855191	0.804088
GO:0002238	response to molecule of fungal origin	0.989144	0.0322942	0.798231	1	1	1
GO:0002239	response to oomycetes	0.999989	NA	NA	1	0.334964	NA
GO:0002240	response to molecule of oomycetes origin	NA	NA	NA	NA	NA	NA
GO:0002252	immune effector process	9.26255e-16	0.0105169	0.125882	0.00210569	0.0363512	0.00045964
GO:0002253	activation of immune response	0.0798243	0.0278121	0.794133	0.292392	0.195428	0.375348
GO:0002376	immune system process	2.14394e-160	2.4824e-16	7.64924e-06	1.09352e-09	3.63411e-06	1.03905e-09
GO:0002429	immune response-activating cell surface receptor signaling pathway	NA	NA	0.991646	NA	NA	NA
GO:0002532	production of molecular mediator involved in inflammatory response	NA	NA	NA	NA	NA	NA
GO:0002538	arachidonic acid metabolite production involved in inflammatory response	NA	NA	NA	NA	NA	NA
GO:0002540	leukotriene production involved in inflammatory response	NA	NA	NA	NA	NA	NA
GO:0002679	respiratory burst involved in defense response	5.91282e-19	3.32899e-17	0.0879338	1.04948e-09	5.37918e-06	4.32605e-09
GO:0002682	regulation of immune system process	3.48952e-76	1.45933e-17	0.000129005	2.01945e-05	5.28735e-06	9.27745e-05
GO:0002683	negative regulation of immune system process	NA	0.000124728	0.906171	NA	NA	NA
GO:0002684	positive regulation of immune system process	0.000149173	0.00583703	0.372252	0.386385	0.16643	0.44301
GO:0002697	regulation of immune effector process	0.129975	0.976139	0.248922	NA	NA	NA
GO:0002698	negative regulation of immune effector process	NA	NA	NA	NA	NA	NA
GO:0002752	cell surface pattern recognition receptor signaling pathway	NA	NA	0.991646	NA	NA	NA
GO:0002757	immune response-activating signal transduction	NA	NA	0.991646	NA	NA	NA
GO:0002758	innate immune response-activating signal transduction	NA	NA	0.991646	NA	NA	NA
GO:0002764	immune response-regulating signaling pathway	NA	NA	1	NA	NA	NA
GO:0002768	immune response-regulating cell surface receptor signaling pathway	NA	NA	0.991646	NA	NA	NA
GO:0002790	peptide secretion	NA	1	NA	NA	NA	0.0230068
GO:0002791	regulation of peptide secretion	NA	NA	NA	NA	NA	NA
GO:0002831	regulation of response to biotic stimulus	1.37577e-05	0.00484915	0.426815	0.00022772	0.0287578	0.0188818
GO:0002832	negative regulation of response to biotic stimulus	NA	0.000199435	1	NA	NA	NA
GO:0002833	positive regulation of response to biotic stimulus	NA	NA	NA	NA	NA	NA
GO:0003002	regionalization	0.953564	1	0.767141	1	0.105087	1
GO:0003006	developmental process involved in reproduction	0.686233	1	0.191201	1	0.346352	1
GO:0003032	detection of oxygen	NA	NA	NA	NA	NA	NA
GO:0003156	regulation of animal organ formation	NA	NA	NA	NA	NA	NA
GO:0003333	amino acid transmembrane transport	0.877401	0.122846	NA	NA	NA	NA
GO:0005513	detection of calcium ion	NA	0.376829	0.378074	NA	NA	NA
GO:0005975	carbohydrate metabolic process	0.755178	1.08042e-06	1.3496e-05	0.0133189	0.0119516	0.97762
GO:0005976	polysaccharide metabolic process	0.536198	0.000264501	0.178725	0.530391	0.547197	1
GO:0005982	starch metabolic process	0.645624	8.39177e-06	1	1	1	1
GO:0005983	starch catabolic process	0.999989	1.22887e-11	1	1	0.234119	1
GO:0005984	disaccharide metabolic process	0.999989	2.31222e-08	1	1	1	1
GO:0005985	sucrose metabolic process	0.858606	1.56837e-06	1	1	0.664713	1
GO:0005986	sucrose biosynthetic process	0.486403	0.00798944	1	1	0.232386	1
GO:0005987	sucrose catabolic process	NA	0.00240372	NA	NA	NA	NA
GO:0005991	trehalose metabolic process	0.999989	0.00213649	0.322756	1	1	1
GO:0005992	trehalose biosynthetic process	0.999989	0.000199435	0.322756	1	0.957785	0.935488
GO:0005993	trehalose catabolic process	NA	NA	NA	NA	NA	NA
GO:0005996	monosaccharide metabolic process	0.52642	0.849797	9.49705e-09	0.00840417	0.000266479	0.000769081
GO:0005997	xylulose metabolic process	NA	NA	NA	NA	NA	NA
GO:0006000	fructose metabolic process	NA	0.0020858	1	NA	NA	NA
GO:0006002	fructose 6-phosphate metabolic process	NA	0.0636253	NA	NA	NA	NA
GO:0006003	fructose 2,6-bisphosphate metabolic process	NA	0.0636253	NA	NA	NA	NA
GO:0006004	fucose metabolic process	NA	NA	NA	NA	NA	NA
GO:0006005	L-fucose biosynthetic process	NA	NA	NA	NA	NA	NA
GO:0006006	glucose metabolic process	0.198123	1	1.30643e-05	0.000245211	0.000321166	0.000159212
GO:0006007	glucose catabolic process	0.0331823	0.00185322	0.672115	0.00649341	0.0350399	0.136395
GO:0006011	UDP-glucose metabolic process	NA	1	NA	NA	NA	NA
GO:0006012	galactose metabolic process	0.911478	0.203509	0.0118295	0.960166	0.296196	1
GO:0006013	mannose metabolic process	NA	NA	NA	NA	NA	NA
GO:0006020	inositol metabolic process	NA	0.526681	NA	NA	NA	NA
GO:0006021	inositol biosynthetic process	NA	NA	NA	NA	NA	NA
GO:0006022	aminoglycan metabolic process	NA	0.220027	0.340347	NA	NA	NA
GO:0006026	aminoglycan catabolic process	NA	NA	NA	NA	NA	NA
GO:0006029	proteoglycan metabolic process	NA	NA	0.37573	NA	NA	NA
GO:0006030	chitin metabolic process	NA	NA	NA	NA	NA	NA
GO:0006032	chitin catabolic process	NA	NA	NA	NA	NA	NA
GO:0006040	amino sugar metabolic process	0.274493	0.570227	1	NA	NA	NA
GO:0006041	glucosamine metabolic process	NA	0.123426	NA	NA	NA	NA
GO:0006042	glucosamine biosynthetic process	NA	0.123426	NA	NA	NA	NA
GO:0006044	N-acetylglucosamine metabolic process	NA	NA	NA	NA	NA	NA
GO:0006047	UDP-N-acetylglucosamine metabolic process	NA	0.324251	NA	NA	NA	NA
GO:0006048	UDP-N-acetylglucosamine biosynthetic process	NA	0.324251	NA	NA	NA	NA
GO:0006059	hexitol metabolic process	NA	NA	NA	NA	NA	NA
GO:0006063	uronic acid metabolic process	NA	NA	NA	NA	NA	NA
GO:0006065	UDP-glucuronate biosynthetic process	NA	NA	5.97487e-05	NA	NA	NA
GO:0006066	alcohol metabolic process	0.00419726	0.872942	0.786136	1	0.901285	1
GO:0006071	glycerol metabolic process	0.724623	1	NA	0.17149	NA	0.357993
GO:0006072	glycerol-3-phosphate metabolic process	NA	NA	NA	NA	NA	NA
GO:0006073	cellular glucan metabolic process	0.999989	0.00551305	0.698615	0.457617	1	1
GO:0006074	(1->3)-beta-D-glucan metabolic process	0.400352	0.608953	0.881564	1	0.901045	0.919466
GO:0006075	(1->3)-beta-D-glucan biosynthetic process	0.400352	0.608953	0.881564	1	0.901045	0.919466
GO:0006081	cellular aldehyde metabolic process	0.757124	1	1	0.640331	0.631359	1
GO:0006082	organic acid metabolic process	1.10627e-37	4.46986e-12	7.38637e-08	6.07674e-07	0.000355687	0.0604906
GO:0006083	acetate metabolic process	NA	NA	NA	NA	NA	NA
GO:0006084	acetyl-CoA metabolic process	0.999989	1	2.7408e-07	1	0.46279	1
GO:0006085	acetyl-CoA biosynthetic process	NA	0.157921	0.0058707	NA	NA	1
GO:0006086	acetyl-CoA biosynthetic process from pyruvate	NA	0.157921	1	NA	NA	NA
GO:0006089	lactate metabolic process	0.303339	1	1	0.912619	0.378105	0.632923
GO:0006090	pyruvate metabolic process	0.759703	0.195125	0.100089	0.302432	0.513327	0.177318
GO:0006091	generation of precursor metabolites and energy	0.467627	0.45549	0.421777	0.12645	0.0171291	0.0561213
GO:0006094	gluconeogenesis	0.645624	1	7.38637e-08	0.00498915	0.000337934	4.02564e-06
GO:0006096	glycolytic process	0.0659978	0.599635	0.000268413	0.0193574	0.000942762	5.77838e-05
GO:0006097	glyoxylate cycle	NA	NA	NA	NA	NA	NA
GO:0006098	pentose-phosphate shunt	0.999989	0.0885583	1	1	0.96151	1
GO:0006099	tricarboxylic acid cycle	0.532525	1	NA	0.125242	0.196861	1
GO:0006101	citrate metabolic process	0.532525	1	NA	0.276306	0.631359	0.987471
GO:0006102	isocitrate metabolic process	NA	NA	NA	0.812552	1	NA
GO:0006104	succinyl-CoA metabolic process	NA	NA	NA	NA	NA	NA
GO:0006105	succinate metabolic process	NA	NA	NA	NA	NA	NA
GO:0006106	fumarate metabolic process	NA	NA	NA	NA	NA	NA
GO:0006108	malate metabolic process	NA	NA	NA	NA	NA	1
GO:0006109	regulation of carbohydrate metabolic process	0.960187	1	0.334114	0.505595	0.855845	1
GO:0006110	regulation of glycolytic process	NA	NA	NA	NA	NA	NA
GO:0006116	NADH oxidation	NA	NA	NA	NA	NA	NA
GO:0006119	oxidative phosphorylation	0.999989	NA	NA	0.817153	0.0817614	0.999842
GO:0006120	mitochondrial electron transport, NADH to ubiquinone	NA	NA	NA	NA	NA	NA
GO:0006121	mitochondrial electron transport, succinate to ubiquinone	NA	NA	NA	NA	NA	NA
GO:0006122	mitochondrial electron transport, ubiquinol to cytochrome c	NA	NA	NA	NA	NA	NA
GO:0006127	glycerophosphate shuttle	NA	NA	NA	NA	NA	NA
GO:0006139	nucleobase-containing compound metabolic process	0.000171727	NA	0.000501136	0.455711	0.0304625	1
GO:0006140	regulation of nucleotide metabolic process	NA	NA	NA	NA	NA	NA
GO:0006144	purine nucleobase metabolic process	NA	1	1	NA	NA	NA
GO:0006145	purine nucleobase catabolic process	NA	NA	NA	NA	NA	NA
GO:0006148	inosine catabolic process	NA	NA	NA	NA	NA	NA
GO:0006152	purine nucleoside catabolic process	NA	NA	NA	NA	NA	NA
GO:0006154	adenosine catabolic process	NA	NA	NA	NA	NA	NA
GO:0006163	purine nucleotide metabolic process	0.000212774	1	0.000150873	0.00240959	0.000805768	0.0011479
GO:0006164	purine nucleotide biosynthetic process	7.50389e-06	1	0.000142615	0.00770453	0.00431244	0.00251372
GO:0006165	nucleoside diphosphate phosphorylation	0.0659978	0.599635	0.000382778	0.0193574	0.000942762	5.77838e-05
GO:0006166	purine ribonucleoside salvage	NA	NA	NA	NA	NA	NA
GO:0006167	AMP biosynthetic process	NA	NA	NA	NA	NA	NA
GO:0006168	adenine salvage	NA	1	NA	NA	NA	NA
GO:0006169	adenosine salvage	NA	NA	NA	NA	NA	NA
GO:0006175	dATP biosynthetic process	NA	NA	NA	NA	NA	NA
GO:0006176	dATP biosynthetic process from ADP	NA	NA	NA	NA	NA	NA
GO:0006177	GMP biosynthetic process	NA	NA	NA	NA	NA	NA
GO:0006178	guanine salvage	NA	NA	NA	NA	NA	NA
GO:0006182	cGMP biosynthetic process	NA	NA	NA	NA	NA	NA
GO:0006188	IMP biosynthetic process	NA	NA	NA	NA	NA	NA
GO:0006189	'de novo' IMP biosynthetic process	NA	NA	NA	NA	NA	NA
GO:0006206	pyrimidine nucleobase metabolic process	NA	NA	NA	NA	NA	NA
GO:0006207	'de novo' pyrimidine nucleobase biosynthetic process	NA	NA	NA	NA	NA	NA
GO:0006208	pyrimidine nucleobase catabolic process	NA	NA	NA	NA	NA	NA
GO:0006212	uracil catabolic process	NA	NA	NA	NA	NA	NA
GO:0006213	pyrimidine nucleoside metabolic process	NA	NA	NA	NA	NA	NA
GO:0006216	cytidine catabolic process	NA	NA	NA	NA	NA	NA
GO:0006218	uridine catabolic process	NA	NA	NA	NA	NA	NA
GO:0006220	pyrimidine nucleotide metabolic process	9.69003e-24	1	9.56712e-10	0.328101	9.06269e-05	0.27826
GO:0006221	pyrimidine nucleotide biosynthetic process	9.69003e-24	1	9.56712e-10	0.328101	9.06269e-05	0.27826
GO:0006222	UMP biosynthetic process	NA	NA	NA	NA	NA	NA
GO:0006259	DNA metabolic process	0.000521775	1	0.000126363	1	0.669609	1
GO:0006260	DNA replication	0.000612067	1	0.000185512	1	0.600049	1
GO:0006261	DNA-dependent DNA replication	0.00260931	1	6.58757e-06	0.887212	0.900112	1
GO:0006264	mitochondrial DNA replication	NA	1	NA	NA	NA	NA
GO:0006265	DNA topological change	NA	1	NA	1	1	NA
GO:0006266	DNA ligation	NA	NA	NA	NA	NA	NA
GO:0006268	DNA unwinding involved in DNA replication	NA	1	0.0013773	0.795122	0.508282	1
GO:0006269	DNA replication, synthesis of RNA primer	NA	NA	NA	NA	NA	NA
GO:0006270	DNA replication initiation	0.116781	1	0.0222227	0.64591	0.752206	1
GO:0006271	DNA strand elongation involved in DNA replication	NA	1	NA	NA	NA	NA
GO:0006273	lagging strand elongation	NA	NA	NA	NA	NA	NA
GO:0006275	regulation of DNA replication	0.028288	1	0.349678	1	0.818397	1
GO:0006278	RNA-dependent DNA biosynthetic process	NA	1	0.682772	NA	NA	NA
GO:0006279	premeiotic DNA replication	NA	NA	NA	NA	NA	NA
GO:0006281	DNA repair	0.900812	1	0.0648571	1	0.735212	1
GO:0006282	regulation of DNA repair	NA	1	NA	NA	NA	NA
GO:0006284	base-excision repair	0.0944625	1	0.488889	NA	NA	1
GO:0006287	base-excision repair, gap-filling	NA	NA	NA	NA	NA	NA
GO:0006289	nucleotide-excision repair	NA	1	0.872839	NA	NA	NA
GO:0006290	pyrimidine dimer repair	0.939458	1	NA	NA	NA	NA
GO:0006294	nucleotide-excision repair, preincision complex assembly	NA	NA	NA	NA	NA	NA
GO:0006296	nucleotide-excision repair, DNA incision, 5'-to lesion	NA	NA	NA	NA	NA	NA
GO:0006297	nucleotide-excision repair, DNA gap filling	NA	NA	NA	NA	NA	NA
GO:0006298	mismatch repair	NA	1	1	NA	NA	NA
GO:0006301	postreplication repair	NA	1	0.45853	1	0.950724	1
GO:0006302	double-strand break repair	0.658353	1	0.118794	1	0.56299	1
GO:0006303	double-strand break repair via nonhomologous end joining	NA	NA	NA	NA	NA	NA
GO:0006304	DNA modification	0.379379	1	0.143319	1	0.931059	1
GO:0006305	DNA alkylation	0.379379	1	0.143319	1	0.931059	1
GO:0006306	DNA methylation	0.379379	1	0.143319	1	0.931059	1
GO:0006308	DNA catabolic process	0.96234	NA	NA	NA	NA	NA
GO:0006310	DNA recombination	0.293502	1	0.0059728	1	0.838866	1
GO:0006311	meiotic gene conversion	NA	NA	NA	NA	NA	NA
GO:0006312	mitotic recombination	0.41979	1	0.664542	1	0.869707	1
GO:0006323	DNA packaging	0.938791	1	0.00609253	1	0.739337	1
GO:0006325	chromatin organization	0.0447135	1	0.0565069	0.570253	0.864737	1
GO:0006333	chromatin assembly or disassembly	0.999989	1	0.0325295	1	0.723814	1
GO:0006334	nucleosome assembly	NA	1	0.152334	1	0.832319	1
GO:0006338	chromatin remodeling	0.788201	1	0.0682298	0.973058	0.869014	1
GO:0006342	chromatin silencing	0.649061	1	1	0.953295	1	1
GO:0006344	maintenance of chromatin silencing	NA	1	1	NA	NA	NA
GO:0006346	methylation-dependent chromatin silencing	0.741994	1	1	1	0.884758	1
GO:0006349	regulation of gene expression by genetic imprinting	0.999989	1	1	NA	NA	NA
GO:0006351	transcription, DNA-templated	0.722394	0.0322942	1	0.617924	0.433545	1
GO:0006352	DNA-templated transcription, initiation	NA	0.0596106	1	NA	1	NA
GO:0006353	DNA-templated transcription, termination	NA	1	NA	NA	NA	NA
GO:0006354	DNA-templated transcription, elongation	0.952207	1	0.829152	1	1	1
GO:0006355	regulation of transcription, DNA-templated	0.6782	0.000264501	1	0.418394	0.145962	0.935488
GO:0006357	regulation of transcription by RNA polymerase II	NA	0.73542	0.000503507	NA	NA	NA
GO:0006360	transcription by RNA polymerase I	NA	NA	NA	NA	NA	NA
GO:0006364	rRNA processing	0.00181175	1	1	1	0.748912	1
GO:0006366	transcription by RNA polymerase II	0.943602	0.0679334	0.000503507	1	1	1
GO:0006367	transcription initiation from RNA polymerase II promoter	NA	NA	NA	NA	NA	NA
GO:0006368	transcription elongation from RNA polymerase II promoter	NA	NA	NA	NA	NA	NA
GO:0006370	7-methylguanosine mRNA capping	NA	NA	NA	NA	NA	NA
GO:0006376	mRNA splice site selection	NA	NA	NA	NA	NA	NA
GO:0006378	mRNA polyadenylation	NA	1	NA	NA	NA	NA
GO:0006379	mRNA cleavage	NA	1	NA	NA	NA	NA
GO:0006382	adenosine to inosine editing	NA	NA	NA	NA	NA	NA
GO:0006388	tRNA splicing, via endonucleolytic cleavage and ligation	NA	1	NA	NA	NA	NA
GO:0006396	RNA processing	0.00122229	1	0.923945	1	0.818348	1
GO:0006397	mRNA processing	0.428015	1	1	0.581274	0.157823	0.632923
GO:0006399	tRNA metabolic process	0.652245	1	0.641923	1	1	1
GO:0006400	tRNA modification	NA	1	0.37132	NA	NA	NA
GO:0006401	RNA catabolic process	0.724623	0.00981843	0.101194	0.900861	1	1
GO:0006402	mRNA catabolic process	0.378683	0.00111834	0.187139	1	1	1
GO:0006403	RNA localization	0.00473093	1	0.734578	1	0.0652434	0.431439
GO:0006405	RNA export from nucleus	0.00473093	1	0.734578	1	0.0652434	0.431439
GO:0006406	mRNA export from nucleus	0.00473093	1	0.488889	1	0.121408	1
GO:0006407	rRNA export from nucleus	NA	NA	NA	NA	NA	NA
GO:0006409	tRNA export from nucleus	NA	NA	NA	NA	NA	NA
GO:0006412	translation	0.549973	1	0.000731164	0.584424	0.145962	0.0822565
GO:0006413	translational initiation	0.999989	1	0.0861039	1	0.891075	1
GO:0006414	translational elongation	0.758753	1	0.172894	0.811099	0.219858	1
GO:0006415	translational termination	NA	1	NA	NA	1	NA
GO:0006417	regulation of translation	0.271936	1	0.726643	1	1	1
GO:0006418	tRNA aminoacylation for protein translation	0.937005	0.713139	NA	1	1	1
GO:0006419	alanyl-tRNA aminoacylation	NA	NA	NA	NA	NA	NA
GO:0006420	arginyl-tRNA aminoacylation	NA	NA	NA	NA	NA	NA
GO:0006421	asparaginyl-tRNA aminoacylation	NA	NA	NA	NA	NA	NA
GO:0006422	aspartyl-tRNA aminoacylation	NA	NA	NA	NA	NA	NA
GO:0006423	cysteinyl-tRNA aminoacylation	NA	NA	NA	NA	NA	NA
GO:0006424	glutamyl-tRNA aminoacylation	NA	NA	NA	NA	NA	NA
GO:0006426	glycyl-tRNA aminoacylation	NA	1	NA	NA	NA	NA
GO:0006427	histidyl-tRNA aminoacylation	NA	NA	NA	NA	NA	NA
GO:0006430	lysyl-tRNA aminoacylation	NA	NA	NA	NA	NA	NA
GO:0006431	methionyl-tRNA aminoacylation	NA	NA	NA	NA	NA	NA
GO:0006432	phenylalanyl-tRNA aminoacylation	NA	NA	NA	NA	NA	NA
GO:0006434	seryl-tRNA aminoacylation	NA	NA	NA	NA	NA	NA
GO:0006435	threonyl-tRNA aminoacylation	NA	NA	NA	NA	NA	NA
GO:0006436	tryptophanyl-tRNA aminoacylation	NA	NA	NA	NA	NA	NA
GO:0006446	regulation of translational initiation	NA	1	NA	1	1	0.935488
GO:0006448	regulation of translational elongation	NA	NA	NA	NA	NA	NA
GO:0006457	protein folding	3.98385e-32	1	1.88458e-06	0.00659498	0.675353	0.11674
GO:0006458	'de novo' protein folding	NA	NA	NA	NA	NA	NA
GO:0006464	cellular protein modification process	6.14919e-24	0.0230468	0.333703	0.513029	0.7397	1
GO:0006465	signal peptide processing	NA	NA	NA	NA	NA	NA
GO:0006468	protein phosphorylation	1.88253e-21	5.73232e-16	1	0.00706993	0.980236	0.950755
GO:0006469	negative regulation of protein kinase activity	0.454119	0.949469	1	1	1	1
GO:0006470	protein dephosphorylation	2.0799e-11	0.0306338	1	1	1	1
GO:0006471	protein ADP-ribosylation	NA	1	NA	NA	NA	NA
GO:0006473	protein acetylation	0.645624	1	0.469444	NA	1	1
GO:0006475	internal protein amino acid acetylation	0.999989	1	1	NA	1	1
GO:0006476	protein deacetylation	NA	1	NA	NA	NA	NA
GO:0006479	protein methylation	0.0734545	1	0.349351	0.777878	0.519894	1
GO:0006481	C-terminal protein methylation	NA	NA	NA	NA	NA	NA
GO:0006482	protein demethylation	NA	NA	NA	NA	NA	NA
GO:0006486	protein glycosylation	2.09904e-05	0.0009504	0.650118	1	1	1
GO:0006487	protein N-linked glycosylation	0.00250201	0.011092	1	0.982506	1	1
GO:0006490	oligosaccharide-lipid intermediate biosynthetic process	NA	NA	NA	NA	NA	NA
GO:0006491	N-glycan processing	NA	1	1	NA	NA	NA
GO:0006493	protein O-linked glycosylation	NA	NA	NA	NA	NA	NA
GO:0006497	protein lipidation	5.56437e-18	0.0430951	0.333703	0.471334	0.375158	0.357993
GO:0006498	N-terminal protein lipidation	5.56437e-18	0.0062966	0.29281	0.336278	0.236185	0.357993
GO:0006499	N-terminal protein myristoylation	5.56437e-18	0.0062966	0.29281	0.336278	0.236185	0.357993
GO:0006505	GPI anchor metabolic process	NA	0.814239	0.524675	NA	NA	NA
GO:0006506	GPI anchor biosynthetic process	NA	0.949469	0.524675	NA	NA	NA
GO:0006508	proteolysis	0.831479	0.123574	8.79896e-08	0.0288075	0.0366728	0.567034
GO:0006511	ubiquitin-dependent protein catabolic process	0.305069	0.226848	0.111279	0.264117	0.00214584	0.627162
GO:0006513	protein monoubiquitination	NA	NA	NA	NA	NA	NA
GO:0006515	protein quality control for misfolded or incompletely synthesized proteins	NA	0.505347	NA	NA	NA	NA
GO:0006516	glycoprotein catabolic process	NA	NA	NA	NA	NA	NA
GO:0006517	protein deglycosylation	NA	NA	NA	NA	NA	NA
GO:0006518	peptide metabolic process	0.494571	1	0.000753107	0.601862	0.135232	0.125538
GO:0006520	cellular amino acid metabolic process	0.0417544	0.363262	0.00077424	0.10619	0.22036	1
GO:0006521	regulation of cellular amino acid metabolic process	0.999989	0.00594227	1	NA	1	NA
GO:0006522	alanine metabolic process	NA	NA	NA	NA	NA	NA
GO:0006524	alanine catabolic process	NA	NA	NA	NA	NA	NA
GO:0006525	arginine metabolic process	NA	NA	1	NA	NA	NA
GO:0006526	arginine biosynthetic process	NA	NA	NA	NA	NA	NA
GO:0006527	arginine catabolic process	NA	NA	NA	NA	NA	NA
GO:0006528	asparagine metabolic process	NA	1	0.131552	NA	NA	NA
GO:0006529	asparagine biosynthetic process	NA	0.729878	NA	NA	NA	NA
GO:0006530	asparagine catabolic process	NA	NA	NA	NA	NA	NA
GO:0006534	cysteine metabolic process	0.999989	1	0.722826	0.750637	0.398454	1
GO:0006535	cysteine biosynthetic process from serine	NA	NA	NA	NA	NA	NA
GO:0006536	glutamate metabolic process	0.999989	0.00885559	NA	1	0.385503	1
GO:0006537	glutamate biosynthetic process	NA	0.00195731	NA	NA	NA	NA
GO:0006538	glutamate catabolic process	NA	NA	NA	NA	NA	NA
GO:0006540	glutamate decarboxylation to succinate	NA	NA	NA	NA	NA	NA
GO:0006541	glutamine metabolic process	NA	0.437241	1	0.779485	NA	NA
GO:0006542	glutamine biosynthetic process	NA	NA	NA	NA	NA	NA
GO:0006544	glycine metabolic process	0.959739	1	0.161456	0.362173	0.310406	0.646954
GO:0006546	glycine catabolic process	0.999989	1	0.161456	0.457052	0.35639	0.686709
GO:0006547	histidine metabolic process	NA	NA	NA	NA	NA	NA
GO:0006549	isoleucine metabolic process	NA	NA	NA	NA	NA	NA
GO:0006551	leucine metabolic process	0.983085	0.220988	NA	1	NA	NA
GO:0006552	leucine catabolic process	NA	0.396274	NA	NA	NA	NA
GO:0006553	lysine metabolic process	0.999989	NA	0.196745	NA	1	1
GO:0006554	lysine catabolic process	NA	NA	NA	NA	NA	NA
GO:0006555	methionine metabolic process	0.999989	1	0.627795	0.828292	0.792485	1
GO:0006556	S-adenosylmethionine biosynthetic process	NA	NA	NA	NA	NA	NA
GO:0006558	L-phenylalanine metabolic process	NA	0.722752	0.400295	0.756586	0.11633	0.932665
GO:0006559	L-phenylalanine catabolic process	NA	NA	NA	NA	NA	NA
GO:0006560	proline metabolic process	0.999989	0.0536478	1	1	0.826033	0.848984
GO:0006561	proline biosynthetic process	NA	1	NA	0.900861	0.901045	0.632923
GO:0006562	proline catabolic process	NA	0.00274306	NA	NA	NA	NA
GO:0006563	L-serine metabolic process	0.00101232	1	NA	0.674024	0.426198	0.596067
GO:0006564	L-serine biosynthetic process	NA	NA	NA	NA	NA	NA
GO:0006566	threonine metabolic process	NA	1	0.543399	0.876269	0.855845	1
GO:0006567	threonine catabolic process	NA	NA	0.672115	0.876269	NA	1
GO:0006568	tryptophan metabolic process	1.42814e-06	0.390504	0.0754914	0.0838771	0.277276	0.941146
GO:0006569	tryptophan catabolic process	9.88352e-06	0.165883	0.0851711	0.143769	0.378105	0.941415
GO:0006570	tyrosine metabolic process	NA	1	0.650118	1	0.797364	1
GO:0006571	tyrosine biosynthetic process	NA	1	NA	NA	NA	NA
GO:0006572	tyrosine catabolic process	NA	NA	NA	NA	NA	NA
GO:0006573	valine metabolic process	NA	NA	NA	NA	NA	NA
GO:0006574	valine catabolic process	NA	NA	NA	NA	NA	NA
GO:0006575	cellular modified amino acid metabolic process	0.0452808	0.0652347	0.480169	1	0.460358	0.932665
GO:0006576	cellular biogenic amine metabolic process	4.29744e-06	0.00273183	2.60628e-06	0.113201	0.0549352	0.646954
GO:0006580	ethanolamine metabolic process	NA	0.000621798	NA	NA	NA	NA
GO:0006586	indolalkylamine metabolic process	1.42814e-06	0.390504	0.0754914	0.0838771	0.277276	0.941146
GO:0006591	ornithine metabolic process	NA	NA	NA	NA	NA	NA
GO:0006593	ornithine catabolic process	NA	NA	NA	NA	NA	NA
GO:0006595	polyamine metabolic process	0.999989	0.0398477	2.96168e-06	0.49619	0.0548377	0.771467
GO:0006596	polyamine biosynthetic process	0.307183	0.930264	0.0592178	NA	0.32187	NA
GO:0006598	polyamine catabolic process	0.997742	0.03754	0.000118385	0.483871	0.0706398	1
GO:0006605	protein targeting	8.05604e-81	3.54734e-05	1.26969e-07	0.0226043	0.0184724	0.0176631
GO:0006606	protein import into nucleus	1.02049e-08	1	0.0258347	0.982506	0.00780689	1
GO:0006611	protein export from nucleus	0.00473093	1	0.543399	1	0.0652434	0.596067
GO:0006612	protein targeting to membrane	3.45684e-69	1.34835e-17	0.000669579	0.00105207	0.00027803	0.00118622
GO:0006613	cotranslational protein targeting to membrane	NA	NA	NA	NA	NA	NA
GO:0006614	SRP-dependent cotranslational protein targeting to membrane	NA	NA	NA	NA	NA	NA
GO:0006617	SRP-dependent cotranslational protein targeting to membrane, signal sequence recognition	NA	NA	NA	NA	NA	NA
GO:0006620	posttranslational protein targeting to endoplasmic reticulum membrane	NA	NA	NA	NA	NA	NA
GO:0006621	protein retention in ER lumen	NA	NA	NA	NA	NA	NA
GO:0006623	protein targeting to vacuole	0.000333499	0.00911359	0.00334206	1	0.930224	0.920502
GO:0006624	vacuolar protein processing	NA	NA	NA	NA	NA	NA
GO:0006625	protein targeting to peroxisome	0.0447135	6.29114e-07	1	0.64591	1	1
GO:0006626	protein targeting to mitochondrion	2.42295e-14	1	4.71568e-11	1	0.0172743	0.866815
GO:0006629	lipid metabolic process	0.932048	1.0488e-09	4.98652e-08	0.438113	0.494965	1
GO:0006631	fatty acid metabolic process	0.571147	0.0104388	0.00127138	1	0.731992	1
GO:0006633	fatty acid biosynthetic process	0.999989	1	0.00052776	0.740452	0.83886	1
GO:0006635	fatty acid beta-oxidation	0.000183367	1.39094e-06	0.00318005	0.56956	0.286724	1
GO:0006636	unsaturated fatty acid biosynthetic process	0.682963	1	0.313776	0.815197	0.89291	0.718484
GO:0006637	acyl-CoA metabolic process	0.999989	1	3.96326e-07	0.993199	0.425374	1
GO:0006638	neutral lipid metabolic process	0.630055	0.261317	1	NA	0.37402	NA
GO:0006639	acylglycerol metabolic process	0.630055	0.261317	1	NA	0.37402	NA
GO:0006641	triglyceride metabolic process	0.996867	0.0464046	1	NA	0.37402	NA
GO:0006642	triglyceride mobilization	NA	NA	NA	NA	NA	NA
GO:0006643	membrane lipid metabolic process	0.0018985	0.0066486	0.900403	1	0.927563	0.899651
GO:0006644	phospholipid metabolic process	0.999989	0.162588	0.58577	1	0.795632	1
GO:0006646	phosphatidylethanolamine biosynthetic process	NA	NA	NA	NA	NA	NA
GO:0006649	phospholipid transfer to membrane	NA	NA	NA	NA	NA	NA
GO:0006650	glycerophospholipid metabolic process	0.999989	0.11253	0.746984	1	1	1
GO:0006651	diacylglycerol biosynthetic process	NA	NA	NA	NA	NA	NA
GO:0006655	phosphatidylglycerol biosynthetic process	0.999989	0.00147631	1	1	1	1
GO:0006656	phosphatidylcholine biosynthetic process	NA	NA	NA	NA	NA	NA
GO:0006658	phosphatidylserine metabolic process	NA	NA	NA	NA	NA	NA
GO:0006659	phosphatidylserine biosynthetic process	NA	NA	NA	NA	NA	NA
GO:0006661	phosphatidylinositol biosynthetic process	0.999989	0.891681	1	1	0.971453	1
GO:0006664	glycolipid metabolic process	0.0022585	0.0108289	1	1	1	0.646954
GO:0006665	sphingolipid metabolic process	0.652819	0.371273	0.0031218	0.226149	0.633127	1
GO:0006670	sphingosine metabolic process	NA	NA	NA	NA	NA	NA
GO:0006671	phytosphingosine metabolic process	NA	NA	NA	NA	NA	NA
GO:0006672	ceramide metabolic process	NA	NA	NA	NA	NA	NA
GO:0006677	glycosylceramide metabolic process	NA	NA	NA	NA	NA	NA
GO:0006687	glycosphingolipid metabolic process	NA	NA	NA	NA	NA	NA
GO:0006690	icosanoid metabolic process	NA	0.401187	6.34977e-06	NA	NA	NA
GO:0006691	leukotriene metabolic process	NA	NA	NA	NA	NA	NA
GO:0006694	steroid biosynthetic process	0.999989	0.415201	1.52325e-11	1	0.948706	1
GO:0006706	steroid catabolic process	NA	NA	0.155747	NA	NA	NA
GO:0006714	sesquiterpenoid metabolic process	0.194427	0.0369292	0.776952	1	0.551721	0.300519
GO:0006720	isoprenoid metabolic process	0.999989	0.0446909	0.100005	1	0.423153	1
GO:0006721	terpenoid metabolic process	0.953564	0.0060004	0.0661765	1	0.427058	1
GO:0006722	triterpenoid metabolic process	0.953564	0.949469	0.0024573	1	0.548267	1
GO:0006723	cuticle hydrocarbon biosynthetic process	NA	NA	0.491012	NA	NA	NA
GO:0006725	cellular aromatic compound metabolic process	2.15832e-22	NA	6.97871e-07	0.251013	0.000799376	1
GO:0006730	one-carbon metabolic process	NA	0.818258	0.723951	0.794053	0.82738	1
GO:0006732	coenzyme metabolic process	0.842844	0.110443	7.28595e-07	0.144527	0.137077	0.742895
GO:0006733	oxidoreduction coenzyme metabolic process	0.180228	0.149894	0.103639	0.349698	0.234735	0.0793907
GO:0006734	NADH metabolic process	NA	NA	NA	NA	NA	NA
GO:0006739	NADP metabolic process	0.999989	0.132604	1	1	0.96151	1
GO:0006740	NADPH regeneration	NA	NA	NA	NA	NA	NA
GO:0006741	NADP biosynthetic process	NA	NA	NA	NA	NA	NA
GO:0006743	ubiquinone metabolic process	0.999989	1	1	NA	1	1
GO:0006744	ubiquinone biosynthetic process	0.999989	1	1	NA	1	1
GO:0006749	glutathione metabolic process	NA	0.0121407	NA	NA	NA	NA
GO:0006750	glutathione biosynthetic process	NA	NA	NA	NA	NA	NA
GO:0006751	glutathione catabolic process	NA	NA	NA	NA	NA	NA
GO:0006753	nucleoside phosphate metabolic process	2.14734e-16	1	2.97111e-08	0.0231807	5.55736e-05	0.0770896
GO:0006754	ATP biosynthetic process	0.0709118	0.390504	0.000481134	0.0138102	0.000689615	0.000159212
GO:0006757	ATP generation from ADP	0.0659978	0.599635	0.000268413	0.0193574	0.000942762	5.77838e-05
GO:0006760	folic acid-containing compound metabolic process	NA	0.0832644	NA	1	NA	1
GO:0006766	vitamin metabolic process	0.999989	1	0.10759	0.377921	0.997142	1
GO:0006767	water-soluble vitamin metabolic process	0.999989	1	0.716168	0.350816	1	1
GO:0006768	biotin metabolic process	NA	NA	NA	NA	NA	NA
GO:0006771	riboflavin metabolic process	NA	1	NA	NA	NA	NA
GO:0006772	thiamine metabolic process	NA	0.0202439	NA	NA	NA	NA
GO:0006775	fat-soluble vitamin metabolic process	NA	NA	0.884976	NA	1	1
GO:0006777	Mo-molybdopterin cofactor biosynthetic process	NA	NA	NA	NA	NA	NA
GO:0006778	porphyrin-containing compound metabolic process	0.938791	0.000280221	0.606599	1	0.832476	1
GO:0006779	porphyrin-containing compound biosynthetic process	0.970603	0.267005	1	1	1	1
GO:0006780	uroporphyrinogen III biosynthetic process	NA	NA	NA	NA	NA	NA
GO:0006783	heme biosynthetic process	NA	0.278383	1	1	1	NA
GO:0006787	porphyrin-containing compound catabolic process	0.953564	1.55415e-07	0.333703	1	0.137551	1
GO:0006788	heme oxidation	NA	NA	NA	NA	NA	NA
GO:0006790	sulfur compound metabolic process	0.333224	0.415201	0.0750987	0.176241	0.441165	1
GO:0006791	sulfur utilization	NA	NA	NA	NA	NA	NA
GO:0006792	regulation of sulfur utilization	NA	NA	NA	NA	NA	NA
GO:0006793	phosphorus metabolic process	1.37419e-20	0.305734	0.265308	0.0445137	0.328682	1
GO:0006796	phosphate-containing compound metabolic process	6.67959e-24	0.320478	0.514961	0.0573036	0.375158	0.797743
GO:0006801	superoxide metabolic process	NA	1	1	0.627117	1	0.866815
GO:0006805	xenobiotic metabolic process	NA	NA	NA	NA	NA	NA
GO:0006807	nitrogen compound metabolic process	NA	NA	NA	0.0033205	0.000235664	1
GO:0006808	regulation of nitrogen utilization	NA	NA	NA	NA	NA	NA
GO:0006809	nitric oxide biosynthetic process	NA	NA	1	NA	NA	NA
GO:0006810	transport	7.60599e-58	3.75262e-10	9.86692e-15	9.35554e-06	3.2821e-10	0.00581031
GO:0006811	ion transport	1.15028e-20	2.00242e-19	3.03428e-06	0.000605859	4.45687e-05	0.0021249
GO:0006812	cation transport	2.04784e-05	4.36867e-20	0.10759	0.00232705	0.00228646	0.0534964
GO:0006813	potassium ion transport	0.999989	0.00109397	1	1	1	1
GO:0006814	sodium ion transport	0.234014	0.0306338	1	1	0.842664	1
GO:0006816	calcium ion transport	0.748598	0.000399892	0.313121	0.000565845	0.0102493	0.0678621
GO:0006817	phosphate ion transport	0.999989	0.872723	1	1	1	0.403977
GO:0006820	anion transport	1.4292e-26	2.55421e-07	1.60496e-10	0.0173219	0.000240343	0.00126097
GO:0006821	chloride transport	NA	0.373639	NA	NA	NA	NA
GO:0006824	cobalt ion transport	NA	NA	NA	NA	NA	NA
GO:0006825	copper ion transport	0.999989	0.963983	1	0.305484	0.816558	0.932665
GO:0006826	iron ion transport	0.122721	1	0.224727	1	0.532887	0.464545
GO:0006828	manganese ion transport	0.206198	0.142004	NA	0.983309	1	1
GO:0006829	zinc ion transport	0.953564	NA	NA	NA	NA	0.703241
GO:0006833	water transport	0.770156	5.86475e-05	0.0226967	0.430465	0.0847899	0.261252
GO:0006835	dicarboxylic acid transport	0.395231	1	1	0.85112	NA	1
GO:0006836	neurotransmitter transport	NA	0.161386	0.967632	1	NA	0.44301
GO:0006839	mitochondrial transport	7.65613e-12	1	2.01646e-07	0.595365	0.0548202	1
GO:0006842	tricarboxylic acid transport	NA	NA	NA	NA	NA	NA
GO:0006848	pyruvate transport	NA	NA	NA	NA	NA	NA
GO:0006849	plasma membrane pyruvate transport	NA	NA	NA	NA	NA	NA
GO:0006855	drug transmembrane transport	0.358393	0.0272164	0.118105	1	0.897766	1
GO:0006857	oligopeptide transport	0.0731288	0.0116094	0.265943	1	0.539437	0.0447377
GO:0006858	extracellular transport	NA	NA	NA	NA	NA	NA
GO:0006862	nucleotide transport	2.73894e-07	0.000114334	0.000355771	0.985452	0.929535	0.737725
GO:0006863	purine nucleobase transport	0.999989	0.107907	1	1	0.119122	1
GO:0006865	amino acid transport	2.6362e-26	1.02406e-09	1.47487e-07	0.0146568	0.000166971	2.71149e-05
GO:0006868	glutamine transport	NA	NA	NA	NA	NA	NA
GO:0006869	lipid transport	2.09999e-07	0.11543	0.00166435	1	0.943374	1
GO:0006873	cellular ion homeostasis	0.0441501	0.00173713	1	0.644839	0.899774	0.632923
GO:0006874	cellular calcium ion homeostasis	0.0319945	0.0322928	1	0.912619	1	0.993753
GO:0006875	cellular metal ion homeostasis	0.000136971	0.0774911	1	1	0.936529	0.294803
GO:0006878	cellular copper ion homeostasis	NA	NA	NA	NA	NA	NA
GO:0006879	cellular iron ion homeostasis	0.911008	1	1	NA	NA	1
GO:0006880	intracellular sequestering of iron ion	NA	NA	NA	NA	NA	NA
GO:0006882	cellular zinc ion homeostasis	0.0061949	0.0476907	NA	0.808503	0.200633	0.0808128
GO:0006883	cellular sodium ion homeostasis	NA	NA	NA	NA	NA	NA
GO:0006884	cell volume homeostasis	NA	NA	1	NA	NA	NA
GO:0006885	regulation of pH	0.377743	0.501907	NA	NA	NA	1
GO:0006886	intracellular protein transport	8.88699e-83	0.585973	6.68689e-10	0.0921452	0.00330545	0.0453662
GO:0006887	exocytosis	0.175023	1	1	0.308231	0.240088	0.38455
GO:0006888	ER to Golgi vesicle-mediated transport	7.12776e-15	0.00115077	0.00518166	1	0.999663	0.435627
GO:0006890	retrograde vesicle-mediated transport, Golgi to ER	NA	0.302663	NA	NA	NA	NA
GO:0006891	intra-Golgi vesicle-mediated transport	0.537122	0.00856803	0.935964	1	0.527816	1
GO:0006892	post-Golgi vesicle-mediated transport	NA	NA	NA	NA	NA	NA
GO:0006896	Golgi to vacuole transport	NA	NA	NA	NA	NA	NA
GO:0006897	endocytosis	0.631423	0.00069584	1	1	1	1
GO:0006898	receptor-mediated endocytosis	NA	0.0484124	1	NA	NA	NA
GO:0006900	vesicle budding from membrane	NA	0.144353	0.13082	NA	NA	NA
GO:0006903	vesicle targeting	NA	0.107499	0.296399	NA	NA	NA
GO:0006904	vesicle docking involved in exocytosis	0.0510603	0.711208	1	0.308231	0.240088	0.38455
GO:0006907	pinocytosis	NA	NA	NA	NA	NA	NA
GO:0006913	nucleocytoplasmic transport	5.31641e-06	1	0.126631	1	0.0168252	1
GO:0006914	autophagy	0.378832	3.37596e-05	0.659116	1	0.46279	1
GO:0006928	movement of cell or subcellular component	0.999989	0.354446	0.852222	1	1	1
GO:0006935	chemotaxis	0.999989	0.61876	0.474986	NA	NA	NA
GO:0006949	syncytium formation	0.999989	1	0.794133	1	1	1
GO:0006950	response to stress	7.96459e-159	NA	2.81495e-19	5.33013e-15	9.09158e-17	2.87172e-11
GO:0006952	defense response	7.00174e-169	3.63468e-21	5.13957e-05	8.23463e-11	2.4852e-06	3.47832e-10
GO:0006954	inflammatory response	NA	NA	NA	NA	NA	NA
GO:0006955	immune response	2.91024e-160	4.19102e-16	5.33049e-05	6.56411e-07	2.63726e-05	3.16008e-08
GO:0006968	cellular defense response	NA	NA	NA	NA	NA	NA
GO:0006970	response to osmotic stress	3.91464e-26	1.45796e-20	2.8601e-10	1.32403e-11	1.17564e-17	3.42857e-07
GO:0006971	hypotonic response	NA	1	NA	NA	NA	NA
GO:0006972	hyperosmotic response	1.37291e-17	7.25266e-14	0.00581414	7.02386e-06	2.3194e-07	0.00709439
GO:0006974	cellular response to DNA damage stimulus	0.687216	1	0.0220722	1	0.956718	1
GO:0006979	response to oxidative stress	2.73019e-46	7.26831e-08	3.84543e-06	1.2619e-06	7.44886e-06	0.000132691
GO:0006982	response to lipid hydroperoxide	NA	NA	NA	NA	NA	NA
GO:0006983	ER overload response	NA	NA	NA	NA	NA	NA
GO:0006984	ER-nucleus signaling pathway	3.4868e-11	0.38076	0.409059	0.743736	0.828392	1
GO:0006986	response to unfolded protein	1.15213e-20	9.11376e-14	0.0998419	0.000842773	0.195428	0.0224543
GO:0006987	activation of signaling protein activity involved in unfolded protein response	NA	NA	NA	NA	NA	NA
GO:0006990	positive regulation of transcription from RNA polymerase II promoter involved in unfolded protein response	NA	NA	NA	NA	NA	NA
GO:0006995	cellular response to nitrogen starvation	0.000172328	0.19726	1	0.109113	0.477153	0.160753
GO:0006996	organelle organization	0.00210098	1	0.000118913	0.273561	0.25711	1
GO:0006997	nucleus organization	0.000172328	1	3.49001e-05	1	0.936529	1
GO:0006998	nuclear envelope organization	NA	NA	NA	NA	NA	NA
GO:0007000	nucleolus organization	0.999989	1	0.366889	1	1	1
GO:0007004	telomere maintenance via telomerase	NA	NA	NA	NA	NA	NA
GO:0007005	mitochondrion organization	6.14234e-16	1	6.11543e-10	1	0.189019	1
GO:0007006	mitochondrial membrane organization	NA	NA	NA	NA	NA	NA
GO:0007007	inner mitochondrial membrane organization	NA	NA	NA	NA	NA	NA
GO:0007009	plasma membrane organization	NA	NA	NA	NA	NA	NA
GO:0007010	cytoskeleton organization	0.709233	1	0.294693	0.900861	0.628189	1
GO:0007015	actin filament organization	0.999989	0.179166	0.262031	1	1	1
GO:0007017	microtubule-based process	0.937005	1	0.991646	1	0.883907	1
GO:0007019	microtubule depolymerization	NA	0.703221	NA	NA	NA	NA
GO:0007020	microtubule nucleation	0.999989	1	0.438955	1	1	1
GO:0007021	tubulin complex assembly	NA	NA	NA	NA	NA	NA
GO:0007026	negative regulation of microtubule depolymerization	NA	0.703221	NA	NA	NA	NA
GO:0007029	endoplasmic reticulum organization	NA	NA	NA	NA	NA	NA
GO:0007030	Golgi organization	0.951737	0.00406698	0.000731857	0.000809148	0.0172743	0.176812
GO:0007031	peroxisome organization	0.0331823	6.37038e-07	0.974564	0.641002	0.97998	1
GO:0007032	endosome organization	NA	0.0319738	NA	NA	NA	NA
GO:0007033	vacuole organization	0.180802	0.0057866	0.606599	0.143576	0.400058	0.122185
GO:0007034	vacuolar transport	4.54202e-05	0.00814855	0.000928383	1	0.930224	1
GO:0007035	vacuolar acidification	NA	NA	NA	NA	NA	NA
GO:0007041	lysosomal transport	NA	NA	NA	NA	NA	NA
GO:0007043	cell-cell junction assembly	NA	NA	NA	NA	NA	NA
GO:0007044	cell-substrate junction assembly	NA	NA	NA	NA	NA	NA
GO:0007045	cell-substrate adherens junction assembly	NA	NA	NA	NA	NA	NA
GO:0007049	cell cycle	0.0011614	1	0.106351	1	0.857622	1
GO:0007050	cell cycle arrest	NA	NA	NA	NA	NA	NA
GO:0007051	spindle organization	0.672262	1	1	1	0.901045	1
GO:0007052	mitotic spindle organization	NA	NA	NA	NA	NA	NA
GO:0007053	spindle assembly involved in male meiosis	NA	NA	NA	NA	NA	NA
GO:0007059	chromosome segregation	0.865751	1	0.84735	0.753542	0.991472	1
GO:0007062	sister chromatid cohesion	0.865273	1	0.84735	1	0.962091	1
GO:0007063	regulation of sister chromatid cohesion	NA	NA	NA	NA	NA	NA
GO:0007065	male meiosis sister chromatid cohesion	NA	NA	NA	NA	NA	NA
GO:0007066	female meiosis sister chromatid cohesion	NA	NA	NA	NA	NA	NA
GO:0007076	mitotic chromosome condensation	NA	NA	NA	NA	NA	NA
GO:0007088	regulation of mitotic nuclear division	NA	1	1	NA	NA	NA
GO:0007091	metaphase/anaphase transition of mitotic cell cycle	NA	1	1	NA	NA	NA
GO:0007093	mitotic cell cycle checkpoint	NA	1	1	NA	NA	NA
GO:0007094	mitotic spindle assembly checkpoint	NA	1	1	NA	NA	NA
GO:0007112	male meiosis cytokinesis	NA	NA	NA	NA	NA	NA
GO:0007113	endomitotic cell cycle	NA	NA	NA	NA	NA	NA
GO:0007127	meiosis I	0.752165	1	0.716168	1	1	1
GO:0007128	meiotic prophase I	NA	NA	NA	NA	NA	NA
GO:0007129	synapsis	0.838897	1	0.435292	1	0.631359	1
GO:0007130	synaptonemal complex assembly	NA	NA	NA	NA	NA	NA
GO:0007131	reciprocal meiotic recombination	0.752165	1	0.716168	1	1	1
GO:0007135	meiosis II	NA	1	NA	NA	NA	NA
GO:0007140	male meiotic nuclear division	0.645624	1	0.959336	1	0.974367	1
GO:0007141	male meiosis I	NA	NA	NA	NA	NA	NA
GO:0007142	male meiosis II	NA	NA	NA	NA	NA	NA
GO:0007143	female meiotic nuclear division	NA	1	0.722826	NA	NA	NA
GO:0007154	cell communication	1.51673e-39	7.02326e-29	0.141601	3.16287e-06	0.0136219	0.00029128
GO:0007155	cell adhesion	0.999989	0.185256	0.338372	1	1	1
GO:0007160	cell-matrix adhesion	NA	NA	NA	NA	NA	NA
GO:0007163	establishment or maintenance of cell polarity	NA	NA	NA	NA	NA	NA
GO:0007164	establishment of tissue polarity	NA	NA	NA	NA	NA	NA
GO:0007165	signal transduction	8.21122e-51	2.48436e-34	0.313804	8.46345e-09	0.000181087	0.00107183
GO:0007166	cell surface receptor signaling pathway	0.759703	0.036044	1	1	1	1
GO:0007167	enzyme linked receptor protein signaling pathway	0.787447	0.0229219	1	1	1	1
GO:0007169	transmembrane receptor protein tyrosine kinase signaling pathway	0.787447	0.0229219	1	1	1	1
GO:0007172	signal complex assembly	NA	NA	NA	NA	NA	NA
GO:0007186	G-protein coupled receptor signaling pathway	NA	0.846309	0.864374	0.0779198	NA	0.965081
GO:0007187	G-protein coupled receptor signaling pathway, coupled to cyclic nucleotide second messenger	NA	0.233234	NA	NA	NA	NA
GO:0007188	adenylate cyclase-modulating G-protein coupled receptor signaling pathway	NA	0.233234	NA	NA	NA	NA
GO:0007202	activation of phospholipase C activity	NA	NA	NA	NA	NA	NA
GO:0007204	positive regulation of cytosolic calcium ion concentration	NA	NA	NA	NA	NA	NA
GO:0007205	protein kinase C-activating G-protein coupled receptor signaling pathway	NA	1	0.717766	0.23857	NA	NA
GO:0007231	osmosensory signaling pathway	NA	1	1	0.23857	NA	0.950755
GO:0007263	nitric oxide mediated signal transduction	NA	NA	NA	NA	NA	NA
GO:0007264	small GTPase mediated signal transduction	NA	NA	NA	NA	NA	NA
GO:0007265	Ras protein signal transduction	NA	NA	NA	NA	NA	NA
GO:0007266	Rho protein signal transduction	NA	NA	NA	NA	NA	NA
GO:0007267	cell-cell signaling	0.999989	1	1	1	1	1
GO:0007275	multicellular organism development	0.309801	NA	0.000129005	1	0.0268188	1
GO:0007276	gamete generation	3.12532e-05	1	0.0293883	1	0.181294	1
GO:0007281	germ cell development	NA	NA	NA	NA	NA	NA
GO:0007283	spermatogenesis	NA	NA	NA	NA	NA	NA
GO:0007286	spermatid development	NA	NA	NA	NA	NA	NA
GO:0007292	female gamete generation	1.86451e-06	1	0.000463652	1	0.101681	0.740654
GO:0007338	single fertilization	NA	NA	NA	NA	NA	NA
GO:0007346	regulation of mitotic cell cycle	0.0463814	1	0.803192	1	0.971453	1
GO:0007349	cellularization	0.645624	NA	NA	NA	1	NA
GO:0007389	pattern specification process	0.999989	1	0.524675	1	0.0359746	1
GO:0007530	sex determination	NA	NA	NA	NA	NA	NA
GO:0007568	aging	3.3403e-06	2.50852e-17	0.00326936	0.505482	0.00327218	1
GO:0007569	cell aging	NA	NA	NA	NA	NA	NA
GO:0007584	response to nutrient	0.932048	0.538962	NA	0.900861	1	0.78351
GO:0007602	phototransduction	0.999989	0.0127017	0.829668	0.795853	0.209045	1
GO:0007610	behavior	NA	NA	1	NA	NA	NA
GO:0007623	circadian rhythm	0.905097	1.44758e-17	0.887352	1	1	1
GO:0007638	mechanosensory behavior	NA	NA	1	NA	NA	NA
GO:0008033	tRNA processing	0.0629263	1	0.37132	NA	1	1
GO:0008037	cell recognition	NA	1	NA	NA	NA	NA
GO:0008064	regulation of actin polymerization or depolymerization	0.999989	0.443862	0.248922	1	1	0.804088
GO:0008104	protein localization	7.49499e-80	0.257861	5.69382e-10	0.123773	0.00280254	0.022407
GO:0008152	metabolic process	NA	NA	NA	NA	NA	NA
GO:0008153	para-aminobenzoic acid biosynthetic process	NA	NA	NA	NA	NA	NA
GO:0008154	actin polymerization or depolymerization	0.999989	0.410978	0.322511	1	1	0.788692
GO:0008156	negative regulation of DNA replication	0.85979	1	0.366991	NA	NA	NA
GO:0008202	steroid metabolic process	0.999989	0.226848	2.27852e-11	0.756586	0.669609	1
GO:0008213	protein alkylation	0.0734545	1	0.349351	0.777878	0.519894	1
GO:0008214	protein dealkylation	NA	NA	NA	NA	NA	NA
GO:0008216	spermidine metabolic process	0.999989	NA	NA	NA	NA	NA
GO:0008219	cell death	5.47169e-69	7.65155e-22	0.00055728	2.02577e-05	7.06446e-05	4.94276e-06
GO:0008272	sulfate transport	NA	0.0402649	1	NA	NA	1
GO:0008283	cell proliferation	0.0774601	1	0.64681	1	0.884758	1
GO:0008284	positive regulation of cell proliferation	0.468655	0.978428	1	1	1	1
GO:0008285	negative regulation of cell proliferation	NA	1	NA	NA	NA	NA
GO:0008295	spermidine biosynthetic process	NA	NA	NA	NA	NA	NA
GO:0008299	isoprenoid biosynthetic process	0.999989	0.443862	0.244213	1	0.554834	1
GO:0008300	isoprenoid catabolic process	0.999989	0.00173713	0.675898	1	0.320484	1
GO:0008333	endosome to lysosome transport	NA	NA	NA	NA	NA	NA
GO:0008356	asymmetric cell division	0.999989	0.709567	0.440602	1	0.999663	1
GO:0008360	regulation of cell shape	NA	NA	NA	NA	NA	NA
GO:0008361	regulation of cell size	0.999989	0.0935354	0.479933	1	0.197333	1
GO:0008380	RNA splicing	0.630055	1	0.338372	1	0.94674	1
GO:0008535	respiratory chain complex IV assembly	NA	NA	NA	NA	NA	NA
GO:0008544	epidermis development	0.378832	1	0.0890882	1	1	1
GO:0008608	attachment of spindle microtubules to kinetochore	NA	NA	NA	NA	NA	NA
GO:0008610	lipid biosynthetic process	0.999989	0.0158811	0.00024551	0.885968	0.806235	1
GO:0008612	peptidyl-lysine modification to peptidyl-hypusine	NA	NA	NA	NA	NA	NA
GO:0008614	pyridoxine metabolic process	NA	1	NA	NA	NA	NA
GO:0008615	pyridoxine biosynthetic process	NA	1	NA	NA	NA	NA
GO:0008618	7-methylguanosine metabolic process	NA	NA	NA	NA	NA	NA
GO:0008643	carbohydrate transport	0.606202	0.466304	0.0212931	1	0.746882	1
GO:0008645	hexose transmembrane transport	NA	NA	NA	NA	NA	NA
GO:0008652	cellular amino acid biosynthetic process	0.982355	1	0.141179	0.23857	0.229955	1
GO:0008653	lipopolysaccharide metabolic process	NA	NA	NA	NA	NA	NA
GO:0008654	phospholipid biosynthetic process	0.999989	0.248003	0.695223	1	0.806757	1
GO:0008655	pyrimidine-containing compound salvage	NA	NA	NA	NA	NA	NA
GO:0009051	pentose-phosphate shunt, oxidative branch	NA	NA	NA	NA	NA	NA
GO:0009056	catabolic process	6.72914e-15	9.82384e-14	2.81732e-08	3.58495e-05	4.25774e-07	0.00408568
GO:0009057	macromolecule catabolic process	0.300184	0.0711423	0.000287655	0.0322487	0.00718822	0.357993
GO:0009058	biosynthetic process	NA	NA	NA	9.82783e-05	5.68838e-09	0.804088
GO:0009059	macromolecule biosynthetic process	0.0758587	NA	0.000541712	1	0.458914	1
GO:0009060	aerobic respiration	0.112109	0.900891	0.573462	0.0623131	0.021119	0.0422048
GO:0009061	anaerobic respiration	0.85137	0.000583964	NA	NA	NA	NA
GO:0009062	fatty acid catabolic process	0.00991414	2.46888e-05	0.03625	0.635125	0.316351	1
GO:0009063	cellular amino acid catabolic process	0.0666519	0.0791882	0.0186126	0.536314	0.266187	0.866815
GO:0009064	glutamine family amino acid metabolic process	0.999989	0.177348	1	0.648015	0.215697	1
GO:0009065	glutamine family amino acid catabolic process	0.999989	0.0419062	1	NA	NA	1
GO:0009066	aspartate family amino acid metabolic process	0.999989	1	0.196745	0.929333	0.887558	1
GO:0009067	aspartate family amino acid biosynthetic process	0.999989	1	0.638261	0.871431	1	1
GO:0009068	aspartate family amino acid catabolic process	NA	1	0.12816	1	0.854544	1
GO:0009069	serine family amino acid metabolic process	0.702264	1	0.223439	0.248286	0.174487	1
GO:0009070	serine family amino acid biosynthetic process	0.88035	1	0.665313	0.64591	0.273059	1
GO:0009071	serine family amino acid catabolic process	0.999989	1	0.161456	0.457052	0.35639	0.686709
GO:0009072	aromatic amino acid family metabolic process	0.000149173	0.160482	0.0153906	0.199666	0.177481	1
GO:0009073	aromatic amino acid family biosynthetic process	0.714636	1	1	0.928556	0.925444	1
GO:0009074	aromatic amino acid family catabolic process	9.88352e-06	0.160874	0.0331192	0.125984	0.177214	0.922108
GO:0009078	pyruvate family amino acid metabolic process	NA	NA	NA	NA	NA	NA
GO:0009080	pyruvate family amino acid catabolic process	NA	NA	NA	NA	NA	NA
GO:0009081	branched-chain amino acid metabolic process	0.999989	0.835175	0.656435	1	1	NA
GO:0009082	branched-chain amino acid biosynthetic process	0.999989	1	NA	NA	NA	NA
GO:0009083	branched-chain amino acid catabolic process	NA	0.396274	NA	NA	NA	NA
GO:0009084	glutamine family amino acid biosynthetic process	0.999989	0.35268	1	1	0.826033	0.848984
GO:0009085	lysine biosynthetic process	0.999989	NA	NA	NA	NA	NA
GO:0009086	methionine biosynthetic process	0.999989	1	0.726643	0.828292	0.864737	1
GO:0009087	methionine catabolic process	NA	NA	NA	NA	NA	NA
GO:0009088	threonine biosynthetic process	NA	NA	1	NA	NA	NA
GO:0009089	lysine biosynthetic process via diaminopimelate	0.999989	NA	NA	NA	NA	NA
GO:0009092	homoserine metabolic process	NA	NA	NA	NA	NA	NA
GO:0009093	cysteine catabolic process	NA	NA	NA	NA	NA	NA
GO:0009094	L-phenylalanine biosynthetic process	NA	NA	NA	NA	NA	NA
GO:0009095	aromatic amino acid family biosynthetic process, prephenate pathway	NA	1	0.453853	1	0.495875	1
GO:0009097	isoleucine biosynthetic process	NA	NA	NA	NA	NA	NA
GO:0009098	leucine biosynthetic process	NA	0.736204	NA	NA	NA	NA
GO:0009100	glycoprotein metabolic process	2.36833e-05	0.00132056	0.783666	1	1	1
GO:0009101	glycoprotein biosynthetic process	2.09904e-05	0.000668649	0.716168	1	1	1
GO:0009102	biotin biosynthetic process	NA	NA	NA	NA	NA	NA
GO:0009103	lipopolysaccharide biosynthetic process	NA	NA	NA	NA	NA	NA
GO:0009106	lipoate metabolic process	0.690126	1	0.161456	0.804319	0.319772	0.972095
GO:0009107	lipoate biosynthetic process	NA	NA	NA	NA	NA	NA
GO:0009108	coenzyme biosynthetic process	0.0625144	0.219908	8.36455e-05	0.0566499	0.0104463	0.00585895
GO:0009110	vitamin biosynthetic process	0.999989	1	0.638261	0.49619	1	1
GO:0009112	nucleobase metabolic process	0.999989	1	1	1	1	1
GO:0009113	purine nucleobase biosynthetic process	NA	1	NA	NA	NA	NA
GO:0009116	nucleoside metabolic process	0.999989	1	0.483867	1	0.47165	1
GO:0009117	nucleotide metabolic process	2.14734e-16	1	2.97111e-08	0.0336583	5.55736e-05	0.0613169
GO:0009119	ribonucleoside metabolic process	0.999989	1	0.675898	NA	NA	NA
GO:0009123	nucleoside monophosphate metabolic process	0.131361	0.657952	0.000309863	0.00154784	3.78867e-05	0.000344614
GO:0009124	nucleoside monophosphate biosynthetic process	0.0380214	0.47578	0.000382778	0.00874923	0.000325503	0.00025497
GO:0009126	purine nucleoside monophosphate metabolic process	0.131361	0.674753	0.000309863	0.00211895	3.78867e-05	0.00010842
GO:0009127	purine nucleoside monophosphate biosynthetic process	0.0380214	0.47578	0.000382778	0.00782474	0.000325503	0.000159212
GO:0009129	pyrimidine nucleoside monophosphate metabolic process	NA	0.656455	NA	0.927874	NA	NA
GO:0009130	pyrimidine nucleoside monophosphate biosynthetic process	NA	NA	NA	NA	NA	NA
GO:0009132	nucleoside diphosphate metabolic process	0.0659978	0.79284	0.000276863	0.0193574	0.00119203	0.000155539
GO:0009135	purine nucleoside diphosphate metabolic process	0.0659978	0.703694	0.000268413	0.0193574	0.00119203	9.27745e-05
GO:0009141	nucleoside triphosphate metabolic process	0.233253	0.601336	0.000765999	0.00456074	7.46167e-05	0.00010842
GO:0009142	nucleoside triphosphate biosynthetic process	0.0709118	0.491204	0.000981834	0.0138102	0.000842818	0.000210463
GO:0009144	purine nucleoside triphosphate metabolic process	0.233253	0.601336	0.000541578	0.00456074	7.46167e-05	0.00010842
GO:0009145	purine nucleoside triphosphate biosynthetic process	0.0709118	0.491204	0.000671854	0.0138102	0.000842818	0.000210463
GO:0009150	purine ribonucleotide metabolic process	0.159536	0.540081	0.000345156	0.00180249	3.40399e-05	0.000128451
GO:0009151	purine deoxyribonucleotide metabolic process	NA	NA	NA	NA	NA	NA
GO:0009152	purine ribonucleotide biosynthetic process	0.0195826	0.578587	0.00042423	0.00608874	0.000166971	0.000178951
GO:0009153	purine deoxyribonucleotide biosynthetic process	NA	NA	NA	NA	NA	NA
GO:0009156	ribonucleoside monophosphate biosynthetic process	0.0380214	0.47578	0.000382778	0.00874923	0.000325503	0.00025497
GO:0009161	ribonucleoside monophosphate metabolic process	0.131361	0.657952	0.000309863	0.00154784	3.78867e-05	0.000344614
GO:0009163	nucleoside biosynthetic process	NA	NA	NA	NA	NA	NA
GO:0009164	nucleoside catabolic process	NA	NA	NA	NA	NA	NA
GO:0009165	nucleotide biosynthetic process	5.26722e-24	1	2.29494e-10	0.0050291	8.06767e-07	0.00773597
GO:0009166	nucleotide catabolic process	0.0659978	0.73542	0.000268413	0.0193574	0.000942762	5.77838e-05
GO:0009167	purine ribonucleoside monophosphate metabolic process	0.131361	0.674753	0.000309863	0.00211895	3.78867e-05	0.00010842
GO:0009168	purine ribonucleoside monophosphate biosynthetic process	0.0380214	0.47578	0.000382778	0.00782474	0.000325503	0.000159212
GO:0009173	pyrimidine ribonucleoside monophosphate metabolic process	NA	0.656455	NA	0.927874	NA	NA
GO:0009174	pyrimidine ribonucleoside monophosphate biosynthetic process	NA	NA	NA	NA	NA	NA
GO:0009179	purine ribonucleoside diphosphate metabolic process	0.0659978	0.703694	0.000268413	0.0193574	0.00119203	9.27745e-05
GO:0009185	ribonucleoside diphosphate metabolic process	0.0659978	0.703694	0.000268413	0.0193574	0.00119203	9.27745e-05
GO:0009186	deoxyribonucleoside diphosphate metabolic process	NA	NA	NA	NA	NA	NA
GO:0009187	cyclic nucleotide metabolic process	NA	NA	NA	NA	NA	NA
GO:0009190	cyclic nucleotide biosynthetic process	NA	NA	NA	NA	NA	NA
GO:0009199	ribonucleoside triphosphate metabolic process	0.233253	0.491204	0.000541578	0.00456074	5.9121e-05	8.1127e-05
GO:0009200	deoxyribonucleoside triphosphate metabolic process	NA	NA	NA	NA	NA	NA
GO:0009201	ribonucleoside triphosphate biosynthetic process	0.0709118	0.390504	0.000671854	0.0138102	0.000689615	0.000159212
GO:0009202	deoxyribonucleoside triphosphate biosynthetic process	NA	NA	NA	NA	NA	NA
GO:0009205	purine ribonucleoside triphosphate metabolic process	0.233253	0.491204	0.000541578	0.00456074	5.9121e-05	8.1127e-05
GO:0009206	purine ribonucleoside triphosphate biosynthetic process	0.0709118	0.390504	0.000671854	0.0138102	0.000689615	0.000159212
GO:0009215	purine deoxyribonucleoside triphosphate metabolic process	NA	NA	NA	NA	NA	NA
GO:0009216	purine deoxyribonucleoside triphosphate biosynthetic process	NA	NA	NA	NA	NA	NA
GO:0009218	pyrimidine ribonucleotide metabolic process	9.69003e-24	1	2.38694e-09	0.328101	2.63726e-05	0.27826
GO:0009220	pyrimidine ribonucleotide biosynthetic process	9.69003e-24	1	2.38694e-09	0.328101	2.63726e-05	0.27826
GO:0009225	nucleotide-sugar metabolic process	0.684553	0.564802	1.72378e-07	0.502574	1	1
GO:0009226	nucleotide-sugar biosynthetic process	0.999989	1	0.000329359	0.73992	0.931059	1
GO:0009228	thiamine biosynthetic process	NA	0.00705539	NA	NA	NA	NA
GO:0009231	riboflavin biosynthetic process	NA	1	NA	NA	NA	NA
GO:0009240	isopentenyl diphosphate biosynthetic process	0.988557	0.401187	0.554261	1	0.936529	1
GO:0009245	lipid A biosynthetic process	NA	NA	NA	NA	NA	NA
GO:0009247	glycolipid biosynthetic process	0.00614487	0.00831461	1	1	1	0.646954
GO:0009249	protein lipoylation	NA	NA	NA	NA	NA	NA
GO:0009250	glucan biosynthetic process	0.766247	0.503126	1	1	1	1
GO:0009251	glucan catabolic process	0.999989	1.22887e-11	1	1	0.234119	1
GO:0009256	10-formyltetrahydrofolate metabolic process	NA	NA	NA	NA	NA	NA
GO:0009257	10-formyltetrahydrofolate biosynthetic process	NA	NA	NA	NA	NA	NA
GO:0009259	ribonucleotide metabolic process	1.55363e-18	1	5.69382e-10	0.000651596	1.12623e-07	0.00156526
GO:0009260	ribonucleotide biosynthetic process	5.87809e-21	1	4.43313e-10	0.00240959	4.54265e-07	0.00251156
GO:0009262	deoxyribonucleotide metabolic process	NA	1	0.00555017	NA	NA	NA
GO:0009263	deoxyribonucleotide biosynthetic process	NA	1	NA	NA	NA	NA
GO:0009265	2'-deoxyribonucleotide biosynthetic process	NA	1	NA	NA	NA	NA
GO:0009266	response to temperature stimulus	6.49599e-37	0.0977128	2.52639e-08	4.09633e-05	0.00146103	0.00217458
GO:0009267	cellular response to starvation	0.0115566	0.224373	0.105468	0.900861	1	0.0191021
GO:0009268	response to pH	NA	1	NA	NA	NA	NA
GO:0009269	response to desiccation	0.999989	0.0280405	4.91623e-09	0.85112	0.251136	0.990807
GO:0009270	response to humidity	NA	NA	NA	NA	NA	NA
GO:0009292	genetic transfer	0.932048	1	0.221279	0.510583	0.639446	1
GO:0009294	DNA mediated transformation	0.932048	1	0.221279	0.510583	0.639446	1
GO:0009299	mRNA transcription	NA	NA	0.126631	NA	NA	NA
GO:0009301	snRNA transcription	NA	NA	NA	NA	NA	NA
GO:0009303	rRNA transcription	NA	0.58993	NA	NA	NA	NA
GO:0009304	tRNA transcription	NA	1	NA	NA	NA	NA
GO:0009306	protein secretion	NA	1	NA	NA	NA	0.0230068
GO:0009308	amine metabolic process	0.00289628	0.00902433	5.43218e-05	0.105532	0.0605949	0.400971
GO:0009309	amine biosynthetic process	0.000227007	0.887859	0.483951	0.982506	0.32187	1
GO:0009310	amine catabolic process	0.000120027	0.00998797	0.000203832	0.119314	0.0484827	0.771467
GO:0009311	oligosaccharide metabolic process	0.999989	1.6901e-09	1	1	1	1
GO:0009312	oligosaccharide biosynthetic process	0.999989	2.989e-08	0.528943	1	0.114897	1
GO:0009313	oligosaccharide catabolic process	NA	5.88207e-06	NA	NA	NA	NA
GO:0009314	response to radiation	1.91243e-07	0.0116094	0.00198884	0.678519	0.0862557	1
GO:0009394	2'-deoxyribonucleotide metabolic process	NA	1	0.00555017	NA	NA	NA
GO:0009395	phospholipid catabolic process	NA	NA	NA	NA	NA	NA
GO:0009396	folic acid-containing compound biosynthetic process	NA	0.00880352	NA	1	NA	NA
GO:0009399	nitrogen fixation	NA	NA	NA	NA	NA	NA
GO:0009403	toxin biosynthetic process	0.000318632	1.84356e-06	1	0.0193574	NA	0.00635239
GO:0009404	toxin metabolic process	1.7095e-23	4.47974e-11	0.0927424	9.71208e-05	0.000890577	0.00503845
GO:0009405	pathogenesis	NA	NA	NA	NA	NA	NA
GO:0009407	toxin catabolic process	3.31552e-20	2.43607e-07	0.0603474	0.00191482	0.000997304	0.0688502
GO:0009408	response to heat	1.32372e-36	1	5.75303e-07	0.00030818	0.103362	2.28185e-05
GO:0009409	response to cold	6.02917e-08	5.72693e-05	0.00465676	0.012881	0.0143926	0.176615
GO:0009410	response to xenobiotic stimulus	0.554049	0.00108085	0.734578	1	0.878834	1
GO:0009411	response to UV	0.308549	0.370439	0.168025	1	0.0227333	1
GO:0009413	response to flooding	NA	NA	NA	NA	NA	NA
GO:0009414	response to water deprivation	3.27566e-17	6.28639e-18	4.93873e-06	1.22353e-05	1.46325e-10	0.00521599
GO:0009415	response to water	9.39698e-17	2.41597e-17	1.1569e-06	1.17347e-05	2.04712e-10	0.00405327
GO:0009416	response to light stimulus	9.47581e-08	0.000706608	0.00121026	0.595365	0.03825	0.685986
GO:0009423	chorismate biosynthetic process	NA	NA	NA	NA	NA	NA
GO:0009432	SOS response	NA	NA	NA	NA	NA	NA
GO:0009435	NAD biosynthetic process	NA	NA	NA	1	NA	NA
GO:0009438	methylglyoxal metabolic process	0.303339	1	1	0.912619	0.378105	0.632923
GO:0009439	cyanate metabolic process	NA	NA	NA	NA	NA	NA
GO:0009440	cyanate catabolic process	NA	NA	NA	NA	NA	NA
GO:0009443	pyridoxal 5'-phosphate salvage	NA	NA	NA	NA	NA	NA
GO:0009445	putrescine metabolic process	NA	NA	NA	NA	NA	NA
GO:0009446	putrescine biosynthetic process	NA	NA	NA	NA	NA	NA
GO:0009448	gamma-aminobutyric acid metabolic process	NA	NA	NA	NA	NA	NA
GO:0009450	gamma-aminobutyric acid catabolic process	NA	NA	NA	NA	NA	NA
GO:0009451	RNA modification	4.11312e-05	1	0.248922	0.23857	0.118455	0.617427
GO:0009452	7-methylguanosine RNA capping	NA	NA	NA	NA	NA	NA
GO:0009553	embryo sac development	2.97385e-11	1	8.32365e-05	1	0.0511827	1
GO:0009554	megasporogenesis	NA	NA	NA	NA	NA	NA
GO:0009555	pollen development	0.00480308	0.529661	0.000545448	1	0.00939846	1
GO:0009556	microsporogenesis	0.0489483	0.355938	0.221198	0.648015	0.447848	1
GO:0009558	embryo sac cellularization	NA	NA	NA	NA	NA	NA
GO:0009559	embryo sac central cell differentiation	0.00251236	1	0.00161182	0.782279	0.739337	1
GO:0009560	embryo sac egg cell differentiation	1.39173e-06	1	0.000538941	1	0.137551	0.740654
GO:0009561	megagametogenesis	1.34052e-09	1	7.9671e-05	1	0.137077	1
GO:0009563	synergid differentiation	NA	NA	NA	NA	NA	NA
GO:0009566	fertilization	0.999989	1	0.623627	1	1	1
GO:0009567	double fertilization forming a zygote and endosperm	0.999989	1	0.623627	1	1	1
GO:0009581	detection of external stimulus	4.47349e-09	0.320848	0.800105	1	0.0922217	1
GO:0009582	detection of abiotic stimulus	0.999989	0.27146	0.853352	1	0.0686196	1
GO:0009583	detection of light stimulus	0.999989	0.0127017	0.829668	0.795853	0.209045	1
GO:0009585	red, far-red light phototransduction	0.999989	0.0127017	0.829668	0.795853	0.209045	1
GO:0009590	detection of gravity	NA	NA	NA	NA	NA	NA
GO:0009593	detection of chemical stimulus	NA	0.0654737	0.372252	NA	NA	NA
GO:0009594	detection of nutrient	NA	NA	NA	NA	NA	NA
GO:0009595	detection of biotic stimulus	9.1672e-38	1.36015e-10	0.196745	0.264117	0.0109345	0.00158095
GO:0009605	response to external stimulus	1.56303e-101	8.57904e-22	6.70116e-05	1.31963e-08	1.70424e-09	3.19161e-09
GO:0009606	tropism	0.999989	0.00220305	0.876076	1	0.997257	1
GO:0009607	response to biotic stimulus	1.17248e-146	1.25389e-24	5.1838e-05	4.76985e-10	6.89881e-13	2.15574e-08
GO:0009608	response to symbiont	0.018539	0.00337122	1	1	0.0473622	1
GO:0009610	response to symbiotic fungus	0.018539	0.0180556	1	1	0.0473622	1
GO:0009611	response to wounding	9.77698e-22	2.30538e-17	1.09738e-18	4.77954e-14	4.72631e-16	4.72006e-08
GO:0009612	response to mechanical stimulus	0.644832	0.0159155	1	6.87963e-05	0.0203357	0.00290504
GO:0009615	response to virus	0.000179721	1	0.338372	1	1	0.83127
GO:0009616	virus induced gene silencing	0.996867	1	1	1	1	1
GO:0009617	response to bacterium	1.2565e-63	1.88242e-24	0.00200748	2.14898e-05	1.43556e-05	7.4335e-05
GO:0009620	response to fungus	5.06312e-70	1.47781e-29	0.000124383	2.08004e-11	1.70316e-10	2.77387e-06
GO:0009623	response to parasitic fungus	NA	NA	NA	NA	NA	NA
GO:0009624	response to nematode	0.00257715	1	0.0718262	1	0.0663904	0.794151
GO:0009625	response to insect	2.37897e-09	0.000369444	0.711521	0.455711	0.633621	0.0953329
GO:0009626	plant-type hypersensitive response	9.41034e-69	1.58259e-17	0.000396518	0.000237426	5.9121e-05	6.27676e-05
GO:0009627	systemic acquired resistance	6.91707e-146	2.39628e-10	0.221198	0.000119897	8.9853e-05	2.04842e-07
GO:0009628	response to abiotic stimulus	3.67472e-34	8.84951e-14	3.10595e-13	3.6243e-10	4.21985e-14	3.88634e-05
GO:0009629	response to gravity	0.977139	0.00789327	1	1	0.915012	1
GO:0009630	gravitropism	0.988557	0.00118569	0.954317	1	1	1
GO:0009631	cold acclimation	0.201369	0.852698	1	1	NA	1
GO:0009635	response to herbicide	NA	NA	NA	NA	NA	NA
GO:0009636	response to toxic substance	7.80398e-58	0.00178193	0.000588546	5.17911e-05	0.000285754	0.000946587
GO:0009637	response to blue light	0.999989	2.24994e-06	1	1	0.316351	1
GO:0009638	phototropism	0.999989	0.0982598	1	NA	NA	NA
GO:0009639	response to red or far red light	0.999989	0.346379	0.731372	1	0.0950253	1
GO:0009640	photomorphogenesis	0.933777	1	0.0196569	1	0.294534	1
GO:0009641	shade avoidance	0.999989	1.6366e-05	1	0.232951	NA	NA
GO:0009642	response to light intensity	6.8876e-35	0.533838	7.30684e-05	0.00205114	0.0161162	0.0171722
GO:0009643	photosynthetic acclimation	NA	1	NA	NA	NA	NA
GO:0009644	response to high light intensity	6.67917e-37	1	0.00324047	0.00188727	0.0172743	0.00803474
GO:0009645	response to low light intensity stimulus	NA	0.758119	NA	NA	NA	NA
GO:0009646	response to absence of light	0.500352	1.76063e-08	0.0120526	0.377296	0.476099	0.357993
GO:0009647	skotomorphogenesis	NA	NA	NA	NA	NA	NA
GO:0009648	photoperiodism	0.951737	0.00127379	1	1	1	0.746751
GO:0009649	entrainment of circadian clock	NA	0.000738061	1	NA	NA	1
GO:0009650	UV protection	NA	0.776502	NA	NA	NA	NA
GO:0009651	response to salt stress	7.5367e-28	3.47159e-20	3.10034e-11	2.4077e-10	2.15458e-16	1.14465e-07
GO:0009652	thigmotropism	NA	NA	1	NA	NA	NA
GO:0009653	anatomical structure morphogenesis	0.999989	0.905205	0.0194795	1	0.855845	1
GO:0009657	plastid organization	0.864325	1	1	1	1	1
GO:0009658	chloroplast organization	0.999989	0.945692	1	1	1	1
GO:0009660	amyloplast organization	NA	0.027925	NA	NA	NA	NA
GO:0009661	chromoplast organization	NA	NA	NA	NA	NA	NA
GO:0009662	etioplast organization	NA	NA	NA	NA	NA	NA
GO:0009663	plasmodesma organization	NA	NA	NA	NA	NA	NA
GO:0009664	plant-type cell wall organization	0.999989	0.546415	2.74344e-05	0.0152794	0.777287	1
GO:0009668	plastid membrane organization	0.864325	1	1	1	1	1
GO:0009682	induced systemic resistance	0.00633542	0.00948285	0.71856	1	0.143213	0.136395
GO:0009683	indoleacetic acid metabolic process	8.74048e-05	0.234228	0.318414	0.0838771	0.737181	0.935488
GO:0009684	indoleacetic acid biosynthetic process	3.02536e-05	0.234228	0.338833	0.0838771	0.737181	0.935488
GO:0009685	gibberellin metabolic process	0.887861	0.00882422	1	1	0.22026	1
GO:0009686	gibberellin biosynthetic process	0.401056	0.184046	1	1	0.491075	1
GO:0009687	abscisic acid metabolic process	0.211739	0.0333069	0.35177	1	0.557658	0.300519
GO:0009688	abscisic acid biosynthetic process	0.224884	0.758119	0.22264	1	0.748912	NA
GO:0009690	cytokinin metabolic process	0.999989	1	0.308971	0.923792	0.34152	0.860082
GO:0009691	cytokinin biosynthetic process	0.869009	1	0.90941	1	0.199646	0.771467
GO:0009692	ethylene metabolic process	2.8948e-12	5.34075e-17	0.864374	2.15823e-08	0.000903516	0.00278555
GO:0009693	ethylene biosynthetic process	2.8948e-12	5.34075e-17	0.864374	2.15823e-08	0.000903516	0.00278555
GO:0009694	jasmonic acid metabolic process	1.19942e-05	1.46227e-09	1.10466e-11	1.06455e-13	4.72631e-16	6.96116e-06
GO:0009695	jasmonic acid biosynthetic process	4.96992e-08	2.59835e-10	4.87004e-09	1.07192e-11	1.59555e-12	5.26485e-06
GO:0009696	salicylic acid metabolic process	1.08841e-89	1.05871e-10	0.217968	0.00498915	0.018911	4.80861e-06
GO:0009697	salicylic acid biosynthetic process	2.26148e-91	8.24426e-11	0.191201	0.00139295	0.0652434	1.70842e-06
GO:0009698	phenylpropanoid metabolic process	5.0613e-09	0.0539959	4.04106e-10	1	0.00160262	1
GO:0009699	phenylpropanoid biosynthetic process	1.28598e-08	0.0254179	2.25581e-09	1	0.0172306	1
GO:0009700	indole phytoalexin biosynthetic process	0.000318632	1.84356e-06	1	0.0193574	NA	0.00635239
GO:0009704	de-etiolation	NA	1	NA	1	NA	0.646954
GO:0009712	catechol-containing compound metabolic process	NA	NA	NA	NA	NA	NA
GO:0009713	catechol-containing compound biosynthetic process	NA	NA	NA	NA	NA	NA
GO:0009714	chalcone metabolic process	NA	1	NA	NA	NA	NA
GO:0009715	chalcone biosynthetic process	NA	1	NA	NA	NA	NA
GO:0009718	anthocyanin-containing compound biosynthetic process	0.0108907	0.663802	0.333703	1	0.265229	1
GO:0009719	response to endogenous stimulus	1.55459e-42	2.69472e-43	0.000257666	2.1182e-15	8.42828e-19	2.00032e-08
GO:0009720	detection of hormone stimulus	NA	0.0686907	NA	NA	NA	NA
GO:0009722	detection of cytokinin stimulus	NA	NA	NA	NA	NA	NA
GO:0009723	response to ethylene	1.08134e-18	9.63178e-20	0.000601613	3.23869e-07	1.70424e-09	5.77838e-05
GO:0009725	response to hormone	8.18732e-43	1.00612e-42	0.000250196	5.33013e-15	1.0171e-18	3.13633e-08
GO:0009726	detection of endogenous stimulus	NA	0.0686907	NA	NA	NA	NA
GO:0009727	detection of ethylene stimulus	NA	NA	NA	NA	NA	NA
GO:0009729	detection of brassinosteroid stimulus	NA	NA	NA	NA	NA	NA
GO:0009733	response to auxin	0.671564	9.52134e-14	0.330087	0.0039694	1.93666e-07	0.367411
GO:0009734	auxin-activated signaling pathway	0.904242	0.00149622	0.538496	1	1	1
GO:0009735	response to cytokinin	0.148273	0.687899	0.232133	0.0149388	0.0922217	0.27826
GO:0009736	cytokinin-activated signaling pathway	0.999989	1	0.726643	1	1	1
GO:0009737	response to abscisic acid	2.10375e-21	2.70226e-19	0.0356174	3.6243e-10	2.75537e-12	0.00120517
GO:0009738	abscisic acid-activated signaling pathway	7.8601e-19	2.15449e-23	0.121736	4.76985e-10	2.75999e-08	0.000769081
GO:0009739	response to gibberellin	0.758753	0.191663	0.10759	0.513029	0.228269	0.860082
GO:0009740	gibberellic acid mediated signaling pathway	0.999989	0.0699167	0.554261	1	0.901045	1
GO:0009741	response to brassinosteroid	0.999989	5.56929e-06	1	0.648015	0.884758	1
GO:0009742	brassinosteroid mediated signaling pathway	0.999989	0.0172719	1	0.900861	1	1
GO:0009743	response to carbohydrate	0.202224	0.000559973	0.386995	0.821546	0.01695	1
GO:0009744	response to sucrose	0.169054	0.000873505	0.318449	0.641002	0.0108107	1
GO:0009745	sucrose mediated signaling	NA	NA	NA	NA	NA	NA
GO:0009746	response to hexose	0.999989	3.92285e-13	0.390361	0.0721863	0.00780689	1
GO:0009747	hexokinase-dependent signaling	NA	NA	NA	NA	NA	NA
GO:0009749	response to glucose	0.301341	0.0649783	0.47803	0.012881	0.000483009	1
GO:0009750	response to fructose	0.999989	6.33692e-13	0.543399	0.241033	0.0430604	1
GO:0009751	response to salicylic acid	1.66472e-75	2.66322e-22	0.296975	1.81692e-05	0.000754436	0.000420727
GO:0009753	response to jasmonic acid	3.39789e-52	2.4824e-16	2.00616e-05	6.46064e-11	2.17241e-12	6.71029e-07
GO:0009755	hormone-mediated signaling pathway	1.0586e-31	2.43529e-32	0.0850638	2.40553e-08	5.48708e-06	0.00718292
GO:0009756	carbohydrate mediated signaling	0.764983	1	0.557375	1	0.881537	1
GO:0009757	hexose mediated signaling	NA	0.211308	NA	NA	NA	NA
GO:0009759	indole glucosinolate biosynthetic process	0.137046	0.00119884	0.910519	NA	NA	NA
GO:0009765	photosynthesis, light harvesting	NA	0.0132656	1	1	1	1
GO:0009767	photosynthetic electron transport chain	0.999989	1	1	1	1	1
GO:0009768	photosynthesis, light harvesting in photosystem I	NA	NA	NA	NA	NA	NA
GO:0009769	photosynthesis, light harvesting in photosystem II	NA	NA	NA	NA	NA	NA
GO:0009772	photosynthetic electron transport in photosystem II	NA	NA	NA	NA	NA	NA
GO:0009773	photosynthetic electron transport in photosystem I	0.999989	1	1	1	1	1
GO:0009780	photosynthetic NADP+ reduction	NA	NA	NA	NA	NA	NA
GO:0009785	blue light signaling pathway	0.454119	0.698733	1	1	NA	NA
GO:0009786	regulation of asymmetric cell division	NA	NA	NA	NA	NA	NA
GO:0009787	regulation of abscisic acid-activated signaling pathway	0.307929	0.00042187	0.248922	0.0205557	0.0015801	1
GO:0009788	negative regulation of abscisic acid-activated signaling pathway	0.766247	0.00211298	0.39278	0.105161	0.0292514	1
GO:0009789	positive regulation of abscisic acid-activated signaling pathway	0.439151	0.0584369	0.472501	0.505653	0.0396231	1
GO:0009790	embryo development	0.999989	1	0.320918	1	0.936529	1
GO:0009791	post-embryonic development	0.770156	1	0.524675	1	0.590798	1
GO:0009793	embryo development ending in seed dormancy	0.999989	1	0.371476	1	0.951577	1
GO:0009798	axis specification	0.925756	1	0.172894	1	0.133984	1
GO:0009799	specification of symmetry	0.583082	1	0.723951	1	0.501626	1
GO:0009800	cinnamic acid biosynthetic process	NA	NA	NA	NA	NA	NA
GO:0009801	cinnamic acid ester metabolic process	NA	NA	NA	NA	NA	NA
GO:0009802	cinnamic acid ester biosynthetic process	NA	NA	NA	NA	NA	NA
GO:0009803	cinnamic acid metabolic process	NA	NA	NA	NA	NA	NA
GO:0009804	coumarin metabolic process	0.0106712	0.000819275	8.3179e-08	1	0.109623	1
GO:0009805	coumarin biosynthetic process	0.0106712	0.000819275	8.3179e-08	1	0.109623	1
GO:0009806	lignan metabolic process	0.0147281	1	0.0242476	NA	NA	NA
GO:0009807	lignan biosynthetic process	0.0147281	1	0.0242476	NA	NA	NA
GO:0009808	lignin metabolic process	0.00223591	1	4.90224e-07	0.985452	0.375158	0.992854
GO:0009809	lignin biosynthetic process	0.0543435	1	1.42279e-06	1	0.785971	1
GO:0009812	flavonoid metabolic process	6.84629e-13	0.0121391	1.15334e-05	1	0.0100393	1
GO:0009813	flavonoid biosynthetic process	1.19658e-12	0.00544617	7.9671e-05	1	0.00664499	1
GO:0009814	defense response, incompatible interaction	5.52774e-159	3.11755e-16	0.0220722	3.45754e-07	5.91474e-05	5.06212e-08
GO:0009816	defense response to bacterium, incompatible interaction	3.94972e-06	3.38992e-08	0.0125667	0.00838229	0.195428	0.2462
GO:0009817	defense response to fungus, incompatible interaction	3.96626e-06	0.0787311	0.0522394	0.806905	0.927563	0.536449
GO:0009819	drought recovery	NA	NA	NA	NA	NA	NA
GO:0009820	alkaloid metabolic process	0.036049	0.599635	0.472501	NA	0.999847	NA
GO:0009821	alkaloid biosynthetic process	0.036049	0.599635	0.472501	NA	0.999847	NA
GO:0009823	cytokinin catabolic process	0.309346	NA	0.155747	1	NA	1
GO:0009825	multidimensional cell growth	0.999989	0.77331	0.00213653	1	0.666837	1
GO:0009826	unidimensional cell growth	0.999989	0.967636	0.110461	1	0.899774	1
GO:0009827	plant-type cell wall modification	0.999989	0.158832	0.938735	1	1	1
GO:0009828	plant-type cell wall loosening	0.999989	0.553234	0.58893	1	1	1
GO:0009830	cell wall modification involved in abscission	0.0723011	0.71731	1	NA	NA	0.847759
GO:0009831	plant-type cell wall modification involved in multidimensional cell growth	0.999989	1	0.242877	1	1	1
GO:0009832	plant-type cell wall biogenesis	0.824008	1	0.00163378	0.113006	0.785971	1
GO:0009833	plant-type primary cell wall biogenesis	NA	NA	NA	NA	NA	1
GO:0009834	plant-type secondary cell wall biogenesis	0.831479	0.961436	0.261975	1	0.441372	1
GO:0009835	fruit ripening	NA	NA	NA	NA	NA	NA
GO:0009838	abscission	0.792964	0.0122793	1	1	0.425259	1
GO:0009845	seed germination	0.753135	1	0.0400602	0.56777	0.306876	0.367411
GO:0009846	pollen germination	0.0610426	0.201283	0.00408937	1	1	1
GO:0009848	indoleacetic acid biosynthetic process via tryptophan	NA	NA	NA	NA	NA	NA
GO:0009850	auxin metabolic process	0.000333499	0.457289	0.157549	0.617924	0.550628	0.755817
GO:0009851	auxin biosynthetic process	7.07869e-05	0.216341	0.362478	0.276306	0.91266	1
GO:0009853	photorespiration	0.018947	1	0.000711659	0.352198	0.00538574	1
GO:0009854	oxidative photosynthetic carbon pathway	NA	NA	NA	NA	NA	NA
GO:0009855	determination of bilateral symmetry	0.403654	1	0.808924	1	0.501626	1
GO:0009856	pollination	0.627302	0.133961	0.0671901	1	0.832476	1
GO:0009859	pollen hydration	NA	NA	NA	NA	NA	NA
GO:0009860	pollen tube growth	0.999989	0.30867	0.310738	1	0.787852	1
GO:0009861	jasmonic acid and ethylene-dependent systemic resistance	0.00426748	0.0112574	0.00755791	NA	0.00338501	NA
GO:0009862	systemic acquired resistance, salicylic acid mediated signaling pathway	1.27764e-58	2.82917e-14	0.78605	0.0829542	0.0385784	0.00479713
GO:0009863	salicylic acid mediated signaling pathway	1.12789e-76	1.43816e-20	0.221492	8.1456e-05	0.000927287	0.000297576
GO:0009864	induced systemic resistance, jasmonic acid mediated signaling pathway	0.918145	0.0373723	0.386933	0.787267	0.107742	0.0743027
GO:0009865	pollen tube adhesion	NA	NA	NA	NA	NA	NA
GO:0009866	induced systemic resistance, ethylene mediated signaling pathway	NA	NA	NA	NA	NA	NA
GO:0009867	jasmonic acid mediated signaling pathway	3.52297e-48	4.13743e-13	0.0383836	4.98714e-06	5.96775e-05	0.000176789
GO:0009868	jasmonic acid and ethylene-dependent systemic resistance, jasmonic acid mediated signaling pathway	NA	NA	NA	NA	NA	NA
GO:0009870	defense response signaling pathway, resistance gene-dependent	0.767089	0.665153	NA	NA	NA	NA
GO:0009871	jasmonic acid and ethylene-dependent systemic resistance, ethylene mediated signaling pathway	NA	0.0289396	0.0671901	NA	NA	NA
GO:0009873	ethylene-activated signaling pathway	6.1006e-06	3.17594e-12	0.168025	0.000243495	0.00607781	0.00310018
GO:0009875	pollen-pistil interaction	NA	1	NA	NA	NA	NA
GO:0009877	nodulation	NA	NA	NA	NA	NA	NA
GO:0009880	embryonic pattern specification	0.999989	1	1	1	0.931059	0.737725
GO:0009886	post-embryonic animal morphogenesis	0.999989	1	1	1	0.826033	0.124279
GO:0009887	animal organ morphogenesis	0.999989	1	0.442436	1	1	1
GO:0009888	tissue development	0.932794	0.785115	0.00786245	1	0.928369	1
GO:0009889	regulation of biosynthetic process	0.094432	0.00320442	0.133869	0.56956	0.0253264	1
GO:0009890	negative regulation of biosynthetic process	0.450357	1	1	1	1	1
GO:0009891	positive regulation of biosynthetic process	0.115447	0.177348	0.0325551	1	0.429964	1
GO:0009892	negative regulation of metabolic process	0.0774601	0.400853	0.875995	1	1	1
GO:0009893	positive regulation of metabolic process	0.0735145	0.216341	0.147563	1	0.471193	1
GO:0009894	regulation of catabolic process	0.999989	0.00640452	1	0.109113	0.7397	0.470962
GO:0009895	negative regulation of catabolic process	NA	1	0.672115	NA	NA	NA
GO:0009896	positive regulation of catabolic process	0.953564	0.0195187	1	0.203245	0.936608	1
GO:0009900	dehiscence	0.104233	0.0803072	0.534927	1	0.392063	1
GO:0009901	anther dehiscence	0.0586506	0.357776	0.301312	1	0.266359	1
GO:0009902	chloroplast relocation	0.953564	1	1	1	1	1
GO:0009903	chloroplast avoidance movement	NA	0.402529	1	NA	NA	NA
GO:0009904	chloroplast accumulation movement	NA	NA	1	NA	NA	NA
GO:0009908	flower development	0.868541	1	0.485267	1	0.419322	1
GO:0009909	regulation of flower development	0.226583	1	0.613083	1	0.467723	1
GO:0009910	negative regulation of flower development	0.615496	0.711476	1	1	1	0.984508
GO:0009911	positive regulation of flower development	0.999989	0.000126898	1	1	0.999266	1
GO:0009913	epidermal cell differentiation	0.378832	1	0.0890882	1	1	1
GO:0009914	hormone transport	0.999989	0.828254	0.159487	1	0.0171291	1
GO:0009915	phloem sucrose loading	NA	NA	NA	NA	NA	NA
GO:0009920	cell plate formation involved in plant-type cell wall biogenesis	NA	1	NA	NA	NA	NA
GO:0009926	auxin polar transport	0.999989	0.929488	0.248922	1	0.00675377	1
GO:0009932	cell tip growth	0.999989	1	0.0226967	1	0.795846	1
GO:0009933	meristem structural organization	0.631423	1	0.222321	1	0.740892	1
GO:0009934	regulation of meristem structural organization	0.0167768	1	0.722826	1	1	0.860082
GO:0009937	regulation of gibberellic acid mediated signaling pathway	0.877401	0.546879	0.0960028	0.631153	NA	NA
GO:0009938	negative regulation of gibberellic acid mediated signaling pathway	0.999989	NA	NA	NA	NA	NA
GO:0009939	positive regulation of gibberellic acid mediated signaling pathway	NA	0.736204	0.545311	NA	NA	NA
GO:0009942	longitudinal axis specification	0.999989	0.308914	NA	NA	NA	NA
GO:0009943	adaxial/abaxial axis specification	0.838897	1	0.172894	1	0.133984	1
GO:0009944	polarity specification of adaxial/abaxial axis	0.758621	1	0.172894	1	0.133984	1
GO:0009945	radial axis specification	NA	NA	NA	NA	NA	NA
GO:0009946	proximal/distal axis specification	NA	NA	NA	NA	NA	NA
GO:0009947	centrolateral axis specification	NA	NA	NA	NA	NA	NA
GO:0009953	dorsal/ventral pattern formation	NA	NA	NA	NA	NA	NA
GO:0009954	proximal/distal pattern formation	0.999989	1	0.922153	1	0.993987	NA
GO:0009955	adaxial/abaxial pattern specification	0.824008	1	0.126631	1	0.133984	1
GO:0009956	radial pattern formation	0.927898	0.851138	0.493337	1	0.891075	0.73114
GO:0009957	epidermal cell fate specification	0.724623	1	0.755502	1	1	1
GO:0009958	positive gravitropism	0.999989	0.0250207	1	1	0.554277	1
GO:0009959	negative gravitropism	NA	0.0832644	1	NA	NA	NA
GO:0009960	endosperm development	0.764983	1	1	0.822056	0.777287	0.978771
GO:0009961	response to 1-aminocyclopropane-1-carboxylic acid	NA	1	NA	NA	NA	NA
GO:0009962	regulation of flavonoid biosynthetic process	4.06283e-10	0.00254759	0.000313323	1	0.013009	1
GO:0009963	positive regulation of flavonoid biosynthetic process	1.23555e-09	0.000719127	8.8978e-06	1	0.0192642	1
GO:0009964	negative regulation of flavonoid biosynthetic process	NA	NA	NA	NA	NA	NA
GO:0009965	leaf morphogenesis	0.720185	1	1	1	1	1
GO:0009966	regulation of signal transduction	0.753135	2.60898e-07	0.526369	0.170912	0.00327436	1
GO:0009967	positive regulation of signal transduction	0.151268	0.0950598	0.152461	0.0889416	0.146134	1
GO:0009968	negative regulation of signal transduction	0.999989	8.31371e-07	0.675898	0.609292	0.128364	1
GO:0009969	xyloglucan biosynthetic process	NA	NA	NA	NA	NA	NA
GO:0009970	cellular response to sulfate starvation	NA	0.940865	NA	NA	NA	1
GO:0009971	anastral spindle assembly involved in male meiosis	NA	NA	NA	NA	NA	NA
GO:0009972	cytidine deamination	NA	NA	NA	NA	NA	NA
GO:0009987	cellular process	NA	NA	NA	NA	NA	NA
GO:0009988	cell-cell recognition	NA	NA	NA	NA	NA	NA
GO:0009991	response to extracellular stimulus	0.00883891	0.0608161	0.240363	1	1	0.0310726
GO:0009992	cellular water homeostasis	NA	NA	1	NA	NA	NA
GO:0009996	negative regulation of cell fate specification	NA	NA	NA	NA	NA	NA
GO:0010014	meristem initiation	0.312833	1	0.958139	1	0.828392	1
GO:0010015	root morphogenesis	0.999989	0.00125259	8.4857e-07	0.949562	0.531707	1
GO:0010016	shoot system morphogenesis	0.757124	1	1	1	1	1
GO:0010017	red or far-red light signaling pathway	0.529868	1.4778e-05	1	1	0.869707	1
GO:0010018	far-red light signaling pathway	NA	NA	NA	NA	NA	NA
GO:0010019	chloroplast-nucleus signaling pathway	NA	NA	NA	NA	NA	NA
GO:0010020	chloroplast fission	NA	1	NA	NA	1	NA
GO:0010021	amylopectin biosynthetic process	NA	0.206344	NA	NA	NA	NA
GO:0010022	meristem determinacy	0.999989	1	0.0275678	1	0.921183	1
GO:0010023	proanthocyanidin biosynthetic process	NA	NA	NA	1	0.899774	1
GO:0010024	phytochromobilin biosynthetic process	NA	1	NA	NA	NA	NA
GO:0010025	wax biosynthetic process	0.68936	0.37367	0.00465676	1	0.564436	1
GO:0010026	trichome differentiation	0.999989	0.390504	0.334114	1	1	1
GO:0010027	thylakoid membrane organization	0.864325	1	1	1	1	1
GO:0010028	xanthophyll cycle	NA	NA	NA	NA	NA	NA
GO:0010029	regulation of seed germination	0.493702	0.00542943	0.658794	0.276306	0.743256	0.396127
GO:0010030	positive regulation of seed germination	0.633282	0.262877	1	NA	NA	NA
GO:0010031	circumnutation	NA	0.0359102	1	NA	NA	NA
GO:0010032	meiotic chromosome condensation	NA	NA	NA	NA	NA	NA
GO:0010033	response to organic substance	1.51553e-55	2.80861e-42	2.01646e-07	1.1339e-19	1.02778e-21	2.63221e-08
GO:0010034	response to acetate	NA	NA	NA	NA	NA	NA
GO:0010035	response to inorganic substance	7.25267e-61	5.3678e-11	1.88717e-19	4.47931e-07	2.25412e-14	1.24284e-05
GO:0010036	response to boron-containing substance	0.248101	1	1	1	NA	1
GO:0010037	response to carbon dioxide	NA	NA	NA	NA	NA	NA
GO:0010038	response to metal ion	6.46462e-11	0.113123	3.45054e-09	0.000726912	1.72731e-05	0.00015031
GO:0010039	response to iron ion	0.489162	0.218745	0.377805	0.644854	0.319772	1
GO:0010042	response to manganese ion	NA	NA	NA	NA	NA	NA
GO:0010043	response to zinc ion	0.0284792	0.732459	0.607222	1	1	0.678765
GO:0010044	response to aluminum ion	NA	0.033658	NA	NA	NA	NA
GO:0010045	response to nickel cation	NA	NA	NA	NA	NA	NA
GO:0010046	response to mycotoxin	NA	NA	NA	NA	NA	NA
GO:0010047	fruit dehiscence	NA	0.116435	NA	NA	0.891075	NA
GO:0010048	vernalization response	0.556724	0.813054	1	1	0.999663	1
GO:0010050	vegetative phase change	0.217012	1	0.903943	1	1	1
GO:0010051	xylem and phloem pattern formation	0.905097	1	0.839298	1	0.748912	1
GO:0010052	guard cell differentiation	0.999989	NA	NA	NA	NA	NA
GO:0010053	root epidermal cell differentiation	0.999989	0.00138524	1.28221e-05	0.794053	0.689134	1
GO:0010054	trichoblast differentiation	0.999989	0.00199857	9.43446e-06	0.668698	0.536284	1
GO:0010055	atrichoblast differentiation	NA	NA	NA	NA	NA	NA
GO:0010056	atrichoblast fate specification	NA	NA	NA	NA	NA	NA
GO:0010057	trichoblast fate specification	NA	NA	0.00434426	NA	NA	NA
GO:0010058	regulation of atrichoblast fate specification	NA	NA	NA	NA	NA	NA
GO:0010059	positive regulation of atrichoblast fate specification	NA	NA	NA	NA	NA	NA
GO:0010061	regulation of trichoblast fate specification	NA	NA	0.00434426	NA	NA	NA
GO:0010062	negative regulation of trichoblast fate specification	NA	NA	NA	NA	NA	NA
GO:0010063	positive regulation of trichoblast fate specification	NA	NA	0.00434426	NA	NA	NA
GO:0010064	embryonic shoot morphogenesis	NA	NA	NA	NA	NA	NA
GO:0010065	primary meristem tissue development	NA	1	NA	1	NA	NA
GO:0010067	procambium histogenesis	NA	1	NA	NA	NA	NA
GO:0010068	protoderm histogenesis	NA	NA	NA	NA	NA	NA
GO:0010069	zygote asymmetric cytokinesis in embryo sac	NA	1	NA	NA	NA	NA
GO:0010070	zygote asymmetric cell division	NA	1	NA	NA	NA	NA
GO:0010071	root meristem specification	NA	0.726031	NA	NA	NA	NA
GO:0010072	primary shoot apical meristem specification	0.999989	1	1	1	1	1
GO:0010073	meristem maintenance	0.764983	1	2.95651e-05	1	0.725662	1
GO:0010074	maintenance of meristem identity	0.925756	1	0.0891706	1	1	1
GO:0010075	regulation of meristem growth	0.662938	1	0.00434426	1	0.565339	1
GO:0010076	maintenance of floral meristem identity	NA	1	0.906067	NA	NA	NA
GO:0010077	maintenance of inflorescence meristem identity	NA	0.0869018	0.469706	NA	0.961508	1
GO:0010078	maintenance of root meristem identity	0.999989	0.561704	1	NA	NA	NA
GO:0010080	regulation of floral meristem growth	NA	NA	0.114705	NA	1	NA
GO:0010081	regulation of inflorescence meristem growth	NA	NA	NA	NA	NA	NA
GO:0010082	regulation of root meristem growth	0.999989	0.375188	0.00421813	1	1	1
GO:0010084	specification of animal organ axis polarity	NA	NA	NA	NA	NA	NA
GO:0010086	embryonic root morphogenesis	NA	1	NA	NA	NA	NA
GO:0010087	phloem or xylem histogenesis	0.999989	0.27725	0.659116	1	0.264732	1
GO:0010088	phloem development	NA	1	NA	NA	NA	NA
GO:0010089	xylem development	0.999989	0.0950598	0.28597	1	0.374733	1
GO:0010090	trichome morphogenesis	0.98682	0.280559	0.36805	1	1	1
GO:0010091	trichome branching	0.911478	0.392702	0.343736	1	0.971453	1
GO:0010093	specification of floral organ identity	0.869009	1	1	0.350816	0.228269	1
GO:0010094	specification of carpel identity	NA	NA	NA	NA	NA	NA
GO:0010098	suspensor development	NA	1	NA	NA	NA	NA
GO:0010099	regulation of photomorphogenesis	0.999989	0.0625609	0.954317	NA	NA	NA
GO:0010100	negative regulation of photomorphogenesis	NA	0.824304	1	NA	NA	NA
GO:0010101	post-embryonic root morphogenesis	0.75629	0.172356	0.0633908	1	0.631359	0.294803
GO:0010102	lateral root morphogenesis	0.75629	0.172356	0.0633908	1	0.631359	0.294803
GO:0010103	stomatal complex morphogenesis	0.764983	0.0832348	1	1	1	1
GO:0010104	regulation of ethylene-activated signaling pathway	0.999989	0.000121646	1	1	0.270621	NA
GO:0010105	negative regulation of ethylene-activated signaling pathway	0.999989	5.45485e-05	1	1	0.270621	NA
GO:0010106	cellular response to iron ion starvation	0.115447	1	0.111279	1	0.948706	0.415965
GO:0010107	potassium ion import	NA	0.473343	NA	NA	NA	NA
GO:0010109	regulation of photosynthesis	NA	0.687899	1	NA	0.788129	1
GO:0010110	regulation of photosynthesis, dark reaction	NA	NA	NA	NA	NA	NA
GO:0010111	glyoxysome organization	NA	NA	NA	NA	NA	NA
GO:0010112	regulation of systemic acquired resistance	0.00371708	0.79313	0.573053	0.00538428	0.0603108	0.00293014
GO:0010113	negative regulation of systemic acquired resistance	NA	NA	NA	NA	NA	NA
GO:0010114	response to red light	0.965074	0.00211298	1	1	0.158884	1
GO:0010115	regulation of abscisic acid biosynthetic process	NA	0.0470782	0.839724	NA	NA	NA
GO:0010116	positive regulation of abscisic acid biosynthetic process	NA	NA	NA	NA	NA	NA
GO:0010117	photoprotection	0.149746	0.787641	1	NA	NA	NA
GO:0010118	stomatal movement	0.483371	0.000226977	0.0655301	0.539148	0.285686	0.44301
GO:0010119	regulation of stomatal movement	0.937005	0.000941705	0.196745	0.983626	0.281709	0.789463
GO:0010120	camalexin biosynthetic process	0.000318632	2.66186e-06	1	0.0193574	NA	0.00635239
GO:0010133	proline catabolic process to glutamate	NA	NA	NA	NA	NA	NA
GO:0010135	ureide metabolic process	NA	NA	NA	NA	NA	NA
GO:0010136	ureide catabolic process	NA	NA	NA	NA	NA	NA
GO:0010138	pyrimidine ribonucleotide salvage	NA	NA	NA	NA	NA	NA
GO:0010143	cutin biosynthetic process	0.999989	1	0.00363036	1	0.0781822	1
GO:0010148	transpiration	NA	0.485716	0.83008	NA	NA	NA
GO:0010150	leaf senescence	4.1564e-05	6.14894e-07	0.93352	0.0138102	0.0116169	0.899651
GO:0010152	pollen maturation	NA	0.0221958	NA	1	NA	1
GO:0010154	fruit development	0.999989	1	0.569485	1	0.96151	1
GO:0010155	regulation of proton transport	0.999989	0.000269058	1	1	0.42941	1
GO:0010157	response to chlorate	NA	1	NA	NA	NA	NA
GO:0010158	abaxial cell fate specification	0.999989	1	0.91711	1	NA	NA
GO:0010159	specification of animal organ position	NA	NA	NA	NA	NA	NA
GO:0010160	formation of animal organ boundary	NA	NA	NA	NA	NA	NA
GO:0010161	red light signaling pathway	NA	0.45549	NA	NA	NA	NA
GO:0010162	seed dormancy process	0.999989	1	0.955722	1	0.398454	1
GO:0010165	response to X-ray	NA	NA	NA	NA	NA	NA
GO:0010166	wax metabolic process	0.68936	0.37367	0.00205783	1	0.564436	1
GO:0010167	response to nitrate	1.58946e-13	0.402118	9.56193e-07	0.979901	0.0672457	1
GO:0010182	sugar mediated signaling pathway	0.764983	1	0.557375	1	0.881537	1
GO:0010183	pollen tube guidance	0.999989	0.61876	0.474986	NA	NA	NA
GO:0010184	cytokinin transport	NA	NA	NA	NA	NA	NA
GO:0010185	regulation of cellular defense response	NA	NA	NA	NA	NA	NA
GO:0010186	positive regulation of cellular defense response	NA	NA	NA	NA	NA	NA
GO:0010187	negative regulation of seed germination	0.210579	1	0.722826	0.821722	0.991157	0.102103
GO:0010188	response to microbial phytotoxin	NA	1	NA	NA	NA	NA
GO:0010189	vitamin E biosynthetic process	NA	NA	NA	NA	NA	1
GO:0010190	cytochrome b6f complex assembly	0.999989	NA	NA	NA	NA	NA
GO:0010191	mucilage metabolic process	NA	0.362823	NA	1	1	NA
GO:0010192	mucilage biosynthetic process	NA	0.461294	NA	1	1	NA
GO:0010193	response to ozone	0.00265425	7.04156e-07	0.811193	0.0179937	0.00375449	0.226273
GO:0010196	nonphotochemical quenching	NA	NA	NA	NA	NA	NA
GO:0010197	polar nucleus fusion	0.00251236	1	0.00112962	0.782279	0.739337	1
GO:0010198	synergid death	NA	NA	NA	NA	NA	NA
GO:0010199	organ boundary specification between lateral organs and the meristem	NA	0.872723	0.606599	NA	NA	NA
GO:0010200	response to chitin	4.36355e-39	5.98095e-31	0.00183699	1.57005e-21	2.11205e-10	4.32323e-12
GO:0010201	response to continuous far red light stimulus by the high-irradiance response system	NA	0.0302165	NA	NA	NA	NA
GO:0010202	response to low fluence red light stimulus	NA	0.768283	NA	NA	NA	NA
GO:0010203	response to very low fluence red light stimulus	NA	0.0753396	NA	NA	NA	NA
GO:0010204	defense response signaling pathway, resistance gene-independent	0.0147281	0.273128	NA	0.86742	NA	1
GO:0010205	photoinhibition	NA	NA	NA	NA	NA	NA
GO:0010206	photosystem II repair	NA	NA	1	NA	NA	NA
GO:0010207	photosystem II assembly	0.999989	1	1	1	1	1
GO:0010208	pollen wall assembly	0.999989	1	0.0796549	1	0.418179	1
GO:0010212	response to ionizing radiation	0.374493	1	0.884976	1	1	1
GO:0010213	non-photoreactive DNA repair	NA	NA	NA	NA	NA	NA
GO:0010214	seed coat development	0.999989	0.288749	1	1	1	1
GO:0010215	cellulose microfibril organization	NA	NA	1	NA	NA	NA
GO:0010216	maintenance of DNA methylation	0.983646	1	0.836925	NA	NA	NA
GO:0010218	response to far red light	0.68936	5.37585e-05	1	1	0.142714	1
GO:0010219	regulation of vernalization response	NA	NA	NA	NA	NA	NA
GO:0010220	positive regulation of vernalization response	NA	NA	NA	NA	NA	NA
GO:0010221	negative regulation of vernalization response	NA	NA	NA	NA	NA	NA
GO:0010222	stem vascular tissue pattern formation	NA	1	0.0136267	NA	NA	NA
GO:0010223	secondary shoot formation	NA	0.810755	0.833648	NA	NA	NA
GO:0010224	response to UV-B	1.62991e-06	0.103085	0.256085	1	0.259846	1
GO:0010225	response to UV-C	NA	NA	NA	NA	NA	NA
GO:0010226	response to lithium ion	NA	NA	NA	NA	NA	NA
GO:0010227	floral organ abscission	0.999989	0.00685474	1	1	0.912318	1
GO:0010228	vegetative to reproductive phase transition of meristem	0.987701	0.834493	1	1	1	1
GO:0010229	inflorescence development	0.174478	0.643985	0.864374	0.698436	0.807578	0.987471
GO:0010230	alternative respiration	NA	NA	NA	NA	NA	NA
GO:0010231	maintenance of seed dormancy	NA	NA	NA	NA	NA	NA
GO:0010232	vascular transport	0.852703	0.698733	0.638261	1	0.631359	1
GO:0010233	phloem transport	0.852703	0.698733	0.638261	1	0.631359	1
GO:0010234	anther wall tapetum cell fate specification	NA	NA	NA	NA	NA	NA
GO:0010235	guard mother cell cytokinesis	NA	NA	NA	NA	NA	NA
GO:0010236	plastoquinone biosynthetic process	NA	NA	NA	NA	NA	1
GO:0010239	chloroplast mRNA processing	NA	NA	NA	NA	NA	NA
GO:0010241	ent-kaurene oxidation to kaurenoic acid	NA	NA	NA	NA	NA	NA
GO:0010243	response to organonitrogen compound	2.42558e-41	2.27061e-29	0.00109752	6.48688e-20	6.56763e-10	4.32323e-12
GO:0010244	response to low fluence blue light stimulus by blue low-fluence system	NA	NA	NA	NA	NA	NA
GO:0010245	radial microtubular system formation	NA	NA	NA	NA	NA	NA
GO:0010247	detection of phosphate ion	NA	NA	NA	NA	NA	NA
GO:0010248	establishment or maintenance of transmembrane electrochemical gradient	NA	NA	NA	NA	NA	NA
GO:0010249	auxin conjugate metabolic process	NA	NA	NA	NA	NA	NA
GO:0010252	auxin homeostasis	0.997742	0.0665676	0.000430785	1	1	1
GO:0010253	UDP-rhamnose biosynthetic process	NA	NA	NA	0.982506	1	NA
GO:0010254	nectary development	NA	NA	0.783666	NA	NA	NA
GO:0010255	glucose mediated signaling pathway	NA	NA	NA	NA	NA	NA
GO:0010256	endomembrane system organization	0.951641	0.00277829	0.00523096	0.00226841	0.0172743	0.253806
GO:0010257	NADH dehydrogenase complex assembly	NA	NA	NA	NA	NA	NA
GO:0010258	NADH dehydrogenase complex (plastoquinone) assembly	NA	NA	NA	NA	NA	NA
GO:0010260	animal organ senescence	0.000496578	0.00165144	1	1	0.447848	1
GO:0010262	somatic embryogenesis	0.22367	NA	0.607702	NA	NA	NA
GO:0010263	tricyclic triterpenoid biosynthetic process	NA	NA	NA	NA	NA	NA
GO:0010264	myo-inositol hexakisphosphate biosynthetic process	0.0061949	1	1	1	1	0.646954
GO:0010265	SCF complex assembly	NA	NA	1	NA	NA	NA
GO:0010266	response to vitamin B1	NA	NA	NA	NA	NA	NA
GO:0010267	production of ta-siRNAs involved in RNA interference	0.462103	1	1	1	1	1
GO:0010268	brassinosteroid homeostasis	0.999989	0.28304	1	NA	NA	1
GO:0010269	response to selenium ion	NA	NA	NA	NA	NA	NA
GO:0010270	photosystem II oxygen evolving complex assembly	NA	NA	NA	NA	NA	NA
GO:0010271	regulation of chlorophyll catabolic process	NA	0.00553276	NA	NA	NA	NA
GO:0010273	detoxification of copper ion	NA	NA	NA	NA	NA	NA
GO:0010274	hydrotropism	NA	NA	NA	NA	NA	NA
GO:0010275	NAD(P)H dehydrogenase complex assembly	NA	NA	NA	NA	NA	NA
GO:0010286	heat acclimation	3.2275e-10	1	0.0875586	0.51934	0.344199	0.387965
GO:0010288	response to lead ion	NA	NA	NA	NA	NA	NA
GO:0010289	homogalacturonan biosynthetic process	NA	0.248003	NA	NA	NA	NA
GO:0010299	detoxification of cobalt ion	NA	NA	NA	NA	NA	NA
GO:0010304	PSII associated light-harvesting complex II catabolic process	NA	1	1	NA	NA	NA
GO:0010305	leaf vascular tissue pattern formation	0.999989	1	1	1	0.980612	1
GO:0010306	rhamnogalacturonan II biosynthetic process	NA	NA	NA	NA	NA	NA
GO:0010310	regulation of hydrogen peroxide metabolic process	9.53321e-48	1.69986e-09	1	0.377921	0.0401987	0.0296782
GO:0010311	lateral root formation	0.98682	0.288094	0.0671901	1	0.89291	0.566199
GO:0010312	detoxification of zinc ion	NA	NA	NA	NA	NA	NA
GO:0010315	auxin efflux	0.728395	0.0904983	0.610998	1	NA	1
GO:0010321	regulation of vegetative phase change	NA	NA	NA	NA	NA	NA
GO:0010322	regulation of isopentenyl diphosphate biosynthetic process, methylerythritol 4-phosphate pathway	NA	NA	NA	NA	NA	NA
GO:0010323	negative regulation of isopentenyl diphosphate biosynthetic process, methylerythritol 4-phosphate pathway	NA	NA	NA	NA	NA	NA
GO:0010324	membrane invagination	NA	NA	NA	NA	NA	NA
GO:0010325	raffinose family oligosaccharide biosynthetic process	0.953564	0.240042	0.414466	0.85112	NA	1
GO:0010332	response to gamma radiation	0.330918	1	0.722826	1	0.97998	1
GO:0010335	response to non-ionic osmotic stress	NA	NA	NA	NA	NA	NA
GO:0010337	regulation of salicylic acid metabolic process	0.531097	0.736204	0.902791	NA	NA	NA
GO:0010338	leaf formation	NA	NA	NA	NA	NA	1
GO:0010342	endosperm cellularization	NA	NA	NA	NA	NA	NA
GO:0010343	singlet oxygen-mediated programmed cell death	NA	NA	NA	NA	NA	NA
GO:0010344	seed oilbody biogenesis	0.90107	NA	NA	NA	NA	NA
GO:0010345	suberin biosynthetic process	2.69595e-08	0.0607695	0.223657	1	0.273391	1
GO:0010346	shoot axis formation	NA	0.810755	0.833648	NA	NA	NA
GO:0010350	cellular response to magnesium starvation	NA	NA	NA	NA	NA	NA
GO:0010351	lithium ion transport	0.531097	0.00452807	0.784848	0.982506	1	1
GO:0010352	lithium ion export across the plasma membrane	NA	NA	NA	NA	NA	NA
GO:0010353	response to trehalose	NA	0.000622459	NA	NA	NA	NA
GO:0010358	leaf shaping	0.999989	1	0.386995	NA	NA	1
GO:0010359	regulation of anion channel activity	0.671564	0.758119	0.191201	0.25122	0.56423	1
GO:0010360	negative regulation of anion channel activity	NA	NA	NA	NA	NA	NA
GO:0010361	regulation of anion channel activity by blue light	NA	NA	NA	NA	NA	NA
GO:0010362	negative regulation of anion channel activity by blue light	NA	NA	NA	NA	NA	NA
GO:0010363	regulation of plant-type hypersensitive response	7.45625e-70	2.25747e-18	0.000566877	0.000622867	9.58208e-05	0.000463391
GO:0010364	regulation of ethylene biosynthetic process	NA	0.795505	1	NA	NA	NA
GO:0010366	negative regulation of ethylene biosynthetic process	NA	NA	NA	NA	NA	NA
GO:0010371	regulation of gibberellin biosynthetic process	NA	NA	NA	NA	NA	NA
GO:0010373	negative regulation of gibberellin biosynthetic process	NA	NA	NA	NA	NA	NA
GO:0010374	stomatal complex development	0.774196	0.29112	1	1	1	1
GO:0010375	stomatal complex patterning	0.85979	1	1	NA	NA	NA
GO:0010376	stomatal complex formation	NA	NA	NA	NA	NA	NA
GO:0010378	temperature compensation of the circadian clock	NA	1.33341e-06	NA	NA	NA	NA
GO:0010380	regulation of chlorophyll biosynthetic process	0.210579	0.945692	1	NA	1	1
GO:0010381	peroxisome-chloroplast membrane tethering	NA	NA	NA	NA	NA	NA
GO:0010383	cell wall polysaccharide metabolic process	0.959739	0.000974099	0.139191	0.240567	0.0922217	1
GO:0010384	cell wall proteoglycan metabolic process	NA	NA	NA	NA	NA	NA
GO:0010387	COP9 signalosome assembly	NA	NA	NA	NA	NA	NA
GO:0010389	regulation of G2/M transition of mitotic cell cycle	0.0659978	1	0.800454	1	0.893683	1
GO:0010390	histone monoubiquitination	NA	NA	NA	NA	NA	NA
GO:0010393	galacturonan metabolic process	0.999989	0.233234	0.00359627	0.0093852	0.441372	1
GO:0010394	homogalacturonan metabolic process	NA	0.248003	NA	NA	NA	NA
GO:0010395	rhamnogalacturonan I metabolic process	NA	NA	NA	NA	NA	NA
GO:0010396	rhamnogalacturonan II metabolic process	NA	NA	NA	NA	NA	NA
GO:0010398	xylogalacturonan metabolic process	NA	NA	NA	NA	NA	NA
GO:0010400	rhamnogalacturonan I side chain metabolic process	NA	NA	NA	NA	NA	NA
GO:0010404	cell wall hydroxyproline-rich glycoprotein metabolic process	NA	NA	NA	NA	NA	NA
GO:0010405	arabinogalactan protein metabolic process	NA	NA	NA	NA	NA	NA
GO:0010410	hemicellulose metabolic process	0.787552	0.00484915	0.516127	0.88367	0.137063	1
GO:0010411	xyloglucan metabolic process	0.999989	1	0.208946	0.483642	NA	1
GO:0010413	glucuronoxylan metabolic process	0.0835334	0.00350908	0.74283	1	0.137063	1
GO:0010417	glucuronoxylan biosynthetic process	0.999989	0.215549	0.813915	1	NA	1
GO:0010421	hydrogen peroxide-mediated programmed cell death	NA	NA	NA	NA	NA	NA
GO:0010422	regulation of brassinosteroid biosynthetic process	NA	NA	NA	NA	NA	NA
GO:0010423	negative regulation of brassinosteroid biosynthetic process	NA	NA	NA	NA	NA	NA
GO:0010424	DNA methylation on cytosine within a CG sequence	NA	NA	0.349351	NA	NA	NA
GO:0010425	DNA methylation on cytosine within a CNG sequence	NA	NA	NA	NA	NA	NA
GO:0010426	DNA methylation on cytosine within a CHH sequence	NA	NA	NA	NA	NA	NA
GO:0010430	fatty acid omega-oxidation	NA	NA	NA	NA	NA	NA
GO:0010431	seed maturation	0.999989	1	0.776226	1	0.495047	1
GO:0010432	bract development	NA	NA	0.783666	NA	NA	NA
GO:0010433	bract morphogenesis	NA	NA	0.783666	NA	NA	NA
GO:0010434	bract formation	NA	NA	0.783666	NA	NA	NA
GO:0010438	cellular response to sulfur starvation	0.129975	NA	NA	NA	NA	NA
GO:0010439	regulation of glucosinolate biosynthetic process	0.100488	NA	NA	NA	NA	NA
GO:0010440	stomatal lineage progression	0.999989	1	1	1	1	1
GO:0010441	guard cell development	NA	NA	NA	NA	NA	NA
GO:0010442	guard cell morphogenesis	NA	NA	NA	NA	NA	NA
GO:0010444	guard mother cell differentiation	NA	NA	NA	NA	NA	NA
GO:0010447	response to acidic pH	NA	NA	NA	NA	NA	NA
GO:0010449	root meristem growth	0.999989	1	0.00421813	1	1	1
GO:0010450	inflorescence meristem growth	NA	NA	NA	NA	NA	NA
GO:0010451	floral meristem growth	NA	NA	0.114705	NA	1	NA
GO:0010452	histone H3-K36 methylation	NA	0.961436	0.247815	NA	NA	NA
GO:0010453	regulation of cell fate commitment	NA	1	0.00434426	NA	NA	NA
GO:0010454	negative regulation of cell fate commitment	NA	NA	NA	NA	NA	NA
GO:0010455	positive regulation of cell fate commitment	NA	NA	0.00434426	NA	NA	NA
GO:0010466	negative regulation of peptidase activity	NA	1	NA	NA	NA	NA
GO:0010467	gene expression	0.0439631	1	0.434229	0.862504	0.133219	1
GO:0010468	regulation of gene expression	0.353693	0.000246748	1	0.567135	0.212517	1
GO:0010476	gibberellin mediated signaling pathway	0.999989	0.122793	0.468717	1	0.901045	1
GO:0010477	response to sulfur dioxide	NA	NA	NA	NA	NA	NA
GO:0010478	chlororespiration	NA	NA	NA	NA	NA	NA
GO:0010479	stele development	NA	NA	0.637443	NA	NA	NA
GO:0010480	microsporocyte differentiation	NA	NA	NA	NA	NA	NA
GO:0010481	epidermal cell division	NA	NA	NA	NA	NA	NA
GO:0010482	regulation of epidermal cell division	NA	NA	NA	NA	NA	NA
GO:0010483	pollen tube reception	NA	NA	NA	NA	NA	NA
GO:0010492	maintenance of shoot apical meristem identity	0.999989	1	0.168025	1	1	1
GO:0010493	Lewis a epitope biosynthetic process	NA	NA	NA	NA	NA	NA
GO:0010495	long-distance posttranscriptional gene silencing	NA	NA	NA	NA	NA	NA
GO:0010496	intercellular transport	0.999989	1	0.242981	NA	NA	NA
GO:0010497	plasmodesmata-mediated intercellular transport	0.999989	1	NA	NA	NA	NA
GO:0010498	proteasomal protein catabolic process	0.00212896	1	1.17833e-05	0.121799	0.000805768	0.0183497
GO:0010500	transmitting tissue development	NA	NA	NA	NA	NA	NA
GO:0010501	RNA secondary structure unwinding	NA	NA	NA	NA	NA	NA
GO:0010506	regulation of autophagy	NA	0.0302165	NA	0.523335	NA	NA
GO:0010507	negative regulation of autophagy	NA	0.132166	NA	NA	NA	NA
GO:0010508	positive regulation of autophagy	NA	NA	NA	NA	NA	NA
GO:0010517	regulation of phospholipase activity	NA	NA	NA	NA	NA	NA
GO:0010518	positive regulation of phospholipase activity	NA	NA	NA	NA	NA	NA
GO:0010520	regulation of reciprocal meiotic recombination	NA	NA	NA	NA	NA	NA
GO:0010528	regulation of transposition	NA	NA	NA	NA	NA	NA
GO:0010529	negative regulation of transposition	NA	NA	NA	NA	NA	NA
GO:0010540	basipetal auxin transport	0.812997	0.0613065	0.954317	0.910671	0.396268	1
GO:0010541	acropetal auxin transport	0.999989	0.142147	1	NA	NA	1
GO:0010555	response to mannitol	NA	0.308914	NA	NA	NA	NA
GO:0010556	regulation of macromolecule biosynthetic process	0.476136	0.0116094	0.799779	0.377296	0.19165	0.970503
GO:0010557	positive regulation of macromolecule biosynthetic process	0.720143	0.671867	1	1	0.997142	1
GO:0010558	negative regulation of macromolecule biosynthetic process	0.374493	1	1	1	1	1
GO:0010562	positive regulation of phosphorus metabolic process	NA	NA	NA	NA	NA	NA
GO:0010563	negative regulation of phosphorus metabolic process	0.454119	0.949469	1	1	1	1
GO:0010564	regulation of cell cycle process	0.153477	1	0.894803	1	0.739337	1
GO:0010565	regulation of cellular ketone metabolic process	0.999989	0.000347436	0.565389	0.849584	1	1
GO:0010581	regulation of starch biosynthetic process	NA	NA	NA	NA	NA	NA
GO:0010582	floral meristem determinacy	0.999989	1	0.0779342	1	0.921183	1
GO:0010583	response to cyclopentenone	0.00109251	0.000721378	0.0132774	0.0147748	0.013875	0.033747
GO:0010584	pollen exine formation	0.999989	0.771736	0.151023	1	0.418179	1
GO:0010585	glutamine secretion	NA	NA	NA	NA	NA	NA
GO:0010586	miRNA metabolic process	0.999989	1	NA	1	1	1
GO:0010587	miRNA catabolic process	NA	1	NA	NA	1	NA
GO:0010588	cotyledon vascular tissue pattern formation	0.999989	1	0.431932	1	0.386885	1
GO:0010589	leaf proximal/distal pattern formation	NA	NA	NA	NA	NA	NA
GO:0010597	green leaf volatile biosynthetic process	NA	NA	NA	NA	NA	NA
GO:0010599	production of lsiRNA involved in RNA interference	NA	1	NA	NA	NA	NA
GO:0010600	regulation of auxin biosynthetic process	0.51712	NA	NA	NA	NA	NA
GO:0010601	positive regulation of auxin biosynthetic process	NA	NA	NA	NA	NA	NA
GO:0010602	regulation of 1-aminocyclopropane-1-carboxylate metabolic process	NA	NA	NA	NA	NA	NA
GO:0010603	regulation of cytoplasmic mRNA processing body assembly	NA	NA	NA	NA	NA	NA
GO:0010604	positive regulation of macromolecule metabolic process	0.672474	0.828254	1	1	1	1
GO:0010605	negative regulation of macromolecule metabolic process	0.0690494	0.41653	0.929842	1	1	1
GO:0010606	positive regulation of cytoplasmic mRNA processing body assembly	NA	NA	NA	NA	NA	NA
GO:0010608	posttranscriptional regulation of gene expression	0.185073	1	1	1	1	1
GO:0010617	circadian regulation of calcium ion oscillation	NA	0.768283	NA	NA	NA	NA
GO:0010618	aerenchyma formation	0.159536	NA	NA	NA	NA	NA
GO:0010623	programmed cell death involved in cell development	NA	NA	NA	NA	NA	NA
GO:0010628	positive regulation of gene expression	0.672374	0.73037	1	1	1	1
GO:0010629	negative regulation of gene expression	0.129975	0.525097	1	1	1	1
GO:0010638	positive regulation of organelle organization	0.914215	0.709752	0.474986	1	1	1
GO:0010639	negative regulation of organelle organization	0.997451	1	1	0.306763	0.860034	1
GO:0010646	regulation of cell communication	0.777766	2.60898e-07	0.573462	0.194103	0.00523829	1
GO:0010647	positive regulation of cell communication	0.174237	0.0950598	0.196745	0.0837053	0.394863	1
GO:0010648	negative regulation of cell communication	0.999989	8.31371e-07	0.675898	0.609292	0.128364	1
GO:0010654	apical cell fate commitment	NA	NA	NA	NA	NA	NA
GO:0010675	regulation of cellular carbohydrate metabolic process	0.556724	1	0.521345	NA	0.980612	1
GO:0010677	negative regulation of cellular carbohydrate metabolic process	NA	NA	NA	NA	NA	NA
GO:0010683	tricyclic triterpenoid metabolic process	NA	NA	NA	NA	NA	NA
GO:0010685	tetracyclic triterpenoid metabolic process	NA	NA	NA	NA	NA	NA
GO:0010686	tetracyclic triterpenoid biosynthetic process	NA	NA	NA	NA	NA	NA
GO:0010726	positive regulation of hydrogen peroxide metabolic process	NA	NA	NA	NA	NA	NA
GO:0010727	negative regulation of hydrogen peroxide metabolic process	NA	NA	NA	NA	NA	NA
GO:0010728	regulation of hydrogen peroxide biosynthetic process	NA	NA	NA	NA	NA	NA
GO:0010729	positive regulation of hydrogen peroxide biosynthetic process	NA	NA	NA	NA	NA	NA
GO:0010730	negative regulation of hydrogen peroxide biosynthetic process	NA	NA	NA	NA	NA	NA
GO:0010731	protein glutathionylation	NA	NA	NA	NA	NA	NA
GO:0010769	regulation of cell morphogenesis involved in differentiation	0.999989	0.443862	1	1	NA	NA
GO:0010817	regulation of hormone levels	5.76193e-39	6.16421e-20	3.59547e-08	7.07337e-13	3.43255e-13	1.28944e-05
GO:0010833	telomere maintenance via telomere lengthening	NA	NA	NA	NA	NA	NA
GO:0010863	positive regulation of phospholipase C activity	NA	NA	NA	NA	NA	NA
GO:0010865	stipule development	NA	NA	NA	NA	NA	NA
GO:0010866	regulation of triglyceride biosynthetic process	NA	NA	NA	NA	NA	NA
GO:0010867	positive regulation of triglyceride biosynthetic process	NA	NA	NA	NA	NA	NA
GO:0010876	lipid localization	0.000146731	1	0.000124722	1	1	1
GO:0010893	positive regulation of steroid biosynthetic process	NA	NA	NA	NA	NA	NA
GO:0010894	negative regulation of steroid biosynthetic process	NA	NA	NA	NA	NA	NA
GO:0010896	regulation of triglyceride catabolic process	NA	NA	NA	NA	NA	NA
GO:0010919	regulation of inositol phosphate biosynthetic process	NA	NA	NA	NA	NA	NA
GO:0010921	regulation of phosphatase activity	NA	0.0125685	1	NA	NA	NA
GO:0010922	positive regulation of phosphatase activity	NA	NA	NA	NA	NA	NA
GO:0010923	negative regulation of phosphatase activity	NA	NA	NA	NA	NA	NA
GO:0010927	cellular component assembly involved in morphogenesis	0.999989	1	0.0796549	1	0.418179	1
GO:0010928	regulation of auxin mediated signaling pathway	0.636862	0.229354	0.438307	1	NA	1
GO:0010941	regulation of cell death	3.34935e-71	2.55916e-20	0.00103398	0.000181142	0.000155316	0.000132691
GO:0010942	positive regulation of cell death	0.000736815	0.58993	0.884976	NA	NA	NA
GO:0010948	negative regulation of cell cycle process	0.999989	1	1	NA	0.962529	NA
GO:0010951	negative regulation of endopeptidase activity	NA	1	NA	NA	NA	NA
GO:0010959	regulation of metal ion transport	0.999989	0.0104898	NA	NA	NA	NA
GO:0010962	regulation of glucan biosynthetic process	NA	NA	NA	NA	NA	NA
GO:0010965	regulation of mitotic sister chromatid separation	NA	1	1	NA	NA	NA
GO:0010966	regulation of phosphate transport	NA	NA	NA	NA	NA	NA
GO:0010971	positive regulation of G2/M transition of mitotic cell cycle	NA	NA	NA	NA	NA	NA
GO:0012501	programmed cell death	4.1957e-70	1.23372e-18	0.000257666	0.000106371	0.000134192	5.77838e-05
GO:0012502	induction of programmed cell death	NA	NA	NA	NA	NA	NA
GO:0014070	response to organic cyclic compound	1.39522e-47	3.08586e-14	0.151597	1.85625e-05	0.0197922	0.00649753
GO:0014074	response to purine-containing compound	NA	NA	NA	NA	NA	NA
GO:0015031	protein transport	4.58171e-86	0.657952	4.6823e-10	0.118347	0.00292446	0.0206058
GO:0015074	DNA integration	NA	NA	NA	NA	NA	NA
GO:0015669	gas transport	NA	NA	NA	NA	NA	NA
GO:0015670	carbon dioxide transport	NA	NA	NA	NA	NA	NA
GO:0015671	oxygen transport	NA	NA	NA	NA	NA	NA
GO:0015672	monovalent inorganic cation transport	0.999989	5.20129e-10	1	0.739143	0.567156	1
GO:0015675	nickel cation transport	NA	NA	NA	NA	NA	NA
GO:0015680	intracellular copper ion transport	NA	NA	NA	NA	NA	NA
GO:0015688	iron chelate transport	NA	NA	NA	NA	NA	NA
GO:0015689	molybdate ion transport	NA	NA	NA	NA	NA	NA
GO:0015690	aluminum cation transport	NA	NA	NA	NA	NA	NA
GO:0015691	cadmium ion transport	0.206198	0.014597	NA	0.73992	0.946986	0.657375
GO:0015692	lead ion transport	0.00532188	0.000221276	1	1	0.980612	1
GO:0015693	magnesium ion transport	NA	0.956303	NA	NA	NA	NA
GO:0015695	organic cation transport	0.478437	0.104544	1	1	1	1
GO:0015696	ammonium transport	0.000191661	0.00192228	0.0890882	1	1	0.632923
GO:0015697	quaternary ammonium group transport	NA	NA	NA	NA	NA	NA
GO:0015698	inorganic anion transport	2.03989e-09	0.0867757	5.63143e-05	0.88367	0.259846	0.771467
GO:0015700	arsenite transport	NA	0.0498161	NA	NA	NA	NA
GO:0015706	nitrate transport	6.3575e-12	0.829029	2.89272e-08	0.887212	0.0205254	1
GO:0015711	organic anion transport	1.93574e-26	2.71723e-09	5.90778e-07	0.027224	4.96308e-05	0.00014906
GO:0015712	hexose phosphate transport	NA	1	NA	NA	NA	NA
GO:0015713	phosphoglycerate transmembrane transport	NA	1	NA	NA	NA	NA
GO:0015714	phosphoenolpyruvate transport	NA	1	NA	NA	NA	NA
GO:0015717	triose phosphate transport	NA	1	NA	NA	NA	NA
GO:0015718	monocarboxylic acid transport	0.116683	0.122846	1	1	0.631359	1
GO:0015720	allantoin transport	NA	NA	NA	NA	NA	NA
GO:0015727	lactate transport	NA	NA	NA	NA	NA	NA
GO:0015729	oxaloacetate transport	NA	1	NA	NA	NA	NA
GO:0015739	sialic acid transport	NA	NA	NA	NA	NA	NA
GO:0015740	C4-dicarboxylate transport	NA	1	1	0.900861	NA	1
GO:0015742	alpha-ketoglutarate transport	NA	NA	NA	NA	NA	NA
GO:0015743	malate transport	NA	1	1	NA	NA	NA
GO:0015744	succinate transport	NA	NA	NA	NA	NA	NA
GO:0015748	organophosphate ester transport	3.50141e-08	0.0378052	0.000543375	0.985452	0.980612	1
GO:0015749	monosaccharide transmembrane transport	0.999989	0.164299	0.326979	1	NA	1
GO:0015755	fructose transmembrane transport	NA	NA	NA	NA	NA	NA
GO:0015760	glucose-6-phosphate transport	NA	1	NA	NA	NA	NA
GO:0015766	disaccharide transport	NA	0.0822877	0.56182	NA	NA	NA
GO:0015768	maltose transport	NA	NA	NA	NA	NA	NA
GO:0015770	sucrose transport	NA	0.0822877	0.56182	NA	NA	NA
GO:0015772	oligosaccharide transport	NA	0.0822877	0.56182	NA	NA	NA
GO:0015774	polysaccharide transport	NA	0.346379	NA	NA	NA	NA
GO:0015780	nucleotide-sugar transmembrane transport	0.434724	1	NA	NA	NA	1
GO:0015783	GDP-fucose transmembrane transport	NA	NA	NA	NA	NA	NA
GO:0015786	UDP-glucose transmembrane transport	NA	NA	NA	NA	NA	NA
GO:0015791	polyol transport	NA	NA	NA	NA	NA	NA
GO:0015794	glycerol-3-phosphate transmembrane transport	NA	NA	NA	NA	NA	NA
GO:0015798	myo-inositol transport	NA	NA	NA	NA	NA	NA
GO:0015800	acidic amino acid transport	NA	0.798974	0.878568	NA	NA	NA
GO:0015801	aromatic amino acid transport	NA	NA	NA	NA	NA	NA
GO:0015802	basic amino acid transport	1.54542e-06	0.000380717	0.120947	1	1	0.629553
GO:0015804	neutral amino acid transport	0.000286844	3.78184e-05	0.000288432	9.81925e-05	6.10583e-05	0.00120626
GO:0015805	S-adenosyl-L-methionine transport	NA	NA	NA	NA	NA	NA
GO:0015807	L-amino acid transport	NA	NA	NA	NA	NA	NA
GO:0015809	arginine transport	NA	NA	NA	NA	NA	NA
GO:0015810	aspartate transmembrane transport	NA	NA	NA	NA	NA	NA
GO:0015812	gamma-aminobutyric acid transport	NA	0.387728	NA	NA	NA	0.44301
GO:0015813	L-glutamate transmembrane transport	NA	NA	NA	NA	NA	NA
GO:0015822	ornithine transport	NA	NA	NA	NA	NA	NA
GO:0015824	proline transport	0.000328627	7.86679e-05	0.000288432	9.81925e-05	0.000213558	0.00358425
GO:0015827	tryptophan transport	NA	NA	NA	NA	NA	NA
GO:0015833	peptide transport	2.94981e-77	0.336676	6.49777e-09	0.273561	0.00191303	0.00169788
GO:0015837	amine transport	0.720149	NA	NA	NA	NA	NA
GO:0015840	urea transport	0.999989	0.00333044	0.244213	NA	NA	NA
GO:0015843	methylammonium transport	NA	NA	NA	NA	NA	NA
GO:0015846	polyamine transport	NA	0.00323684	1	NA	NA	NA
GO:0015849	organic acid transport	1.84368e-26	2.10802e-08	2.61908e-06	0.0137392	0.000131043	8.42684e-05
GO:0015850	organic hydroxy compound transport	0.346355	0.00368723	1	1	0.737181	1
GO:0015851	nucleobase transport	0.999989	0.107907	1	1	0.119122	1
GO:0015853	adenine transport	NA	NA	NA	NA	NA	NA
GO:0015854	guanine transport	NA	NA	NA	NA	NA	NA
GO:0015855	pyrimidine nucleobase transport	NA	NA	NA	NA	NA	NA
GO:0015857	uracil transport	NA	NA	NA	NA	NA	NA
GO:0015858	nucleoside transport	NA	NA	NA	NA	NA	NA
GO:0015864	pyrimidine nucleoside transport	NA	NA	NA	NA	NA	NA
GO:0015865	purine nucleotide transport	NA	0.376324	0.0161586	0.350816	NA	0.372644
GO:0015866	ADP transport	NA	0.060746	NA	NA	NA	NA
GO:0015867	ATP transport	NA	0.060746	0.427216	NA	NA	NA
GO:0015868	purine ribonucleotide transport	NA	0.060746	0.427216	NA	NA	NA
GO:0015884	folic acid transport	NA	NA	NA	NA	NA	NA
GO:0015893	drug transport	0.0145769	0.0561534	0.0511481	0.992956	0.85815	1
GO:0015908	fatty acid transport	NA	1	0.124214	NA	NA	NA
GO:0015914	phospholipid transport	NA	NA	NA	NA	NA	NA
GO:0015916	fatty-acyl-CoA transport	NA	NA	NA	NA	NA	NA
GO:0015919	peroxisomal membrane transport	0.0447135	6.73163e-07	0.970004	0.64591	1	1
GO:0015931	nucleobase-containing compound transport	1.29762e-08	1	0.000539194	1	0.233286	0.497315
GO:0015936	coenzyme A metabolic process	NA	NA	NA	NA	NA	NA
GO:0015937	coenzyme A biosynthetic process	NA	NA	NA	NA	NA	NA
GO:0015939	pantothenate metabolic process	NA	NA	NA	NA	NA	NA
GO:0015940	pantothenate biosynthetic process	NA	NA	NA	NA	NA	NA
GO:0015959	diadenosine polyphosphate metabolic process	NA	NA	NA	NA	NA	NA
GO:0015961	diadenosine polyphosphate catabolic process	NA	NA	NA	NA	NA	NA
GO:0015965	diadenosine tetraphosphate metabolic process	NA	NA	NA	NA	NA	NA
GO:0015967	diadenosine tetraphosphate catabolic process	NA	NA	NA	NA	NA	NA
GO:0015976	carbon utilization	NA	0.336287	NA	NA	NA	NA
GO:0015977	carbon fixation	NA	0.319057	NA	NA	NA	NA
GO:0015979	photosynthesis	0.761244	0.560716	1	1	1	1
GO:0015980	energy derivation by oxidation of organic compounds	0.404553	0.15623	0.320395	0.0924703	0.00339576	0.120981
GO:0015985	energy coupled proton transport, down electrochemical gradient	NA	0.10357	0.491149	0.587576	0.648212	1
GO:0015986	ATP synthesis coupled proton transport	NA	0.10357	0.491149	0.587576	0.648212	1
GO:0015988	energy coupled proton transmembrane transport, against electrochemical gradient	NA	NA	NA	NA	NA	NA
GO:0015991	ATP hydrolysis coupled proton transport	NA	NA	NA	NA	NA	NA
GO:0015994	chlorophyll metabolic process	0.831479	8.6024e-05	0.637443	1	0.891075	1
GO:0015995	chlorophyll biosynthetic process	0.853755	0.338721	1	1	1	1
GO:0015996	chlorophyll catabolic process	0.921318	1.95236e-08	0.333703	1	0.137551	1
GO:0016032	viral process	0.999989	0.799889	0.479933	1	0.374733	1
GO:0016036	cellular response to phosphate starvation	0.221251	0.355938	0.84735	1	1	0.415989
GO:0016042	lipid catabolic process	0.012165	1.83593e-06	0.0694626	0.640331	0.115502	1
GO:0016043	cellular component organization	0.400518	1	7.72256e-09	0.161558	0.301197	1
GO:0016045	detection of bacterium	3.78913e-06	3.04198e-06	0.829152	0.392197	NA	0.561882
GO:0016048	detection of temperature stimulus	NA	NA	NA	NA	NA	NA
GO:0016049	cell growth	0.999989	0.00616749	5.20985e-05	0.730877	0.557611	1
GO:0016050	vesicle organization	NA	0.00385561	0.0806867	1	NA	NA
GO:0016051	carbohydrate biosynthetic process	0.635644	0.151415	0.000154578	0.343198	0.00854405	0.877539
GO:0016052	carbohydrate catabolic process	0.149264	6.69043e-07	0.00031573	0.0123184	0.000799376	0.0139957
GO:0016053	organic acid biosynthetic process	2.49116e-51	1.31661e-05	2.63605e-08	4.34486e-09	0.000181895	1.02545e-05
GO:0016054	organic acid catabolic process	0.00276165	5.88207e-06	0.00687937	0.635166	0.212043	1
GO:0016070	RNA metabolic process	0.0432563	1	0.922153	0.855282	0.414463	1
GO:0016071	mRNA metabolic process	0.481961	0.434796	1	0.680144	1	1
GO:0016072	rRNA metabolic process	0.00181175	1	1	1	0.748912	1
GO:0016073	snRNA metabolic process	NA	NA	NA	NA	NA	NA
GO:0016074	snoRNA metabolic process	NA	NA	NA	NA	NA	NA
GO:0016075	rRNA catabolic process	NA	NA	NA	NA	NA	NA
GO:0016093	polyprenol metabolic process	0.868647	1	1	1	0.960293	1
GO:0016094	polyprenol biosynthetic process	0.999989	1	NA	NA	0.948706	1
GO:0016098	monoterpenoid metabolic process	NA	0.503126	0.790298	NA	NA	NA
GO:0016099	monoterpenoid biosynthetic process	NA	0.503126	0.790298	NA	NA	NA
GO:0016101	diterpenoid metabolic process	0.788046	0.0210745	1	0.694472	0.11633	1
GO:0016102	diterpenoid biosynthetic process	0.426296	0.277327	1	0.85112	0.28443	1
GO:0016103	diterpenoid catabolic process	0.999989	0.00173713	0.180587	NA	NA	NA
GO:0016104	triterpenoid biosynthetic process	0.953564	0.949469	0.0024573	1	0.548267	1
GO:0016106	sesquiterpenoid biosynthetic process	0.313409	0.6357	0.410898	1	0.748912	NA
GO:0016107	sesquiterpenoid catabolic process	NA	NA	NA	NA	NA	NA
GO:0016108	tetraterpenoid metabolic process	0.932048	0.511164	0.833358	1	1	1
GO:0016109	tetraterpenoid biosynthetic process	0.932048	0.52417	0.84735	1	1	1
GO:0016110	tetraterpenoid catabolic process	NA	NA	NA	NA	NA	NA
GO:0016114	terpenoid biosynthetic process	0.886147	0.117245	0.172894	1	0.660265	1
GO:0016115	terpenoid catabolic process	0.999989	0.00173713	0.675898	1	0.320484	1
GO:0016116	carotenoid metabolic process	0.932048	0.511164	0.833358	1	1	1
GO:0016117	carotenoid biosynthetic process	0.932048	0.52417	0.84735	1	1	1
GO:0016118	carotenoid catabolic process	NA	NA	NA	NA	NA	NA
GO:0016119	carotene metabolic process	NA	NA	1	1	0.748912	1
GO:0016120	carotene biosynthetic process	NA	NA	NA	1	0.748912	1
GO:0016121	carotene catabolic process	NA	NA	NA	NA	NA	NA
GO:0016122	xanthophyll metabolic process	NA	NA	1	NA	1	NA
GO:0016123	xanthophyll biosynthetic process	NA	NA	NA	NA	NA	NA
GO:0016124	xanthophyll catabolic process	NA	NA	NA	NA	NA	NA
GO:0016125	sterol metabolic process	0.999989	1	2.26816e-11	0.692708	0.724779	1
GO:0016126	sterol biosynthetic process	0.999989	1	4.71568e-11	0.505653	0.666939	1
GO:0016127	sterol catabolic process	NA	NA	0.155747	NA	NA	NA
GO:0016128	phytosteroid metabolic process	0.999989	0.0190827	2.62043e-06	1	1	1
GO:0016129	phytosteroid biosynthetic process	0.999989	0.0222211	2.53333e-06	1	1	1
GO:0016131	brassinosteroid metabolic process	0.999989	0.0190827	2.62043e-06	1	1	1
GO:0016132	brassinosteroid biosynthetic process	0.999989	0.0222211	2.53333e-06	1	1	1
GO:0016137	glycoside metabolic process	0.168829	NA	NA	NA	NA	NA
GO:0016139	glycoside catabolic process	0.168829	NA	NA	NA	NA	NA
GO:0016143	S-glycoside metabolic process	0.000363484	0.000253638	0.532144	0.663445	1	1
GO:0016144	S-glycoside biosynthetic process	0.000149173	0.00192228	0.571431	0.643437	1	1
GO:0016145	S-glycoside catabolic process	0.378832	NA	NA	NA	NA	NA
GO:0016192	vesicle-mediated transport	3.97148e-11	5.45009e-06	0.0005676	0.0924703	0.133984	0.999842
GO:0016197	endosomal transport	NA	0.262557	0.682772	NA	1	1
GO:0016226	iron-sulfur cluster assembly	0.999989	1	1	1	1	1
GO:0016233	telomere capping	NA	1	NA	NA	NA	NA
GO:0016236	macroautophagy	NA	NA	NA	NA	NA	NA
GO:0016246	RNA interference	0.190488	1	1	1	1	1
GO:0016310	phosphorylation	4.82297e-21	7.6638e-16	0.965812	0.00363318	0.360492	0.0816408
GO:0016311	dephosphorylation	9.85576e-12	0.078584	1	1	1	1
GO:0016441	posttranscriptional gene silencing	0.151268	1	1	1	1	1
GO:0016444	somatic cell DNA recombination	0.49435	1	0.0348376	1	0.590798	1
GO:0016458	gene silencing	0.104048	1	0.513348	0.938255	0.828392	1
GO:0016482	cytosolic transport	NA	1	NA	NA	NA	NA
GO:0016485	protein processing	NA	0.161799	1	NA	NA	NA
GO:0016487	farnesol metabolic process	NA	NA	NA	NA	NA	NA
GO:0016540	protein autoprocessing	NA	NA	NA	NA	NA	NA
GO:0016553	base conversion or substitution editing	NA	NA	NA	NA	NA	NA
GO:0016554	cytidine to uridine editing	NA	NA	NA	NA	NA	NA
GO:0016556	mRNA modification	0.845732	0.601336	1	1	1	1
GO:0016558	protein import into peroxisome matrix	0.0447135	6.73163e-07	0.970004	0.64591	1	1
GO:0016559	peroxisome fission	NA	NA	NA	NA	NA	NA
GO:0016560	protein import into peroxisome matrix, docking	NA	0.0292905	NA	NA	NA	NA
GO:0016567	protein ubiquitination	0.130327	1	0.0588069	0.607056	0.55839	0.116189
GO:0016569	covalent chromatin modification	0.0124296	1	0.170293	0.505653	0.561146	1
GO:0016570	histone modification	0.0294716	1	0.394222	0.679925	0.557611	1
GO:0016571	histone methylation	0.0734545	1	0.272958	0.85339	0.519894	1
GO:0016572	histone phosphorylation	0.233253	1	1	0.400795	1	1
GO:0016573	histone acetylation	0.999989	1	1	NA	1	1
GO:0016574	histone ubiquitination	NA	NA	NA	NA	NA	NA
GO:0016575	histone deacetylation	NA	1	NA	NA	NA	NA
GO:0016577	histone demethylation	NA	NA	NA	NA	NA	NA
GO:0016578	histone deubiquitination	NA	NA	NA	NA	NA	NA
GO:0016579	protein deubiquitination	0.127804	1	0.84735	0.921141	1	0.97762
GO:0016598	protein arginylation	NA	NA	NA	NA	NA	NA
GO:0016925	protein sumoylation	0.648503	1	0.931474	NA	0.90521	NA
GO:0016926	protein desumoylation	0.550024	0.494965	0.734578	1	1	1
GO:0016973	poly(A)+ mRNA export from nucleus	NA	0.278383	NA	NA	NA	NA
GO:0016998	cell wall macromolecule catabolic process	0.00240837	1	NA	0.272298	0.0579061	0.922108
GO:0016999	antibiotic metabolic process	7.1529e-83	1.33301e-10	1	0.121914	0.511751	0.0307145
GO:0017000	antibiotic biosynthetic process	4.69191e-80	8.9937e-08	0.168385	0.2751	0.301197	0.00101358
GO:0017001	antibiotic catabolic process	0.981549	0.000422233	0.965812	0.196185	1	1
GO:0017003	protein-heme linkage	NA	NA	NA	NA	NA	NA
GO:0017004	cytochrome complex assembly	0.999989	1	1	NA	NA	NA
GO:0017006	protein-tetrapyrrole linkage	NA	NA	NA	NA	NA	NA
GO:0017014	protein nitrosylation	NA	NA	NA	NA	0.971453	NA
GO:0017038	protein import	7.81786e-09	1	0.196745	0.878955	0.22036	1
GO:0017085	response to insecticide	NA	NA	NA	NA	NA	NA
GO:0017126	nucleologenesis	NA	NA	NA	NA	NA	NA
GO:0017144	drug metabolic process	4.16834e-67	8.20326e-07	0.38812	5.4064e-05	0.00107105	3.18001e-05
GO:0017145	stem cell division	NA	0.475254	1	NA	NA	NA
GO:0017148	negative regulation of translation	0.358393	1	1	1	1	1
GO:0017157	regulation of exocytosis	NA	NA	NA	NA	NA	NA
GO:0017182	peptidyl-diphthamide metabolic process	NA	NA	NA	NA	NA	NA
GO:0017183	peptidyl-diphthamide biosynthetic process from peptidyl-histidine	NA	NA	NA	NA	NA	NA
GO:0017186	peptidyl-pyroglutamic acid biosynthetic process, using glutaminyl-peptide cyclotransferase	NA	NA	NA	NA	NA	NA
GO:0018008	N-terminal peptidyl-glycine N-myristoylation	NA	NA	NA	NA	NA	NA
GO:0018022	peptidyl-lysine methylation	0.134765	1	0.388661	0.830719	0.418179	1
GO:0018023	peptidyl-lysine trimethylation	NA	NA	NA	NA	NA	NA
GO:0018027	peptidyl-lysine dimethylation	NA	1	NA	NA	NA	NA
GO:0018063	cytochrome c-heme linkage	NA	NA	NA	NA	NA	NA
GO:0018065	protein-cofactor linkage	NA	NA	NA	NA	NA	NA
GO:0018105	peptidyl-serine phosphorylation	NA	NA	NA	NA	NA	NA
GO:0018107	peptidyl-threonine phosphorylation	NA	NA	NA	NA	NA	NA
GO:0018108	peptidyl-tyrosine phosphorylation	NA	NA	NA	NA	NA	NA
GO:0018119	peptidyl-cysteine S-nitrosylation	NA	NA	NA	NA	0.971453	NA
GO:0018126	protein hydroxylation	0.000683885	1	NA	NA	NA	NA
GO:0018130	heterocycle biosynthetic process	2.79097e-05	1	0.00028745	0.213537	0.000809238	0.710195
GO:0018131	oxazole or thiazole biosynthetic process	NA	NA	NA	NA	NA	NA
GO:0018149	peptide cross-linking	NA	NA	NA	NA	NA	NA
GO:0018193	peptidyl-amino acid modification	0.00591247	1	0.172805	1	0.717134	1
GO:0018195	peptidyl-arginine modification	NA	1	NA	NA	NA	NA
GO:0018196	peptidyl-asparagine modification	NA	NA	NA	NA	NA	NA
GO:0018198	peptidyl-cysteine modification	NA	NA	NA	NA	0.971453	NA
GO:0018199	peptidyl-glutamine modification	NA	NA	NA	NA	NA	NA
GO:0018201	peptidyl-glycine modification	NA	NA	NA	NA	NA	NA
GO:0018202	peptidyl-histidine modification	NA	NA	NA	NA	NA	NA
GO:0018205	peptidyl-lysine modification	0.0396477	1	0.243622	1	0.654742	1
GO:0018208	peptidyl-proline modification	4.99614e-07	1	0.571431	0.350816	0.611989	1
GO:0018209	peptidyl-serine modification	NA	NA	NA	NA	NA	NA
GO:0018210	peptidyl-threonine modification	NA	NA	NA	NA	NA	NA
GO:0018212	peptidyl-tyrosine modification	NA	NA	NA	NA	NA	NA
GO:0018216	peptidyl-arginine methylation	NA	1	NA	NA	NA	NA
GO:0018258	protein O-linked glycosylation via hydroxyproline	NA	NA	NA	NA	NA	NA
GO:0018279	protein N-linked glycosylation via asparagine	NA	NA	NA	NA	NA	NA
GO:0018282	metal incorporation into metallo-sulfur cluster	NA	NA	NA	NA	NA	NA
GO:0018283	iron incorporation into metallo-sulfur cluster	NA	NA	NA	NA	NA	NA
GO:0018315	molybdenum incorporation into molybdenum-molybdopterin complex	NA	NA	NA	NA	NA	NA
GO:0018316	peptide cross-linking via L-cystine	NA	NA	NA	NA	NA	NA
GO:0018342	protein prenylation	NA	NA	NA	NA	NA	NA
GO:0018343	protein farnesylation	NA	NA	NA	NA	NA	NA
GO:0018344	protein geranylgeranylation	NA	NA	NA	NA	NA	NA
GO:0018345	protein palmitoylation	NA	1	NA	NA	NA	NA
GO:0018377	protein myristoylation	5.56437e-18	0.0229792	0.247316	0.336278	0.236185	0.357993
GO:0018393	internal peptidyl-lysine acetylation	0.999989	1	1	NA	1	1
GO:0018394	peptidyl-lysine acetylation	0.999989	1	1	NA	1	1
GO:0018401	peptidyl-proline hydroxylation to 4-hydroxy-L-proline	0.000683885	1	NA	NA	NA	NA
GO:0018410	C-terminal protein amino acid modification	NA	NA	NA	NA	NA	NA
GO:0018871	1-aminocyclopropane-1-carboxylate metabolic process	NA	NA	NA	NA	NA	NA
GO:0018874	benzoate metabolic process	NA	NA	NA	NA	NA	NA
GO:0018904	ether metabolic process	NA	NA	NA	NA	NA	NA
GO:0018920	glyphosate metabolic process	NA	NA	NA	NA	NA	NA
GO:0018958	phenol-containing compound metabolic process	1.08706e-90	3.34201e-11	0.235709	0.00508762	0.00843361	1.37848e-05
GO:0019048	modulation by virus of host morphology or physiology	NA	NA	NA	NA	NA	NA
GO:0019058	viral life cycle	NA	NA	NA	NA	NA	NA
GO:0019079	viral genome replication	NA	NA	NA	NA	NA	NA
GO:0019184	nonribosomal peptide biosynthetic process	NA	NA	NA	NA	NA	NA
GO:0019216	regulation of lipid metabolic process	0.999989	0.06698	7.4743e-05	0.993181	0.675353	1
GO:0019217	regulation of fatty acid metabolic process	NA	NA	0.0258347	NA	NA	NA
GO:0019218	regulation of steroid metabolic process	NA	NA	NA	NA	NA	NA
GO:0019219	regulation of nucleobase-containing compound metabolic process	0.550992	0.0306338	0.597055	0.409548	0.243763	0.932029
GO:0019220	regulation of phosphate metabolic process	4.27391e-07	0.163822	1	1	1	1
GO:0019222	regulation of metabolic process	4.24696e-06	3.36606e-06	0.569915	0.775158	0.0652434	1
GO:0019243	methylglyoxal catabolic process to D-lactate via S-lactoyl-glutathione	0.303339	1	1	0.912619	0.378105	0.632923
GO:0019252	starch biosynthetic process	0.716448	0.00885559	1	1	1	1
GO:0019253	reductive pentose-phosphate cycle	NA	NA	NA	NA	NA	NA
GO:0019255	glucose 1-phosphate metabolic process	NA	NA	NA	NA	NA	NA
GO:0019276	UDP-N-acetylgalactosamine metabolic process	NA	NA	NA	NA	NA	NA
GO:0019279	L-methionine biosynthetic process from L-homoserine via cystathionine	NA	NA	NA	NA	NA	NA
GO:0019287	isopentenyl diphosphate biosynthetic process, mevalonate pathway	NA	0.698733	0.0180976	NA	NA	NA
GO:0019288	isopentenyl diphosphate biosynthetic process, methylerythritol 4-phosphate pathway	0.988557	0.493885	0.901737	1	0.960293	1
GO:0019294	keto-3-deoxy-D-manno-octulosonic acid biosynthetic process	NA	NA	NA	NA	NA	NA
GO:0019305	dTDP-rhamnose biosynthetic process	NA	NA	NA	NA	NA	NA
GO:0019307	mannose biosynthetic process	NA	NA	NA	NA	NA	NA
GO:0019318	hexose metabolic process	0.169346	0.657952	5.98074e-06	0.00189265	0.000153991	0.000223788
GO:0019319	hexose biosynthetic process	0.702833	1	7.38637e-08	0.00498915	0.000337934	4.02564e-06
GO:0019320	hexose catabolic process	0.0331823	0.00326314	0.672115	0.0231688	0.033985	0.30124
GO:0019321	pentose metabolic process	0.831479	0.228521	0.0167558	1	0.80112	0.596067
GO:0019322	pentose biosynthetic process	NA	NA	NA	NA	NA	NA
GO:0019336	phenol-containing compound catabolic process	NA	NA	NA	NA	NA	1
GO:0019344	cysteine biosynthetic process	0.999989	1	0.722826	0.750637	0.398454	1
GO:0019348	dolichol metabolic process	0.999989	1	NA	NA	0.948706	1
GO:0019354	siroheme biosynthetic process	NA	NA	NA	NA	NA	NA
GO:0019357	nicotinate nucleotide biosynthetic process	NA	NA	NA	NA	NA	NA
GO:0019358	nicotinate nucleotide salvage	NA	NA	NA	NA	NA	NA
GO:0019359	nicotinamide nucleotide biosynthetic process	0.0271315	0.73542	0.000233214	0.071737	0.00119203	0.000242731
GO:0019362	pyridine nucleotide metabolic process	0.306596	0.231196	0.307694	0.471334	0.344177	0.130384
GO:0019363	pyridine nucleotide biosynthetic process	0.0125604	0.248719	0.000329437	0.071737	0.00119203	0.000242731
GO:0019365	pyridine nucleotide salvage	NA	0.0100468	NA	NA	NA	NA
GO:0019369	arachidonic acid metabolic process	NA	0.401187	0.00024551	NA	NA	NA
GO:0019370	leukotriene biosynthetic process	NA	NA	NA	NA	NA	NA
GO:0019372	lipoxygenase pathway	NA	NA	NA	NA	NA	NA
GO:0019373	epoxygenase P450 pathway	NA	0.401187	0.00024551	NA	NA	NA
GO:0019374	galactolipid metabolic process	0.00323244	0.00616749	1	1	1	0.646954
GO:0019375	galactolipid biosynthetic process	0.00323244	0.00337122	1	1	1	0.646954
GO:0019377	glycolipid catabolic process	NA	NA	NA	NA	NA	NA
GO:0019379	sulfate assimilation, phosphoadenylyl sulfate reduction by phosphoadenylyl-sulfate reductase (thioredoxin)	NA	NA	NA	NA	NA	NA
GO:0019388	galactose catabolic process	NA	NA	NA	NA	NA	NA
GO:0019395	fatty acid oxidation	0.000357814	1.14613e-06	0.00473588	0.782144	0.385503	1
GO:0019400	alditol metabolic process	0.724623	1	NA	0.394628	0.611989	0.410252
GO:0019401	alditol biosynthetic process	NA	NA	NA	NA	NA	NA
GO:0019405	alditol catabolic process	NA	NA	NA	NA	NA	NA
GO:0019406	hexitol biosynthetic process	NA	NA	NA	NA	NA	NA
GO:0019408	dolichol biosynthetic process	0.999989	1	NA	NA	0.948706	1
GO:0019419	sulfate reduction	NA	NA	NA	NA	NA	NA
GO:0019428	allantoin biosynthetic process	NA	NA	NA	NA	NA	NA
GO:0019430	removal of superoxide radicals	NA	1	1	0.85339	1	0.866815
GO:0019432	triglyceride biosynthetic process	0.996867	0.302663	1	NA	NA	NA
GO:0019433	triglyceride catabolic process	NA	NA	NA	NA	NA	NA
GO:0019438	aromatic compound biosynthetic process	1.86358e-24	0.989231	0.000189869	0.119284	0.000198327	0.369368
GO:0019439	aromatic compound catabolic process	0.00023916	0.000480811	0.000137179	0.0698625	0.00557352	0.00313273
GO:0019447	D-cysteine catabolic process	NA	NA	NA	NA	NA	NA
GO:0019448	L-cysteine catabolic process	NA	NA	NA	NA	NA	NA
GO:0019450	L-cysteine catabolic process to pyruvate	NA	NA	NA	NA	NA	NA
GO:0019458	methionine catabolic process via 2-oxobutanoate	NA	NA	NA	NA	NA	NA
GO:0019464	glycine decarboxylation via glycine cleavage system	NA	NA	NA	NA	NA	NA
GO:0019471	4-hydroxyproline metabolic process	0.000683885	1	NA	NA	NA	NA
GO:0019477	L-lysine catabolic process	NA	NA	NA	NA	NA	NA
GO:0019478	D-amino acid catabolic process	NA	NA	NA	NA	NA	NA
GO:0019481	L-alanine catabolic process, by transamination	NA	NA	NA	NA	NA	NA
GO:0019482	beta-alanine metabolic process	NA	NA	NA	NA	NA	NA
GO:0019484	beta-alanine catabolic process	NA	NA	NA	NA	NA	NA
GO:0019499	cyanide metabolic process	NA	NA	0.988585	NA	NA	NA
GO:0019500	cyanide catabolic process	NA	NA	NA	NA	NA	NA
GO:0019509	L-methionine salvage from methylthioadenosine	NA	NA	NA	NA	NA	NA
GO:0019511	peptidyl-proline hydroxylation	0.000683885	1	NA	NA	NA	NA
GO:0019538	protein metabolic process	9.19227e-17	NA	0.000694505	0.0251695	0.194649	1
GO:0019544	arginine catabolic process to glutamate	NA	NA	NA	NA	NA	NA
GO:0019563	glycerol catabolic process	NA	NA	NA	NA	NA	NA
GO:0019566	arabinose metabolic process	NA	NA	NA	NA	NA	NA
GO:0019567	arabinose biosynthetic process	NA	NA	NA	NA	NA	NA
GO:0019586	galacturonate metabolic process	NA	NA	NA	NA	NA	NA
GO:0019593	mannitol biosynthetic process	NA	NA	NA	NA	NA	NA
GO:0019594	mannitol metabolic process	NA	NA	NA	NA	NA	NA
GO:0019605	butyrate metabolic process	NA	NA	NA	NA	NA	NA
GO:0019632	shikimate metabolic process	NA	1	NA	NA	NA	NA
GO:0019637	organophosphate metabolic process	3.03208e-10	1	0.000140552	0.222212	0.0301253	0.40848
GO:0019674	NAD metabolic process	NA	1	NA	1	NA	NA
GO:0019676	ammonia assimilation cycle	NA	1	NA	0.779485	NA	NA
GO:0019682	glyceraldehyde-3-phosphate metabolic process	0.999989	0.190713	1	0.909262	0.776091	1
GO:0019684	photosynthesis, light reaction	0.782241	0.817375	1	1	1	1
GO:0019685	photosynthesis, dark reaction	NA	0.0115032	NA	NA	NA	NA
GO:0019692	deoxyribose phosphate metabolic process	NA	1	0.00555017	NA	NA	NA
GO:0019693	ribose phosphate metabolic process	5.19904e-14	1	1.12106e-05	0.0663556	0.000159965	0.0473769
GO:0019695	choline metabolic process	NA	NA	NA	NA	NA	NA
GO:0019720	Mo-molybdopterin cofactor metabolic process	NA	NA	NA	NA	NA	NA
GO:0019722	calcium-mediated signaling	0.904242	0.068294	0.196745	0.550147	0.00174269	0.253855
GO:0019725	cellular homeostasis	0.0602587	0.000891405	1	0.336278	0.758962	0.383696
GO:0019740	nitrogen utilization	NA	1	NA	0.739143	0.177896	1
GO:0019742	pentacyclic triterpenoid metabolic process	0.953564	0.949469	0.0024573	1	0.869014	1
GO:0019745	pentacyclic triterpenoid biosynthetic process	0.953564	0.949469	0.0024573	1	0.869014	1
GO:0019747	regulation of isoprenoid metabolic process	NA	0.00814855	0.569711	NA	NA	NA
GO:0019748	secondary metabolic process	8.76877e-30	8.48564e-12	1.48937e-07	0.0445277	4.56479e-05	0.196924
GO:0019750	chloroplast localization	0.953564	1	1	1	1	1
GO:0019751	polyol metabolic process	0.00678684	1	1	1	1	0.992854
GO:0019752	carboxylic acid metabolic process	2.76597e-39	2.50993e-11	4.04275e-09	4.46193e-07	0.000314725	0.0347365
GO:0019755	one-carbon compound transport	0.999989	0.0346702	0.244213	NA	NA	NA
GO:0019757	glycosinolate metabolic process	0.000363484	0.000253638	0.532144	0.663445	1	1
GO:0019758	glycosinolate biosynthetic process	0.000149173	0.00192228	0.571431	0.643437	1	1
GO:0019759	glycosinolate catabolic process	0.378832	NA	NA	NA	NA	NA
GO:0019760	glucosinolate metabolic process	0.000363484	0.000253638	0.532144	0.663445	1	1
GO:0019761	glucosinolate biosynthetic process	0.000149173	0.00192228	0.571431	0.643437	1	1
GO:0019762	glucosinolate catabolic process	0.378832	NA	NA	NA	NA	NA
GO:0019827	stem cell population maintenance	0.923199	1	0.084421	1	1	1
GO:0019852	L-ascorbic acid metabolic process	NA	1	0.0875586	0.600994	1	1
GO:0019853	L-ascorbic acid biosynthetic process	NA	1	0.0875586	0.600994	1	1
GO:0019856	pyrimidine nucleobase biosynthetic process	NA	NA	NA	NA	NA	NA
GO:0019860	uracil metabolic process	NA	NA	NA	NA	NA	NA
GO:0019915	lipid storage	0.999989	1	0.174622	1	0.946182	1
GO:0019919	peptidyl-arginine methylation, to asymmetrical-dimethyl arginine	NA	NA	NA	NA	NA	NA
GO:0019932	second-messenger-mediated signaling	0.782241	0.190174	0.196745	0.753542	0.0092226	0.464545
GO:0019941	modification-dependent protein catabolic process	0.265691	0.399778	0.10591	0.264117	0.00214584	0.723935
GO:0019953	sexual reproduction	0.000573392	1	0.00435223	1	0.264834	1
GO:0019985	translesion synthesis	NA	NA	0.606887	NA	NA	NA
GO:0021700	developmental maturation	0.999989	1	0.000481534	0.900289	0.254244	1
GO:0022402	cell cycle process	0.00576986	1	0.563743	1	0.878079	1
GO:0022403	cell cycle phase	NA	NA	0.989081	NA	NA	NA
GO:0022406	membrane docking	0.0510603	0.711208	1	0.308231	0.240088	0.38455
GO:0022411	cellular component disassembly	0.645624	1	0.018747	0.0189827	0.142714	0.470962
GO:0022412	cellular process involved in reproduction in multicellular organism	9.64999e-06	1	0.0308067	1	0.204259	1
GO:0022414	reproductive process	0.42569	1	0.100089	1	0.37402	1
GO:0022603	regulation of anatomical structure morphogenesis	0.969538	1	0.265722	1	0.730406	1
GO:0022604	regulation of cell morphogenesis	0.999989	1	0.794133	1	0.453705	1
GO:0022607	cellular component assembly	0.517489	1	0.0492861	1	0.737181	1
GO:0022610	biological adhesion	0.999989	0.185256	0.338372	1	1	1
GO:0022611	dormancy process	0.999989	1	0.955722	1	0.398454	1
GO:0022613	ribonucleoprotein complex biogenesis	0.00074059	1	0.936981	1	0.381925	1
GO:0022616	DNA strand elongation	NA	1	NA	NA	NA	NA
GO:0022618	ribonucleoprotein complex assembly	NA	1	NA	NA	0.176109	NA
GO:0022619	generative cell differentiation	NA	NA	NA	NA	NA	NA
GO:0022622	root system development	0.999989	0.00159391	3.04137e-06	0.647062	0.276468	1
GO:0022898	regulation of transmembrane transporter activity	0.671564	0.688087	0.333703	0.25122	0.56423	1
GO:0022900	electron transport chain	0.999989	1	0.754963	0.877166	0.458914	1
GO:0022904	respiratory electron transport chain	0.999989	1	0.263171	0.546258	0.018911	0.391415
GO:0023014	signal transduction by protein phosphorylation	9.0495e-59	3.10365e-10	0.292541	0.00608874	0.100703	0.000540255
GO:0023051	regulation of signaling	0.753135	2.60898e-07	0.526369	0.170912	0.00327436	1
GO:0023052	signaling	6.31127e-45	8.54805e-31	0.500281	3.4613e-07	0.000993126	0.0016068
GO:0023056	positive regulation of signaling	0.151268	0.0950598	0.152461	0.0889416	0.146134	1
GO:0023057	negative regulation of signaling	0.999989	8.31371e-07	0.675898	0.609292	0.128364	1
GO:0030001	metal ion transport	0.00170937	2.3241e-10	0.553434	0.0119653	0.00159308	0.27826
GO:0030002	cellular anion homeostasis	0.090618	1	NA	NA	NA	NA
GO:0030003	cellular cation homeostasis	0.0241843	3.29647e-05	1	0.871786	0.886252	0.583864
GO:0030004	cellular monovalent inorganic cation homeostasis	NA	0.776447	1	NA	NA	1
GO:0030007	cellular potassium ion homeostasis	NA	1	1	NA	NA	NA
GO:0030010	establishment of cell polarity	NA	NA	NA	NA	NA	NA
GO:0030026	cellular manganese ion homeostasis	NA	0.599635	NA	NA	NA	1
GO:0030029	actin filament-based process	0.999989	0.0287185	0.013241	1	1	1
GO:0030036	actin cytoskeleton organization	0.999989	0.235346	0.0636463	1	1	1
GO:0030041	actin filament polymerization	0.983646	0.443862	0.322511	1	1	0.788692
GO:0030042	actin filament depolymerization	0.999989	1	NA	NA	0.429964	NA
GO:0030048	actin filament-based movement	0.999989	0.28304	0.434229	1	1	1
GO:0030071	regulation of mitotic metaphase/anaphase transition	NA	1	1	NA	NA	NA
GO:0030091	protein repair	NA	NA	1	NA	NA	NA
GO:0030104	water homeostasis	NA	NA	1	NA	NA	NA
GO:0030148	sphingolipid biosynthetic process	0.999989	0.687899	0.00434426	0.377296	0.633127	1
GO:0030149	sphingolipid catabolic process	NA	NA	NA	NA	NA	NA
GO:0030154	cell differentiation	0.999989	1	0.000133351	1	0.669609	1
GO:0030155	regulation of cell adhesion	NA	NA	NA	NA	NA	NA
GO:0030162	regulation of proteolysis	NA	0.473089	1	NA	NA	NA
GO:0030163	protein catabolic process	0.171673	1	0.00508711	0.0193574	5.55736e-05	0.0678621
GO:0030198	extracellular matrix organization	0.999989	1	0.196745	1	0.187658	1
GO:0030243	cellulose metabolic process	0.999989	1	0.127894	5.4064e-05	0.441244	1
GO:0030244	cellulose biosynthetic process	0.419682	1	0.623721	0.751321	0.795632	1
GO:0030258	lipid modification	0.000403495	3.92438e-06	7.8834e-06	0.498327	0.223157	0.866815
GO:0030261	chromosome condensation	NA	NA	NA	NA	NA	NA
GO:0030307	positive regulation of cell growth	NA	0.132166	NA	NA	NA	NA
GO:0030308	negative regulation of cell growth	NA	NA	NA	NA	NA	NA
GO:0030320	cellular monovalent inorganic anion homeostasis	0.090618	1	NA	NA	NA	NA
GO:0030327	prenylated protein catabolic process	NA	NA	NA	NA	NA	NA
GO:0030388	fructose 1,6-bisphosphate metabolic process	NA	NA	NA	NA	NA	NA
GO:0030397	membrane disassembly	NA	0.949469	0.0166107	NA	NA	NA
GO:0030417	nicotianamine metabolic process	0.0899458	NA	NA	NA	NA	NA
GO:0030418	nicotianamine biosynthetic process	0.0899458	NA	NA	NA	NA	NA
[truncated: 2,426 more rows]

## Sheet: E vs C_gene sets_down
GO_ID	descriptions	At	Na-S	Sd	Um-1h	Um-6h	Um-24h
GO:0000002	mitochondrial genome maintenance	NA	0.161292	NA	NA	NA	NA
GO:0000003	reproduction	0.0280237	1.76052e-07	1	0.0445624	0.0264814	0.000360479
GO:0000012	single strand break repair	NA	NA	NA	NA	NA	NA
GO:0000018	regulation of DNA recombination	NA	0.79132	1	NA	NA	NA
GO:0000023	maltose metabolic process	0.000144964	1	0.278415	0.122712	0.213952	0.000615959
GO:0000024	maltose biosynthetic process	NA	1	NA	NA	NA	NA
GO:0000025	maltose catabolic process	NA	1	NA	NA	NA	NA
GO:0000028	ribosomal small subunit assembly	NA	0.00186636	NA	NA	NA	NA
GO:0000038	very long-chain fatty acid metabolic process	0.000272256	1	1	0.98633	1	0.407831
GO:0000041	transition metal ion transport	1	1	1	0.945724	1	1
GO:0000045	autophagosome assembly	NA	NA	NA	NA	NA	NA
GO:0000060	protein import into nucleus, translocation	NA	1	1	NA	NA	NA
GO:0000070	mitotic sister chromatid segregation	NA	0.176049	1	1	1	NA
GO:0000075	cell cycle checkpoint	1	0.100295	1	0.988443	0.60169	0.877155
GO:0000076	DNA replication checkpoint	NA	NA	NA	NA	NA	NA
GO:0000077	DNA damage checkpoint	NA	NA	NA	NA	NA	NA
GO:0000079	regulation of cyclin-dependent protein serine/threonine kinase activity	0.817908	0.942923	1	1	0.506293	0.477086
GO:0000082	G1/S transition of mitotic cell cycle	NA	0.0716545	NA	NA	NA	NA
GO:0000086	G2/M transition of mitotic cell cycle	0.843414	2.34278e-09	0.662583	0.257995	0.232781	0.196294
GO:0000087	mitotic M phase	NA	NA	NA	NA	NA	NA
GO:0000096	sulfur amino acid metabolic process	0.408892	0.0862487	1	1	1	0.521817
GO:0000097	sulfur amino acid biosynthetic process	0.229165	0.0326546	1	1	0.752591	0.112242
GO:0000098	sulfur amino acid catabolic process	NA	NA	NA	NA	NA	NA
GO:0000103	sulfate assimilation	1	3.02179e-06	0.332549	1	1	0.718691
GO:0000105	histidine biosynthetic process	NA	NA	NA	NA	NA	NA
GO:0000154	rRNA modification	NA	NA	NA	NA	NA	NA
GO:0000160	phosphorelay signal transduction system	1	1	1	1	1	1
GO:0000162	tryptophan biosynthetic process	1	1	0.749906	1	NA	0.934546
GO:0000165	MAPK cascade	1	1	1	1	1	1
GO:0000169	activation of MAPK activity involved in osmosensory signaling pathway	NA	NA	NA	NA	NA	NA
GO:0000184	nuclear-transcribed mRNA catabolic process, nonsense-mediated decay	NA	1	1	NA	NA	NA
GO:0000187	activation of MAPK activity	NA	NA	NA	NA	NA	NA
GO:0000209	protein polyubiquitination	NA	NA	NA	NA	NA	NA
GO:0000212	meiotic spindle organization	NA	1	1	NA	NA	NA
GO:0000226	microtubule cytoskeleton organization	0.0162294	2.90277e-08	0.0930466	0.0161464	0.0306576	0.000143781
GO:0000237	leptotene	NA	NA	NA	NA	NA	NA
GO:0000238	zygotene	NA	NA	NA	NA	NA	NA
GO:0000245	spliceosomal complex assembly	NA	NA	NA	NA	NA	NA
GO:0000255	allantoin metabolic process	NA	NA	NA	NA	NA	NA
GO:0000256	allantoin catabolic process	NA	NA	NA	NA	NA	NA
GO:0000266	mitochondrial fission	NA	NA	NA	NA	NA	NA
GO:0000271	polysaccharide biosynthetic process	2.1721e-07	1	0.856381	0.124182	0.963037	5.34511e-05
GO:0000272	polysaccharide catabolic process	0.0672466	1	1	0.897698	0.798943	0.0179142
GO:0000278	mitotic cell cycle	0.0162294	1.89373e-14	0.00204619	0.00774876	0.0134932	0.000739383
GO:0000279	M phase	NA	NA	NA	NA	NA	NA
GO:0000280	nuclear division	0.197365	7.792e-10	0.277389	0.108779	0.179948	0.00668933
GO:0000281	mitotic cytokinesis	0.0258418	5.20764e-09	0.00340315	0.0161464	0.0256139	0.000121499
GO:0000288	nuclear-transcribed mRNA catabolic process, deadenylation-dependent decay	NA	NA	NA	NA	1	1
GO:0000289	nuclear-transcribed mRNA poly(A) tail shortening	NA	NA	NA	NA	1	1
GO:0000291	nuclear-transcribed mRNA catabolic process, exonucleolytic	NA	1	NA	NA	NA	NA
GO:0000302	response to reactive oxygen species	1	0.00345812	1	1	1	1
GO:0000303	response to superoxide	1	1	1	1	1	0.872225
GO:0000304	response to singlet oxygen	1	1	NA	1	1	1
GO:0000305	response to oxygen radical	1	1	1	1	1	0.872225
GO:0000338	protein deneddylation	NA	NA	NA	NA	NA	NA
GO:0000354	cis assembly of pre-catalytic spliceosome	NA	NA	NA	NA	NA	NA
GO:0000372	Group I intron splicing	NA	NA	NA	NA	NA	NA
GO:0000373	Group II intron splicing	NA	0.0229139	NA	NA	NA	NA
GO:0000374	Group III intron splicing	NA	NA	NA	NA	NA	NA
GO:0000375	RNA splicing, via transesterification reactions	1	0.0106965	0.993006	0.945724	1	1
GO:0000376	RNA splicing, via transesterification reactions with guanosine as nucleophile	NA	NA	NA	NA	NA	NA
GO:0000377	RNA splicing, via transesterification reactions with bulged adenosine as nucleophile	1	0.0106965	0.993006	0.945724	1	1
GO:0000380	alternative mRNA splicing, via spliceosome	NA	1	NA	NA	NA	NA
GO:0000381	regulation of alternative mRNA splicing, via spliceosome	NA	NA	NA	NA	NA	NA
GO:0000394	RNA splicing, via endonucleolytic cleavage and ligation	0.526485	0.577533	1	0.910741	0.290574	0.155025
GO:0000398	mRNA splicing, via spliceosome	1	0.0854829	1	1	1	1
GO:0000412	histone peptidyl-prolyl isomerization	NA	0.000355711	NA	NA	NA	NA
GO:0000413	protein peptidyl-prolyl isomerization	1	0.10451	1	1	1	0.158681
GO:0000447	endonucleolytic cleavage in ITS1 to separate SSU-rRNA from 5.8S rRNA and LSU-rRNA from tricistronic rRNA transcript (SSU-rRNA, 5.8S rRNA, LSU-rRNA)	NA	NA	NA	NA	NA	NA
GO:0000460	maturation of 5.8S rRNA	NA	NA	NA	NA	NA	NA
GO:0000461	endonucleolytic cleavage to generate mature 3'-end of SSU-rRNA from (SSU-rRNA, 5.8S rRNA, LSU-rRNA)	NA	NA	NA	NA	NA	NA
GO:0000462	maturation of SSU-rRNA from tricistronic rRNA transcript (SSU-rRNA, 5.8S rRNA, LSU-rRNA)	NA	NA	NA	NA	1	NA
GO:0000466	maturation of 5.8S rRNA from tricistronic rRNA transcript (SSU-rRNA, 5.8S rRNA, LSU-rRNA)	NA	NA	NA	NA	NA	NA
GO:0000469	cleavage involved in rRNA processing	1	4.0482e-14	1	1	1	1
GO:0000470	maturation of LSU-rRNA	NA	NA	NA	NA	NA	NA
GO:0000478	endonucleolytic cleavage involved in rRNA processing	1	4.0482e-14	1	1	1	1
GO:0000479	endonucleolytic cleavage of tricistronic rRNA transcript (SSU-rRNA, 5.8S rRNA, LSU-rRNA)	NA	NA	NA	NA	NA	NA
GO:0000488	maturation of LSU-rRNA from tetracistronic rRNA transcript (SSU-rRNA, LSU-rRNA, 4.5S-rRNA, 5S-rRNA)	NA	NA	NA	NA	NA	NA
GO:0000489	maturation of SSU-rRNA from tetracistronic rRNA transcript (SSU-rRNA, LSU-rRNA, 4.5S-rRNA, 5S-rRNA)	NA	NA	NA	NA	NA	NA
GO:0000491	small nucleolar ribonucleoprotein complex assembly	NA	NA	NA	NA	NA	NA
GO:0000578	embryonic axis specification	0.676314	1	NA	NA	NA	NA
GO:0000706	meiotic DNA double-strand break processing	NA	NA	NA	NA	NA	NA
GO:0000710	meiotic mismatch repair	NA	0.920433	1	NA	NA	NA
GO:0000712	resolution of meiotic recombination intermediates	NA	0.463481	NA	1	0.6176	0.242712
GO:0000719	photoreactive repair	NA	NA	NA	NA	NA	NA
GO:0000723	telomere maintenance	1	3.64586e-05	1	0.514783	0.75462	0.0685145
GO:0000724	double-strand break repair via homologous recombination	0.559618	8.10725e-07	1	0.131069	0.758531	0.459797
GO:0000725	recombinational repair	0.559618	8.10725e-07	1	0.131069	0.758531	0.459797
GO:0000726	non-recombinational repair	NA	NA	NA	NA	NA	NA
GO:0000729	DNA double-strand break processing	NA	NA	NA	NA	NA	NA
GO:0000731	DNA synthesis involved in DNA repair	NA	NA	1	NA	NA	NA
GO:0000738	DNA catabolic process, exonucleolytic	NA	NA	NA	NA	NA	NA
GO:0000740	nuclear membrane fusion	NA	NA	NA	NA	NA	NA
GO:0000741	karyogamy	1	5.4293e-14	1	1	1	0.464044
GO:0000769	syncytium formation by mitosis without cytokinesis	NA	NA	NA	NA	NA	NA
GO:0000819	sister chromatid segregation	0.439072	6.98406e-07	0.324532	0.137653	0.334305	0.132637
GO:0000820	regulation of glutamine family amino acid metabolic process	NA	NA	NA	NA	NA	NA
GO:0000821	regulation of arginine metabolic process	NA	NA	NA	NA	NA	NA
GO:0000902	cell morphogenesis	7.28608e-06	0.622367	1	0.686921	1	0.593139
GO:0000904	cell morphogenesis involved in differentiation	0.133027	0.389456	1	0.255476	0.768789	0.632769
GO:0000910	cytokinesis	0.0441172	1.77866e-09	0.0023023	0.0161464	0.022514	0.000103352
GO:0000911	cytokinesis by cell plate formation	0.0318789	1.29602e-08	0.00204619	0.0067843	0.0347102	0.000169265
GO:0000912	assembly of actomyosin apparatus involved in cytokinesis	0.653623	0.126885	NA	NA	NA	NA
GO:0000913	preprophase band assembly	NA	NA	NA	NA	NA	NA
GO:0000914	phragmoplast assembly	0.653623	0.126885	NA	NA	NA	NA
GO:0000919	cell plate assembly	NA	0.131336	NA	NA	NA	NA
GO:0000956	nuclear-transcribed mRNA catabolic process	1	1	1	1	0.275503	1
GO:0000957	mitochondrial RNA catabolic process	NA	NA	1	NA	NA	NA
GO:0000959	mitochondrial RNA metabolic process	1	0.000141908	1	1	0.433978	0.586136
GO:0000963	mitochondrial RNA processing	NA	NA	1	NA	NA	NA
GO:0000966	RNA 5'-end processing	NA	NA	NA	NA	NA	NA
GO:0001101	response to acid chemical	1	1	1	1	1	0.850859
GO:0001505	regulation of neurotransmitter levels	0.827468	0.829962	1	1	1	1
GO:0001510	RNA methylation	0.928348	9.07615e-72	1	1	1	1
GO:0001558	regulation of cell growth	0.66118	1	1	0.423669	1	0.531529
GO:0001560	regulation of cell growth by extracellular stimulus	NA	NA	NA	NA	NA	NA
GO:0001561	fatty acid alpha-oxidation	NA	NA	NA	NA	NA	NA
GO:0001578	microtubule bundle formation	NA	NA	NA	NA	NA	NA
GO:0001666	response to hypoxia	1	1	0.0451403	1	1	1
GO:0001676	long-chain fatty acid metabolic process	1	1	1	1	1	1
GO:0001678	cellular glucose homeostasis	NA	1	NA	NA	NA	NA
GO:0001682	tRNA 5'-leader removal	NA	NA	NA	NA	NA	NA
GO:0001708	cell fate specification	1	0.0265294	0.770973	0.514783	1	0.521294
GO:0001709	cell fate determination	NA	NA	NA	NA	NA	NA
GO:0001736	establishment of planar polarity	NA	NA	NA	NA	NA	NA
GO:0001738	morphogenesis of a polarized epithelium	NA	NA	NA	NA	NA	NA
GO:0001763	morphogenesis of a branching structure	1	1	1	0.624817	NA	1
GO:0001778	plasma membrane repair	NA	NA	NA	NA	NA	NA
GO:0001789	G-protein coupled receptor signaling pathway, coupled to S1P second messenger	NA	NA	NA	NA	NA	NA
GO:0001881	receptor recycling	NA	NA	NA	NA	NA	NA
GO:0001887	selenium compound metabolic process	NA	NA	NA	NA	1	1
GO:0001932	regulation of protein phosphorylation	0.62511	0.960807	1	1	0.334158	0.605548
GO:0001933	negative regulation of protein phosphorylation	0.62511	1	1	1	0.481302	0.419714
GO:0001934	positive regulation of protein phosphorylation	NA	NA	NA	NA	NA	NA
GO:0001944	vasculature development	NA	NA	NA	NA	NA	NA
GO:0002009	morphogenesis of an epithelium	NA	NA	NA	NA	NA	NA
GO:0002097	tRNA wobble base modification	NA	NA	NA	NA	NA	NA
GO:0002098	tRNA wobble uridine modification	NA	NA	NA	NA	NA	NA
GO:0002100	tRNA wobble adenosine to inosine editing	NA	NA	NA	NA	NA	NA
GO:0002103	endonucleolytic cleavage of tetracistronic rRNA transcript (SSU-rRNA, LSU-rRNA, 4.5S-rRNA, 5S-rRNA)	NA	NA	NA	NA	NA	NA
GO:0002119	nematode larval development	NA	NA	NA	NA	NA	NA
GO:0002164	larval development	NA	NA	NA	NA	NA	NA
GO:0002181	cytoplasmic translation	NA	NA	NA	NA	NA	NA
GO:0002182	cytoplasmic translational elongation	NA	NA	NA	NA	NA	NA
GO:0002213	defense response to insect	1	0.5417	1	1	1	1
GO:0002215	defense response to nematode	NA	NA	1	NA	NA	NA
GO:0002218	activation of innate immune response	1	1	1	1	1	1
GO:0002220	innate immune response activating cell surface receptor signaling pathway	NA	NA	1	NA	NA	NA
GO:0002221	pattern recognition receptor signaling pathway	NA	NA	1	NA	NA	NA
GO:0002229	defense response to oomycetes	1	NA	NA	NA	NA	NA
GO:0002237	response to molecule of bacterial origin	1	1	1	1	0.956043	1
GO:0002238	response to molecule of fungal origin	1	1	1	0.659391	0.8957	0.549913
GO:0002239	response to oomycetes	1	NA	NA	0.802442	1	NA
GO:0002240	response to molecule of oomycetes origin	NA	NA	NA	NA	NA	NA
GO:0002252	immune effector process	1	1	1	1	1	1
GO:0002253	activation of immune response	1	1	1	1	1	1
GO:0002376	immune system process	1	1	1	1	1	1
GO:0002429	immune response-activating cell surface receptor signaling pathway	NA	NA	1	NA	NA	NA
GO:0002532	production of molecular mediator involved in inflammatory response	NA	NA	NA	NA	NA	NA
GO:0002538	arachidonic acid metabolite production involved in inflammatory response	NA	NA	NA	NA	NA	NA
GO:0002540	leukotriene production involved in inflammatory response	NA	NA	NA	NA	NA	NA
GO:0002679	respiratory burst involved in defense response	1	1	1	1	1	1
GO:0002682	regulation of immune system process	1	1	1	1	1	1
GO:0002683	negative regulation of immune system process	NA	1	1	NA	NA	NA
GO:0002684	positive regulation of immune system process	1	1	1	1	1	1
GO:0002697	regulation of immune effector process	1	1	1	NA	NA	NA
GO:0002698	negative regulation of immune effector process	NA	NA	NA	NA	NA	NA
GO:0002752	cell surface pattern recognition receptor signaling pathway	NA	NA	1	NA	NA	NA
GO:0002757	immune response-activating signal transduction	NA	NA	1	NA	NA	NA
GO:0002758	innate immune response-activating signal transduction	NA	NA	1	NA	NA	NA
GO:0002764	immune response-regulating signaling pathway	NA	NA	1	NA	NA	NA
GO:0002768	immune response-regulating cell surface receptor signaling pathway	NA	NA	1	NA	NA	NA
GO:0002790	peptide secretion	NA	1	NA	NA	NA	1
GO:0002791	regulation of peptide secretion	NA	NA	NA	NA	NA	NA
GO:0002831	regulation of response to biotic stimulus	1	1	1	1	1	1
GO:0002832	negative regulation of response to biotic stimulus	NA	1	0.654167	NA	NA	NA
GO:0002833	positive regulation of response to biotic stimulus	NA	NA	NA	NA	NA	NA
GO:0003002	regionalization	0.00110557	7.20278e-06	1	0.33843	1	0.916228
GO:0003006	developmental process involved in reproduction	0.0561362	4.72624e-07	1	0.0381838	0.0467483	0.00267904
GO:0003032	detection of oxygen	NA	NA	NA	NA	NA	NA
GO:0003156	regulation of animal organ formation	NA	NA	NA	NA	NA	NA
GO:0003333	amino acid transmembrane transport	0.743733	1	NA	NA	NA	NA
GO:0005513	detection of calcium ion	NA	1	1	NA	NA	NA
GO:0005975	carbohydrate metabolic process	8.22208e-07	1	1	1	1	0.0391459
GO:0005976	polysaccharide metabolic process	8.51555e-11	1	1	0.413191	0.87225	0.000117653
GO:0005982	starch metabolic process	0.001562	1	0.187724	0.100381	0.368946	1.59457e-05
GO:0005983	starch catabolic process	0.000648148	1	1	0.737753	1	0.0407821
GO:0005984	disaccharide metabolic process	0.00201267	1	0.302556	0.0417667	0.25012	0.00220548
GO:0005985	sucrose metabolic process	1	1	0.091391	0.139964	1	0.464507
GO:0005986	sucrose biosynthetic process	1	1	0.561772	0.514783	1	0.962125
GO:0005987	sucrose catabolic process	NA	1	NA	NA	NA	NA
GO:0005991	trehalose metabolic process	0.541045	1	1	0.167935	0.751483	0.973355
GO:0005992	trehalose biosynthetic process	0.541045	1	1	0.452187	1	1
GO:0005993	trehalose catabolic process	NA	NA	NA	NA	NA	NA
GO:0005996	monosaccharide metabolic process	1	0.58909	1	1	1	1
GO:0005997	xylulose metabolic process	NA	NA	NA	NA	NA	NA
GO:0006000	fructose metabolic process	NA	1	0.867446	NA	NA	NA
GO:0006002	fructose 6-phosphate metabolic process	NA	1	NA	NA	NA	NA
GO:0006003	fructose 2,6-bisphosphate metabolic process	NA	1	NA	NA	NA	NA
GO:0006004	fucose metabolic process	NA	NA	NA	NA	NA	NA
GO:0006005	L-fucose biosynthetic process	NA	NA	NA	NA	NA	NA
GO:0006006	glucose metabolic process	1	0.0803139	1	1	1	1
GO:0006007	glucose catabolic process	1	1	1	1	1	1
GO:0006011	UDP-glucose metabolic process	NA	0.963368	NA	NA	NA	NA
GO:0006012	galactose metabolic process	0.934113	1	1	1	1	1
GO:0006013	mannose metabolic process	NA	NA	NA	NA	NA	NA
GO:0006020	inositol metabolic process	NA	1	NA	NA	NA	NA
GO:0006021	inositol biosynthetic process	NA	NA	NA	NA	NA	NA
GO:0006022	aminoglycan metabolic process	NA	1	1	NA	NA	NA
GO:0006026	aminoglycan catabolic process	NA	NA	NA	NA	NA	NA
GO:0006029	proteoglycan metabolic process	NA	NA	1	NA	NA	NA
GO:0006030	chitin metabolic process	NA	NA	NA	NA	NA	NA
GO:0006032	chitin catabolic process	NA	NA	NA	NA	NA	NA
GO:0006040	amino sugar metabolic process	1	1	1	NA	NA	NA
GO:0006041	glucosamine metabolic process	NA	1	NA	NA	NA	NA
GO:0006042	glucosamine biosynthetic process	NA	1	NA	NA	NA	NA
GO:0006044	N-acetylglucosamine metabolic process	NA	NA	NA	NA	NA	NA
GO:0006047	UDP-N-acetylglucosamine metabolic process	NA	1	NA	NA	NA	NA
GO:0006048	UDP-N-acetylglucosamine biosynthetic process	NA	1	NA	NA	NA	NA
GO:0006059	hexitol metabolic process	NA	NA	NA	NA	NA	NA
GO:0006063	uronic acid metabolic process	NA	NA	NA	NA	NA	NA
GO:0006065	UDP-glucuronate biosynthetic process	NA	NA	1	NA	NA	NA
GO:0006066	alcohol metabolic process	1	1	1	0.625351	1	1
GO:0006071	glycerol metabolic process	1	0.0265294	NA	1	NA	1
GO:0006072	glycerol-3-phosphate metabolic process	NA	NA	NA	NA	NA	NA
GO:0006073	cellular glucan metabolic process	1.65543e-08	1	0.877062	1	0.481302	0.000739383
GO:0006074	(1->3)-beta-D-glucan metabolic process	1	0.745472	1	1	1	1
GO:0006075	(1->3)-beta-D-glucan biosynthetic process	1	0.745472	1	1	1	1
GO:0006081	cellular aldehyde metabolic process	0.0412584	0.808565	0.389764	0.275959	0.00169174	0.0436542
GO:0006082	organic acid metabolic process	1	1	1	1	1	1
GO:0006083	acetate metabolic process	NA	NA	NA	NA	NA	NA
GO:0006084	acetyl-CoA metabolic process	0.0472513	0.989655	1	0.473612	0.930412	0.270932
GO:0006085	acetyl-CoA biosynthetic process	NA	1	1	NA	NA	1
GO:0006086	acetyl-CoA biosynthetic process from pyruvate	NA	1	1	NA	NA	NA
GO:0006089	lactate metabolic process	1	0.0280111	1	1	1	0.665365
GO:0006090	pyruvate metabolic process	0.293173	1	1	1	0.0691597	1
GO:0006091	generation of precursor metabolites and energy	0.922377	1	1	1	0.00119695	0.228128
GO:0006094	gluconeogenesis	1	2.43516e-06	1	1	1	1
GO:0006096	glycolytic process	1	0.979396	1	1	1	1
GO:0006097	glyoxylate cycle	NA	NA	NA	NA	NA	NA
GO:0006098	pentose-phosphate shunt	0.0754667	1	0.0191233	0.377982	0.517969	0.0300332
GO:0006099	tricarboxylic acid cycle	1	0.509538	NA	1	1	1
GO:0006101	citrate metabolic process	1	0.509538	NA	1	1	1
GO:0006102	isocitrate metabolic process	NA	NA	NA	1	1	NA
GO:0006104	succinyl-CoA metabolic process	NA	NA	NA	NA	NA	NA
GO:0006105	succinate metabolic process	NA	NA	NA	NA	NA	NA
GO:0006106	fumarate metabolic process	NA	NA	NA	NA	NA	NA
GO:0006108	malate metabolic process	NA	NA	NA	NA	NA	0.850859
GO:0006109	regulation of carbohydrate metabolic process	1	0.898259	1	1	0.87225	1
GO:0006110	regulation of glycolytic process	NA	NA	NA	NA	NA	NA
GO:0006116	NADH oxidation	NA	NA	NA	NA	NA	NA
GO:0006119	oxidative phosphorylation	0.925464	NA	NA	1	1	1
GO:0006120	mitochondrial electron transport, NADH to ubiquinone	NA	NA	NA	NA	NA	NA
GO:0006121	mitochondrial electron transport, succinate to ubiquinone	NA	NA	NA	NA	NA	NA
GO:0006122	mitochondrial electron transport, ubiquinol to cytochrome c	NA	NA	NA	NA	NA	NA
GO:0006127	glycerophosphate shuttle	NA	NA	NA	NA	NA	NA
GO:0006139	nucleobase-containing compound metabolic process	0.058599	NA	1	0.931195	0.00499556	0.0409585
GO:0006140	regulation of nucleotide metabolic process	NA	NA	NA	NA	NA	NA
GO:0006144	purine nucleobase metabolic process	NA	0.0957166	1	NA	NA	NA
GO:0006145	purine nucleobase catabolic process	NA	NA	NA	NA	NA	NA
GO:0006148	inosine catabolic process	NA	NA	NA	NA	NA	NA
GO:0006152	purine nucleoside catabolic process	NA	NA	NA	NA	NA	NA
GO:0006154	adenosine catabolic process	NA	NA	NA	NA	NA	NA
GO:0006163	purine nucleotide metabolic process	1	0.000159634	1	1	1	1
GO:0006164	purine nucleotide biosynthetic process	1	2.19126e-05	1	1	1	1
GO:0006165	nucleoside diphosphate phosphorylation	1	0.979396	1	1	1	1
GO:0006166	purine ribonucleoside salvage	NA	NA	NA	NA	NA	NA
GO:0006167	AMP biosynthetic process	NA	NA	NA	NA	NA	NA
GO:0006168	adenine salvage	NA	0.0848535	NA	NA	NA	NA
GO:0006169	adenosine salvage	NA	NA	NA	NA	NA	NA
GO:0006175	dATP biosynthetic process	NA	NA	NA	NA	NA	NA
GO:0006176	dATP biosynthetic process from ADP	NA	NA	NA	NA	NA	NA
GO:0006177	GMP biosynthetic process	NA	NA	NA	NA	NA	NA
GO:0006178	guanine salvage	NA	NA	NA	NA	NA	NA
GO:0006182	cGMP biosynthetic process	NA	NA	NA	NA	NA	NA
GO:0006188	IMP biosynthetic process	NA	NA	NA	NA	NA	NA
GO:0006189	'de novo' IMP biosynthetic process	NA	NA	NA	NA	NA	NA
GO:0006206	pyrimidine nucleobase metabolic process	NA	NA	NA	NA	NA	NA
GO:0006207	'de novo' pyrimidine nucleobase biosynthetic process	NA	NA	NA	NA	NA	NA
GO:0006208	pyrimidine nucleobase catabolic process	NA	NA	NA	NA	NA	NA
GO:0006212	uracil catabolic process	NA	NA	NA	NA	NA	NA
GO:0006213	pyrimidine nucleoside metabolic process	NA	NA	NA	NA	NA	NA
GO:0006216	cytidine catabolic process	NA	NA	NA	NA	NA	NA
GO:0006218	uridine catabolic process	NA	NA	NA	NA	NA	NA
GO:0006220	pyrimidine nucleotide metabolic process	0.680237	1.92899e-68	1	1	0.718977	1
GO:0006221	pyrimidine nucleotide biosynthetic process	0.680237	1.92899e-68	1	1	0.718977	1
GO:0006222	UMP biosynthetic process	NA	NA	NA	NA	NA	NA
GO:0006259	DNA metabolic process	0.000517636	5.0951e-27	0.0255062	0.000115934	0.000122416	0.000310709
GO:0006260	DNA replication	0.00974887	1.1154e-27	0.359907	0.0067843	0.000413171	0.0152072
GO:0006261	DNA-dependent DNA replication	0.032024	7.08538e-24	0.714301	0.00774876	0.00121734	0.0797926
GO:0006264	mitochondrial DNA replication	NA	0.207516	NA	NA	NA	NA
GO:0006265	DNA topological change	NA	0.0330169	NA	0.895075	0.288822	NA
GO:0006266	DNA ligation	NA	NA	NA	NA	NA	NA
GO:0006268	DNA unwinding involved in DNA replication	NA	5.49411e-08	1	0.613612	0.268367	0.419714
GO:0006269	DNA replication, synthesis of RNA primer	NA	NA	NA	NA	NA	NA
GO:0006270	DNA replication initiation	0.78065	8.39657e-14	0.474711	0.248438	0.0258891	0.0697002
GO:0006271	DNA strand elongation involved in DNA replication	NA	0.291097	NA	NA	NA	NA
GO:0006273	lagging strand elongation	NA	NA	NA	NA	NA	NA
GO:0006275	regulation of DNA replication	0.272634	2.0592e-16	0.278415	0.137653	0.0645935	0.10911
GO:0006278	RNA-dependent DNA biosynthetic process	NA	0.185203	1	NA	NA	NA
GO:0006279	premeiotic DNA replication	NA	NA	NA	NA	NA	NA
GO:0006281	DNA repair	0.280835	1.86506e-07	0.357277	0.192437	0.28401	0.171214
GO:0006282	regulation of DNA repair	NA	1	NA	NA	NA	NA
GO:0006284	base-excision repair	1	0.154817	1	NA	NA	0.872225
GO:0006287	base-excision repair, gap-filling	NA	NA	NA	NA	NA	NA
GO:0006289	nucleotide-excision repair	NA	0.322996	1	NA	NA	NA
GO:0006290	pyrimidine dimer repair	0.720356	0.372333	NA	NA	NA	NA
GO:0006294	nucleotide-excision repair, preincision complex assembly	NA	NA	NA	NA	NA	NA
GO:0006296	nucleotide-excision repair, DNA incision, 5'-to lesion	NA	NA	NA	NA	NA	NA
GO:0006297	nucleotide-excision repair, DNA gap filling	NA	NA	NA	NA	NA	NA
GO:0006298	mismatch repair	NA	0.226551	0.410169	NA	NA	NA
GO:0006301	postreplication repair	NA	0.0440471	1	0.955738	1	0.282244
GO:0006302	double-strand break repair	0.319736	1.90946e-09	1	0.409246	0.402237	0.459797
GO:0006303	double-strand break repair via nonhomologous end joining	NA	NA	NA	NA	NA	NA
GO:0006304	DNA modification	0.25684	2.57167e-13	0.0451403	0.0316983	0.00262204	0.0300332
GO:0006305	DNA alkylation	0.25684	2.57167e-13	0.0451403	0.0316983	0.00262204	0.0300332
GO:0006306	DNA methylation	0.25684	2.57167e-13	0.0451403	0.0316983	0.00262204	0.0300332
GO:0006308	DNA catabolic process	1	NA	NA	NA	NA	NA
GO:0006310	DNA recombination	0.32883	1.0874e-13	0.581558	0.0172527	0.26533	0.0111682
GO:0006311	meiotic gene conversion	NA	NA	NA	NA	NA	NA
GO:0006312	mitotic recombination	1	4.48972e-07	0.654167	0.423669	0.779527	0.665365
GO:0006323	DNA packaging	1	0.00027219	1	0.738688	1	0.464044
GO:0006325	chromatin organization	0.0318789	1.11328e-25	0.0258645	0.00431741	0.000703732	0.00846944
GO:0006333	chromatin assembly or disassembly	0.207033	0.265926	1	0.477634	1	0.241566
GO:0006334	nucleosome assembly	NA	1.60962e-05	1	1	1	0.927586
GO:0006338	chromatin remodeling	1	0.00779611	1	1	1	0.389264
GO:0006342	chromatin silencing	0.0378126	3.28849e-10	0.38389	0.0250517	0.0193705	0.0492901
GO:0006344	maintenance of chromatin silencing	NA	0.00356407	1	NA	NA	NA
GO:0006346	methylation-dependent chromatin silencing	0.0247448	0.000255867	0.911423	0.275959	0.35887	0.153286
GO:0006349	regulation of gene expression by genetic imprinting	0.428874	0.785872	1	NA	NA	NA
GO:0006351	transcription, DNA-templated	0.399027	1	1	1	0.472353	0.20649
GO:0006352	DNA-templated transcription, initiation	NA	1	0.976135	NA	0.461816	NA
GO:0006353	DNA-templated transcription, termination	NA	0.0273196	NA	NA	NA	NA
GO:0006354	DNA-templated transcription, elongation	1	2.24054e-11	1	0.399385	0.000189243	0.000769049
GO:0006355	regulation of transcription, DNA-templated	0.538038	1	0.999626	1	0.630029	0.521294
GO:0006357	regulation of transcription by RNA polymerase II	NA	1	1	NA	NA	NA
GO:0006360	transcription by RNA polymerase I	NA	NA	NA	NA	NA	NA
GO:0006364	rRNA processing	1	6.4777e-20	0.793053	0.053648	0.00108062	0.00133271
GO:0006366	transcription by RNA polymerase II	1	1	1	0.449189	0.855557	0.407831
GO:0006367	transcription initiation from RNA polymerase II promoter	NA	NA	NA	NA	NA	NA
GO:0006368	transcription elongation from RNA polymerase II promoter	NA	NA	NA	NA	NA	NA
GO:0006370	7-methylguanosine mRNA capping	NA	NA	NA	NA	NA	NA
GO:0006376	mRNA splice site selection	NA	NA	NA	NA	NA	NA
GO:0006378	mRNA polyadenylation	NA	0.0899338	NA	NA	NA	NA
GO:0006379	mRNA cleavage	NA	0.0807406	NA	NA	NA	NA
GO:0006382	adenosine to inosine editing	NA	NA	NA	NA	NA	NA
GO:0006388	tRNA splicing, via endonucleolytic cleavage and ligation	NA	0.308419	NA	NA	NA	NA
GO:0006396	RNA processing	0.271076	6.64118e-22	0.749416	0.0981051	3.1409e-07	0.000838169
GO:0006397	mRNA processing	1	0.00222293	0.886605	0.984385	1	1
GO:0006399	tRNA metabolic process	1	4.12525e-06	0.736849	0.16127	4.66069e-06	0.0376273
GO:0006400	tRNA modification	NA	4.79949e-05	1	NA	NA	NA
GO:0006401	RNA catabolic process	1	1	1	1	0.270554	1
GO:0006402	mRNA catabolic process	1	1	1	1	0.405414	1
GO:0006403	RNA localization	1	1.32941e-13	1	0.646988	0.6176	1
GO:0006405	RNA export from nucleus	1	1.32941e-13	1	0.646988	0.6176	1
GO:0006406	mRNA export from nucleus	1	1.14861e-13	1	0.469724	0.199489	1
GO:0006407	rRNA export from nucleus	NA	NA	NA	NA	NA	NA
GO:0006409	tRNA export from nucleus	NA	NA	NA	NA	NA	NA
GO:0006412	translation	1	4.62574e-11	1	1	0.0783663	1
GO:0006413	translational initiation	0.649359	0.115418	1	0.988443	1	1
GO:0006414	translational elongation	1	0.00493847	1	1	1	1
GO:0006415	translational termination	NA	1	NA	NA	1	NA
GO:0006417	regulation of translation	1	0.0060175	1	0.551137	0.193401	0.989056
GO:0006418	tRNA aminoacylation for protein translation	1	0.808565	NA	0.257995	0.00432287	0.106379
GO:0006419	alanyl-tRNA aminoacylation	NA	NA	NA	NA	NA	NA
GO:0006420	arginyl-tRNA aminoacylation	NA	NA	NA	NA	NA	NA
GO:0006421	asparaginyl-tRNA aminoacylation	NA	NA	NA	NA	NA	NA
GO:0006422	aspartyl-tRNA aminoacylation	NA	NA	NA	NA	NA	NA
GO:0006423	cysteinyl-tRNA aminoacylation	NA	NA	NA	NA	NA	NA
GO:0006424	glutamyl-tRNA aminoacylation	NA	NA	NA	NA	NA	NA
GO:0006426	glycyl-tRNA aminoacylation	NA	1	NA	NA	NA	NA
GO:0006427	histidyl-tRNA aminoacylation	NA	NA	NA	NA	NA	NA
GO:0006430	lysyl-tRNA aminoacylation	NA	NA	NA	NA	NA	NA
GO:0006431	methionyl-tRNA aminoacylation	NA	NA	NA	NA	NA	NA
GO:0006432	phenylalanyl-tRNA aminoacylation	NA	NA	NA	NA	NA	NA
GO:0006434	seryl-tRNA aminoacylation	NA	NA	NA	NA	NA	NA
GO:0006435	threonyl-tRNA aminoacylation	NA	NA	NA	NA	NA	NA
GO:0006436	tryptophanyl-tRNA aminoacylation	NA	NA	NA	NA	NA	NA
GO:0006446	regulation of translational initiation	NA	0.411896	NA	1	1	1
GO:0006448	regulation of translational elongation	NA	NA	NA	NA	NA	NA
GO:0006457	protein folding	1	3.22369e-12	1	1	1	1
GO:0006458	'de novo' protein folding	NA	NA	NA	NA	NA	NA
GO:0006464	cellular protein modification process	1	1	0.0476732	0.847749	0.11603	0.531529
GO:0006465	signal peptide processing	NA	NA	NA	NA	NA	NA
GO:0006468	protein phosphorylation	1	1	0.00878905	1	0.312373	0.637252
GO:0006469	negative regulation of protein kinase activity	0.62511	1	0.877062	1	0.481302	0.419714
GO:0006470	protein dephosphorylation	1	1	0.0117716	0.945724	0.496888	1
GO:0006471	protein ADP-ribosylation	NA	0.28248	NA	NA	NA	NA
GO:0006473	protein acetylation	1	0.037692	1	NA	1	1
GO:0006475	internal protein amino acid acetylation	1	0.0490756	0.906237	NA	0.855496	0.749713
GO:0006476	protein deacetylation	NA	0.0143372	NA	NA	NA	NA
GO:0006479	protein methylation	0.193202	6.28733e-28	0.113958	0.0756366	0.0215814	0.0221422
GO:0006481	C-terminal protein methylation	NA	NA	NA	NA	NA	NA
GO:0006482	protein demethylation	NA	NA	NA	NA	NA	NA
GO:0006486	protein glycosylation	0.601397	0.631488	1	0.191993	0.232781	0.968109
GO:0006487	protein N-linked glycosylation	1	1	0.435678	1	0.246304	1
GO:0006490	oligosaccharide-lipid intermediate biosynthetic process	NA	NA	NA	NA	NA	NA
GO:0006491	N-glycan processing	NA	0.300438	0.665659	NA	NA	NA
GO:0006493	protein O-linked glycosylation	NA	NA	NA	NA	NA	NA
GO:0006497	protein lipidation	1	1	1	1	1	1
GO:0006498	N-terminal protein lipidation	1	1	1	1	1	1
GO:0006499	N-terminal protein myristoylation	1	1	1	1	1	1
GO:0006505	GPI anchor metabolic process	NA	0.555913	1	NA	NA	NA
GO:0006506	GPI anchor biosynthetic process	NA	0.577633	1	NA	NA	NA
GO:0006508	proteolysis	1	1	1	1	1	0.927586
GO:0006511	ubiquitin-dependent protein catabolic process	1	1	1	1	1	1
GO:0006513	protein monoubiquitination	NA	NA	NA	NA	NA	NA
GO:0006515	protein quality control for misfolded or incompletely synthesized proteins	NA	0.963368	NA	NA	NA	NA
GO:0006516	glycoprotein catabolic process	NA	NA	NA	NA	NA	NA
GO:0006517	protein deglycosylation	NA	NA	NA	NA	NA	NA
GO:0006518	peptide metabolic process	1	1.30125e-09	1	1	0.075735	1
GO:0006520	cellular amino acid metabolic process	1	1	1	1	0.417412	0.535094
GO:0006521	regulation of cellular amino acid metabolic process	0.485772	1	0.867446	NA	0.917091	NA
GO:0006522	alanine metabolic process	NA	NA	NA	NA	NA	NA
GO:0006524	alanine catabolic process	NA	NA	NA	NA	NA	NA
GO:0006525	arginine metabolic process	NA	NA	1	NA	NA	NA
GO:0006526	arginine biosynthetic process	NA	NA	NA	NA	NA	NA
GO:0006527	arginine catabolic process	NA	NA	NA	NA	NA	NA
GO:0006528	asparagine metabolic process	NA	1	1	NA	NA	NA
GO:0006529	asparagine biosynthetic process	NA	1	NA	NA	NA	NA
GO:0006530	asparagine catabolic process	NA	NA	NA	NA	NA	NA
GO:0006534	cysteine metabolic process	0.530067	0.237442	1	1	1	0.303437
GO:0006535	cysteine biosynthetic process from serine	NA	NA	NA	NA	NA	NA
GO:0006536	glutamate metabolic process	0.258131	1	NA	1	1	0.840807
GO:0006537	glutamate biosynthetic process	NA	1	NA	NA	NA	NA
GO:0006538	glutamate catabolic process	NA	NA	NA	NA	NA	NA
GO:0006540	glutamate decarboxylation to succinate	NA	NA	NA	NA	NA	NA
GO:0006541	glutamine metabolic process	NA	1	0.976135	1	NA	NA
GO:0006542	glutamine biosynthetic process	NA	NA	NA	NA	NA	NA
GO:0006544	glycine metabolic process	1	0.355013	1	1	1	1
GO:0006546	glycine catabolic process	0.804287	0.631488	1	1	1	1
GO:0006547	histidine metabolic process	NA	NA	NA	NA	NA	NA
GO:0006549	isoleucine metabolic process	NA	NA	NA	NA	NA	NA
GO:0006551	leucine metabolic process	1	1	NA	1	NA	NA
GO:0006552	leucine catabolic process	NA	1	NA	NA	NA	NA
GO:0006553	lysine metabolic process	0.0738259	NA	1	NA	0.756728	0.737759
GO:0006554	lysine catabolic process	NA	NA	NA	NA	NA	NA
GO:0006555	methionine metabolic process	0.349378	0.021402	1	1	0.664402	0.50262
GO:0006556	S-adenosylmethionine biosynthetic process	NA	NA	NA	NA	NA	NA
GO:0006558	L-phenylalanine metabolic process	NA	1	1	1	1	1
GO:0006559	L-phenylalanine catabolic process	NA	NA	NA	NA	NA	NA
GO:0006560	proline metabolic process	0.880852	1	0.892184	0.686921	0.758671	1
GO:0006561	proline biosynthetic process	NA	1	NA	1	0.827737	1
GO:0006562	proline catabolic process	NA	1	NA	NA	NA	NA
GO:0006563	L-serine metabolic process	1	0.391343	NA	1	1	1
GO:0006564	L-serine biosynthetic process	NA	NA	NA	NA	NA	NA
GO:0006566	threonine metabolic process	NA	0.0995959	1	1	1	0.319845
GO:0006567	threonine catabolic process	NA	NA	1	1	NA	0.319845
GO:0006568	tryptophan metabolic process	1	0.972203	1	1	1	0.964283
GO:0006569	tryptophan catabolic process	1	0.887903	1	1	1	0.970572
GO:0006570	tyrosine metabolic process	NA	0.78491	1	1	1	0.755301
GO:0006571	tyrosine biosynthetic process	NA	0.270993	NA	NA	NA	NA
GO:0006572	tyrosine catabolic process	NA	NA	NA	NA	NA	NA
GO:0006573	valine metabolic process	NA	NA	NA	NA	NA	NA
GO:0006574	valine catabolic process	NA	NA	NA	NA	NA	NA
GO:0006575	cellular modified amino acid metabolic process	1	1	1	1	1	1
GO:0006576	cellular biogenic amine metabolic process	1	0.946729	1	1	1	0.920751
GO:0006580	ethanolamine metabolic process	NA	1	NA	NA	NA	NA
GO:0006586	indolalkylamine metabolic process	1	0.972203	1	1	1	0.964283
GO:0006591	ornithine metabolic process	NA	NA	NA	NA	NA	NA
GO:0006593	ornithine catabolic process	NA	NA	NA	NA	NA	NA
GO:0006595	polyamine metabolic process	0.830274	1	1	1	1	1
GO:0006596	polyamine biosynthetic process	1	1	1	NA	1	NA
GO:0006598	polyamine catabolic process	0.838746	1	1	1	1	0.941667
GO:0006605	protein targeting	1	1	1	1	0.95055	1
GO:0006606	protein import into nucleus	0.984307	1.29787e-39	1	1	0.73719	1
GO:0006611	protein export from nucleus	1	8.08233e-14	1	0.646988	0.6176	1
GO:0006612	protein targeting to membrane	1	1	1	1	1	1
GO:0006613	cotranslational protein targeting to membrane	NA	NA	NA	NA	NA	NA
GO:0006614	SRP-dependent cotranslational protein targeting to membrane	NA	NA	NA	NA	NA	NA
GO:0006617	SRP-dependent cotranslational protein targeting to membrane, signal sequence recognition	NA	NA	NA	NA	NA	NA
GO:0006620	posttranslational protein targeting to endoplasmic reticulum membrane	NA	NA	NA	NA	NA	NA
GO:0006621	protein retention in ER lumen	NA	NA	NA	NA	NA	NA
GO:0006623	protein targeting to vacuole	1	1	1	1	0.481302	1
GO:0006624	vacuolar protein processing	NA	NA	NA	NA	NA	NA
GO:0006625	protein targeting to peroxisome	1	1	1	1	0.75462	0.459797
GO:0006626	protein targeting to mitochondrion	1	1.1025e-31	1	0.514783	0.592789	1
GO:0006629	lipid metabolic process	0.00962427	1	1	1	0.185267	0.132016
GO:0006631	fatty acid metabolic process	1	1	1	1	0.768789	0.670118
GO:0006633	fatty acid biosynthetic process	0.26031	0.365355	1	1	0.623726	0.700589
GO:0006635	fatty acid beta-oxidation	1	1	1	1	1	0.622014
GO:0006636	unsaturated fatty acid biosynthetic process	0.868412	0.569057	1	1	0.481302	1
GO:0006637	acyl-CoA metabolic process	0.0215659	0.989655	1	0.537963	1	0.389264
GO:0006638	neutral lipid metabolic process	1	1	1	NA	1	NA
GO:0006639	acylglycerol metabolic process	1	1	1	NA	1	NA
GO:0006641	triglyceride metabolic process	1	1	1	NA	1	NA
GO:0006642	triglyceride mobilization	NA	NA	NA	NA	NA	NA
GO:0006643	membrane lipid metabolic process	1	1	1	1	1	1
GO:0006644	phospholipid metabolic process	0.0221699	1	1	0.452187	5.99546e-05	0.0805989
GO:0006646	phosphatidylethanolamine biosynthetic process	NA	NA	NA	NA	NA	NA
GO:0006649	phospholipid transfer to membrane	NA	NA	NA	NA	NA	NA
GO:0006650	glycerophospholipid metabolic process	0.547456	1	0.714301	1	0.130888	0.880906
GO:0006651	diacylglycerol biosynthetic process	NA	NA	NA	NA	NA	NA
GO:0006655	phosphatidylglycerol biosynthetic process	0.271076	1	0.145605	0.914601	0.0707931	0.624582
GO:0006656	phosphatidylcholine biosynthetic process	NA	NA	NA	NA	NA	NA
GO:0006658	phosphatidylserine metabolic process	NA	NA	NA	NA	NA	NA
GO:0006659	phosphatidylserine biosynthetic process	NA	NA	NA	NA	NA	NA
GO:0006661	phosphatidylinositol biosynthetic process	0.858869	1	1	1	0.775132	1
GO:0006664	glycolipid metabolic process	1	1	0.72247	0.785642	0.826874	1
GO:0006665	sphingolipid metabolic process	1	1	1	1	1	0.916228
GO:0006670	sphingosine metabolic process	NA	NA	NA	NA	NA	NA
GO:0006671	phytosphingosine metabolic process	NA	NA	NA	NA	NA	NA
GO:0006672	ceramide metabolic process	NA	NA	NA	NA	NA	NA
GO:0006677	glycosylceramide metabolic process	NA	NA	NA	NA	NA	NA
GO:0006687	glycosphingolipid metabolic process	NA	NA	NA	NA	NA	NA
GO:0006690	icosanoid metabolic process	NA	1	1	NA	NA	NA
GO:0006691	leukotriene metabolic process	NA	NA	NA	NA	NA	NA
GO:0006694	steroid biosynthetic process	7.71916e-11	1	1	0.964133	0.783316	0.141307
GO:0006706	steroid catabolic process	NA	NA	1	NA	NA	NA
GO:0006714	sesquiterpenoid metabolic process	1	1	1	0.988443	1	1
GO:0006720	isoprenoid metabolic process	0.0403869	1	1	0.257995	0.00445393	0.101548
GO:0006721	terpenoid metabolic process	0.259053	1	1	0.462493	0.611629	0.617414
GO:0006722	triterpenoid metabolic process	1	1	1	0.631085	1	0.700589
GO:0006723	cuticle hydrocarbon biosynthetic process	NA	NA	1	NA	NA	NA
GO:0006725	cellular aromatic compound metabolic process	1	NA	1	0.994776	0.0242687	0.233601
GO:0006730	one-carbon metabolic process	NA	1	1	1	1	0.632769
GO:0006732	coenzyme metabolic process	0.280769	1	1	1	1	0.670118
GO:0006733	oxidoreduction coenzyme metabolic process	1	1	1	1	1	0.916228
GO:0006734	NADH metabolic process	NA	NA	NA	NA	NA	NA
GO:0006739	NADP metabolic process	0.0754667	1	0.0191233	0.383088	0.517969	0.0256496
GO:0006740	NADPH regeneration	NA	NA	NA	NA	NA	NA
GO:0006741	NADP biosynthetic process	NA	NA	NA	NA	NA	NA
GO:0006743	ubiquinone metabolic process	1	1	0.437043	NA	0.95055	1
GO:0006744	ubiquinone biosynthetic process	1	1	0.437043	NA	0.95055	1
GO:0006749	glutathione metabolic process	NA	1	NA	NA	NA	NA
GO:0006750	glutathione biosynthetic process	NA	NA	NA	NA	NA	NA
GO:0006751	glutathione catabolic process	NA	NA	NA	NA	NA	NA
GO:0006753	nucleoside phosphate metabolic process	0.746383	1.86439e-36	1	1	1	1
GO:0006754	ATP biosynthetic process	1	1	1	1	1	1
GO:0006757	ATP generation from ADP	1	0.979396	1	1	1	1
GO:0006760	folic acid-containing compound metabolic process	NA	1	NA	1	NA	0.882488
GO:0006766	vitamin metabolic process	0.742556	0.916532	1	1	0.747004	0.965683
GO:0006767	water-soluble vitamin metabolic process	0.942764	0.940248	1	1	0.783501	0.91153
GO:0006768	biotin metabolic process	NA	NA	NA	NA	NA	NA
GO:0006771	riboflavin metabolic process	NA	0.0186018	NA	NA	NA	NA
GO:0006772	thiamine metabolic process	NA	1	NA	NA	NA	NA
GO:0006775	fat-soluble vitamin metabolic process	NA	NA	1	NA	0.356907	1
GO:0006777	Mo-molybdopterin cofactor biosynthetic process	NA	NA	NA	NA	NA	NA
GO:0006778	porphyrin-containing compound metabolic process	0.0634638	1	0.714456	0.737753	0.152434	0.132647
GO:0006779	porphyrin-containing compound biosynthetic process	0.0287191	1	0.109072	0.410693	0.00445393	0.181243
GO:0006780	uroporphyrinogen III biosynthetic process	NA	NA	NA	NA	NA	NA
GO:0006783	heme biosynthetic process	NA	1	0.714301	1	0.611629	NA
GO:0006787	porphyrin-containing compound catabolic process	1	1	1	0.924864	1	0.880906
GO:0006788	heme oxidation	NA	NA	NA	NA	NA	NA
GO:0006790	sulfur compound metabolic process	0.838746	0.946729	1	0.924864	0.285934	0.0227647
GO:0006791	sulfur utilization	NA	NA	NA	NA	NA	NA
GO:0006792	regulation of sulfur utilization	NA	NA	NA	NA	NA	NA
GO:0006793	phosphorus metabolic process	1	0.187814	1	1	0.219368	0.749713
GO:0006796	phosphate-containing compound metabolic process	1	0.147393	0.845512	1	0.23173	0.968109
GO:0006801	superoxide metabolic process	NA	0.723365	0.714301	1	0.414443	0.872225
GO:0006805	xenobiotic metabolic process	NA	NA	NA	NA	NA	NA
GO:0006807	nitrogen compound metabolic process	NA	NA	NA	1	0.0189592	0.0724006
GO:0006808	regulation of nitrogen utilization	NA	NA	NA	NA	NA	NA
GO:0006809	nitric oxide biosynthetic process	NA	NA	1	NA	NA	NA
GO:0006810	transport	1	1	1	1	1	0.744031
GO:0006811	ion transport	1	1	1	1	1	0.737759
GO:0006812	cation transport	1	1	1	1	1	0.964283
GO:0006813	potassium ion transport	0.0445696	1	0.573234	1	0.870165	0.989056
GO:0006814	sodium ion transport	1	1	0.834538	0.847749	1	0.554715
GO:0006816	calcium ion transport	1	1	1	1	1	1
GO:0006817	phosphate ion transport	0.0809084	1	0.357277	1	0.954662	1
GO:0006820	anion transport	1	1	1	1	1	0.927586
GO:0006821	chloride transport	NA	1	NA	NA	NA	NA
GO:0006824	cobalt ion transport	NA	NA	NA	NA	NA	NA
GO:0006825	copper ion transport	0.402651	1	1	1	1	1
GO:0006826	iron ion transport	1	0.126885	1	0.488766	1	1
GO:0006828	manganese ion transport	1	1	NA	1	1	1
GO:0006829	zinc ion transport	1	NA	NA	NA	NA	1
GO:0006833	water transport	1	1	1	1	1	1
GO:0006835	dicarboxylic acid transport	1	0.195112	1	1	NA	0.772382
GO:0006836	neurotransmitter transport	NA	1	1	1	NA	1
GO:0006839	mitochondrial transport	0.868164	5.9433e-23	1	1	0.430482	0.993069
GO:0006842	tricarboxylic acid transport	NA	NA	NA	NA	NA	NA
GO:0006848	pyruvate transport	NA	NA	NA	NA	NA	NA
GO:0006849	plasma membrane pyruvate transport	NA	NA	NA	NA	NA	NA
GO:0006855	drug transmembrane transport	1	1	1	1	1	1
GO:0006857	oligopeptide transport	1	1	1	0.456671	0.846484	1
GO:0006858	extracellular transport	NA	NA	NA	NA	NA	NA
GO:0006862	nucleotide transport	1	1	1	1	1	1
GO:0006863	purine nucleobase transport	0.0134357	1	0.906237	1	1	0.255895
GO:0006865	amino acid transport	1	1	1	1	1	1
GO:0006868	glutamine transport	NA	NA	NA	NA	NA	NA
GO:0006869	lipid transport	1	0.58909	1	0.847749	0.908153	1
GO:0006873	cellular ion homeostasis	1	1	0.324532	1	0.870137	0.806505
GO:0006874	cellular calcium ion homeostasis	1	1	1	1	1	1
GO:0006875	cellular metal ion homeostasis	1	1	1	1	0.913368	0.99554
GO:0006878	cellular copper ion homeostasis	NA	NA	NA	NA	NA	NA
GO:0006879	cellular iron ion homeostasis	1	0.802336	0.906682	NA	NA	0.704666
GO:0006880	intracellular sequestering of iron ion	NA	NA	NA	NA	NA	NA
GO:0006882	cellular zinc ion homeostasis	1	1	NA	1	1	1
GO:0006883	cellular sodium ion homeostasis	NA	NA	NA	NA	NA	NA
GO:0006884	cell volume homeostasis	NA	NA	0.302556	NA	NA	NA
GO:0006885	regulation of pH	1	1	NA	NA	NA	0.995392
GO:0006886	intracellular protein transport	1	5.22074e-05	1	1	0.750445	1
GO:0006887	exocytosis	1	1	0.521153	1	1	1
GO:0006888	ER to Golgi vesicle-mediated transport	1	1	1	1	1	1
GO:0006890	retrograde vesicle-mediated transport, Golgi to ER	NA	1	NA	NA	NA	NA
GO:0006891	intra-Golgi vesicle-mediated transport	1	1	1	0.847749	0.99871	0.199057
GO:0006892	post-Golgi vesicle-mediated transport	NA	NA	NA	NA	NA	NA
GO:0006896	Golgi to vacuole transport	NA	NA	NA	NA	NA	NA
GO:0006897	endocytosis	1	1	0.113958	0.71101	0.750445	0.916228
GO:0006898	receptor-mediated endocytosis	NA	1	0.877062	NA	NA	NA
GO:0006900	vesicle budding from membrane	NA	1	1	NA	NA	NA
GO:0006903	vesicle targeting	NA	1	1	NA	NA	NA
GO:0006904	vesicle docking involved in exocytosis	1	1	0.976135	1	1	1
GO:0006907	pinocytosis	NA	NA	NA	NA	NA	NA
GO:0006913	nucleocytoplasmic transport	0.759227	3.65086e-34	1	1	0.718977	1
GO:0006914	autophagy	1	1	1	1	1	1
GO:0006928	movement of cell or subcellular component	0.429582	1	1	0.15644	0.481302	0.415995
GO:0006935	chemotaxis	0.428874	1	1	NA	NA	NA
GO:0006949	syncytium formation	0.25684	0.20751	1	1	0.6176	1
GO:0006950	response to stress	1	NA	1	1	1	1
GO:0006952	defense response	1	1	1	1	1	1
GO:0006954	inflammatory response	NA	NA	NA	NA	NA	NA
GO:0006955	immune response	1	1	1	1	1	1
GO:0006968	cellular defense response	NA	NA	NA	NA	NA	NA
GO:0006970	response to osmotic stress	1	1	1	1	1	1
GO:0006971	hypotonic response	NA	0.797944	NA	NA	NA	NA
GO:0006972	hyperosmotic response	1	1	1	1	1	1
GO:0006974	cellular response to DNA damage stimulus	0.15716	6.49636e-09	0.368316	0.124182	0.0811928	0.0117391
GO:0006979	response to oxidative stress	1	0.0460086	1	1	1	1
GO:0006982	response to lipid hydroperoxide	NA	NA	NA	NA	NA	NA
GO:0006983	ER overload response	NA	NA	NA	NA	NA	NA
GO:0006984	ER-nucleus signaling pathway	1	1	1	1	1	1
GO:0006986	response to unfolded protein	1	1	1	1	1	1
GO:0006987	activation of signaling protein activity involved in unfolded protein response	NA	NA	NA	NA	NA	NA
GO:0006990	positive regulation of transcription from RNA polymerase II promoter involved in unfolded protein response	NA	NA	NA	NA	NA	NA
GO:0006995	cellular response to nitrogen starvation	1	1	0.890679	1	1	1
GO:0006996	organelle organization	0.00787196	3.14432e-33	0.451847	0.0250517	0.00262204	2.83598e-05
GO:0006997	nucleus organization	1	7.55162e-12	1	0.534714	0.93715	0.268124
GO:0006998	nuclear envelope organization	NA	NA	NA	NA	NA	NA
GO:0007000	nucleolus organization	1	0.10736	1	0.364461	0.866136	0.208674
GO:0007004	telomere maintenance via telomerase	NA	NA	NA	NA	NA	NA
GO:0007005	mitochondrion organization	1	2.44699e-32	1	0.626844	0.414443	0.985065
GO:0007006	mitochondrial membrane organization	NA	NA	NA	NA	NA	NA
GO:0007007	inner mitochondrial membrane organization	NA	NA	NA	NA	NA	NA
GO:0007009	plasma membrane organization	NA	NA	NA	NA	NA	NA
GO:0007010	cytoskeleton organization	0.000378955	9.60614e-09	0.795299	0.534438	1	0.0570371
GO:0007015	actin filament organization	0.00719713	0.442714	1	0.957821	0.486342	0.718691
GO:0007017	microtubule-based process	0.00716085	2.16848e-09	0.104701	0.0252874	0.0875415	0.00059641
GO:0007019	microtubule depolymerization	NA	1	NA	NA	NA	NA
GO:0007020	microtubule nucleation	0.000110437	0.0403613	1	0.988443	0.496888	0.477086
GO:0007021	tubulin complex assembly	NA	NA	NA	NA	NA	NA
GO:0007026	negative regulation of microtubule depolymerization	NA	1	NA	NA	NA	NA
GO:0007029	endoplasmic reticulum organization	NA	NA	NA	NA	NA	NA
GO:0007030	Golgi organization	0.950495	1	1	1	1	1
GO:0007031	peroxisome organization	1	1	1	1	1	0.513237
GO:0007032	endosome organization	NA	1	NA	NA	NA	NA
GO:0007033	vacuole organization	1	1	1	1	1	1
GO:0007034	vacuolar transport	1	1	1	1	0.481302	1
GO:0007035	vacuolar acidification	NA	NA	NA	NA	NA	NA
GO:0007041	lysosomal transport	NA	NA	NA	NA	NA	NA
GO:0007043	cell-cell junction assembly	NA	NA	NA	NA	NA	NA
GO:0007044	cell-substrate junction assembly	NA	NA	NA	NA	NA	NA
GO:0007045	cell-substrate adherens junction assembly	NA	NA	NA	NA	NA	NA
GO:0007049	cell cycle	0.00954943	2.88813e-21	0.00966155	0.0067843	0.00414268	4.07263e-05
GO:0007050	cell cycle arrest	NA	NA	NA	NA	NA	NA
GO:0007051	spindle organization	0.370235	4.73402e-05	0.566103	0.558303	0.261377	0.148927
GO:0007052	mitotic spindle organization	NA	NA	NA	NA	NA	NA
GO:0007053	spindle assembly involved in male meiosis	NA	NA	NA	NA	NA	NA
GO:0007059	chromosome segregation	0.271568	2.29898e-10	0.561772	0.0956427	0.11603	0.0111577
GO:0007062	sister chromatid cohesion	0.371871	2.98727e-06	0.524062	0.177279	0.414443	0.181243
GO:0007063	regulation of sister chromatid cohesion	NA	NA	NA	NA	NA	NA
GO:0007065	male meiosis sister chromatid cohesion	NA	NA	NA	NA	NA	NA
GO:0007066	female meiosis sister chromatid cohesion	NA	NA	NA	NA	NA	NA
GO:0007076	mitotic chromosome condensation	NA	NA	NA	NA	NA	NA
GO:0007088	regulation of mitotic nuclear division	NA	0.631488	0.714301	NA	NA	NA
GO:0007091	metaphase/anaphase transition of mitotic cell cycle	NA	0.631488	0.714301	NA	NA	NA
GO:0007093	mitotic cell cycle checkpoint	NA	0.196809	1	NA	NA	NA
GO:0007094	mitotic spindle assembly checkpoint	NA	0.631488	0.714301	NA	NA	NA
GO:0007112	male meiosis cytokinesis	NA	NA	NA	NA	NA	NA
GO:0007113	endomitotic cell cycle	NA	NA	NA	NA	NA	NA
GO:0007127	meiosis I	0.285244	2.68711e-05	0.719515	0.124182	0.597152	0.0203187
GO:0007128	meiotic prophase I	NA	NA	NA	NA	NA	NA
GO:0007129	synapsis	0.996112	2.93716e-07	1	0.701022	0.768789	0.264628
GO:0007130	synaptonemal complex assembly	NA	NA	NA	NA	NA	NA
GO:0007131	reciprocal meiotic recombination	0.285244	2.68711e-05	0.719515	0.124182	0.597152	0.0203187
GO:0007135	meiosis II	NA	1	NA	NA	NA	NA
GO:0007140	male meiotic nuclear division	1	0.226551	1	0.624817	0.963037	0.86457
GO:0007141	male meiosis I	NA	NA	NA	NA	NA	NA
GO:0007142	male meiosis II	NA	NA	NA	NA	NA	NA
GO:0007143	female meiotic nuclear division	NA	1	1	NA	NA	NA
GO:0007154	cell communication	1	1	1	1	1	1
GO:0007155	cell adhesion	0.00196446	0.285201	1	0.429804	0.417412	0.658707
GO:0007160	cell-matrix adhesion	NA	NA	NA	NA	NA	NA
GO:0007163	establishment or maintenance of cell polarity	NA	NA	NA	NA	NA	NA
GO:0007164	establishment of tissue polarity	NA	NA	NA	NA	NA	NA
GO:0007165	signal transduction	1	1	1	1	1	1
GO:0007166	cell surface receptor signaling pathway	0.0358468	1	0.561772	0.646988	0.126642	0.240151
GO:0007167	enzyme linked receptor protein signaling pathway	0.0214908	1	0.523824	0.624817	0.126642	0.240151
GO:0007169	transmembrane receptor protein tyrosine kinase signaling pathway	0.0214908	1	0.523824	0.624817	0.126642	0.240151
GO:0007172	signal complex assembly	NA	NA	NA	NA	NA	NA
GO:0007186	G-protein coupled receptor signaling pathway	NA	0.786506	1	1	NA	1
GO:0007187	G-protein coupled receptor signaling pathway, coupled to cyclic nucleotide second messenger	NA	1	NA	NA	NA	NA
GO:0007188	adenylate cyclase-modulating G-protein coupled receptor signaling pathway	NA	1	NA	NA	NA	NA
GO:0007202	activation of phospholipase C activity	NA	NA	NA	NA	NA	NA
GO:0007204	positive regulation of cytosolic calcium ion concentration	NA	NA	NA	NA	NA	NA
GO:0007205	protein kinase C-activating G-protein coupled receptor signaling pathway	NA	0.461645	1	1	NA	NA
GO:0007231	osmosensory signaling pathway	NA	0.551948	0.596481	1	NA	1
GO:0007263	nitric oxide mediated signal transduction	NA	NA	NA	NA	NA	NA
GO:0007264	small GTPase mediated signal transduction	NA	NA	NA	NA	NA	NA
GO:0007265	Ras protein signal transduction	NA	NA	NA	NA	NA	NA
GO:0007266	Rho protein signal transduction	NA	NA	NA	NA	NA	NA
GO:0007267	cell-cell signaling	0.0078032	0.0533222	0.983611	0.0949523	0.232781	0.926888
GO:0007275	multicellular organism development	0.166304	NA	1	0.26929	0.147205	0.00948945
GO:0007276	gamete generation	1	2.70351e-22	1	0.163443	0.395608	0.399448
GO:0007281	germ cell development	NA	NA	NA	NA	NA	NA
GO:0007283	spermatogenesis	NA	NA	NA	NA	NA	NA
GO:0007286	spermatid development	NA	NA	NA	NA	NA	NA
GO:0007292	female gamete generation	1	2.84576e-23	0.805545	0.377802	0.290409	0.436247
GO:0007338	single fertilization	NA	NA	NA	NA	NA	NA
GO:0007346	regulation of mitotic cell cycle	0.632725	1.81796e-07	0.324532	0.21401	0.243332	0.0808046
GO:0007349	cellularization	1	NA	NA	NA	0.742612	NA
GO:0007389	pattern specification process	1.89946e-05	1.04468e-06	1	0.202798	1	0.459797
GO:0007530	sex determination	NA	NA	NA	NA	NA	NA
GO:0007568	aging	1	1	1	0.874226	1	0.74742
GO:0007569	cell aging	NA	NA	NA	NA	NA	NA
GO:0007584	response to nutrient	1	1	NA	1	0.798943	1
GO:0007602	phototransduction	0.998979	1	1	1	1	1
GO:0007610	behavior	NA	NA	0.793053	NA	NA	NA
GO:0007623	circadian rhythm	0.0699097	1	0.913589	0.257995	0.270352	0.16657
GO:0007638	mechanosensory behavior	NA	NA	0.793053	NA	NA	NA
GO:0008033	tRNA processing	1	5.48169e-05	1	NA	0.783501	0.983821
GO:0008037	cell recognition	NA	0.608503	NA	NA	NA	NA
GO:0008064	regulation of actin polymerization or depolymerization	0.0318789	0.191249	1	1	0.481302	1
GO:0008104	protein localization	1	0.000143155	1	1	0.762899	1
GO:0008152	metabolic process	NA	NA	NA	NA	NA	NA
GO:0008153	para-aminobenzoic acid biosynthetic process	NA	NA	NA	NA	NA	NA
GO:0008154	actin polymerization or depolymerization	0.040204	0.201515	1	1	0.718977	1
GO:0008156	negative regulation of DNA replication	1	0.798683	1	NA	NA	NA
GO:0008202	steroid metabolic process	2.82891e-09	1	1	1	0.88848	0.131548
GO:0008213	protein alkylation	0.193202	6.28733e-28	0.113958	0.0756366	0.0215814	0.0221422
GO:0008214	protein dealkylation	NA	NA	NA	NA	NA	NA
GO:0008216	spermidine metabolic process	0.968406	NA	NA	NA	NA	NA
GO:0008219	cell death	1	1	1	1	1	1
GO:0008272	sulfate transport	NA	1	0.278415	NA	NA	1
GO:0008283	cell proliferation	0.0585648	1.89373e-14	0.18823	0.041669	0.00414268	0.021706
GO:0008284	positive regulation of cell proliferation	1	0.370192	1	0.335202	0.722145	0.704666
GO:0008285	negative regulation of cell proliferation	NA	1	NA	NA	NA	NA
GO:0008295	spermidine biosynthetic process	NA	NA	NA	NA	NA	NA
GO:0008299	isoprenoid biosynthetic process	0.0318789	1	1	0.177479	0.000996564	0.0478204
GO:0008300	isoprenoid catabolic process	0.549523	1	1	0.514783	1	0.602202
GO:0008333	endosome to lysosome transport	NA	NA	NA	NA	NA	NA
GO:0008356	asymmetric cell division	0.067006	1	1	0.391735	0.798943	0.0151287
GO:0008360	regulation of cell shape	NA	NA	NA	NA	NA	NA
GO:0008361	regulation of cell size	0.00197052	1	1	0.657064	1	0.675897
GO:0008380	RNA splicing	0.896033	0.0038149	1	0.689499	0.315209	0.415995
GO:0008535	respiratory chain complex IV assembly	NA	NA	NA	NA	NA	NA
GO:0008544	epidermis development	1	0.0067311	1	0.613612	1	0.158681
GO:0008608	attachment of spindle microtubules to kinetochore	NA	NA	NA	NA	NA	NA
GO:0008610	lipid biosynthetic process	8.38354e-07	1	1	1	0.0129271	0.0648637
GO:0008612	peptidyl-lysine modification to peptidyl-hypusine	NA	NA	NA	NA	NA	NA
GO:0008614	pyridoxine metabolic process	NA	0.878591	NA	NA	NA	NA
GO:0008615	pyridoxine biosynthetic process	NA	0.878591	NA	NA	NA	NA
GO:0008618	7-methylguanosine metabolic process	NA	NA	NA	NA	NA	NA
GO:0008643	carbohydrate transport	1	1	1	0.520269	1	0.194329
GO:0008645	hexose transmembrane transport	NA	NA	NA	NA	NA	NA
GO:0008652	cellular amino acid biosynthetic process	0.106394	0.0211551	1	1	0.86857	0.240151
GO:0008653	lipopolysaccharide metabolic process	NA	NA	NA	NA	NA	NA
GO:0008654	phospholipid biosynthetic process	0.00563021	1	1	0.449531	2.97829e-05	0.0945387
GO:0008655	pyrimidine-containing compound salvage	NA	NA	NA	NA	NA	NA
GO:0009051	pentose-phosphate shunt, oxidative branch	NA	NA	NA	NA	NA	NA
GO:0009056	catabolic process	1	1	1	1	1	1
GO:0009057	macromolecule catabolic process	1	1	1	1	1	1
GO:0009058	biosynthetic process	NA	NA	NA	1	0.0833604	0.0353982
GO:0009059	macromolecule biosynthetic process	0.319066	NA	1	0.625351	0.0526595	0.00595085
GO:0009060	aerobic respiration	1	1	1	1	1	1
GO:0009061	anaerobic respiration	1	1	NA	NA	NA	NA
GO:0009062	fatty acid catabolic process	1	1	1	1	1	0.80242
GO:0009063	cellular amino acid catabolic process	1	0.793723	1	1	1	0.968109
GO:0009064	glutamine family amino acid metabolic process	0.405205	1	0.89035	0.722811	1	1
GO:0009065	glutamine family amino acid catabolic process	0.128915	1	0.856899	NA	NA	0.806559
GO:0009066	aspartate family amino acid metabolic process	0.00106368	0.0283946	1	0.988443	0.304936	0.503163
GO:0009067	aspartate family amino acid biosynthetic process	0.00354801	0.0403974	1	1	0.190672	0.469299
GO:0009068	aspartate family amino acid catabolic process	NA	0.618879	1	1	1	0.682635
GO:0009069	serine family amino acid metabolic process	0.817908	0.151335	1	1	1	1
GO:0009070	serine family amino acid biosynthetic process	0.88421	0.162829	1	1	1	0.407831
GO:0009071	serine family amino acid catabolic process	0.804287	0.631488	1	1	1	1
GO:0009072	aromatic amino acid family metabolic process	1	1	1	1	1	0.842704
GO:0009073	aromatic amino acid family biosynthetic process	1	0.119437	0.561772	1	0.290409	0.401053
GO:0009074	aromatic amino acid family catabolic process	1	1	1	1	1	1
GO:0009078	pyruvate family amino acid metabolic process	NA	NA	NA	NA	NA	NA
GO:0009080	pyruvate family amino acid catabolic process	NA	NA	NA	NA	NA	NA
GO:0009081	branched-chain amino acid metabolic process	1	1	1	1	0.357782	NA
GO:0009082	branched-chain amino acid biosynthetic process	1	0.603665	NA	NA	NA	NA
GO:0009083	branched-chain amino acid catabolic process	NA	1	NA	NA	NA	NA
GO:0009084	glutamine family amino acid biosynthetic process	0.880852	1	1	0.632211	0.758671	1
GO:0009085	lysine biosynthetic process	0.0738259	NA	NA	NA	NA	NA
GO:0009086	methionine biosynthetic process	0.349378	0.0060175	1	1	0.414443	0.549913
GO:0009087	methionine catabolic process	NA	NA	NA	NA	NA	NA
GO:0009088	threonine biosynthetic process	NA	NA	1	NA	NA	NA
GO:0009089	lysine biosynthetic process via diaminopimelate	0.0738259	NA	NA	NA	NA	NA
GO:0009092	homoserine metabolic process	NA	NA	NA	NA	NA	NA
GO:0009093	cysteine catabolic process	NA	NA	NA	NA	NA	NA
GO:0009094	L-phenylalanine biosynthetic process	NA	NA	NA	NA	NA	NA
GO:0009095	aromatic amino acid family biosynthetic process, prephenate pathway	NA	0.270993	1	1	1	0.654427
GO:0009097	isoleucine biosynthetic process	NA	NA	NA	NA	NA	NA
GO:0009098	leucine biosynthetic process	NA	1	NA	NA	NA	NA
GO:0009100	glycoprotein metabolic process	0.789478	0.618879	1	0.210771	0.26121	0.927586
GO:0009101	glycoprotein biosynthetic process	0.601397	0.711209	1	0.191993	0.232781	0.968109
GO:0009102	biotin biosynthetic process	NA	NA	NA	NA	NA	NA
GO:0009103	lipopolysaccharide biosynthetic process	NA	NA	NA	NA	NA	NA
GO:0009106	lipoate metabolic process	1	0.760508	1	1	1	1
GO:0009107	lipoate biosynthetic process	NA	NA	NA	NA	NA	NA
GO:0009108	coenzyme biosynthetic process	1	1	1	1	1	1
GO:0009110	vitamin biosynthetic process	0.479017	1	0.801129	1	0.128928	0.898884
GO:0009112	nucleobase metabolic process	0.924057	0.0957166	1	0.924864	1	0.830551
GO:0009113	purine nucleobase biosynthetic process	NA	0.0143372	NA	NA	NA	NA
GO:0009116	nucleoside metabolic process	0.954203	0.199371	1	1	1	0.988713
GO:0009117	nucleotide metabolic process	0.746383	7.12788e-38	1	1	1	1
GO:0009119	ribonucleoside metabolic process	1	1	1	NA	NA	NA
GO:0009123	nucleoside monophosphate metabolic process	1	1	1	1	1	1
GO:0009124	nucleoside monophosphate biosynthetic process	1	1	1	1	1	1
GO:0009126	purine nucleoside monophosphate metabolic process	1	1	1	1	1	1
GO:0009127	purine nucleoside monophosphate biosynthetic process	1	1	1	1	1	1
GO:0009129	pyrimidine nucleoside monophosphate metabolic process	NA	1	NA	1	NA	NA
GO:0009130	pyrimidine nucleoside monophosphate biosynthetic process	NA	NA	NA	NA	NA	NA
GO:0009132	nucleoside diphosphate metabolic process	1	0.771976	1	1	1	1
GO:0009135	purine nucleoside diphosphate metabolic process	1	0.795626	1	1	1	1
GO:0009141	nucleoside triphosphate metabolic process	1	1	1	1	1	1
GO:0009142	nucleoside triphosphate biosynthetic process	1	1	1	1	1	1
GO:0009144	purine nucleoside triphosphate metabolic process	1	1	1	1	1	1
GO:0009145	purine nucleoside triphosphate biosynthetic process	1	1	1	1	1	1
GO:0009150	purine ribonucleotide metabolic process	1	1	1	1	1	1
GO:0009151	purine deoxyribonucleotide metabolic process	NA	NA	NA	NA	NA	NA
GO:0009152	purine ribonucleotide biosynthetic process	1	1	1	1	1	1
GO:0009153	purine deoxyribonucleotide biosynthetic process	NA	NA	NA	NA	NA	NA
GO:0009156	ribonucleoside monophosphate biosynthetic process	1	1	1	1	1	1
GO:0009161	ribonucleoside monophosphate metabolic process	1	1	1	1	1	1
GO:0009163	nucleoside biosynthetic process	NA	NA	NA	NA	NA	NA
GO:0009164	nucleoside catabolic process	NA	NA	NA	NA	NA	NA
GO:0009165	nucleotide biosynthetic process	0.805356	2.66189e-46	1	1	1	1
GO:0009166	nucleotide catabolic process	1	1	1	1	1	1
GO:0009167	purine ribonucleoside monophosphate metabolic process	1	1	1	1	1	1
GO:0009168	purine ribonucleoside monophosphate biosynthetic process	1	1	1	1	1	1
GO:0009173	pyrimidine ribonucleoside monophosphate metabolic process	NA	1	NA	1	NA	NA
GO:0009174	pyrimidine ribonucleoside monophosphate biosynthetic process	NA	NA	NA	NA	NA	NA
GO:0009179	purine ribonucleoside diphosphate metabolic process	1	0.795626	1	1	1	1
GO:0009185	ribonucleoside diphosphate metabolic process	1	0.795626	1	1	1	1
GO:0009186	deoxyribonucleoside diphosphate metabolic process	NA	NA	NA	NA	NA	NA
GO:0009187	cyclic nucleotide metabolic process	NA	NA	NA	NA	NA	NA
GO:0009190	cyclic nucleotide biosynthetic process	NA	NA	NA	NA	NA	NA
GO:0009199	ribonucleoside triphosphate metabolic process	1	1	1	1	1	1
GO:0009200	deoxyribonucleoside triphosphate metabolic process	NA	NA	NA	NA	NA	NA
GO:0009201	ribonucleoside triphosphate biosynthetic process	1	1	1	1	1	1
GO:0009202	deoxyribonucleoside triphosphate biosynthetic process	NA	NA	NA	NA	NA	NA
GO:0009205	purine ribonucleoside triphosphate metabolic process	1	1	1	1	1	1
GO:0009206	purine ribonucleoside triphosphate biosynthetic process	1	1	1	1	1	1
GO:0009215	purine deoxyribonucleoside triphosphate metabolic process	NA	NA	NA	NA	NA	NA
GO:0009216	purine deoxyribonucleoside triphosphate biosynthetic process	NA	NA	NA	NA	NA	NA
GO:0009218	pyrimidine ribonucleotide metabolic process	0.680237	4.24511e-74	1	1	0.783501	1
GO:0009220	pyrimidine ribonucleotide biosynthetic process	0.680237	4.24511e-74	1	1	0.783501	1
GO:0009225	nucleotide-sugar metabolic process	1	1	1	0.847749	1	0.563454
GO:0009226	nucleotide-sugar biosynthetic process	0.259457	0.908661	1	1	1	0.704666
GO:0009228	thiamine biosynthetic process	NA	1	NA	NA	NA	NA
GO:0009231	riboflavin biosynthetic process	NA	0.0186018	NA	NA	NA	NA
GO:0009240	isopentenyl diphosphate biosynthetic process	0.00499194	1	1	0.242654	1.1721e-06	0.044758
GO:0009245	lipid A biosynthetic process	NA	NA	NA	NA	NA	NA
GO:0009247	glycolipid biosynthetic process	1	1	0.692016	0.785642	0.826874	1
GO:0009249	protein lipoylation	NA	NA	NA	NA	NA	NA
GO:0009250	glucan biosynthetic process	0.0537882	1	0.425116	0.377966	0.542003	0.000103352
GO:0009251	glucan catabolic process	0.000648148	1	1	0.737753	1	0.0407821
GO:0009256	10-formyltetrahydrofolate metabolic process	NA	NA	NA	NA	NA	NA
GO:0009257	10-formyltetrahydrofolate biosynthetic process	NA	NA	NA	NA	NA	NA
GO:0009259	ribonucleotide metabolic process	0.865949	1.74103e-37	1	1	1	1
GO:0009260	ribonucleotide biosynthetic process	0.943477	5.32906e-39	1	1	1	1
GO:0009262	deoxyribonucleotide metabolic process	NA	0.0186018	1	NA	NA	NA
GO:0009263	deoxyribonucleotide biosynthetic process	NA	0.202361	NA	NA	NA	NA
GO:0009265	2'-deoxyribonucleotide biosynthetic process	NA	0.202361	NA	NA	NA	NA
GO:0009266	response to temperature stimulus	1	0.459284	1	1	1	1
GO:0009267	cellular response to starvation	1	0.795626	1	0.631085	0.575716	1
GO:0009268	response to pH	NA	1	NA	NA	NA	NA
GO:0009269	response to desiccation	0.66047	1	1	1	1	1
GO:0009270	response to humidity	NA	NA	NA	NA	NA	NA
GO:0009292	genetic transfer	0.992283	1.05499e-06	1	1	1	1
GO:0009294	DNA mediated transformation	0.992283	1.05499e-06	1	1	1	1
GO:0009299	mRNA transcription	NA	NA	1	NA	NA	NA
GO:0009301	snRNA transcription	NA	NA	NA	NA	NA	NA
GO:0009303	rRNA transcription	NA	1	NA	NA	NA	NA
GO:0009304	tRNA transcription	NA	0.00171621	NA	NA	NA	NA
GO:0009306	protein secretion	NA	1	NA	NA	NA	1
GO:0009308	amine metabolic process	1	0.374321	1	1	1	0.995365
GO:0009309	amine biosynthetic process	1	1	1	1	1	1
GO:0009310	amine catabolic process	1	0.609438	1	1	1	0.918622
GO:0009311	oligosaccharide metabolic process	0.0196604	1	0.193776	0.0858811	0.419524	0.00193272
GO:0009312	oligosaccharide biosynthetic process	1	1	1	0.679636	1	0.848249
GO:0009313	oligosaccharide catabolic process	NA	1	NA	NA	NA	NA
GO:0009314	response to radiation	1	0.126885	1	1	1	0.666807
GO:0009394	2'-deoxyribonucleotide metabolic process	NA	0.085569	1	NA	NA	NA
GO:0009395	phospholipid catabolic process	NA	NA	NA	NA	NA	NA
GO:0009396	folic acid-containing compound biosynthetic process	NA	1	NA	1	NA	NA
GO:0009399	nitrogen fixation	NA	NA	NA	NA	NA	NA
GO:0009403	toxin biosynthetic process	1	1	0.867446	1	NA	1
GO:0009404	toxin metabolic process	1	1	1	1	1	1
GO:0009405	pathogenesis	NA	NA	NA	NA	NA	NA
GO:0009407	toxin catabolic process	1	1	1	1	1	1
GO:0009408	response to heat	1	4.87108e-08	1	1	1	1
GO:0009409	response to cold	1	1	1	1	1	0.916228
GO:0009410	response to xenobiotic stimulus	1	1	1	0.71468	0.930412	0.825009
GO:0009411	response to UV	0.92991	0.828438	1	0.159263	1	0.218863
GO:0009413	response to flooding	NA	NA	NA	NA	NA	NA
GO:0009414	response to water deprivation	1	1	1	1	1	1
GO:0009415	response to water	1	1	1	1	1	1
GO:0009416	response to light stimulus	1	0.12099	1	1	1	0.589816
GO:0009423	chorismate biosynthetic process	NA	NA	NA	NA	NA	NA
GO:0009432	SOS response	NA	NA	NA	NA	NA	NA
GO:0009435	NAD biosynthetic process	NA	NA	NA	0.988443	NA	NA
GO:0009438	methylglyoxal metabolic process	1	0.0178882	1	1	1	0.665365
GO:0009439	cyanate metabolic process	NA	NA	NA	NA	NA	NA
GO:0009440	cyanate catabolic process	NA	NA	NA	NA	NA	NA
GO:0009443	pyridoxal 5'-phosphate salvage	NA	NA	NA	NA	NA	NA
GO:0009445	putrescine metabolic process	NA	NA	NA	NA	NA	NA
GO:0009446	putrescine biosynthetic process	NA	NA	NA	NA	NA	NA
GO:0009448	gamma-aminobutyric acid metabolic process	NA	NA	NA	NA	NA	NA
GO:0009450	gamma-aminobutyric acid catabolic process	NA	NA	NA	NA	NA	NA
GO:0009451	RNA modification	0.435628	5.65933e-48	1	1	0.0111771	0.880906
GO:0009452	7-methylguanosine RNA capping	NA	NA	NA	NA	NA	NA
GO:0009553	embryo sac development	1	3.31077e-29	1	0.131441	0.497391	0.132016
GO:0009554	megasporogenesis	NA	NA	NA	NA	NA	NA
GO:0009555	pollen development	1	1	1	1	1	0.537242
GO:0009556	microsporogenesis	1	1	1	1	1	0.880906
GO:0009558	embryo sac cellularization	NA	NA	NA	NA	NA	NA
GO:0009559	embryo sac central cell differentiation	1	0.0250799	1	1	1	0.562284
GO:0009560	embryo sac egg cell differentiation	1	6.2162e-24	0.892184	0.255839	0.319877	0.436247
GO:0009561	megagametogenesis	1	1.07802e-27	1	0.423669	0.899202	0.147663
GO:0009563	synergid differentiation	NA	NA	NA	NA	NA	NA
GO:0009566	fertilization	0.751584	0.141007	1	0.624817	1	0.765932
GO:0009567	double fertilization forming a zygote and endosperm	0.751584	0.141007	1	0.624817	0.95055	0.624582
GO:0009581	detection of external stimulus	1	1	1	1	1	1
GO:0009582	detection of abiotic stimulus	1	1	1	1	1	0.916228
GO:0009583	detection of light stimulus	0.998979	1	1	1	1	1
GO:0009585	red, far-red light phototransduction	0.998979	1	1	1	1	1
GO:0009590	detection of gravity	NA	NA	NA	NA	NA	NA
GO:0009593	detection of chemical stimulus	NA	1	1	NA	NA	NA
GO:0009594	detection of nutrient	NA	NA	NA	NA	NA	NA
GO:0009595	detection of biotic stimulus	1	1	1	1	1	1
GO:0009605	response to external stimulus	1	1	1	1	1	1
GO:0009606	tropism	0.0175193	0.940248	1	0.647771	0.827737	0.364048
GO:0009607	response to biotic stimulus	1	1	1	1	1	1
GO:0009608	response to symbiont	1	1	0.714301	1	1	0.464044
GO:0009610	response to symbiotic fungus	1	1	0.714301	1	1	0.464044
GO:0009611	response to wounding	1	1	1	1	1	1
GO:0009612	response to mechanical stimulus	0.879458	1	0.892184	1	1	1
GO:0009615	response to virus	1	0.00123853	1	0.656468	0.419524	1
GO:0009616	virus induced gene silencing	0.62962	0.0102105	1	0.108779	0.11603	0.602202
GO:0009617	response to bacterium	1	1	1	1	1	1
GO:0009620	response to fungus	1	1	1	1	1	1
GO:0009623	response to parasitic fungus	NA	NA	NA	NA	NA	NA
GO:0009624	response to nematode	1	0.537481	1	0.363032	1	0.902145
GO:0009625	response to insect	1	1	1	1	1	1
GO:0009626	plant-type hypersensitive response	1	1	1	1	1	1
GO:0009627	systemic acquired resistance	1	1	1	1	1	1
GO:0009628	response to abiotic stimulus	1	1	1	1	1	0.521817
GO:0009629	response to gravity	0.0331649	0.813761	1	0.257995	1	0.344217
GO:0009630	gravitropism	0.0400638	0.972203	1	0.613612	0.798943	0.426072
GO:0009631	cold acclimation	1	1	1	1	NA	0.255895
GO:0009635	response to herbicide	NA	NA	NA	NA	NA	NA
GO:0009636	response to toxic substance	1	0.0225225	1	1	1	1
GO:0009637	response to blue light	0.0374721	1	0.0476732	0.910741	1	0.459797
GO:0009638	phototropism	0.0237117	1	1	NA	NA	NA
GO:0009639	response to red or far red light	0.0828358	1	0.965979	0.257995	1	0.737759
GO:0009640	photomorphogenesis	0.783808	1.52805e-06	1	0.518544	1	1
GO:0009641	shade avoidance	0.170039	1	0.596481	1	NA	NA
GO:0009642	response to light intensity	1	0.000110011	1	1	1	1
GO:0009643	photosynthetic acclimation	NA	0.000143155	NA	NA	NA	NA
GO:0009644	response to high light intensity	1	3.21722e-06	1	1	1	1
GO:0009645	response to low light intensity stimulus	NA	1	NA	NA	NA	NA
GO:0009646	response to absence of light	1	1	1	1	1	1
GO:0009647	skotomorphogenesis	NA	NA	NA	NA	NA	NA
GO:0009648	photoperiodism	0.536822	1	0.307749	0.399385	0.506293	0.737759
GO:0009649	entrainment of circadian clock	NA	1	0.288292	NA	NA	1
GO:0009650	UV protection	NA	1	NA	NA	NA	NA
GO:0009651	response to salt stress	1	1	1	1	1	1
GO:0009652	thigmotropism	NA	NA	0.963875	NA	NA	NA
GO:0009653	anatomical structure morphogenesis	7.71916e-11	0.00575872	1	0.268621	0.209439	0.0284293
GO:0009657	plastid organization	0.0358468	0.509538	0.000120356	0.131069	8.57062e-13	5.34511e-05
GO:0009658	chloroplast organization	0.555072	0.690919	1.23934e-05	0.131069	8.57062e-13	0.000181488
GO:0009660	amyloplast organization	NA	1	NA	NA	NA	NA
GO:0009661	chromoplast organization	NA	NA	NA	NA	NA	NA
GO:0009662	etioplast organization	NA	NA	NA	NA	NA	NA
GO:0009663	plasmodesma organization	NA	NA	NA	NA	NA	NA
GO:0009664	plant-type cell wall organization	7.77434e-05	1	1	1	0.870137	0.246143
GO:0009668	plastid membrane organization	0.058599	0.831941	0.000115651	0.0940744	5.50153e-07	0.00916381
GO:0009682	induced systemic resistance	1	1	1	1	1	1
GO:0009683	indoleacetic acid metabolic process	1	0.561436	0.736972	1	1	0.882488
GO:0009684	indoleacetic acid biosynthetic process	1	0.561436	0.906237	1	1	0.882488
GO:0009685	gibberellin metabolic process	0.745954	1	1	1	1	0.241566
GO:0009686	gibberellin biosynthetic process	1	1	1	1	1	0.401053
GO:0009687	abscisic acid metabolic process	1	1	1	1	1	1
GO:0009688	abscisic acid biosynthetic process	1	1	1	0.988443	1	NA
GO:0009690	cytokinin metabolic process	0.697516	0.125339	1	1	1	1
GO:0009691	cytokinin biosynthetic process	1	0.0554264	1	0.996638	1	1
GO:0009692	ethylene metabolic process	1	1	1	1	1	1
GO:0009693	ethylene biosynthetic process	1	1	1	1	1	1
GO:0009694	jasmonic acid metabolic process	1	1	1	1	1	1
GO:0009695	jasmonic acid biosynthetic process	1	1	1	1	1	1
GO:0009696	salicylic acid metabolic process	1	1	1	1	1	1
GO:0009697	salicylic acid biosynthetic process	1	1	1	1	1	1
GO:0009698	phenylpropanoid metabolic process	1	0.362206	1	0.133278	1	0.469299
GO:0009699	phenylpropanoid biosynthetic process	1	1	1	0.0546349	1	0.599816
GO:0009700	indole phytoalexin biosynthetic process	1	1	0.867446	1	NA	1
GO:0009704	de-etiolation	NA	0.0126631	NA	0.985244	NA	1
GO:0009712	catechol-containing compound metabolic process	NA	NA	NA	NA	NA	NA
GO:0009713	catechol-containing compound biosynthetic process	NA	NA	NA	NA	NA	NA
GO:0009714	chalcone metabolic process	NA	0.00129792	NA	NA	NA	NA
GO:0009715	chalcone biosynthetic process	NA	0.00129792	NA	NA	NA	NA
GO:0009718	anthocyanin-containing compound biosynthetic process	1	0.0829151	1	0.0250517	1	0.163858
GO:0009719	response to endogenous stimulus	1	1	1	1	1	1
GO:0009720	detection of hormone stimulus	NA	1	NA	NA	NA	NA
GO:0009722	detection of cytokinin stimulus	NA	NA	NA	NA	NA	NA
GO:0009723	response to ethylene	1	1	1	1	1	1
GO:0009725	response to hormone	1	1	1	1	1	1
GO:0009726	detection of endogenous stimulus	NA	1	NA	NA	NA	NA
GO:0009727	detection of ethylene stimulus	NA	NA	NA	NA	NA	NA
GO:0009729	detection of brassinosteroid stimulus	NA	NA	NA	NA	NA	NA
GO:0009733	response to auxin	1	1	1	1	1	1
GO:0009734	auxin-activated signaling pathway	1	1	1	0.794393	0.921026	0.69065
GO:0009735	response to cytokinin	1	0.111129	1	1	1	0.989056
GO:0009736	cytokinin-activated signaling pathway	0.103616	0.4451	0.897034	0.456671	1	0.0151287
GO:0009737	response to abscisic acid	1	1	1	1	1	1
GO:0009738	abscisic acid-activated signaling pathway	1	1	1	1	1	1
GO:0009739	response to gibberellin	1	0.942923	1	1	1	1
GO:0009740	gibberellic acid mediated signaling pathway	0.804287	1	1	1	0.827737	0.810062
GO:0009741	response to brassinosteroid	2.73458e-09	1	0.695903	1	1	0.675897
GO:0009742	brassinosteroid mediated signaling pathway	0.000144964	1	0.834538	1	0.517969	0.196294
GO:0009743	response to carbohydrate	0.650635	1	1	0.924864	1	0.674654
GO:0009744	response to sucrose	0.742556	0.316918	0.890679	0.79082	1	0.525148
GO:0009745	sucrose mediated signaling	NA	NA	NA	NA	NA	NA
GO:0009746	response to hexose	0.0171879	1	1	1	1	0.989056
GO:0009747	hexokinase-dependent signaling	NA	NA	NA	NA	NA	NA
GO:0009749	response to glucose	1	0.919233	1	1	1	0.872225
GO:0009750	response to fructose	0.0175193	1	1	1	1	1
GO:0009751	response to salicylic acid	1	1	1	1	1	1
GO:0009753	response to jasmonic acid	1	1	1	1	1	1
GO:0009755	hormone-mediated signaling pathway	1	1	1	1	1	1
GO:0009756	carbohydrate mediated signaling	0.928348	0.073801	1	0.537963	1	0.920751
GO:0009757	hexose mediated signaling	NA	1	NA	NA	NA	NA
GO:0009759	indole glucosinolate biosynthetic process	1	1	1	NA	NA	NA
GO:0009765	photosynthesis, light harvesting	NA	1	0.976135	1	0.0958435	0.521294
GO:0009767	photosynthetic electron transport chain	0.00285362	0.807409	0.834538	0.801222	0.549155	0.0566715
GO:0009768	photosynthesis, light harvesting in photosystem I	NA	NA	NA	NA	NA	NA
GO:0009769	photosynthesis, light harvesting in photosystem II	NA	NA	NA	NA	NA	NA
GO:0009772	photosynthetic electron transport in photosystem II	NA	NA	NA	NA	NA	NA
GO:0009773	photosynthetic electron transport in photosystem I	0.0749817	0.241307	0.834538	0.268621	0.315209	0.00916381
GO:0009780	photosynthetic NADP+ reduction	NA	NA	NA	NA	NA	NA
GO:0009785	blue light signaling pathway	1	1	1	1	NA	NA
GO:0009786	regulation of asymmetric cell division	NA	NA	NA	NA	NA	NA
GO:0009787	regulation of abscisic acid-activated signaling pathway	1	1	1	1	1	1
GO:0009788	negative regulation of abscisic acid-activated signaling pathway	1	1	1	1	1	1
GO:0009789	positive regulation of abscisic acid-activated signaling pathway	1	1	1	1	1	1
GO:0009790	embryo development	0.200388	1.73678e-08	1	0.102897	0.0920338	0.244753
GO:0009791	post-embryonic development	0.00157392	0.000762885	1	0.0891302	0.0443358	0.0142458
GO:0009793	embryo development ending in seed dormancy	0.163264	8.15242e-08	1	0.0940744	0.111651	0.268551
GO:0009798	axis specification	0.0388194	0.000590082	1	0.119139	1	0.927586
GO:0009799	specification of symmetry	0.0051987	0.00491325	1	0.142821	1	0.423567
GO:0009800	cinnamic acid biosynthetic process	NA	NA	NA	NA	NA	NA
GO:0009801	cinnamic acid ester metabolic process	NA	NA	NA	NA	NA	NA
GO:0009802	cinnamic acid ester biosynthetic process	NA	NA	NA	NA	NA	NA
GO:0009803	cinnamic acid metabolic process	NA	NA	NA	NA	NA	NA
GO:0009804	coumarin metabolic process	1	1	1	0.33426	1	0.728434
GO:0009805	coumarin biosynthetic process	1	1	1	0.33426	1	0.728434
GO:0009806	lignan metabolic process	1	0.846164	1	NA	NA	NA
GO:0009807	lignan biosynthetic process	1	0.846164	1	NA	NA	NA
GO:0009808	lignin metabolic process	1	0.678199	1	0.667975	1	0.913217
GO:0009809	lignin biosynthetic process	1	0.828438	1	0.665375	1	0.990666
GO:0009812	flavonoid metabolic process	1	1	1	0.0756366	1	0.100058
GO:0009813	flavonoid biosynthetic process	1	1	1	0.0634846	1	0.216537
GO:0009814	defense response, incompatible interaction	1	1	1	1	1	1
GO:0009816	defense response to bacterium, incompatible interaction	1	1	1	1	1	1
GO:0009817	defense response to fungus, incompatible interaction	1	1	1	1	1	1
GO:0009819	drought recovery	NA	NA	NA	NA	NA	NA
GO:0009820	alkaloid metabolic process	1	1	1	NA	1	NA
GO:0009821	alkaloid biosynthetic process	1	1	1	NA	1	NA
GO:0009823	cytokinin catabolic process	1	NA	1	1	NA	1
GO:0009825	multidimensional cell growth	2.51081e-15	1	1	0.552509	1	0.904261
GO:0009826	unidimensional cell growth	7.77434e-05	0.943221	1	0.506268	0.982845	0.440247
GO:0009827	plant-type cell wall modification	0.0403356	1	0.90411	1	0.199489	0.419175
GO:0009828	plant-type cell wall loosening	0.00436693	1	1	0.657064	0.109913	1
GO:0009830	cell wall modification involved in abscission	1	1	0.749416	NA	NA	1
GO:0009831	plant-type cell wall modification involved in multidimensional cell growth	0.0320046	0.809436	1	0.912106	0.566472	1
GO:0009832	plant-type cell wall biogenesis	0.0390215	0.298741	1	0.514783	0.417412	0.000838169
GO:0009833	plant-type primary cell wall biogenesis	NA	NA	NA	NA	NA	0.44521
GO:0009834	plant-type secondary cell wall biogenesis	0.559618	1	1	0.137653	0.794161	0.028569
GO:0009835	fruit ripening	NA	NA	NA	NA	NA	NA
GO:0009838	abscission	1	1	0.466748	1	1	0.872225
GO:0009845	seed germination	1	0.0392719	1	1	1	1
GO:0009846	pollen germination	1	1	1	0.647771	0.95055	1
GO:0009848	indoleacetic acid biosynthetic process via tryptophan	NA	NA	NA	NA	NA	NA
GO:0009850	auxin metabolic process	1	0.161387	0.728727	1	1	0.916228
GO:0009851	auxin biosynthetic process	1	0.746448	1	1	1	0.776277
GO:0009853	photorespiration	1	0.16191	1	1	1	0.181243
GO:0009854	oxidative photosynthetic carbon pathway	NA	NA	NA	NA	NA	NA
GO:0009855	determination of bilateral symmetry	0.00677739	0.00491325	1	0.142821	1	0.423567
GO:0009856	pollination	1	1	1	0.874226	0.855496	0.43891
GO:0009859	pollen hydration	NA	NA	NA	NA	NA	NA
GO:0009860	pollen tube growth	0.712503	1	1	0.665956	0.913368	0.414873
GO:0009861	jasmonic acid and ethylene-dependent systemic resistance	1	1	1	NA	1	NA
GO:0009862	systemic acquired resistance, salicylic acid mediated signaling pathway	1	1	0.561772	1	1	1
GO:0009863	salicylic acid mediated signaling pathway	1	1	1	1	1	1
GO:0009864	induced systemic resistance, jasmonic acid mediated signaling pathway	1	1	1	1	1	1
GO:0009865	pollen tube adhesion	NA	NA	NA	NA	NA	NA
GO:0009866	induced systemic resistance, ethylene mediated signaling pathway	NA	NA	NA	NA	NA	NA
GO:0009867	jasmonic acid mediated signaling pathway	1	1	1	1	1	1
GO:0009868	jasmonic acid and ethylene-dependent systemic resistance, jasmonic acid mediated signaling pathway	NA	NA	NA	NA	NA	NA
GO:0009870	defense response signaling pathway, resistance gene-dependent	1	1	NA	NA	NA	NA
GO:0009871	jasmonic acid and ethylene-dependent systemic resistance, ethylene mediated signaling pathway	NA	1	1	NA	NA	NA
GO:0009873	ethylene-activated signaling pathway	1	1	1	1	1	1
GO:0009875	pollen-pistil interaction	NA	0.282706	NA	NA	NA	NA
GO:0009877	nodulation	NA	NA	NA	NA	NA	NA
GO:0009880	embryonic pattern specification	0.84749	0.166706	0.510432	0.924864	1	1
GO:0009886	post-embryonic animal morphogenesis	1	0.551948	1	0.679636	1	1
GO:0009887	animal organ morphogenesis	0.00855917	0.00518203	1	0.108779	0.722145	0.139456
GO:0009888	tissue development	2.68549e-11	0.195568	1	0.102897	0.0833604	0.00533363
GO:0009889	regulation of biosynthetic process	0.996112	1	1	1	0.397195	0.239686
GO:0009890	negative regulation of biosynthetic process	0.271076	0.0297364	0.596481	0.0862783	0.0190882	0.153468
GO:0009891	positive regulation of biosynthetic process	1	1	1	0.275959	0.630848	0.636664
GO:0009892	negative regulation of metabolic process	0.138029	0.0833239	0.332549	0.0406658	0.0170229	0.0623861
GO:0009893	positive regulation of metabolic process	1	1	1	0.657064	0.496888	0.728434
GO:0009894	regulation of catabolic process	0.672425	1	1	1	1	1
GO:0009895	negative regulation of catabolic process	NA	1	1	NA	NA	NA
GO:0009896	positive regulation of catabolic process	1	1	0.331216	1	1	1
GO:0009900	dehiscence	1	1	1	1	1	0.674654
GO:0009901	anther dehiscence	1	1	1	1	1	0.916228
GO:0009902	chloroplast relocation	0.916594	0.972203	1.23934e-05	0.0250517	0.000189243	0.00948945
GO:0009903	chloroplast avoidance movement	NA	1	0.446732	NA	NA	NA
GO:0009904	chloroplast accumulation movement	NA	NA	0.446732	NA	NA	NA
GO:0009908	flower development	0.0438486	7.67355e-05	1	0.0381838	0.19419	0.00948945
GO:0009909	regulation of flower development	0.864156	2.77537e-08	0.604133	0.00899037	0.089299	0.0846729
GO:0009910	negative regulation of flower development	1	1	0.910637	0.377982	0.506293	1
GO:0009911	positive regulation of flower development	0.0579108	1	1	0.727824	1	0.541014
GO:0009913	epidermal cell differentiation	1	0.0067311	1	0.613612	1	0.158681
GO:0009914	hormone transport	0.0162294	1	1	0.866122	1	0.401053
GO:0009915	phloem sucrose loading	NA	NA	NA	NA	NA	NA
GO:0009920	cell plate formation involved in plant-type cell wall biogenesis	NA	0.28248	NA	NA	NA	NA
GO:0009926	auxin polar transport	0.0215659	1	1	0.59611	1	0.372276
GO:0009932	cell tip growth	0.0026786	0.974337	1	0.801222	1	0.69066
GO:0009933	meristem structural organization	0.097067	3.21722e-06	1	0.00689085	0.768789	0.927586
GO:0009934	regulation of meristem structural organization	1	0.0370881	1	0.605607	0.718977	1
GO:0009937	regulation of gibberellic acid mediated signaling pathway	1	1	1	1	NA	NA
GO:0009938	negative regulation of gibberellic acid mediated signaling pathway	0.678841	NA	NA	NA	NA	NA
GO:0009939	positive regulation of gibberellic acid mediated signaling pathway	NA	1	1	NA	NA	NA
GO:0009942	longitudinal axis specification	0.676314	1	NA	NA	NA	NA
GO:0009943	adaxial/abaxial axis specification	0.0390215	3.60949e-05	1	0.0803204	1	0.647508
GO:0009944	polarity specification of adaxial/abaxial axis	0.0214908	3.60949e-05	1	0.0803204	1	0.647508
GO:0009945	radial axis specification	NA	NA	NA	NA	NA	NA
GO:0009946	proximal/distal axis specification	NA	NA	NA	NA	NA	NA
GO:0009947	centrolateral axis specification	NA	NA	NA	NA	NA	NA
GO:0009953	dorsal/ventral pattern formation	NA	NA	NA	NA	NA	NA
GO:0009954	proximal/distal pattern formation	0.114376	1	1	1	1	NA
GO:0009955	adaxial/abaxial pattern specification	0.0395768	6.97075e-06	1	0.0803204	1	0.459797
GO:0009956	radial pattern formation	1	0.115832	1	0.646988	1	1
GO:0009957	epidermal cell fate specification	1	0.0370881	0.94414	0.475383	0.855496	0.181243
GO:0009958	positive gravitropism	0.102931	1	0.769043	0.894135	1	0.785691
GO:0009959	negative gravitropism	NA	1	1	NA	NA	NA
GO:0009960	endosperm development	1	0.322996	0.735625	1	1	1
GO:0009961	response to 1-aminocyclopropane-1-carboxylic acid	NA	0.767452	NA	NA	NA	NA
GO:0009962	regulation of flavonoid biosynthetic process	1	1	1	0.456453	1	0.786404
GO:0009963	positive regulation of flavonoid biosynthetic process	1	1	1	0.646988	1	0.992151
GO:0009964	negative regulation of flavonoid biosynthetic process	NA	NA	NA	NA	NA	NA
GO:0009965	leaf morphogenesis	0.000648148	0.0113414	0.561772	0.551137	0.0443358	0.361777
GO:0009966	regulation of signal transduction	1	1	1	1	1	0.968109
GO:0009967	positive regulation of signal transduction	1	1	1	1	1	1
GO:0009968	negative regulation of signal transduction	0.477828	1	0.856381	1	1	0.737759
GO:0009969	xyloglucan biosynthetic process	NA	NA	NA	NA	NA	NA
GO:0009970	cellular response to sulfate starvation	NA	1	NA	NA	NA	0.949202
GO:0009971	anastral spindle assembly involved in male meiosis	NA	NA	NA	NA	NA	NA
GO:0009972	cytidine deamination	NA	NA	NA	NA	NA	NA
GO:0009987	cellular process	NA	NA	NA	NA	NA	NA
GO:0009988	cell-cell recognition	NA	NA	NA	NA	NA	NA
GO:0009991	response to extracellular stimulus	1	0.961511	1	0.471007	0.40854	1
GO:0009992	cellular water homeostasis	NA	NA	0.302556	NA	NA	NA
GO:0009996	negative regulation of cell fate specification	NA	NA	NA	NA	NA	NA
GO:0010014	meristem initiation	0.00437614	0.0242567	1	0.0406658	0.937015	0.785691
GO:0010015	root morphogenesis	3.44279e-05	1	1	1	1	0.632769
GO:0010016	shoot system morphogenesis	7.25963e-07	0.323357	0.0141743	0.28079	0.000236441	0.0221422
GO:0010017	red or far-red light signaling pathway	1	1	0.968188	1	1	0.872225
GO:0010018	far-red light signaling pathway	NA	NA	NA	NA	NA	NA
GO:0010019	chloroplast-nucleus signaling pathway	NA	NA	NA	NA	NA	NA
GO:0010020	chloroplast fission	NA	1	NA	NA	0.603128	NA
GO:0010021	amylopectin biosynthetic process	NA	1	NA	NA	NA	NA
GO:0010022	meristem determinacy	0.485037	0.0370881	1	1	0.997196	0.748856
GO:0010023	proanthocyanidin biosynthetic process	NA	NA	NA	0.988443	1	0.690976
GO:0010024	phytochromobilin biosynthetic process	NA	1	NA	NA	NA	NA
GO:0010025	wax biosynthetic process	1	1	1	1	1	0.970572
GO:0010026	trichome differentiation	0.00563021	0.0469346	0.853062	0.30825	0.696851	0.876685
GO:0010027	thylakoid membrane organization	0.058599	0.831941	0.000115651	0.0940744	5.50153e-07	0.00916381
GO:0010028	xanthophyll cycle	NA	NA	NA	NA	NA	NA
GO:0010029	regulation of seed germination	1	1	1	1	1	1
GO:0010030	positive regulation of seed germination	1	1	1	NA	NA	NA
GO:0010031	circumnutation	NA	1	0.670029	NA	NA	NA
GO:0010032	meiotic chromosome condensation	NA	NA	NA	NA	NA	NA
GO:0010033	response to organic substance	1	1	1	1	1	0.927586
GO:0010034	response to acetate	NA	NA	NA	NA	NA	NA
GO:0010035	response to inorganic substance	1	0.0649659	1	1	1	1
GO:0010036	response to boron-containing substance	1	0.260435	1	0.551137	NA	0.927586
GO:0010037	response to carbon dioxide	NA	NA	NA	NA	NA	NA
GO:0010038	response to metal ion	1	0.0437513	1	1	1	0.999022
GO:0010039	response to iron ion	1	1	1	1	1	1
GO:0010042	response to manganese ion	NA	NA	NA	NA	NA	NA
GO:0010043	response to zinc ion	1	1	1	1	0.722145	1
GO:0010044	response to aluminum ion	NA	1	NA	NA	NA	NA
GO:0010045	response to nickel cation	NA	NA	NA	NA	NA	NA
GO:0010046	response to mycotoxin	NA	NA	NA	NA	NA	NA
GO:0010047	fruit dehiscence	NA	1	NA	NA	1	NA
GO:0010048	vernalization response	1	0.322996	0.51916	1	0.768789	0.537242
GO:0010050	vegetative phase change	1	0.0170028	1	1	0.981185	0.545661
GO:0010051	xylem and phloem pattern formation	0.000490572	0.00422224	1	0.159263	1	0.750383
GO:0010052	guard cell differentiation	0.100716	NA	NA	NA	NA	NA
GO:0010053	root epidermal cell differentiation	6.07971e-06	1	1	1	1	0.86457
GO:0010054	trichoblast differentiation	4.63412e-07	1	1	1	1	0.927586
GO:0010055	atrichoblast differentiation	NA	NA	NA	NA	NA	NA
GO:0010056	atrichoblast fate specification	NA	NA	NA	NA	NA	NA
GO:0010057	trichoblast fate specification	NA	NA	1	NA	NA	NA
GO:0010058	regulation of atrichoblast fate specification	NA	NA	NA	NA	NA	NA
GO:0010059	positive regulation of atrichoblast fate specification	NA	NA	NA	NA	NA	NA
GO:0010061	regulation of trichoblast fate specification	NA	NA	1	NA	NA	NA
GO:0010062	negative regulation of trichoblast fate specification	NA	NA	NA	NA	NA	NA
GO:0010063	positive regulation of trichoblast fate specification	NA	NA	1	NA	NA	NA
GO:0010064	embryonic shoot morphogenesis	NA	NA	NA	NA	NA	NA
GO:0010065	primary meristem tissue development	NA	0.468304	NA	0.462493	NA	NA
GO:0010067	procambium histogenesis	NA	0.468304	NA	NA	NA	NA
GO:0010068	protoderm histogenesis	NA	NA	NA	NA	NA	NA
GO:0010069	zygote asymmetric cytokinesis in embryo sac	NA	0.646697	NA	NA	NA	NA
GO:0010070	zygote asymmetric cell division	NA	0.646697	NA	NA	NA	NA
GO:0010071	root meristem specification	NA	0.630257	NA	NA	NA	NA
GO:0010072	primary shoot apical meristem specification	0.691145	0.151725	0.663019	0.76286	0.243332	0.872225
GO:0010073	meristem maintenance	3.05789e-05	0.00136152	1	0.497082	0.396594	0.182506
GO:0010074	maintenance of meristem identity	0.897958	0.018888	1	0.736024	0.268791	0.584306
GO:0010075	regulation of meristem growth	4.18924e-06	0.28248	1	0.738688	0.779527	0.0660583
GO:0010076	maintenance of floral meristem identity	NA	0.846909	1	NA	NA	NA
GO:0010077	maintenance of inflorescence meristem identity	NA	1	1	NA	1	1
GO:0010078	maintenance of root meristem identity	0.507739	0.972932	1	NA	NA	NA
GO:0010080	regulation of floral meristem growth	NA	NA	1	NA	0.517969	NA
GO:0010081	regulation of inflorescence meristem growth	NA	NA	NA	NA	NA	NA
GO:0010082	regulation of root meristem growth	0.360301	1	1	0.547354	0.580215	1
GO:0010084	specification of animal organ axis polarity	NA	NA	NA	NA	NA	NA
GO:0010086	embryonic root morphogenesis	NA	0.449049	NA	NA	NA	NA
GO:0010087	phloem or xylem histogenesis	0.000868145	1	0.941511	0.0945293	1	0.0308716
GO:0010088	phloem development	NA	0.117298	NA	NA	NA	NA
GO:0010089	xylem development	0.0050762	1	1	0.0518037	0.8957	0.0467624
GO:0010090	trichome morphogenesis	0.0214908	0.0829151	1	0.295204	0.470572	1
GO:0010091	trichome branching	0.906752	0.281341	1	1	1	1
GO:0010093	specification of floral organ identity	1	0.0128452	1	1	1	1
GO:0010094	specification of carpel identity	NA	NA	NA	NA	NA	NA
GO:0010098	suspensor development	NA	0.327722	NA	NA	NA	NA
GO:0010099	regulation of photomorphogenesis	1	1	1	NA	NA	NA
GO:0010100	negative regulation of photomorphogenesis	NA	1	0.847597	NA	NA	NA
GO:0010101	post-embryonic root morphogenesis	1	1	1	0.441695	1	1
GO:0010102	lateral root morphogenesis	1	1	1	0.441695	1	1
GO:0010103	stomatal complex morphogenesis	0.000136154	1	0.00284804	1	0.00171498	0.0207742
GO:0010104	regulation of ethylene-activated signaling pathway	0.295978	1	0.561772	1	1	NA
GO:0010105	negative regulation of ethylene-activated signaling pathway	0.0408458	1	0.561772	1	1	NA
GO:0010106	cellular response to iron ion starvation	1	0.26923	1	0.477634	0.784095	1
GO:0010107	potassium ion import	NA	1	NA	NA	NA	NA
GO:0010109	regulation of photosynthesis	NA	1	0.219659	NA	1	0.255895
GO:0010110	regulation of photosynthesis, dark reaction	NA	NA	NA	NA	NA	NA
GO:0010111	glyoxysome organization	NA	NA	NA	NA	NA	NA
GO:0010112	regulation of systemic acquired resistance	1	1	1	1	1	1
GO:0010113	negative regulation of systemic acquired resistance	NA	NA	NA	NA	NA	NA
GO:0010114	response to red light	0.754745	1	0.298751	0.988443	1	0.283404
GO:0010115	regulation of abscisic acid biosynthetic process	NA	1	1	NA	NA	NA
GO:0010116	positive regulation of abscisic acid biosynthetic process	NA	NA	NA	NA	NA	NA
GO:0010117	photoprotection	1	0.931462	1	NA	NA	NA
GO:0010118	stomatal movement	1	1	1	1	1	1
GO:0010119	regulation of stomatal movement	1	1	1	0.988443	1	1
GO:0010120	camalexin biosynthetic process	1	1	0.867446	1	NA	1
GO:0010133	proline catabolic process to glutamate	NA	NA	NA	NA	NA	NA
GO:0010135	ureide metabolic process	NA	NA	NA	NA	NA	NA
GO:0010136	ureide catabolic process	NA	NA	NA	NA	NA	NA
GO:0010138	pyrimidine ribonucleotide salvage	NA	NA	NA	NA	NA	NA
GO:0010143	cutin biosynthetic process	0.898855	1	1	0.914601	1	0.986157
GO:0010148	transpiration	NA	1	1	NA	NA	NA
GO:0010150	leaf senescence	1	1	1	1	1	0.927586
GO:0010152	pollen maturation	NA	1	NA	0.988443	NA	1
GO:0010154	fruit development	0.133027	1.21058e-05	1	0.25066	0.209439	0.589787
GO:0010155	regulation of proton transport	0.00146483	1	0.774199	0.936837	1	0.406482
GO:0010157	response to chlorate	NA	0.0185829	NA	NA	NA	NA
GO:0010158	abaxial cell fate specification	0.032024	1	0.873176	0.137653	NA	NA
GO:0010159	specification of animal organ position	NA	NA	NA	NA	NA	NA
GO:0010160	formation of animal organ boundary	NA	NA	NA	NA	NA	NA
GO:0010161	red light signaling pathway	NA	1	NA	NA	NA	NA
GO:0010162	seed dormancy process	1	8.62079e-06	1	0.794393	1	0.973355
GO:0010165	response to X-ray	NA	NA	NA	NA	NA	NA
GO:0010166	wax metabolic process	1	1	1	1	1	0.970572
GO:0010167	response to nitrate	1	0.374187	1	0.512623	1	0.806505
GO:0010182	sugar mediated signaling pathway	0.928348	0.073801	1	0.537963	1	0.920751
GO:0010183	pollen tube guidance	0.428874	1	1	NA	NA	NA
GO:0010184	cytokinin transport	NA	NA	NA	NA	NA	NA
GO:0010185	regulation of cellular defense response	NA	NA	NA	NA	NA	NA
GO:0010186	positive regulation of cellular defense response	NA	NA	NA	NA	NA	NA
GO:0010187	negative regulation of seed germination	1	1	1	1	0.999484	1
GO:0010188	response to microbial phytotoxin	NA	0.786506	NA	NA	NA	NA
GO:0010189	vitamin E biosynthetic process	NA	NA	NA	NA	NA	1
GO:0010190	cytochrome b6f complex assembly	0.048439	NA	NA	NA	NA	NA
GO:0010191	mucilage metabolic process	NA	1	NA	1	0.243332	NA
GO:0010192	mucilage biosynthetic process	NA	1	NA	1	0.356907	NA
GO:0010193	response to ozone	1	1	1	1	1	1
GO:0010196	nonphotochemical quenching	NA	NA	NA	NA	NA	NA
GO:0010197	polar nucleus fusion	1	0.0250799	1	1	1	0.562284
GO:0010198	synergid death	NA	NA	NA	NA	NA	NA
GO:0010199	organ boundary specification between lateral organs and the meristem	NA	0.58909	1	NA	NA	NA
GO:0010200	response to chitin	1	1	1	1	1	1
GO:0010201	response to continuous far red light stimulus by the high-irradiance response system	NA	1	NA	NA	NA	NA
GO:0010202	response to low fluence red light stimulus	NA	1	NA	NA	NA	NA
GO:0010203	response to very low fluence red light stimulus	NA	1	NA	NA	NA	NA
GO:0010204	defense response signaling pathway, resistance gene-independent	1	1	NA	1	NA	0.964283
GO:0010205	photoinhibition	NA	NA	NA	NA	NA	NA
GO:0010206	photosystem II repair	NA	NA	0.976135	NA	NA	NA
GO:0010207	photosystem II assembly	0.00409063	0.0206691	0.178043	0.0474953	0.000236441	0.0207742
GO:0010208	pollen wall assembly	0.353068	1	1	1	1	0.86457
GO:0010212	response to ionizing radiation	1	0.000103198	1	0.839143	0.419524	0.051615
GO:0010213	non-photoreactive DNA repair	NA	NA	NA	NA	NA	NA
GO:0010214	seed coat development	0.843414	1	1	1	0.243332	0.419714
GO:0010215	cellulose microfibril organization	NA	NA	1	NA	NA	NA
GO:0010216	maintenance of DNA methylation	1	0.0228307	1	NA	NA	NA
GO:0010218	response to far red light	0.104944	1	0.0191233	1	1	0.599816
GO:0010219	regulation of vernalization response	NA	NA	NA	NA	NA	NA
GO:0010220	positive regulation of vernalization response	NA	NA	NA	NA	NA	NA
GO:0010221	negative regulation of vernalization response	NA	NA	NA	NA	NA	NA
GO:0010222	stem vascular tissue pattern formation	NA	0.31996	1	NA	NA	NA
GO:0010223	secondary shoot formation	NA	0.946729	1	NA	NA	NA
GO:0010224	response to UV-B	1	0.786766	1	0.0564027	1	0.287688
GO:0010225	response to UV-C	NA	NA	NA	NA	NA	NA
GO:0010226	response to lithium ion	NA	NA	NA	NA	NA	NA
GO:0010227	floral organ abscission	0.632725	1	0.596481	1	1	0.309227
GO:0010228	vegetative to reproductive phase transition of meristem	0.479017	1	0.886605	0.0250517	0.00509158	0.0931709
GO:0010229	inflorescence development	1	0.631488	1	1	1	1
GO:0010230	alternative respiration	NA	NA	NA	NA	NA	NA
GO:0010231	maintenance of seed dormancy	NA	NA	NA	NA	NA	NA
GO:0010232	vascular transport	1	1	1	0.657064	1	1
GO:0010233	phloem transport	1	1	1	0.657064	1	1
GO:0010234	anther wall tapetum cell fate specification	NA	NA	NA	NA	NA	NA
GO:0010235	guard mother cell cytokinesis	NA	NA	NA	NA	NA	NA
GO:0010236	plastoquinone biosynthetic process	NA	NA	NA	NA	NA	1
GO:0010239	chloroplast mRNA processing	NA	NA	NA	NA	NA	NA
GO:0010241	ent-kaurene oxidation to kaurenoic acid	NA	NA	NA	NA	NA	NA
GO:0010243	response to organonitrogen compound	1	1	1	1	1	1
GO:0010244	response to low fluence blue light stimulus by blue low-fluence system	NA	NA	NA	NA	NA	NA
GO:0010245	radial microtubular system formation	NA	NA	NA	NA	NA	NA
GO:0010247	detection of phosphate ion	NA	NA	NA	NA	NA	NA
GO:0010248	establishment or maintenance of transmembrane electrochemical gradient	NA	NA	NA	NA	NA	NA
GO:0010249	auxin conjugate metabolic process	NA	NA	NA	NA	NA	NA
GO:0010252	auxin homeostasis	0.751584	1	1	0.625351	0.810798	0.609256
GO:0010253	UDP-rhamnose biosynthetic process	NA	NA	NA	1	1	NA
GO:0010254	nectary development	NA	NA	1	NA	NA	NA
GO:0010255	glucose mediated signaling pathway	NA	NA	NA	NA	NA	NA
GO:0010256	endomembrane system organization	0.954203	1	1	1	1	1
GO:0010257	NADH dehydrogenase complex assembly	NA	NA	NA	NA	NA	NA
GO:0010258	NADH dehydrogenase complex (plastoquinone) assembly	NA	NA	NA	NA	NA	NA
GO:0010260	animal organ senescence	1	1	1	0.171545	1	0.732581
GO:0010262	somatic embryogenesis	1	NA	1	NA	NA	NA
GO:0010263	tricyclic triterpenoid biosynthetic process	NA	NA	NA	NA	NA	NA
GO:0010264	myo-inositol hexakisphosphate biosynthetic process	1	0.0198343	0.886605	1	1	1
GO:0010265	SCF complex assembly	NA	NA	1	NA	NA	NA
GO:0010266	response to vitamin B1	NA	NA	NA	NA	NA	NA
GO:0010267	production of ta-siRNAs involved in RNA interference	1	0.00086384	1	0.211152	0.0408852	0.25207
GO:0010268	brassinosteroid homeostasis	0.580879	1	1	NA	NA	0.586136
GO:0010269	response to selenium ion	NA	NA	NA	NA	NA	NA
GO:0010270	photosystem II oxygen evolving complex assembly	NA	NA	NA	NA	NA	NA
GO:0010271	regulation of chlorophyll catabolic process	NA	1	NA	NA	NA	NA
GO:0010273	detoxification of copper ion	NA	NA	NA	NA	NA	NA
GO:0010274	hydrotropism	NA	NA	NA	NA	NA	NA
GO:0010275	NAD(P)H dehydrogenase complex assembly	NA	NA	NA	NA	NA	NA
GO:0010286	heat acclimation	1	0.0947388	1	1	1	1
GO:0010288	response to lead ion	NA	NA	NA	NA	NA	NA
GO:0010289	homogalacturonan biosynthetic process	NA	1	NA	NA	NA	NA
GO:0010299	detoxification of cobalt ion	NA	NA	NA	NA	NA	NA
GO:0010304	PSII associated light-harvesting complex II catabolic process	NA	0.160591	0.0481799	NA	NA	NA
GO:0010305	leaf vascular tissue pattern formation	0.0318789	0.00518203	0.048323	0.310546	1	0.927586
GO:0010306	rhamnogalacturonan II biosynthetic process	NA	NA	NA	NA	NA	NA
GO:0010310	regulation of hydrogen peroxide metabolic process	1	1	0.279414	1	1	1
GO:0010311	lateral root formation	1	1	1	0.32084	1	1
GO:0010312	detoxification of zinc ion	NA	NA	NA	NA	NA	NA
GO:0010315	auxin efflux	1	1	1	1	NA	1
GO:0010321	regulation of vegetative phase change	NA	NA	NA	NA	NA	NA
GO:0010322	regulation of isopentenyl diphosphate biosynthetic process, methylerythritol 4-phosphate pathway	NA	NA	NA	NA	NA	NA
GO:0010323	negative regulation of isopentenyl diphosphate biosynthetic process, methylerythritol 4-phosphate pathway	NA	NA	NA	NA	NA	NA
GO:0010324	membrane invagination	NA	NA	NA	NA	NA	NA
GO:0010325	raffinose family oligosaccharide biosynthetic process	1	1	1	1	NA	1
GO:0010332	response to gamma radiation	1	0.00096689	1	0.805924	0.481302	0.127502
GO:0010335	response to non-ionic osmotic stress	NA	NA	NA	NA	NA	NA
GO:0010337	regulation of salicylic acid metabolic process	1	1	1	NA	NA	NA
GO:0010338	leaf formation	NA	NA	NA	NA	NA	0.737759
GO:0010342	endosperm cellularization	NA	NA	NA	NA	NA	NA
GO:0010343	singlet oxygen-mediated programmed cell death	NA	NA	NA	NA	NA	NA
GO:0010344	seed oilbody biogenesis	0.842178	NA	NA	NA	NA	NA
GO:0010345	suberin biosynthetic process	1	1	1	0.167935	1	0.785691
GO:0010346	shoot axis formation	NA	0.946729	1	NA	NA	NA
GO:0010350	cellular response to magnesium starvation	NA	NA	NA	NA	NA	NA
GO:0010351	lithium ion transport	1	1	1	1	1	0.825009
GO:0010352	lithium ion export across the plasma membrane	NA	NA	NA	NA	NA	NA
GO:0010353	response to trehalose	NA	1	NA	NA	NA	NA
GO:0010358	leaf shaping	1	1	1	NA	NA	0.835067
GO:0010359	regulation of anion channel activity	1	1	1	1	0.872677	0.459797
GO:0010360	negative regulation of anion channel activity	NA	NA	NA	NA	NA	NA
GO:0010361	regulation of anion channel activity by blue light	NA	NA	NA	NA	NA	NA
GO:0010362	negative regulation of anion channel activity by blue light	NA	NA	NA	NA	NA	NA
GO:0010363	regulation of plant-type hypersensitive response	1	1	1	1	1	1
GO:0010364	regulation of ethylene biosynthetic process	NA	1	0.466748	NA	NA	NA
GO:0010366	negative regulation of ethylene biosynthetic process	NA	NA	NA	NA	NA	NA
GO:0010371	regulation of gibberellin biosynthetic process	NA	NA	NA	NA	NA	NA
GO:0010373	negative regulation of gibberellin biosynthetic process	NA	NA	NA	NA	NA	NA
GO:0010374	stomatal complex development	0.000828915	1	0.00604848	1	0.00174944	0.0275053
GO:0010375	stomatal complex patterning	1	0.769442	1	NA	NA	NA
GO:0010376	stomatal complex formation	NA	NA	NA	NA	NA	NA
GO:0010378	temperature compensation of the circadian clock	NA	1	NA	NA	NA	NA
GO:0010380	regulation of chlorophyll biosynthetic process	1	1	0.877062	NA	0.582064	0.916228
GO:0010381	peroxisome-chloroplast membrane tethering	NA	NA	NA	NA	NA	NA
GO:0010383	cell wall polysaccharide metabolic process	0.00146483	1	0.963875	0.552509	1	0.00916381
GO:0010384	cell wall proteoglycan metabolic process	NA	NA	NA	NA	NA	NA
GO:0010387	COP9 signalosome assembly	NA	NA	NA	NA	NA	NA
GO:0010389	regulation of G2/M transition of mitotic cell cycle	0.897958	2.34278e-09	0.758746	0.257995	0.232781	0.196294
GO:0010390	histone monoubiquitination	NA	NA	NA	NA	NA	NA
GO:0010393	galacturonan metabolic process	0.501393	1	1	1	1	0.851402
GO:0010394	homogalacturonan metabolic process	NA	1	NA	NA	NA	NA
GO:0010395	rhamnogalacturonan I metabolic process	NA	NA	NA	NA	NA	NA
GO:0010396	rhamnogalacturonan II metabolic process	NA	NA	NA	NA	NA	NA
GO:0010398	xylogalacturonan metabolic process	NA	NA	NA	NA	NA	NA
GO:0010400	rhamnogalacturonan I side chain metabolic process	NA	NA	NA	NA	NA	NA
GO:0010404	cell wall hydroxyproline-rich glycoprotein metabolic process	NA	NA	NA	NA	NA	NA
GO:0010405	arabinogalactan protein metabolic process	NA	NA	NA	NA	NA	NA
GO:0010410	hemicellulose metabolic process	0.0068117	1	0.51916	0.190798	0.783501	0.000862281
GO:0010411	xyloglucan metabolic process	0.000312786	1	1	1	NA	0.623054
GO:0010413	glucuronoxylan metabolic process	0.0725389	1	0.274598	0.113792	0.906162	0.00245921
GO:0010417	glucuronoxylan biosynthetic process	1	1	0.861646	0.807008	NA	0.401053
GO:0010421	hydrogen peroxide-mediated programmed cell death	NA	NA	NA	NA	NA	NA
GO:0010422	regulation of brassinosteroid biosynthetic process	NA	NA	NA	NA	NA	NA
GO:0010423	negative regulation of brassinosteroid biosynthetic process	NA	NA	NA	NA	NA	NA
GO:0010424	DNA methylation on cytosine within a CG sequence	NA	NA	1	NA	NA	NA
GO:0010425	DNA methylation on cytosine within a CNG sequence	NA	NA	NA	NA	NA	NA
GO:0010426	DNA methylation on cytosine within a CHH sequence	NA	NA	NA	NA	NA	NA
GO:0010430	fatty acid omega-oxidation	NA	NA	NA	NA	NA	NA
GO:0010431	seed maturation	1	2.77687e-05	1	0.847749	1	0.896696
GO:0010432	bract development	NA	NA	1	NA	NA	NA
GO:0010433	bract morphogenesis	NA	NA	1	NA	NA	NA
GO:0010434	bract formation	NA	NA	1	NA	NA	NA
GO:0010438	cellular response to sulfur starvation	1	NA	NA	NA	NA	NA
GO:0010439	regulation of glucosinolate biosynthetic process	1	NA	NA	NA	NA	NA
GO:0010440	stomatal lineage progression	0.3947	0.108142	1	0.656468	0.615293	0.18248
GO:0010441	guard cell development	NA	NA	NA	NA	NA	NA
GO:0010442	guard cell morphogenesis	NA	NA	NA	NA	NA	NA
GO:0010444	guard mother cell differentiation	NA	NA	NA	NA	NA	NA
GO:0010447	response to acidic pH	NA	NA	NA	NA	NA	NA
GO:0010449	root meristem growth	0.360301	1	1	0.660324	0.395163	1
GO:0010450	inflorescence meristem growth	NA	NA	NA	NA	NA	NA
GO:0010451	floral meristem growth	NA	NA	1	NA	0.517969	NA
GO:0010452	histone H3-K36 methylation	NA	0.668895	1	NA	NA	NA
GO:0010453	regulation of cell fate commitment	NA	0.829962	1	NA	NA	NA
GO:0010454	negative regulation of cell fate commitment	NA	NA	NA	NA	NA	NA
GO:0010455	positive regulation of cell fate commitment	NA	NA	1	NA	NA	NA
GO:0010466	negative regulation of peptidase activity	NA	0.797944	NA	NA	NA	NA
GO:0010467	gene expression	0.628115	6.70967e-07	1	1	0.00414268	0.021706
GO:0010468	regulation of gene expression	0.711094	1	1	1	0.621104	0.326206
GO:0010476	gibberellin mediated signaling pathway	0.804287	1	1	1	0.827737	1
GO:0010477	response to sulfur dioxide	NA	NA	NA	NA	NA	NA
GO:0010478	chlororespiration	NA	NA	NA	NA	NA	NA
GO:0010479	stele development	NA	NA	1	NA	NA	NA
GO:0010480	microsporocyte differentiation	NA	NA	NA	NA	NA	NA
GO:0010481	epidermal cell division	NA	NA	NA	NA	NA	NA
GO:0010482	regulation of epidermal cell division	NA	NA	NA	NA	NA	NA
GO:0010483	pollen tube reception	NA	NA	NA	NA	NA	NA
GO:0010492	maintenance of shoot apical meristem identity	0.639794	0.42605	1	0.506348	0.211235	0.426072
GO:0010493	Lewis a epitope biosynthetic process	NA	NA	NA	NA	NA	NA
GO:0010495	long-distance posttranscriptional gene silencing	NA	NA	NA	NA	NA	NA
GO:0010496	intercellular transport	1	0.916532	1	NA	NA	NA
GO:0010497	plasmodesmata-mediated intercellular transport	1	1	NA	NA	NA	NA
GO:0010498	proteasomal protein catabolic process	1	0.00263312	1	1	1	1
GO:0010500	transmitting tissue development	NA	NA	NA	NA	NA	NA
GO:0010501	RNA secondary structure unwinding	NA	NA	NA	NA	NA	NA
GO:0010506	regulation of autophagy	NA	1	NA	1	NA	NA
GO:0010507	negative regulation of autophagy	NA	1	NA	NA	NA	NA
GO:0010508	positive regulation of autophagy	NA	NA	NA	NA	NA	NA
GO:0010517	regulation of phospholipase activity	NA	NA	NA	NA	NA	NA
GO:0010518	positive regulation of phospholipase activity	NA	NA	NA	NA	NA	NA
GO:0010520	regulation of reciprocal meiotic recombination	NA	NA	NA	NA	NA	NA
GO:0010528	regulation of transposition	NA	NA	NA	NA	NA	NA
GO:0010529	negative regulation of transposition	NA	NA	NA	NA	NA	NA
GO:0010540	basipetal auxin transport	1	1	1	1	1	1
GO:0010541	acropetal auxin transport	0.905071	1	1	NA	NA	0.918967
GO:0010555	response to mannitol	NA	1	NA	NA	NA	NA
GO:0010556	regulation of macromolecule biosynthetic process	0.676314	1	1	1	0.414443	0.336401
GO:0010557	positive regulation of macromolecule biosynthetic process	0.66118	1	1	0.534714	0.23173	0.459797
GO:0010558	negative regulation of macromolecule biosynthetic process	0.271648	0.0172663	0.596481	0.108779	0.0175361	0.246096
GO:0010562	positive regulation of phosphorus metabolic process	NA	NA	NA	NA	NA	NA
GO:0010563	negative regulation of phosphorus metabolic process	0.62511	1	1	1	0.315209	0.419714
GO:0010564	regulation of cell cycle process	0.584032	1.72293e-13	0.410169	0.0474953	0.193401	0.111453
GO:0010565	regulation of cellular ketone metabolic process	1	1	1	1	1	1
GO:0010581	regulation of starch biosynthetic process	NA	NA	NA	NA	NA	NA
GO:0010582	floral meristem determinacy	0.485037	0.0370881	1	1	0.997196	0.748856
GO:0010583	response to cyclopentenone	1	1	1	1	1	0.981871
GO:0010584	pollen exine formation	0.067006	1	1	1	1	0.86457
GO:0010585	glutamine secretion	NA	NA	NA	NA	NA	NA
GO:0010586	miRNA metabolic process	0.632725	0.12079	NA	0.662419	0.19127	0.927586
GO:0010587	miRNA catabolic process	NA	0.245899	NA	NA	0.496888	NA
GO:0010588	cotyledon vascular tissue pattern formation	0.271076	0.205224	1	0.894091	1	1
GO:0010589	leaf proximal/distal pattern formation	NA	NA	NA	NA	NA	NA
GO:0010597	green leaf volatile biosynthetic process	NA	NA	NA	NA	NA	NA
GO:0010599	production of lsiRNA involved in RNA interference	NA	0.141007	NA	NA	NA	NA
GO:0010600	regulation of auxin biosynthetic process	1	NA	NA	NA	NA	NA
GO:0010601	positive regulation of auxin biosynthetic process	NA	NA	NA	NA	NA	NA
GO:0010602	regulation of 1-aminocyclopropane-1-carboxylate metabolic process	NA	NA	NA	NA	NA	NA
GO:0010603	regulation of cytoplasmic mRNA processing body assembly	NA	NA	NA	NA	NA	NA
GO:0010604	positive regulation of macromolecule metabolic process	0.838746	0.793723	0.973827	0.799347	0.117032	0.513888
GO:0010605	negative regulation of macromolecule metabolic process	0.133239	0.0621431	0.277389	0.0474953	0.0132453	0.10911
GO:0010606	positive regulation of cytoplasmic mRNA processing body assembly	NA	NA	NA	NA	NA	NA
GO:0010608	posttranscriptional regulation of gene expression	0.3947	0.00624799	1	0.924864	0.315082	0.927586
GO:0010617	circadian regulation of calcium ion oscillation	NA	1	NA	NA	NA	NA
GO:0010618	aerenchyma formation	1	NA	NA	NA	NA	NA
GO:0010623	programmed cell death involved in cell development	NA	NA	NA	NA	NA	NA
GO:0010628	positive regulation of gene expression	0.809139	1	1	0.514783	0.209439	0.459797
GO:0010629	negative regulation of gene expression	0.285244	0.162514	0.32248	0.0807717	0.0201288	0.228128
GO:0010638	positive regulation of organelle organization	0.0350818	0.00917423	1	0.613612	0.0959615	1
GO:0010639	negative regulation of organelle organization	1	0.192607	0.873176	1	1	1
GO:0010646	regulation of cell communication	1	1	1	1	1	0.968109
GO:0010647	positive regulation of cell communication	1	1	1	1	1	1
GO:0010648	negative regulation of cell communication	0.477828	1	0.856381	1	1	0.737759
GO:0010654	apical cell fate commitment	NA	NA	NA	NA	NA	NA
GO:0010675	regulation of cellular carbohydrate metabolic process	1	1	1	NA	0.783501	0.967588
GO:0010677	negative regulation of cellular carbohydrate metabolic process	NA	NA	NA	NA	NA	NA
GO:0010683	tricyclic triterpenoid metabolic process	NA	NA	NA	NA	NA	NA
GO:0010685	tetracyclic triterpenoid metabolic process	NA	NA	NA	NA	NA	NA
GO:0010686	tetracyclic triterpenoid biosynthetic process	NA	NA	NA	NA	NA	NA
GO:0010726	positive regulation of hydrogen peroxide metabolic process	NA	NA	NA	NA	NA	NA
GO:0010727	negative regulation of hydrogen peroxide metabolic process	NA	NA	NA	NA	NA	NA
GO:0010728	regulation of hydrogen peroxide biosynthetic process	NA	NA	NA	NA	NA	NA
GO:0010729	positive regulation of hydrogen peroxide biosynthetic process	NA	NA	NA	NA	NA	NA
GO:0010730	negative regulation of hydrogen peroxide biosynthetic process	NA	NA	NA	NA	NA	NA
GO:0010731	protein glutathionylation	NA	NA	NA	NA	NA	NA
GO:0010769	regulation of cell morphogenesis involved in differentiation	0.632725	1	1	0.76286	NA	NA
GO:0010817	regulation of hormone levels	1	1	1	1	1	0.918622
GO:0010833	telomere maintenance via telomere lengthening	NA	NA	NA	NA	NA	NA
GO:0010863	positive regulation of phospholipase C activity	NA	NA	NA	NA	NA	NA
GO:0010865	stipule development	NA	NA	NA	NA	NA	NA
GO:0010866	regulation of triglyceride biosynthetic process	NA	NA	NA	NA	NA	NA
GO:0010867	positive regulation of triglyceride biosynthetic process	NA	NA	NA	NA	NA	NA
GO:0010876	lipid localization	1	0.0123811	1	0.16127	0.963037	1
GO:0010893	positive regulation of steroid biosynthetic process	NA	NA	NA	NA	NA	NA
GO:0010894	negative regulation of steroid biosynthetic process	NA	NA	NA	NA	NA	NA
GO:0010896	regulation of triglyceride catabolic process	NA	NA	NA	NA	NA	NA
GO:0010919	regulation of inositol phosphate biosynthetic process	NA	NA	NA	NA	NA	NA
GO:0010921	regulation of phosphatase activity	NA	1	0.795299	NA	NA	NA
GO:0010922	positive regulation of phosphatase activity	NA	NA	NA	NA	NA	NA
GO:0010923	negative regulation of phosphatase activity	NA	NA	NA	NA	NA	NA
GO:0010927	cellular component assembly involved in morphogenesis	0.353068	1	1	1	1	0.86457
GO:0010928	regulation of auxin mediated signaling pathway	1	1	1	1	NA	1
GO:0010941	regulation of cell death	1	1	1	1	1	1
GO:0010942	positive regulation of cell death	1	1	1	NA	NA	NA
GO:0010948	negative regulation of cell cycle process	0.725366	0.466712	1	NA	1	NA
GO:0010951	negative regulation of endopeptidase activity	NA	0.797944	NA	NA	NA	NA
GO:0010959	regulation of metal ion transport	0.174686	1	NA	NA	NA	NA
GO:0010962	regulation of glucan biosynthetic process	NA	NA	NA	NA	NA	NA
GO:0010965	regulation of mitotic sister chromatid separation	NA	0.631488	0.714301	NA	NA	NA
GO:0010966	regulation of phosphate transport	NA	NA	NA	NA	NA	NA
GO:0010971	positive regulation of G2/M transition of mitotic cell cycle	NA	NA	NA	NA	NA	NA
GO:0012501	programmed cell death	1	1	1	1	1	1
GO:0012502	induction of programmed cell death	NA	NA	NA	NA	NA	NA
GO:0014070	response to organic cyclic compound	1	1	0.892184	1	1	0.935966
GO:0014074	response to purine-containing compound	NA	NA	NA	NA	NA	NA
GO:0015031	protein transport	1	3.43197e-05	1	1	0.783501	1
GO:0015074	DNA integration	NA	NA	NA	NA	NA	NA
GO:0015669	gas transport	NA	NA	NA	NA	NA	NA
GO:0015670	carbon dioxide transport	NA	NA	NA	NA	NA	NA
GO:0015671	oxygen transport	NA	NA	NA	NA	NA	NA
GO:0015672	monovalent inorganic cation transport	0.358863	1	0.561772	1	1	0.586136
GO:0015675	nickel cation transport	NA	NA	NA	NA	NA	NA
GO:0015680	intracellular copper ion transport	NA	NA	NA	NA	NA	NA
GO:0015688	iron chelate transport	NA	NA	NA	NA	NA	NA
GO:0015689	molybdate ion transport	NA	NA	NA	NA	NA	NA
GO:0015690	aluminum cation transport	NA	NA	NA	NA	NA	NA
GO:0015691	cadmium ion transport	1	1	NA	1	1	1
GO:0015692	lead ion transport	1	1	1	1	1	0.872225
GO:0015693	magnesium ion transport	NA	1	NA	NA	NA	NA
GO:0015695	organic cation transport	1	1	1	0.807008	0.899202	0.729779
GO:0015696	ammonium transport	1	1	1	0.910741	0.51382	1
GO:0015697	quaternary ammonium group transport	NA	NA	NA	NA	NA	NA
GO:0015698	inorganic anion transport	1	0.633301	1	0.355085	1	0.720524
GO:0015700	arsenite transport	NA	1	NA	NA	NA	NA
GO:0015706	nitrate transport	1	0.440451	1	0.36386	1	0.737759
GO:0015711	organic anion transport	1	1	1	1	1	1
GO:0015712	hexose phosphate transport	NA	0.000143155	NA	NA	NA	NA
GO:0015713	phosphoglycerate transmembrane transport	NA	0.00408811	NA	NA	NA	NA
GO:0015714	phosphoenolpyruvate transport	NA	0.00408811	NA	NA	NA	NA
GO:0015717	triose phosphate transport	NA	0.000143155	NA	NA	NA	NA
GO:0015718	monocarboxylic acid transport	1	0.537481	1	1	1	0.827996
GO:0015720	allantoin transport	NA	NA	NA	NA	NA	NA
GO:0015727	lactate transport	NA	NA	NA	NA	NA	NA
GO:0015729	oxaloacetate transport	NA	0.239954	NA	NA	NA	NA
GO:0015739	sialic acid transport	NA	NA	NA	NA	NA	NA
GO:0015740	C4-dicarboxylate transport	NA	0.0734017	0.892184	1	NA	0.772382
GO:0015742	alpha-ketoglutarate transport	NA	NA	NA	NA	NA	NA
GO:0015743	malate transport	NA	0.329187	0.686752	NA	NA	NA
GO:0015744	succinate transport	NA	NA	NA	NA	NA	NA
GO:0015748	organophosphate ester transport	1	1	1	1	1	0.875679
GO:0015749	monosaccharide transmembrane transport	1	1	1	1	NA	1
GO:0015755	fructose transmembrane transport	NA	NA	NA	NA	NA	NA
GO:0015760	glucose-6-phosphate transport	NA	0.000143155	NA	NA	NA	NA
GO:0015766	disaccharide transport	NA	1	1	NA	NA	NA
GO:0015768	maltose transport	NA	NA	NA	NA	NA	NA
GO:0015770	sucrose transport	NA	1	1	NA	NA	NA
GO:0015772	oligosaccharide transport	NA	1	1	NA	NA	NA
GO:0015774	polysaccharide transport	NA	1	NA	NA	NA	NA
GO:0015780	nucleotide-sugar transmembrane transport	1	0.915935	NA	NA	NA	0.851402
GO:0015783	GDP-fucose transmembrane transport	NA	NA	NA	NA	NA	NA
GO:0015786	UDP-glucose transmembrane transport	NA	NA	NA	NA	NA	NA
GO:0015791	polyol transport	NA	NA	NA	NA	NA	NA
GO:0015794	glycerol-3-phosphate transmembrane transport	NA	NA	NA	NA	NA	NA
GO:0015798	myo-inositol transport	NA	NA	NA	NA	NA	NA
GO:0015800	acidic amino acid transport	NA	1	1	NA	NA	NA
GO:0015801	aromatic amino acid transport	NA	NA	NA	NA	NA	NA
GO:0015802	basic amino acid transport	1	1	1	0.924864	0.768789	1
GO:0015804	neutral amino acid transport	1	1	1	1	1	1
GO:0015805	S-adenosyl-L-methionine transport	NA	NA	NA	NA	NA	NA
GO:0015807	L-amino acid transport	NA	NA	NA	NA	NA	NA
GO:0015809	arginine transport	NA	NA	NA	NA	NA	NA
GO:0015810	aspartate transmembrane transport	NA	NA	NA	NA	NA	NA
GO:0015812	gamma-aminobutyric acid transport	NA	1	NA	NA	NA	1
GO:0015813	L-glutamate transmembrane transport	NA	NA	NA	NA	NA	NA
GO:0015822	ornithine transport	NA	NA	NA	NA	NA	NA
GO:0015824	proline transport	1	1	1	1	1	1
GO:0015827	tryptophan transport	NA	NA	NA	NA	NA	NA
GO:0015833	peptide transport	1	0.000164495	1	1	0.783501	1
GO:0015837	amine transport	0.92991	NA	NA	NA	NA	NA
GO:0015840	urea transport	0.538038	1	1	NA	NA	NA
GO:0015843	methylammonium transport	NA	NA	NA	NA	NA	NA
GO:0015846	polyamine transport	NA	1	1	NA	NA	NA
GO:0015849	organic acid transport	1	1	1	1	1	1
GO:0015850	organic hydroxy compound transport	1	1	0.801129	1	1	1
GO:0015851	nucleobase transport	0.0134357	1	0.906237	1	1	0.255895
GO:0015853	adenine transport	NA	NA	NA	NA	NA	NA
GO:0015854	guanine transport	NA	NA	NA	NA	NA	NA
GO:0015855	pyrimidine nucleobase transport	NA	NA	NA	NA	NA	NA
GO:0015857	uracil transport	NA	NA	NA	NA	NA	NA
GO:0015858	nucleoside transport	NA	NA	NA	NA	NA	NA
GO:0015864	pyrimidine nucleoside transport	NA	NA	NA	NA	NA	NA
GO:0015865	purine nucleotide transport	NA	1	1	1	NA	1
GO:0015866	ADP transport	NA	1	NA	NA	NA	NA
GO:0015867	ATP transport	NA	1	1	NA	NA	NA
GO:0015868	purine ribonucleotide transport	NA	1	1	NA	NA	NA
GO:0015884	folic acid transport	NA	NA	NA	NA	NA	NA
GO:0015893	drug transport	1	1	1	1	1	0.637252
GO:0015908	fatty acid transport	NA	0.340278	1	NA	NA	NA
GO:0015914	phospholipid transport	NA	NA	NA	NA	NA	NA
GO:0015916	fatty-acyl-CoA transport	NA	NA	NA	NA	NA	NA
GO:0015919	peroxisomal membrane transport	1	1	1	1	0.75462	0.459797
GO:0015931	nucleobase-containing compound transport	1	0.000424493	1	0.803755	0.77911	1
GO:0015936	coenzyme A metabolic process	NA	NA	NA	NA	NA	NA
GO:0015937	coenzyme A biosynthetic process	NA	NA	NA	NA	NA	NA
GO:0015939	pantothenate metabolic process	NA	NA	NA	NA	NA	NA
GO:0015940	pantothenate biosynthetic process	NA	NA	NA	NA	NA	NA
GO:0015959	diadenosine polyphosphate metabolic process	NA	NA	NA	NA	NA	NA
GO:0015961	diadenosine polyphosphate catabolic process	NA	NA	NA	NA	NA	NA
GO:0015965	diadenosine tetraphosphate metabolic process	NA	NA	NA	NA	NA	NA
GO:0015967	diadenosine tetraphosphate catabolic process	NA	NA	NA	NA	NA	NA
GO:0015976	carbon utilization	NA	1	NA	NA	NA	NA
GO:0015977	carbon fixation	NA	1	NA	NA	NA	NA
GO:0015979	photosynthesis	0.32744	1	0.000220968	0.5865	5.12568e-06	7.39963e-05
GO:0015980	energy derivation by oxidation of organic compounds	1	1	0.976135	1	0.11603	0.785691
GO:0015985	energy coupled proton transport, down electrochemical gradient	NA	1	1	1	1	1
GO:0015986	ATP synthesis coupled proton transport	NA	1	1	1	1	1
GO:0015988	energy coupled proton transmembrane transport, against electrochemical gradient	NA	NA	NA	NA	NA	NA
GO:0015991	ATP hydrolysis coupled proton transport	NA	NA	NA	NA	NA	NA
GO:0015994	chlorophyll metabolic process	0.0729132	1	0.769043	0.786634	0.268367	0.122444
GO:0015995	chlorophyll biosynthetic process	0.0634638	1	0.19749	0.405379	0.0132453	0.181243
GO:0015996	chlorophyll catabolic process	1	1	1	0.924864	1	0.880906
GO:0016032	viral process	0.505864	0.917675	1	0.897698	1	1
GO:0016036	cellular response to phosphate starvation	1	1	0.524062	0.955738	0.380024	1
GO:0016042	lipid catabolic process	1	1	1	1	1	0.62027
GO:0016043	cellular component organization	0.00414911	2.06802e-21	1	0.0930389	0.0995299	1.59457e-05
GO:0016045	detection of bacterium	1	1	1	1	NA	1
GO:0016048	detection of temperature stimulus	NA	NA	NA	NA	NA	NA
GO:0016049	cell growth	4.50383e-06	1	1	1	1	0.797543
GO:0016050	vesicle organization	NA	1	1	0.443595	NA	NA
GO:0016051	carbohydrate biosynthetic process	3.91941e-06	1	1	0.537963	1	0.0156586
GO:0016052	carbohydrate catabolic process	1	1	1	1	1	0.989056
GO:0016053	organic acid biosynthetic process	1	1	1	1	1	1
GO:0016054	organic acid catabolic process	1	1	1	1	1	0.872225
GO:0016070	RNA metabolic process	0.319736	5.55255e-07	0.973827	1	0.00137463	0.0207742
GO:0016071	mRNA metabolic process	0.0278425	0.374187	0.00156906	0.632211	0.000532903	0.32797
GO:0016072	rRNA metabolic process	1	2.43406e-21	1	0.053648	0.00108062	0.00133271
GO:0016073	snRNA metabolic process	NA	NA	NA	NA	NA	NA
GO:0016074	snoRNA metabolic process	NA	NA	NA	NA	NA	NA
GO:0016075	rRNA catabolic process	NA	NA	NA	NA	NA	NA
GO:0016093	polyprenol metabolic process	1	0.916532	0.596481	0.657064	0.936315	1
GO:0016094	polyprenol biosynthetic process	1	0.916532	NA	NA	1	1
GO:0016098	monoterpenoid metabolic process	NA	1	1	NA	NA	NA
GO:0016099	monoterpenoid biosynthetic process	NA	1	1	NA	NA	NA
GO:0016101	diterpenoid metabolic process	0.843414	1	1	1	1	0.458748
GO:0016102	diterpenoid biosynthetic process	1	1	1	1	1	0.701622
GO:0016103	diterpenoid catabolic process	0.272634	1	1	NA	NA	NA
GO:0016104	triterpenoid biosynthetic process	1	1	1	0.631085	1	0.700589
GO:0016106	sesquiterpenoid biosynthetic process	1	1	1	0.988443	1	NA
GO:0016107	sesquiterpenoid catabolic process	NA	NA	NA	NA	NA	NA
GO:0016108	tetraterpenoid metabolic process	0.0374721	1	0.93345	0.223343	0.00432287	0.359927
GO:0016109	tetraterpenoid biosynthetic process	0.0374721	1	1	0.211152	0.00535046	0.359927
GO:0016110	tetraterpenoid catabolic process	NA	NA	NA	NA	NA	NA
GO:0016114	terpenoid biosynthetic process	0.376544	1	1	0.275959	0.315082	0.55737
GO:0016115	terpenoid catabolic process	0.549523	1	1	0.514783	1	0.602202
GO:0016116	carotenoid metabolic process	0.0374721	1	0.93345	0.223343	0.00432287	0.359927
GO:0016117	carotenoid biosynthetic process	0.0374721	1	1	0.211152	0.00535046	0.359927
GO:0016118	carotenoid catabolic process	NA	NA	NA	NA	NA	NA
GO:0016119	carotene metabolic process	NA	NA	1	1	1	0.763127
GO:0016120	carotene biosynthetic process	NA	NA	NA	1	1	0.763127
GO:0016121	carotene catabolic process	NA	NA	NA	NA	NA	NA
GO:0016122	xanthophyll metabolic process	NA	NA	1	NA	0.243332	NA
GO:0016123	xanthophyll biosynthetic process	NA	NA	NA	NA	NA	NA
GO:0016124	xanthophyll catabolic process	NA	NA	NA	NA	NA	NA
GO:0016125	sterol metabolic process	9.03912e-11	0.931726	1	1	0.907223	0.283404
GO:0016126	sterol biosynthetic process	1.00733e-10	0.989655	1	1	0.77911	0.388898
GO:0016127	sterol catabolic process	NA	NA	1	NA	NA	NA
GO:0016128	phytosteroid metabolic process	4.19045e-05	1	1	0.924864	0.414443	0.0700831
GO:0016129	phytosteroid biosynthetic process	2.06776e-05	1	1	0.912106	0.481302	0.109689
GO:0016131	brassinosteroid metabolic process	4.19045e-05	1	1	0.924864	0.414443	0.0700831
GO:0016132	brassinosteroid biosynthetic process	2.06776e-05	1	1	0.912106	0.481302	0.109689
GO:0016137	glycoside metabolic process	1	NA	NA	NA	NA	NA
GO:0016139	glycoside catabolic process	1	NA	NA	NA	NA	NA
GO:0016143	S-glycoside metabolic process	1	1	0.324532	1	0.718977	0.563454
GO:0016144	S-glycoside biosynthetic process	1	1	0.290872	1	0.798943	0.415995
GO:0016145	S-glycoside catabolic process	1	NA	NA	NA	NA	NA
GO:0016192	vesicle-mediated transport	1	1	1	1	1	0.913217
GO:0016197	endosomal transport	NA	1	1	NA	1	0.303437
GO:0016226	iron-sulfur cluster assembly	0.0598462	1	0.178043	0.657064	0.00108062	0.123039
GO:0016233	telomere capping	NA	0.814034	NA	NA	NA	NA
GO:0016236	macroautophagy	NA	NA	NA	NA	NA	NA
GO:0016246	RNA interference	0.289526	8.93304e-06	0.835914	0.552509	0.0563236	0.430195
GO:0016310	phosphorylation	1	1	0.239098	1	1	1
GO:0016311	dephosphorylation	1	1	0.00881479	0.284242	0.433211	0.927586
GO:0016441	posttranscriptional gene silencing	0.393006	0.000165678	0.867446	0.794393	0.167904	0.477086
GO:0016444	somatic cell DNA recombination	1	0.00736895	1	0.268621	0.96567	0.99554
GO:0016458	gene silencing	0.058599	2.84623e-12	0.143752	0.0275966	0.013986	0.00786905
GO:0016482	cytosolic transport	NA	0.631488	NA	NA	NA	NA
GO:0016485	protein processing	NA	1	1	NA	NA	NA
GO:0016487	farnesol metabolic process	NA	NA	NA	NA	NA	NA
GO:0016540	protein autoprocessing	NA	NA	NA	NA	NA	NA
GO:0016553	base conversion or substitution editing	NA	NA	NA	NA	NA	NA
GO:0016554	cytidine to uridine editing	NA	NA	NA	NA	NA	NA
GO:0016556	mRNA modification	4.03178e-06	1	6.25874e-07	0.48607	2.74131e-07	0.00916381
GO:0016558	protein import into peroxisome matrix	1	1	1	1	0.75462	0.459797
GO:0016559	peroxisome fission	NA	NA	NA	NA	NA	NA
GO:0016560	protein import into peroxisome matrix, docking	NA	1	NA	NA	NA	NA
GO:0016567	protein ubiquitination	1	0.13211	1	1	1	1
GO:0016569	covalent chromatin modification	0.067006	2.86371e-27	0.0609533	0.0172527	0.0038061	0.0335508
GO:0016570	histone modification	0.0953397	3.48428e-29	0.0283951	0.0230423	0.0127871	0.0100116
GO:0016571	histone methylation	0.193202	1.79566e-27	0.168467	0.0756366	0.0215814	0.0221422
GO:0016572	histone phosphorylation	0.62511	5.73865e-06	0.834538	0.805552	0.424715	0.246578
GO:0016573	histone acetylation	1	0.0490756	0.906237	NA	0.855496	0.749713
GO:0016574	histone ubiquitination	NA	NA	NA	NA	NA	NA
GO:0016575	histone deacetylation	NA	0.0143372	NA	NA	NA	NA
GO:0016577	histone demethylation	NA	NA	NA	NA	NA	NA
GO:0016578	histone deubiquitination	NA	NA	NA	NA	NA	NA
GO:0016579	protein deubiquitination	1	0.00566879	1	0.988443	0.349046	1
GO:0016598	protein arginylation	NA	NA	NA	NA	NA	NA
GO:0016925	protein sumoylation	1	0.207516	1	NA	1	NA
GO:0016926	protein desumoylation	1	0.87987	1	0.0172527	0.232781	0.0717479
GO:0016973	poly(A)+ mRNA export from nucleus	NA	1	NA	NA	NA	NA
GO:0016998	cell wall macromolecule catabolic process	1	1	NA	1	1	1
GO:0016999	antibiotic metabolic process	1	1	0.518181	1	1	1
GO:0017000	antibiotic biosynthetic process	1	1	1	1	1	1
GO:0017001	antibiotic catabolic process	1	1	1	1	1	0.99554
GO:0017003	protein-heme linkage	NA	NA	NA	NA	NA	NA
GO:0017004	cytochrome complex assembly	0.787573	0.0720312	0.793053	NA	NA	NA
GO:0017006	protein-tetrapyrrole linkage	NA	NA	NA	NA	NA	NA
GO:0017014	protein nitrosylation	NA	NA	NA	NA	1	NA
GO:0017038	protein import	0.852805	5.58727e-19	1	1	0.370824	0.840807
GO:0017085	response to insecticide	NA	NA	NA	NA	NA	NA
GO:0017126	nucleologenesis	NA	NA	NA	NA	NA	NA
GO:0017144	drug metabolic process	1	1	1	1	1	1
GO:0017145	stem cell division	NA	1	0.596481	NA	NA	NA
GO:0017148	negative regulation of translation	0.897958	0.00227251	1	0.537963	0.0944632	0.599816
GO:0017157	regulation of exocytosis	NA	NA	NA	NA	NA	NA
GO:0017182	peptidyl-diphthamide metabolic process	NA	NA	NA	NA	NA	NA
GO:0017183	peptidyl-diphthamide biosynthetic process from peptidyl-histidine	NA	NA	NA	NA	NA	NA
GO:0017186	peptidyl-pyroglutamic acid biosynthetic process, using glutaminyl-peptide cyclotransferase	NA	NA	NA	NA	NA	NA
GO:0018008	N-terminal peptidyl-glycine N-myristoylation	NA	NA	NA	NA	NA	NA
GO:0018022	peptidyl-lysine methylation	0.228139	1.89816e-23	0.145309	0.0807717	0.0357002	0.0107738
GO:0018023	peptidyl-lysine trimethylation	NA	NA	NA	NA	NA	NA
GO:0018027	peptidyl-lysine dimethylation	NA	0.828438	NA	NA	NA	NA
GO:0018063	cytochrome c-heme linkage	NA	NA	NA	NA	NA	NA
GO:0018065	protein-cofactor linkage	NA	NA	NA	NA	NA	NA
GO:0018105	peptidyl-serine phosphorylation	NA	NA	NA	NA	NA	NA
GO:0018107	peptidyl-threonine phosphorylation	NA	NA	NA	NA	NA	NA
GO:0018108	peptidyl-tyrosine phosphorylation	NA	NA	NA	NA	NA	NA
GO:0018119	peptidyl-cysteine S-nitrosylation	NA	NA	NA	NA	1	NA
GO:0018126	protein hydroxylation	1	0.919233	NA	NA	NA	NA
GO:0018130	heterocycle biosynthetic process	1	3.99335e-05	1	1	0.414443	0.549913
GO:0018131	oxazole or thiazole biosynthetic process	NA	NA	NA	NA	NA	NA
GO:0018149	peptide cross-linking	NA	NA	NA	NA	NA	NA
GO:0018193	peptidyl-amino acid modification	0.571452	3.79217e-20	0.167561	0.0381838	0.120824	0.000183912
GO:0018195	peptidyl-arginine modification	NA	0.159363	NA	NA	NA	NA
GO:0018196	peptidyl-asparagine modification	NA	NA	NA	NA	NA	NA
GO:0018198	peptidyl-cysteine modification	NA	NA	NA	NA	1	NA
GO:0018199	peptidyl-glutamine modification	NA	NA	NA	NA	NA	NA
GO:0018201	peptidyl-glycine modification	NA	NA	NA	NA	NA	NA
GO:0018202	peptidyl-histidine modification	NA	NA	NA	NA	NA	NA
GO:0018205	peptidyl-lysine modification	0.233659	6.57377e-19	0.10069	0.00803733	0.0190882	0.000739383
GO:0018208	peptidyl-proline modification	1	0.0537956	1	1	1	0.141338
GO:0018209	peptidyl-serine modification	NA	NA	NA	NA	NA	NA
GO:0018210	peptidyl-threonine modification	NA	NA	NA	NA	NA	NA
GO:0018212	peptidyl-tyrosine modification	NA	NA	NA	NA	NA	NA
GO:0018216	peptidyl-arginine methylation	NA	0.159363	NA	NA	NA	NA
GO:0018258	protein O-linked glycosylation via hydroxyproline	NA	NA	NA	NA	NA	NA
GO:0018279	protein N-linked glycosylation via asparagine	NA	NA	NA	NA	NA	NA
GO:0018282	metal incorporation into metallo-sulfur cluster	NA	NA	NA	NA	NA	NA
GO:0018283	iron incorporation into metallo-sulfur cluster	NA	NA	NA	NA	NA	NA
GO:0018315	molybdenum incorporation into molybdenum-molybdopterin complex	NA	NA	NA	NA	NA	NA
GO:0018316	peptide cross-linking via L-cystine	NA	NA	NA	NA	NA	NA
GO:0018342	protein prenylation	NA	NA	NA	NA	NA	NA
GO:0018343	protein farnesylation	NA	NA	NA	NA	NA	NA
GO:0018344	protein geranylgeranylation	NA	NA	NA	NA	NA	NA
GO:0018345	protein palmitoylation	NA	0.546253	NA	NA	NA	NA
GO:0018377	protein myristoylation	1	1	1	1	1	1
GO:0018393	internal peptidyl-lysine acetylation	1	0.0490756	0.906237	NA	0.855496	0.749713
GO:0018394	peptidyl-lysine acetylation	1	0.0490756	0.906237	NA	0.855496	0.749713
GO:0018401	peptidyl-proline hydroxylation to 4-hydroxy-L-proline	1	0.919233	NA	NA	NA	NA
GO:0018410	C-terminal protein amino acid modification	NA	NA	NA	NA	NA	NA
GO:0018871	1-aminocyclopropane-1-carboxylate metabolic process	NA	NA	NA	NA	NA	NA
GO:0018874	benzoate metabolic process	NA	NA	NA	NA	NA	NA
GO:0018904	ether metabolic process	NA	NA	NA	NA	NA	NA
GO:0018920	glyphosate metabolic process	NA	NA	NA	NA	NA	NA
GO:0018958	phenol-containing compound metabolic process	1	1	1	1	1	1
GO:0019048	modulation by virus of host morphology or physiology	NA	NA	NA	NA	NA	NA
GO:0019058	viral life cycle	NA	NA	NA	NA	NA	NA
GO:0019079	viral genome replication	NA	NA	NA	NA	NA	NA
GO:0019184	nonribosomal peptide biosynthetic process	NA	NA	NA	NA	NA	NA
GO:0019216	regulation of lipid metabolic process	0.481408	1	1	1	1	0.837637
GO:0019217	regulation of fatty acid metabolic process	NA	NA	1	NA	NA	NA
GO:0019218	regulation of steroid metabolic process	NA	NA	NA	NA	NA	NA
GO:0019219	regulation of nucleobase-containing compound metabolic process	0.632725	1	1	1	0.431309	0.459797
GO:0019220	regulation of phosphate metabolic process	1	1	0.157386	1	0.209439	0.960468
GO:0019222	regulation of metabolic process	1	1	1	1	0.416115	0.0457058
GO:0019243	methylglyoxal catabolic process to D-lactate via S-lactoyl-glutathione	1	0.0280111	1	1	1	0.665365
GO:0019252	starch biosynthetic process	0.00196446	1	0.136942	0.0925987	0.426475	2.23707e-05
GO:0019253	reductive pentose-phosphate cycle	NA	NA	NA	NA	NA	NA
GO:0019255	glucose 1-phosphate metabolic process	NA	NA	NA	NA	NA	NA
GO:0019276	UDP-N-acetylgalactosamine metabolic process	NA	NA	NA	NA	NA	NA
GO:0019279	L-methionine biosynthetic process from L-homoserine via cystathionine	NA	NA	NA	NA	NA	NA
GO:0019287	isopentenyl diphosphate biosynthetic process, mevalonate pathway	NA	1	1	NA	NA	NA
GO:0019288	isopentenyl diphosphate biosynthetic process, methylerythritol 4-phosphate pathway	0.00499194	1	0.650372	0.159263	3.69943e-07	0.0300332
GO:0019294	keto-3-deoxy-D-manno-octulosonic acid biosynthetic process	NA	NA	NA	NA	NA	NA
GO:0019305	dTDP-rhamnose biosynthetic process	NA	NA	NA	NA	NA	NA
GO:0019307	mannose biosynthetic process	NA	NA	NA	NA	NA	NA
GO:0019318	hexose metabolic process	1	0.468304	1	1	1	1
GO:0019319	hexose biosynthetic process	1	2.43516e-06	1	1	1	1
GO:0019320	hexose catabolic process	1	1	1	1	1	1
GO:0019321	pentose metabolic process	1	1	1	0.537963	1	1
GO:0019322	pentose biosynthetic process	NA	NA	NA	NA	NA	NA
GO:0019336	phenol-containing compound catabolic process	NA	NA	NA	NA	NA	1
GO:0019344	cysteine biosynthetic process	0.530067	0.237442	1	1	1	0.303437
GO:0019348	dolichol metabolic process	1	0.916532	NA	NA	1	1
GO:0019354	siroheme biosynthetic process	NA	NA	NA	NA	NA	NA
GO:0019357	nicotinate nucleotide biosynthetic process	NA	NA	NA	NA	NA	NA
GO:0019358	nicotinate nucleotide salvage	NA	NA	NA	NA	NA	NA
GO:0019359	nicotinamide nucleotide biosynthetic process	1	0.916532	1	1	1	1
GO:0019362	pyridine nucleotide metabolic process	1	1	1	0.973659	1	0.999022
GO:0019363	pyridine nucleotide biosynthetic process	1	1	1	1	1	1
GO:0019365	pyridine nucleotide salvage	NA	1	NA	NA	NA	NA
GO:0019369	arachidonic acid metabolic process	NA	1	1	NA	NA	NA
GO:0019370	leukotriene biosynthetic process	NA	NA	NA	NA	NA	NA
GO:0019372	lipoxygenase pathway	NA	NA	NA	NA	NA	NA
GO:0019373	epoxygenase P450 pathway	NA	1	1	NA	NA	NA
GO:0019374	galactolipid metabolic process	1	1	0.640288	0.894135	1	1
GO:0019375	galactolipid biosynthetic process	1	1	0.562092	0.894135	1	1
GO:0019377	glycolipid catabolic process	NA	NA	NA	NA	NA	NA
GO:0019379	sulfate assimilation, phosphoadenylyl sulfate reduction by phosphoadenylyl-sulfate reductase (thioredoxin)	NA	NA	NA	NA	NA	NA
GO:0019388	galactose catabolic process	NA	NA	NA	NA	NA	NA
GO:0019395	fatty acid oxidation	1	1	1	1	1	0.927586
GO:0019400	alditol metabolic process	1	0.0804466	NA	1	1	1
GO:0019401	alditol biosynthetic process	NA	NA	NA	NA	NA	NA
GO:0019405	alditol catabolic process	NA	NA	NA	NA	NA	NA
GO:0019406	hexitol biosynthetic process	NA	NA	NA	NA	NA	NA
GO:0019408	dolichol biosynthetic process	1	0.916532	NA	NA	1	1
GO:0019419	sulfate reduction	NA	NA	NA	NA	NA	NA
GO:0019428	allantoin biosynthetic process	NA	NA	NA	NA	NA	NA
GO:0019430	removal of superoxide radicals	NA	0.829962	0.596481	1	0.496888	0.872225
GO:0019432	triglyceride biosynthetic process	1	1	1	NA	NA	NA
GO:0019433	triglyceride catabolic process	NA	NA	NA	NA	NA	NA
GO:0019438	aromatic compound biosynthetic process	1	0.00140266	1	1	0.611461	0.81471
GO:0019439	aromatic compound catabolic process	1	1	1	1	1	1
GO:0019447	D-cysteine catabolic process	NA	NA	NA	NA	NA	NA
GO:0019448	L-cysteine catabolic process	NA	NA	NA	NA	NA	NA
GO:0019450	L-cysteine catabolic process to pyruvate	NA	NA	NA	NA	NA	NA
GO:0019458	methionine catabolic process via 2-oxobutanoate	NA	NA	NA	NA	NA	NA
GO:0019464	glycine decarboxylation via glycine cleavage system	NA	NA	NA	NA	NA	NA
GO:0019471	4-hydroxyproline metabolic process	1	0.919233	NA	NA	NA	NA
GO:0019477	L-lysine catabolic process	NA	NA	NA	NA	NA	NA
GO:0019478	D-amino acid catabolic process	NA	NA	NA	NA	NA	NA
GO:0019481	L-alanine catabolic process, by transamination	NA	NA	NA	NA	NA	NA
GO:0019482	beta-alanine metabolic process	NA	NA	NA	NA	NA	NA
GO:0019484	beta-alanine catabolic process	NA	NA	NA	NA	NA	NA
GO:0019499	cyanide metabolic process	NA	NA	0.76553	NA	NA	NA
GO:0019500	cyanide catabolic process	NA	NA	NA	NA	NA	NA
GO:0019509	L-methionine salvage from methylthioadenosine	NA	NA	NA	NA	NA	NA
GO:0019511	peptidyl-proline hydroxylation	1	0.919233	NA	NA	NA	NA
GO:0019538	protein metabolic process	1	NA	1	1	0.630029	0.916228
GO:0019544	arginine catabolic process to glutamate	NA	NA	NA	NA	NA	NA
GO:0019563	glycerol catabolic process	NA	NA	NA	NA	NA	NA
GO:0019566	arabinose metabolic process	NA	NA	NA	NA	NA	NA
GO:0019567	arabinose biosynthetic process	NA	NA	NA	NA	NA	NA
GO:0019586	galacturonate metabolic process	NA	NA	NA	NA	NA	NA
GO:0019593	mannitol biosynthetic process	NA	NA	NA	NA	NA	NA
GO:0019594	mannitol metabolic process	NA	NA	NA	NA	NA	NA
GO:0019605	butyrate metabolic process	NA	NA	NA	NA	NA	NA
GO:0019632	shikimate metabolic process	NA	0.0640517	NA	NA	NA	NA
GO:0019637	organophosphate metabolic process	0.62511	3.85513e-22	1	1	0.743051	0.916228
GO:0019674	NAD metabolic process	NA	0.430772	NA	0.988443	NA	NA
GO:0019676	ammonia assimilation cycle	NA	1	NA	1	NA	NA
GO:0019682	glyceraldehyde-3-phosphate metabolic process	0.000948579	1	0.315893	0.190599	1.71781e-05	0.0146946
GO:0019684	photosynthesis, light reaction	0.177943	1	0.0249966	0.52226	7.23571e-05	0.000845924
GO:0019685	photosynthesis, dark reaction	NA	1	NA	NA	NA	NA
GO:0019692	deoxyribose phosphate metabolic process	NA	0.085569	1	NA	NA	NA
GO:0019693	ribose phosphate metabolic process	0.663016	5.43017e-31	1	1	1	1
GO:0019695	choline metabolic process	NA	NA	NA	NA	NA	NA
GO:0019720	Mo-molybdopterin cofactor metabolic process	NA	NA	NA	NA	NA	NA
GO:0019722	calcium-mediated signaling	1	1	1	1	1	1
GO:0019725	cellular homeostasis	1	1	0.410169	1	1	0.927586
GO:0019740	nitrogen utilization	NA	1	NA	1	1	1
GO:0019742	pentacyclic triterpenoid metabolic process	1	1	1	0.196509	1	0.599816
GO:0019745	pentacyclic triterpenoid biosynthetic process	1	1	1	0.196509	1	0.599816
GO:0019747	regulation of isoprenoid metabolic process	NA	1	1	NA	NA	NA
GO:0019748	secondary metabolic process	1	1	1	0.625351	1	0.602202
GO:0019750	chloroplast localization	1	0.972203	1.23934e-05	0.0250517	0.000140574	0.00948945
GO:0019751	polyol metabolic process	1	0.0787793	0.728727	0.839066	1	1
GO:0019752	carboxylic acid metabolic process	1	1	1	1	1	1
GO:0019755	one-carbon compound transport	0.777342	1	1	NA	NA	NA
GO:0019757	glycosinolate metabolic process	1	1	0.324532	1	0.718977	0.563454
GO:0019758	glycosinolate biosynthetic process	1	1	0.290872	1	0.798943	0.415995
GO:0019759	glycosinolate catabolic process	1	NA	NA	NA	NA	NA
GO:0019760	glucosinolate metabolic process	1	1	0.324532	1	0.718977	0.563454
GO:0019761	glucosinolate biosynthetic process	1	1	0.290872	1	0.798943	0.415995
GO:0019762	glucosinolate catabolic process	1	NA	NA	NA	NA	NA
GO:0019827	stem cell population maintenance	0.864156	0.00197913	1	0.69906	0.300766	0.665365
GO:0019852	L-ascorbic acid metabolic process	NA	0.785907	1	1	1	0.904261
GO:0019853	L-ascorbic acid biosynthetic process	NA	0.785907	1	1	1	0.904261
GO:0019856	pyrimidine nucleobase biosynthetic process	NA	NA	NA	NA	NA	NA
GO:0019860	uracil metabolic process	NA	NA	NA	NA	NA	NA
GO:0019915	lipid storage	0.366738	1.07496e-06	1	0.171545	0.87225	1
GO:0019919	peptidyl-arginine methylation, to asymmetrical-dimethyl arginine	NA	NA	NA	NA	NA	NA
GO:0019932	second-messenger-mediated signaling	1	1	1	1	1	1
GO:0019941	modification-dependent protein catabolic process	1	1	1	1	1	0.99554
GO:0019953	sexual reproduction	1	5.03003e-19	1	0.44438	0.784095	0.132647
GO:0019985	translesion synthesis	NA	NA	1	NA	NA	NA
GO:0021700	developmental maturation	0.000110437	0.579527	1	0.988443	1	0.927586
GO:0022402	cell cycle process	0.0292626	6.67939e-18	0.0132403	0.00774876	0.0185075	0.000140734
GO:0022403	cell cycle phase	NA	NA	1	NA	NA	NA
GO:0022406	membrane docking	1	1	0.976135	1	1	1
GO:0022411	cellular component disassembly	1	1	1	1	1	1
GO:0022412	cellular process involved in reproduction in multicellular organism	1	1.36802e-20	1	0.310546	0.395163	0.458748
GO:0022414	reproductive process	0.0280237	1.76052e-07	1	0.0442062	0.0256139	0.000373946
GO:0022603	regulation of anatomical structure morphogenesis	0.828751	0.766824	1	0.462493	0.86857	0.927586
GO:0022604	regulation of cell morphogenesis	0.479973	1	1	0.624817	1	0.663501
GO:0022607	cellular component assembly	0.0127127	1.3157e-10	1	0.215262	0.221854	0.0353401
GO:0022610	biological adhesion	0.00196446	0.285201	1	0.429804	0.417412	0.658707
GO:0022611	dormancy process	1	8.62079e-06	1	0.794393	1	0.973355
GO:0022613	ribonucleoprotein complex biogenesis	1	3.07962e-32	1	0.386538	0.00108062	0.0234344
GO:0022616	DNA strand elongation	NA	0.291097	NA	NA	NA	NA
GO:0022618	ribonucleoprotein complex assembly	NA	0.000462688	NA	NA	1	NA
GO:0022619	generative cell differentiation	NA	NA	NA	NA	NA	NA
GO:0022622	root system development	4.4187e-05	1	1	1	1	0.570415
GO:0022898	regulation of transmembrane transporter activity	1	1	1	1	0.872677	0.459797
GO:0022900	electron transport chain	0.023478	0.933158	1	1	1	0.282244
GO:0022904	respiratory electron transport chain	0.996112	1	1	1	1	1
GO:0023014	signal transduction by protein phosphorylation	1	1	1	1	1	1
GO:0023051	regulation of signaling	1	1	1	1	1	0.968109
GO:0023052	signaling	1	1	0.999626	1	1	1
GO:0023056	positive regulation of signaling	1	1	1	1	1	1
GO:0023057	negative regulation of signaling	0.477828	1	0.856381	1	1	0.737759
GO:0030001	metal ion transport	1	1	1	1	1	0.86457
GO:0030002	cellular anion homeostasis	1	0.080001	NA	NA	NA	NA
GO:0030003	cellular cation homeostasis	1	1	0.258256	1	0.931975	0.827996
GO:0030004	cellular monovalent inorganic cation homeostasis	NA	1	0.714301	NA	NA	0.995392
GO:0030007	cellular potassium ion homeostasis	NA	1	1	NA	NA	NA
GO:0030010	establishment of cell polarity	NA	NA	NA	NA	NA	NA
GO:0030026	cellular manganese ion homeostasis	NA	1	NA	NA	NA	1
GO:0030029	actin filament-based process	0.00752407	0.677417	1	0.469724	0.481302	0.412471
GO:0030036	actin cytoskeleton organization	0.010345	0.391343	1	1	0.624201	0.819613
GO:0030041	actin filament polymerization	0.0618785	0.191249	1	1	0.718977	1
GO:0030042	actin filament depolymerization	0.794403	0.931462	NA	NA	1	NA
GO:0030048	actin filament-based movement	0.429582	1	1	0.15644	0.481302	0.415995
GO:0030071	regulation of mitotic metaphase/anaphase transition	NA	0.631488	0.714301	NA	NA	NA
GO:0030091	protein repair	NA	NA	0.976135	NA	NA	NA
GO:0030104	water homeostasis	NA	NA	0.302556	NA	NA	NA
GO:0030148	sphingolipid biosynthetic process	0.660365	1	1	1	1	0.872225
GO:0030149	sphingolipid catabolic process	NA	NA	NA	NA	NA	NA
GO:0030154	cell differentiation	0.00223049	4.41716e-08	1	0.537963	0.395608	0.219641
GO:0030155	regulation of cell adhesion	NA	NA	NA	NA	NA	NA
GO:0030162	regulation of proteolysis	NA	1	0.764377	NA	NA	NA
GO:0030163	protein catabolic process	1	0.159363	1	1	1	1
GO:0030198	extracellular matrix organization	0.353068	1	1	1	1	0.989056
GO:0030243	cellulose metabolic process	0.000169438	0.12079	1	1	0.999484	0.856506
GO:0030244	cellulose biosynthetic process	1	0.013635	0.963875	1	1	0.413213
GO:0030258	lipid modification	1	1	1	1	1	1
GO:0030261	chromosome condensation	NA	NA	NA	NA	NA	NA
GO:0030307	positive regulation of cell growth	NA	1	NA	NA	NA	NA
GO:0030308	negative regulation of cell growth	NA	NA	NA	NA	NA	NA
GO:0030320	cellular monovalent inorganic anion homeostasis	1	0.080001	NA	NA	NA	NA
GO:0030327	prenylated protein catabolic process	NA	NA	NA	NA	NA	NA
GO:0030388	fructose 1,6-bisphosphate metabolic process	NA	NA	NA	NA	NA	NA
GO:0030397	membrane disassembly	NA	1	1	NA	NA	NA
GO:0030417	nicotianamine metabolic process	1	NA	NA	NA	NA	NA
GO:0030418	nicotianamine biosynthetic process	1	NA	NA	NA	NA	NA
[truncated: 2,426 more rows]

## Sheet: F vs C_gene sets_up
GO_ID	descriptions	At	Na-M	Na-S	Sd	Um-1h	Um-6h	Um-24h
GO:0000002	mitochondrial genome maintenance	NA	1	1	NA	NA	NA	NA
GO:0000003	reproduction	1	0.711705	0.841355	0.000945533	0.999983	1	1
GO:0000012	single strand break repair	NA	NA	NA	NA	NA	NA	NA
GO:0000018	regulation of DNA recombination	NA	1	1	NA	NA	NA	NA
GO:0000023	maltose metabolic process	1	1	1	0.929396	0.999983	1	1
GO:0000024	maltose biosynthetic process	NA	NA	1	NA	NA	NA	NA
GO:0000025	maltose catabolic process	NA	NA	NA	NA	NA	NA	NA
GO:0000028	ribosomal small subunit assembly	NA	NA	NA	NA	NA	NA	0.0660874
GO:0000038	very long-chain fatty acid metabolic process	1	0.19491	1	1	0.999983	1	1
GO:0000041	transition metal ion transport	0.00501732	0.0167566	3.65732e-06	0.95882	0.728479	0.982177	0.832742
GO:0000045	autophagosome assembly	NA	NA	NA	NA	NA	NA	NA
GO:0000060	protein import into nucleus, translocation	NA	0.35056	1	NA	NA	NA	NA
GO:0000070	mitotic sister chromatid segregation	NA	0.900313	1	0.295643	NA	NA	0.856433
GO:0000075	cell cycle checkpoint	1	0.936754	1	0.0828824	NA	NA	NA
GO:0000076	DNA replication checkpoint	NA	NA	NA	NA	NA	NA	NA
GO:0000077	DNA damage checkpoint	NA	NA	NA	NA	NA	NA	NA
GO:0000079	regulation of cyclin-dependent protein serine/threonine kinase activity	1	1	1	0.73979	0.999983	0.900492	0.850386
GO:0000082	G1/S transition of mitotic cell cycle	NA	NA	NA	NA	NA	NA	NA
GO:0000086	G2/M transition of mitotic cell cycle	1	0.0145046	0.665105	1.08702e-06	0.999983	1	0.666123
GO:0000087	mitotic M phase	NA	NA	NA	NA	NA	NA	NA
GO:0000096	sulfur amino acid metabolic process	0.333896	0.113014	1	0.490306	0.999983	1	1
GO:0000097	sulfur amino acid biosynthetic process	0.984216	1	1	0.77575	0.999983	1	1
GO:0000098	sulfur amino acid catabolic process	NA	NA	NA	NA	NA	NA	NA
GO:0000103	sulfate assimilation	NA	0.000181698	1.73161e-05	NA	NA	0.434777	NA
GO:0000105	histidine biosynthetic process	1	NA	NA	NA	NA	NA	NA
GO:0000154	rRNA modification	NA	NA	NA	NA	NA	NA	NA
GO:0000160	phosphorelay signal transduction system	5.43546e-21	3.49338e-08	1.39857e-19	1	7.52647e-05	0.000216481	2.57934e-05
GO:0000162	tryptophan biosynthetic process	2.17314e-10	0.00761745	1	1	NA	0.159736	0.141088
GO:0000165	MAPK cascade	0.000512089	5.38985e-20	2.00053e-22	0.159465	8.60432e-09	0.000294166	0.0154779
GO:0000169	activation of MAPK activity involved in osmosensory signaling pathway	NA	NA	NA	NA	NA	NA	NA
GO:0000184	nuclear-transcribed mRNA catabolic process, nonsense-mediated decay	NA	1	NA	1	NA	NA	NA
GO:0000187	activation of MAPK activity	NA	NA	NA	NA	NA	NA	NA
GO:0000209	protein polyubiquitination	NA	NA	NA	NA	NA	NA	NA
GO:0000212	meiotic spindle organization	NA	NA	NA	NA	NA	NA	NA
GO:0000226	microtubule cytoskeleton organization	1	0.13577	0.357133	0.241084	0.999983	1	1
GO:0000237	leptotene	NA	NA	NA	NA	NA	NA	NA
GO:0000238	zygotene	NA	NA	NA	NA	NA	NA	NA
GO:0000245	spliceosomal complex assembly	NA	NA	NA	NA	NA	NA	NA
GO:0000255	allantoin metabolic process	NA	NA	NA	NA	NA	NA	NA
GO:0000256	allantoin catabolic process	NA	NA	NA	NA	NA	NA	NA
GO:0000266	mitochondrial fission	NA	1	0.721731	NA	NA	NA	NA
GO:0000271	polysaccharide biosynthetic process	1	0.0791281	1	0.26285	0.999983	1	1
GO:0000272	polysaccharide catabolic process	0.840097	1	1	0.055388	0.999983	1	1
GO:0000278	mitotic cell cycle	0.572455	0.2898	0.00378665	1.18898e-06	0.999983	1	0.891596
GO:0000279	M phase	NA	NA	NA	NA	NA	NA	NA
GO:0000280	nuclear division	1	1	0.389314	4.66242e-05	0.999983	1	0.719395
GO:0000281	mitotic cytokinesis	0.984216	0.018387	7.66843e-05	0.0260245	0.999983	1	1
GO:0000288	nuclear-transcribed mRNA catabolic process, deadenylation-dependent decay	NA	NA	NA	NA	NA	NA	NA
GO:0000289	nuclear-transcribed mRNA poly(A) tail shortening	NA	NA	NA	NA	NA	NA	NA
GO:0000291	nuclear-transcribed mRNA catabolic process, exonucleolytic	NA	0.108904	0.0660983	NA	NA	NA	NA
GO:0000302	response to reactive oxygen species	4.20102e-08	8.43666e-20	3.76018e-38	0.33767	0.0346024	6.15312e-05	0.00514006
GO:0000303	response to superoxide	0.00176837	0.0454552	0.0408082	0.746558	0.530786	1	0.475173
GO:0000304	response to singlet oxygen	0.00236677	0.355615	1	NA	0.999983	0.13474	0.739665
GO:0000305	response to oxygen radical	0.00176837	0.0454552	0.0408082	0.746558	0.530786	1	0.475173
GO:0000338	protein deneddylation	NA	NA	NA	NA	NA	NA	NA
GO:0000354	cis assembly of pre-catalytic spliceosome	NA	NA	NA	NA	NA	NA	NA
GO:0000372	Group I intron splicing	NA	NA	1	NA	NA	NA	NA
GO:0000373	Group II intron splicing	NA	1	1	NA	NA	NA	NA
GO:0000374	Group III intron splicing	NA	NA	NA	NA	NA	NA	NA
GO:0000375	RNA splicing, via transesterification reactions	1	1	0.581252	0.667832	0.999983	NA	1
GO:0000376	RNA splicing, via transesterification reactions with guanosine as nucleophile	NA	NA	1	NA	NA	NA	NA
GO:0000377	RNA splicing, via transesterification reactions with bulged adenosine as nucleophile	1	1	0.581252	0.667832	0.999983	NA	1
GO:0000380	alternative mRNA splicing, via spliceosome	NA	1	1	NA	NA	NA	NA
GO:0000381	regulation of alternative mRNA splicing, via spliceosome	NA	NA	NA	NA	NA	NA	NA
GO:0000394	RNA splicing, via endonucleolytic cleavage and ligation	1	0.190127	0.0577081	0.444483	0.999983	1	1
GO:0000398	mRNA splicing, via spliceosome	1	1	0.289208	0.668498	0.999983	NA	1
GO:0000412	histone peptidyl-prolyl isomerization	NA	1	NA	NA	NA	NA	NA
GO:0000413	protein peptidyl-prolyl isomerization	NA	1	1	0.149549	0.999983	1	1
GO:0000447	endonucleolytic cleavage in ITS1 to separate SSU-rRNA from 5.8S rRNA and LSU-rRNA from tricistronic rRNA transcript (SSU-rRNA, 5.8S rRNA, LSU-rRNA)	NA	NA	NA	NA	NA	NA	0.204264
GO:0000460	maturation of 5.8S rRNA	NA	NA	NA	NA	NA	NA	0.204264
GO:0000461	endonucleolytic cleavage to generate mature 3'-end of SSU-rRNA from (SSU-rRNA, 5.8S rRNA, LSU-rRNA)	NA	NA	NA	NA	NA	NA	0.204264
GO:0000462	maturation of SSU-rRNA from tricistronic rRNA transcript (SSU-rRNA, 5.8S rRNA, LSU-rRNA)	NA	NA	NA	NA	NA	NA	0.0292263
GO:0000466	maturation of 5.8S rRNA from tricistronic rRNA transcript (SSU-rRNA, 5.8S rRNA, LSU-rRNA)	NA	NA	NA	NA	NA	NA	0.204264
GO:0000469	cleavage involved in rRNA processing	NA	1	0.99639	0.439674	0.797082	0.122059	0.242733
GO:0000470	maturation of LSU-rRNA	NA	NA	NA	NA	NA	NA	NA
GO:0000478	endonucleolytic cleavage involved in rRNA processing	NA	1	0.99639	0.439674	0.797082	0.122059	0.242733
GO:0000479	endonucleolytic cleavage of tricistronic rRNA transcript (SSU-rRNA, 5.8S rRNA, LSU-rRNA)	NA	NA	NA	NA	NA	NA	0.204264
GO:0000488	maturation of LSU-rRNA from tetracistronic rRNA transcript (SSU-rRNA, LSU-rRNA, 4.5S-rRNA, 5S-rRNA)	NA	NA	NA	NA	NA	NA	NA
GO:0000489	maturation of SSU-rRNA from tetracistronic rRNA transcript (SSU-rRNA, LSU-rRNA, 4.5S-rRNA, 5S-rRNA)	NA	NA	NA	NA	NA	NA	NA
GO:0000491	small nucleolar ribonucleoprotein complex assembly	NA	NA	NA	NA	NA	NA	NA
GO:0000578	embryonic axis specification	1	0.900313	0.393343	NA	0.522653	NA	NA
GO:0000706	meiotic DNA double-strand break processing	NA	NA	NA	NA	NA	NA	NA
GO:0000710	meiotic mismatch repair	NA	1	1	NA	NA	NA	NA
GO:0000712	resolution of meiotic recombination intermediates	NA	0.996026	1	NA	0.999983	NA	1
GO:0000719	photoreactive repair	NA	NA	NA	NA	NA	NA	NA
GO:0000723	telomere maintenance	1	1	0.665812	0.100373	0.999983	1	0.493985
GO:0000724	double-strand break repair via homologous recombination	1	1	0.362594	0.0018877	0.999983	1	0.644772
GO:0000725	recombinational repair	1	1	0.362594	0.0018877	0.999983	1	0.644772
GO:0000726	non-recombinational repair	NA	NA	NA	NA	NA	NA	NA
GO:0000729	DNA double-strand break processing	NA	NA	NA	NA	NA	NA	NA
GO:0000731	DNA synthesis involved in DNA repair	NA	NA	NA	NA	NA	NA	NA
GO:0000738	DNA catabolic process, exonucleolytic	NA	NA	NA	NA	NA	NA	NA
GO:0000740	nuclear membrane fusion	NA	NA	NA	NA	NA	NA	NA
GO:0000741	karyogamy	1	0.640918	0.162076	0.677315	0.999983	1	0.12618
GO:0000769	syncytium formation by mitosis without cytokinesis	NA	NA	NA	NA	NA	NA	NA
GO:0000819	sister chromatid segregation	0.872017	1	0.263329	0.130003	0.999983	1	0.846574
GO:0000820	regulation of glutamine family amino acid metabolic process	NA	NA	NA	NA	NA	NA	NA
GO:0000821	regulation of arginine metabolic process	NA	NA	NA	NA	NA	NA	NA
GO:0000902	cell morphogenesis	1	0.248136	1	1	0.999983	1	0.890042
GO:0000904	cell morphogenesis involved in differentiation	1	0.256201	0.86301	0.647717	0.999983	1	0.577141
GO:0000910	cytokinesis	0.984216	0.0145046	7.66843e-05	0.0260245	0.999983	1	1
GO:0000911	cytokinesis by cell plate formation	0.984216	0.0257718	8.88279e-05	0.0540245	0.999983	1	1
GO:0000912	assembly of actomyosin apparatus involved in cytokinesis	1	NA	NA	NA	NA	NA	NA
GO:0000913	preprophase band assembly	NA	NA	NA	NA	NA	NA	NA
GO:0000914	phragmoplast assembly	1	NA	NA	NA	NA	NA	NA
GO:0000919	cell plate assembly	NA	1	0.433647	NA	NA	NA	NA
GO:0000956	nuclear-transcribed mRNA catabolic process	1	0.416356	0.00135906	1	0.999983	1	0.632603
GO:0000957	mitochondrial RNA catabolic process	NA	NA	NA	NA	NA	NA	NA
GO:0000959	mitochondrial RNA metabolic process	1	1	1	0.493655	0.999983	1	1
GO:0000963	mitochondrial RNA processing	NA	NA	NA	NA	NA	NA	NA
GO:0000966	RNA 5'-end processing	NA	NA	NA	NA	NA	NA	NA
GO:0001101	response to acid chemical	1.3047e-81	2.6511e-73	8.271e-92	4.8908e-05	3.11425e-08	4.43931e-19	4.25219e-16
GO:0001505	regulation of neurotransmitter levels	0.519893	0.0140256	0.193646	0.117056	0.999983	0.0863449	0.0164334
GO:0001510	RNA methylation	1	1	1	0.0380299	0.999983	0.900492	5.43669e-10
GO:0001558	regulation of cell growth	1	0.0649563	0.0861594	1	0.999983	1	0.935384
GO:0001560	regulation of cell growth by extracellular stimulus	NA	NA	NA	NA	NA	NA	NA
GO:0001561	fatty acid alpha-oxidation	NA	1.02164e-05	6.2368e-06	NA	NA	NA	NA
GO:0001578	microtubule bundle formation	NA	NA	NA	NA	NA	NA	NA
GO:0001666	response to hypoxia	0.583879	0.00112509	0.000963761	1	0.999983	0.0874106	0.0420113
GO:0001676	long-chain fatty acid metabolic process	0.280091	0.0165748	0.0119232	0.00512387	0.999983	0.249432	0.447947
GO:0001678	cellular glucose homeostasis	NA	1	1	NA	NA	NA	NA
GO:0001682	tRNA 5'-leader removal	NA	NA	NA	NA	NA	NA	NA
GO:0001708	cell fate specification	1	1	1	1	0.999983	1	1
GO:0001709	cell fate determination	NA	NA	NA	NA	NA	NA	NA
GO:0001736	establishment of planar polarity	NA	0.828812	1	NA	NA	NA	NA
GO:0001738	morphogenesis of a polarized epithelium	NA	0.828812	1	NA	NA	NA	NA
GO:0001763	morphogenesis of a branching structure	1	0.626299	1	0.929396	0.999983	1	1
GO:0001778	plasma membrane repair	NA	NA	NA	NA	NA	NA	NA
GO:0001789	G-protein coupled receptor signaling pathway, coupled to S1P second messenger	NA	NA	NA	NA	NA	NA	NA
GO:0001881	receptor recycling	NA	NA	NA	NA	NA	NA	NA
GO:0001887	selenium compound metabolic process	NA	0.436051	0.0538029	NA	NA	NA	NA
GO:0001932	regulation of protein phosphorylation	1	1	1	1	0.999983	1	0.353371
GO:0001933	negative regulation of protein phosphorylation	1	1	1	1	0.999983	0.90237	0.353371
GO:0001934	positive regulation of protein phosphorylation	NA	NA	0.588598	NA	NA	NA	NA
GO:0001944	vasculature development	NA	NA	NA	NA	NA	NA	NA
GO:0002009	morphogenesis of an epithelium	NA	0.828812	1	NA	NA	NA	NA
GO:0002097	tRNA wobble base modification	NA	0.925926	1	NA	NA	NA	NA
GO:0002098	tRNA wobble uridine modification	NA	NA	NA	NA	NA	NA	NA
GO:0002100	tRNA wobble adenosine to inosine editing	NA	NA	NA	NA	NA	NA	NA
GO:0002103	endonucleolytic cleavage of tetracistronic rRNA transcript (SSU-rRNA, LSU-rRNA, 4.5S-rRNA, 5S-rRNA)	NA	NA	NA	NA	NA	NA	NA
GO:0002119	nematode larval development	NA	NA	NA	NA	NA	NA	NA
GO:0002164	larval development	NA	NA	NA	NA	NA	NA	NA
GO:0002181	cytoplasmic translation	NA	NA	NA	NA	NA	NA	NA
GO:0002182	cytoplasmic translational elongation	NA	NA	NA	NA	NA	NA	NA
GO:0002213	defense response to insect	4.87838e-09	0.0005287	4.42344e-06	0.329186	0.999983	0.332541	0.0110281
GO:0002215	defense response to nematode	NA	NA	NA	1	NA	NA	NA
GO:0002218	activation of innate immune response	0.604414	1	0.00629468	1	0.509022	0.483267	0.414687
GO:0002220	innate immune response activating cell surface receptor signaling pathway	NA	1	0.910422	1	NA	NA	NA
GO:0002221	pattern recognition receptor signaling pathway	NA	1	0.910422	1	NA	NA	NA
GO:0002229	defense response to oomycetes	0.000505885	NA	0.0288315	1	NA	NA	NA
GO:0002237	response to molecule of bacterial origin	1	0.552336	0.000227761	1	0.0973268	0.174686	0.800209
GO:0002238	response to molecule of fungal origin	1	0.778701	0.337599	1	0.999983	1	1
GO:0002239	response to oomycetes	0.000512089	0.0010506	0.00402531	1	0.999983	0.376191	NA
GO:0002240	response to molecule of oomycetes origin	NA	NA	NA	NA	NA	NA	NA
GO:0002252	immune effector process	6.9107e-11	4.91106e-11	1.85124e-16	1	7.20584e-06	0.000189744	0.00456587
GO:0002253	activation of immune response	0.604414	1	0.00629468	1	0.509022	0.483267	0.414687
GO:0002376	immune system process	1.32194e-34	4.2116e-61	2.23617e-89	0.777165	5.99268e-10	8.61902e-14	4.46085e-08
GO:0002429	immune response-activating cell surface receptor signaling pathway	NA	1	0.910422	1	NA	NA	NA
GO:0002532	production of molecular mediator involved in inflammatory response	NA	NA	NA	NA	NA	NA	NA
GO:0002538	arachidonic acid metabolite production involved in inflammatory response	NA	NA	NA	NA	NA	NA	NA
GO:0002540	leukotriene production involved in inflammatory response	NA	NA	NA	NA	NA	NA	NA
GO:0002679	respiratory burst involved in defense response	3.20856e-17	1.25812e-29	3.41375e-47	1	1.66964e-12	1.77052e-10	1.92599e-06
GO:0002682	regulation of immune system process	1.24158e-30	5.2635e-39	3.21363e-59	0.123624	8.89216e-09	3.25754e-10	2.09898e-06
GO:0002683	negative regulation of immune system process	1	1	0.966981	0.943879	NA	NA	NA
GO:0002684	positive regulation of immune system process	0.10023	0.626299	0.000112287	1	0.690218	0.121752	0.108898
GO:0002697	regulation of immune effector process	0.316968	0.00768834	0.00316829	1	NA	NA	NA
GO:0002698	negative regulation of immune effector process	NA	NA	NA	NA	NA	NA	NA
GO:0002752	cell surface pattern recognition receptor signaling pathway	NA	1	0.910422	1	NA	NA	NA
GO:0002757	immune response-activating signal transduction	NA	1	0.910422	1	NA	NA	NA
GO:0002758	innate immune response-activating signal transduction	NA	1	0.910422	1	NA	NA	NA
GO:0002764	immune response-regulating signaling pathway	NA	1	0.910422	1	NA	NA	NA
GO:0002768	immune response-regulating cell surface receptor signaling pathway	NA	1	0.910422	1	NA	NA	NA
GO:0002790	peptide secretion	NA	0.0114238	0.0210408	NA	NA	NA	0.923204
GO:0002791	regulation of peptide secretion	NA	NA	NA	NA	NA	NA	NA
GO:0002831	regulation of response to biotic stimulus	5.21709e-05	0.0181833	0.0029568	1	0.170244	0.0356463	0.000989844
GO:0002832	negative regulation of response to biotic stimulus	1	1	0.997398	1	NA	NA	NA
GO:0002833	positive regulation of response to biotic stimulus	NA	NA	NA	NA	NA	NA	NA
GO:0003002	regionalization	1	1	1	0.880806	0.999983	1	0.91131
GO:0003006	developmental process involved in reproduction	1	0.405732	0.728249	0.00143252	0.999983	1	0.94831
GO:0003032	detection of oxygen	NA	NA	NA	NA	NA	NA	NA
GO:0003156	regulation of animal organ formation	NA	NA	NA	NA	NA	NA	NA
GO:0003333	amino acid transmembrane transport	1	0.789311	0.684526	1	NA	NA	NA
GO:0005513	detection of calcium ion	NA	1	1	0.7885	NA	NA	NA
GO:0005975	carbohydrate metabolic process	1	9.38025e-18	0.070288	0.0103176	0.999983	0.696243	0.0151724
GO:0005976	polysaccharide metabolic process	1	0.102789	1	0.187822	0.999983	1	0.930962
GO:0005982	starch metabolic process	1	1	1	0.245465	0.999983	1	1
GO:0005983	starch catabolic process	1	1	1	1	0.999983	1	1
GO:0005984	disaccharide metabolic process	1	1	1	0.648834	0.999983	1	1
GO:0005985	sucrose metabolic process	1	0.00538163	1	1	0.999983	1	0.712313
GO:0005986	sucrose biosynthetic process	1	0.258473	1	0.789775	0.999983	1	0.0575401
GO:0005987	sucrose catabolic process	NA	0.00372405	0.0071068	NA	NA	NA	NA
GO:0005991	trehalose metabolic process	0.885582	0.0567903	0.00024424	0.517506	0.999983	1	1
GO:0005992	trehalose biosynthetic process	1	0.0176947	1.53221e-07	0.517506	0.999983	1	0.915941
GO:0005993	trehalose catabolic process	NA	NA	NA	NA	NA	NA	NA
GO:0005996	monosaccharide metabolic process	1	1.54442e-06	6.90803e-07	0.0380299	0.156839	0.000276861	0.000177411
GO:0005997	xylulose metabolic process	NA	NA	NA	NA	NA	NA	NA
GO:0006000	fructose metabolic process	NA	0.900313	1	NA	NA	NA	NA
GO:0006002	fructose 6-phosphate metabolic process	NA	NA	1	NA	NA	NA	NA
GO:0006003	fructose 2,6-bisphosphate metabolic process	NA	NA	1	NA	NA	NA	NA
GO:0006004	fucose metabolic process	NA	NA	NA	NA	NA	NA	NA
GO:0006005	L-fucose biosynthetic process	NA	NA	NA	NA	NA	NA	NA
GO:0006006	glucose metabolic process	1	0.000166218	1.57384e-06	0.0144924	0.00691128	0.000236872	0.000295476
GO:0006007	glucose catabolic process	1	0.999012	0.0538385	0.647717	0.00905011	0.00171858	0.0110281
GO:0006011	UDP-glucose metabolic process	NA	NA	NA	NA	NA	NA	NA
GO:0006012	galactose metabolic process	0.903277	0.408848	0.0653427	1	0.999983	1	0.550627
GO:0006013	mannose metabolic process	NA	NA	NA	NA	NA	NA	NA
GO:0006020	inositol metabolic process	1	0.247601	NA	NA	NA	NA	1
GO:0006021	inositol biosynthetic process	NA	NA	NA	NA	NA	NA	NA
GO:0006022	aminoglycan metabolic process	NA	0.00445524	0.000717742	NA	NA	NA	NA
GO:0006026	aminoglycan catabolic process	NA	NA	NA	NA	NA	NA	NA
GO:0006029	proteoglycan metabolic process	NA	NA	0.0210408	NA	NA	NA	NA
GO:0006030	chitin metabolic process	NA	NA	NA	NA	NA	NA	NA
GO:0006032	chitin catabolic process	NA	NA	NA	NA	NA	NA	NA
GO:0006040	amino sugar metabolic process	NA	0.670646	1	0.77575	0.328946	NA	NA
GO:0006041	glucosamine metabolic process	NA	NA	0.010045	NA	NA	NA	NA
GO:0006042	glucosamine biosynthetic process	NA	NA	0.010045	NA	NA	NA	NA
GO:0006044	N-acetylglucosamine metabolic process	NA	NA	NA	NA	NA	NA	NA
GO:0006047	UDP-N-acetylglucosamine metabolic process	NA	NA	1	NA	NA	NA	NA
GO:0006048	UDP-N-acetylglucosamine biosynthetic process	NA	NA	1	NA	NA	NA	NA
GO:0006059	hexitol metabolic process	NA	NA	NA	NA	NA	NA	NA
GO:0006063	uronic acid metabolic process	NA	NA	NA	NA	NA	NA	NA
GO:0006065	UDP-glucuronate biosynthetic process	NA	NA	0.00367642	0.151554	NA	NA	NA
GO:0006066	alcohol metabolic process	1	0.137855	0.974006	0.957851	0.999983	1	1
GO:0006071	glycerol metabolic process	1	1	1	NA	0.477454	1	NA
GO:0006072	glycerol-3-phosphate metabolic process	NA	0.181429	0.0203836	NA	NA	NA	NA
GO:0006073	cellular glucan metabolic process	1	1	1	0.2977	0.999983	1	1
GO:0006074	(1->3)-beta-D-glucan metabolic process	1	1	1	1	0.999983	1	1
GO:0006075	(1->3)-beta-D-glucan biosynthetic process	1	1	1	1	0.999983	1	1
GO:0006081	cellular aldehyde metabolic process	1	1	1	0.340813	0.999983	0.981499	1
GO:0006082	organic acid metabolic process	3.51053e-49	4.486e-88	5.23901e-52	0.549023	0.0403953	7.28005e-11	2.72043e-09
GO:0006083	acetate metabolic process	NA	5.30498e-05	7.74494e-06	NA	NA	NA	NA
GO:0006084	acetyl-CoA metabolic process	1	1.65297e-10	0.121505	0.0698365	0.74176	1	1.83692e-05
GO:0006085	acetyl-CoA biosynthetic process	NA	0.000110841	0.253582	0.428477	NA	0.0145636	0.000137007
GO:0006086	acetyl-CoA biosynthetic process from pyruvate	NA	NA	1	NA	NA	NA	NA
GO:0006089	lactate metabolic process	1	1	1	0.219725	0.999983	0.307129	0.43647
GO:0006090	pyruvate metabolic process	1	0.00479985	1	0.124796	0.999983	0.255385	1
GO:0006091	generation of precursor metabolites and energy	1	0.00208172	1	1	4.08725e-05	1.34851e-05	0.00898831
GO:0006094	gluconeogenesis	1	0.000323138	0.000529535	0.00332218	0.435378	0.00386631	0.00549207
GO:0006096	glycolytic process	0.817667	1.31499e-09	5.0511e-09	0.248955	0.435664	0.000266477	4.86647e-05
GO:0006097	glyoxylate cycle	NA	NA	NA	NA	NA	NA	NA
GO:0006098	pentose-phosphate shunt	1	1	1	1	0.999983	1	1
GO:0006099	tricarboxylic acid cycle	1	0.346204	0.576737	NA	0.999983	NA	0.470765
GO:0006101	citrate metabolic process	1	0.346204	0.576737	0.817639	0.999983	0.742608	0.42903
GO:0006102	isocitrate metabolic process	NA	NA	NA	0.817639	0.999983	1	NA
GO:0006104	succinyl-CoA metabolic process	NA	NA	NA	NA	NA	NA	NA
GO:0006105	succinate metabolic process	NA	0.182267	NA	NA	NA	NA	NA
GO:0006106	fumarate metabolic process	NA	NA	NA	NA	NA	NA	NA
GO:0006108	malate metabolic process	NA	1	1	NA	0.999983	0.589325	NA
GO:0006109	regulation of carbohydrate metabolic process	1	0.526497	1	1	0.999983	1	0.608776
GO:0006110	regulation of glycolytic process	NA	NA	NA	NA	NA	NA	NA
GO:0006116	NADH oxidation	NA	NA	0.00164254	NA	NA	NA	NA
GO:0006119	oxidative phosphorylation	1	0.127935	NA	NA	0.728479	0.13474	0.41996
GO:0006120	mitochondrial electron transport, NADH to ubiquinone	NA	NA	NA	NA	NA	NA	NA
GO:0006121	mitochondrial electron transport, succinate to ubiquinone	NA	NA	NA	NA	NA	NA	NA
GO:0006122	mitochondrial electron transport, ubiquinol to cytochrome c	NA	NA	NA	NA	NA	NA	NA
GO:0006127	glycerophosphate shuttle	NA	NA	0.00164254	NA	NA	NA	NA
GO:0006139	nucleobase-containing compound metabolic process	1	NA	NA	2.63911e-05	0.838775	1	0.389947
GO:0006140	regulation of nucleotide metabolic process	NA	NA	NA	NA	NA	NA	NA
GO:0006144	purine nucleobase metabolic process	NA	0.529516	0.165397	1	NA	NA	NA
GO:0006145	purine nucleobase catabolic process	NA	0.244555	0.482018	NA	NA	NA	NA
GO:0006148	inosine catabolic process	NA	NA	NA	NA	NA	NA	NA
GO:0006152	purine nucleoside catabolic process	NA	NA	0.0495925	NA	NA	NA	NA
GO:0006154	adenosine catabolic process	NA	NA	NA	NA	NA	NA	NA
GO:0006163	purine nucleotide metabolic process	0.794815	6.29482e-05	0.000725129	0.18437	0.12011	1.397e-05	8.02607e-08
GO:0006164	purine nucleotide biosynthetic process	0.203959	0.00013789	0.00213405	0.1882	0.205357	0.000107459	3.55179e-07
GO:0006165	nucleoside diphosphate phosphorylation	0.817667	1.31499e-09	1.42492e-08	0.289881	0.435664	0.000266477	4.86647e-05
GO:0006166	purine ribonucleoside salvage	NA	NA	NA	NA	NA	NA	NA
GO:0006167	AMP biosynthetic process	NA	NA	NA	NA	NA	NA	NA
GO:0006168	adenine salvage	NA	0.428877	0.333707	NA	NA	NA	NA
GO:0006169	adenosine salvage	NA	NA	NA	NA	NA	NA	NA
GO:0006175	dATP biosynthetic process	NA	NA	NA	NA	NA	NA	NA
GO:0006176	dATP biosynthetic process from ADP	NA	NA	NA	NA	NA	NA	NA
GO:0006177	GMP biosynthetic process	NA	NA	NA	NA	NA	NA	NA
GO:0006178	guanine salvage	NA	NA	NA	NA	NA	NA	NA
GO:0006182	cGMP biosynthetic process	NA	NA	NA	NA	NA	NA	NA
GO:0006188	IMP biosynthetic process	NA	NA	NA	NA	NA	NA	NA
GO:0006189	'de novo' IMP biosynthetic process	NA	NA	NA	NA	NA	NA	NA
GO:0006206	pyrimidine nucleobase metabolic process	0.413229	NA	1	NA	NA	NA	NA
GO:0006207	'de novo' pyrimidine nucleobase biosynthetic process	NA	NA	NA	NA	NA	NA	NA
GO:0006208	pyrimidine nucleobase catabolic process	NA	NA	NA	NA	NA	NA	NA
GO:0006212	uracil catabolic process	NA	NA	NA	NA	NA	NA	NA
GO:0006213	pyrimidine nucleoside metabolic process	0.382636	NA	NA	NA	NA	NA	NA
GO:0006216	cytidine catabolic process	1	NA	NA	NA	NA	NA	NA
GO:0006218	uridine catabolic process	NA	NA	NA	NA	NA	NA	NA
GO:0006220	pyrimidine nucleotide metabolic process	1	1	1	0.00662957	0.838775	0.121752	3.01294e-06
GO:0006221	pyrimidine nucleotide biosynthetic process	1	1	1	0.00662957	0.838775	0.121752	3.01294e-06
GO:0006222	UMP biosynthetic process	NA	NA	NA	NA	NA	NA	NA
GO:0006259	DNA metabolic process	1	1	0.0733279	1.58203e-11	0.999983	1	0.613849
GO:0006260	DNA replication	0.697678	1	0.901516	5.00001e-17	0.791297	1	0.853579
GO:0006261	DNA-dependent DNA replication	0.98237	1	1	5.11113e-12	0.639577	1	0.859448
GO:0006264	mitochondrial DNA replication	NA	1	1	NA	NA	NA	NA
GO:0006265	DNA topological change	1	1	1	NA	0.999983	NA	NA
GO:0006266	DNA ligation	NA	1	NA	NA	NA	NA	NA
GO:0006268	DNA unwinding involved in DNA replication	NA	0.073659	0.683168	2.68285e-05	0.831604	1	0.244944
GO:0006269	DNA replication, synthesis of RNA primer	NA	NA	NA	NA	NA	NA	NA
GO:0006270	DNA replication initiation	1	0.0853511	1	1.10832e-10	0.888523	1	0.377229
GO:0006271	DNA strand elongation involved in DNA replication	NA	1	0.404611	NA	NA	NA	NA
GO:0006273	lagging strand elongation	NA	NA	0.826437	NA	NA	NA	NA
GO:0006275	regulation of DNA replication	0.75393	0.48253	0.847363	8.22853e-07	0.999983	1	0.316867
GO:0006278	RNA-dependent DNA biosynthetic process	NA	1	1	0.488572	NA	NA	NA
GO:0006279	premeiotic DNA replication	NA	NA	NA	NA	NA	NA	NA
GO:0006281	DNA repair	1	1	0.628901	0.232399	0.999983	1	0.353371
GO:0006282	regulation of DNA repair	NA	NA	NA	NA	NA	NA	NA
GO:0006284	base-excision repair	NA	1	0.663254	1	0.999983	1	1
GO:0006287	base-excision repair, gap-filling	NA	NA	0.826437	NA	NA	NA	NA
GO:0006289	nucleotide-excision repair	NA	1	0.870861	NA	NA	NA	NA
GO:0006290	pyrimidine dimer repair	1	1	1	NA	NA	NA	NA
GO:0006294	nucleotide-excision repair, preincision complex assembly	NA	NA	NA	NA	NA	NA	NA
GO:0006296	nucleotide-excision repair, DNA incision, 5'-to lesion	NA	NA	NA	NA	NA	NA	NA
GO:0006297	nucleotide-excision repair, DNA gap filling	NA	NA	0.826437	NA	NA	NA	NA
GO:0006298	mismatch repair	1	1	1	1	NA	NA	1
GO:0006301	postreplication repair	NA	0.843573	0.0886868	1	0.999983	NA	0.979465
GO:0006302	double-strand break repair	1	1	0.0907357	0.000791963	0.999983	1	0.369363
GO:0006303	double-strand break repair via nonhomologous end joining	NA	NA	NA	NA	NA	NA	NA
GO:0006304	DNA modification	1	0.140802	0.20213	1.04556e-05	0.999983	1	0.866653
GO:0006305	DNA alkylation	1	0.182436	0.238481	1.04556e-05	0.999983	1	0.866653
GO:0006306	DNA methylation	1	0.182436	0.238481	1.04556e-05	0.999983	1	0.866653
GO:0006308	DNA catabolic process	1	NA	NA	NA	NA	NA	NA
GO:0006310	DNA recombination	1	1	0.213721	4.48542e-05	0.999983	1	0.513801
GO:0006311	meiotic gene conversion	NA	NA	NA	NA	NA	NA	NA
GO:0006312	mitotic recombination	0.564689	0.761085	0.286968	0.766485	0.999983	1	0.719859
GO:0006323	DNA packaging	1	1	1	0.286941	0.999983	1	1
GO:0006325	chromatin organization	1	0.865487	0.0514197	1.37572e-07	0.794588	1	1
GO:0006333	chromatin assembly or disassembly	1	1	1	0.597929	0.94932	1	1
GO:0006334	nucleosome assembly	1	1	1	0.552554	0.690218	NA	0.953438
GO:0006338	chromatin remodeling	1	1	0.901516	0.244352	NA	1	1
GO:0006342	chromatin silencing	1	0.526185	0.0157736	0.0210917	0.999983	1	1
GO:0006344	maintenance of chromatin silencing	NA	NA	NA	0.536753	NA	NA	NA
GO:0006346	methylation-dependent chromatin silencing	1	0.944129	0.218714	0.113325	0.999983	1	0.779098
GO:0006349	regulation of gene expression by genetic imprinting	1	1	1	0.26285	NA	1	0.981973
GO:0006351	transcription, DNA-templated	1	0.780501	1	0.967164	0.000535844	0.903167	0.129909
GO:0006352	DNA-templated transcription, initiation	NA	1	1	0.402748	0.999983	1	1
GO:0006353	DNA-templated transcription, termination	NA	NA	NA	NA	NA	NA	NA
GO:0006354	DNA-templated transcription, elongation	1	1	1	1	3.62747e-07	0.550121	0.0188579
GO:0006355	regulation of transcription, DNA-templated	1	0.566598	1	0.838453	0.0696076	0.651457	0.208723
GO:0006357	regulation of transcription by RNA polymerase II	NA	1	0.955545	0.268622	NA	NA	NA
GO:0006360	transcription by RNA polymerase I	NA	NA	NA	NA	NA	NA	NA
GO:0006364	rRNA processing	1	1	1	0.667832	0.999983	1	1
GO:0006366	transcription by RNA polymerase II	1	0.742076	0.117087	0.0408455	0.999983	1	1
GO:0006367	transcription initiation from RNA polymerase II promoter	NA	NA	NA	NA	NA	NA	NA
GO:0006368	transcription elongation from RNA polymerase II promoter	NA	NA	NA	NA	NA	NA	NA
GO:0006370	7-methylguanosine mRNA capping	NA	NA	NA	NA	NA	NA	NA
GO:0006376	mRNA splice site selection	NA	NA	NA	NA	NA	NA	NA
GO:0006378	mRNA polyadenylation	NA	0.691426	1	NA	NA	NA	NA
GO:0006379	mRNA cleavage	NA	1	1	NA	NA	NA	NA
GO:0006382	adenosine to inosine editing	NA	NA	NA	NA	NA	NA	NA
GO:0006388	tRNA splicing, via endonucleolytic cleavage and ligation	NA	1	1	NA	NA	NA	NA
GO:0006396	RNA processing	1	0.953097	1	0.135633	0.999983	1	1
GO:0006397	mRNA processing	1	1	0.535898	0.33919	0.999983	1	1
GO:0006399	tRNA metabolic process	1	1	1	0.396841	0.999983	1	1
GO:0006400	tRNA modification	NA	1	1	0.656285	NA	NA	NA
GO:0006401	RNA catabolic process	1	0.47728	0.0686497	1	0.999983	1	1
GO:0006402	mRNA catabolic process	1	0.428877	0.0875801	1	0.999983	1	0.856433
GO:0006403	RNA localization	1	1	0.938352	0.92036	0.999983	1	0.483234
GO:0006405	RNA export from nucleus	1	1	0.938352	0.92036	0.999983	1	0.483234
GO:0006406	mRNA export from nucleus	1	1	0.973454	1	0.999983	1	1
GO:0006407	rRNA export from nucleus	NA	NA	NA	NA	NA	NA	0.320159
GO:0006409	tRNA export from nucleus	NA	NA	NA	NA	NA	NA	NA
GO:0006412	translation	1	1	1	0.500632	0.204562	0.297935	2.53771e-12
GO:0006413	translational initiation	0.933432	1	0.99639	0.151457	0.999983	0.555789	0.856433
GO:0006414	translational elongation	1	0.381072	1	0.244763	NA	1	1.26999e-06
GO:0006415	translational termination	NA	1	1	NA	NA	NA	NA
GO:0006417	regulation of translation	1	1	1	0.981018	0.999983	1	1
GO:0006418	tRNA aminoacylation for protein translation	1	0.950385	1	0.668498	0.999983	1	0.979465
GO:0006419	alanyl-tRNA aminoacylation	NA	1	1	NA	NA	NA	NA
GO:0006420	arginyl-tRNA aminoacylation	NA	NA	NA	NA	NA	NA	NA
GO:0006421	asparaginyl-tRNA aminoacylation	NA	NA	NA	NA	NA	NA	NA
GO:0006422	aspartyl-tRNA aminoacylation	NA	NA	NA	NA	NA	NA	NA
GO:0006423	cysteinyl-tRNA aminoacylation	NA	NA	NA	NA	NA	NA	NA
GO:0006424	glutamyl-tRNA aminoacylation	NA	NA	NA	NA	NA	NA	NA
GO:0006426	glycyl-tRNA aminoacylation	NA	NA	NA	NA	NA	NA	NA
GO:0006427	histidyl-tRNA aminoacylation	NA	NA	NA	NA	NA	NA	NA
GO:0006430	lysyl-tRNA aminoacylation	NA	NA	NA	NA	NA	NA	NA
GO:0006431	methionyl-tRNA aminoacylation	NA	NA	NA	NA	NA	NA	NA
GO:0006432	phenylalanyl-tRNA aminoacylation	NA	NA	NA	NA	NA	NA	NA
GO:0006434	seryl-tRNA aminoacylation	NA	NA	NA	NA	NA	NA	NA
GO:0006435	threonyl-tRNA aminoacylation	NA	NA	NA	NA	NA	NA	NA
GO:0006436	tryptophanyl-tRNA aminoacylation	NA	NA	NA	NA	NA	NA	NA
GO:0006446	regulation of translational initiation	NA	1	1	NA	NA	NA	NA
GO:0006448	regulation of translational elongation	NA	NA	NA	NA	NA	NA	NA
GO:0006457	protein folding	1	6.17153e-15	1.79038e-26	0.219725	0.461316	0.0436793	0.377014
GO:0006458	'de novo' protein folding	NA	NA	NA	NA	NA	NA	NA
GO:0006464	cellular protein modification process	1	0.136757	0.0193966	0.83661	0.110247	1	0.900221
GO:0006465	signal peptide processing	NA	NA	NA	NA	NA	NA	NA
GO:0006468	protein phosphorylation	1	1.97624e-05	4.97384e-07	1	3.7175e-08	1	0.598439
GO:0006469	negative regulation of protein kinase activity	1	1	1	1	0.999983	0.90237	0.353371
GO:0006470	protein dephosphorylation	1	1	1	1	0.583761	1	1
GO:0006471	protein ADP-ribosylation	NA	1	NA	NA	NA	NA	NA
GO:0006473	protein acetylation	1	0.57317	0.136914	0.337449	0.999983	1	1
GO:0006475	internal protein amino acid acetylation	NA	NA	NA	0.26285	NA	1	NA
GO:0006476	protein deacetylation	NA	1	1	NA	NA	NA	NA
GO:0006479	protein methylation	1	0.559697	0.212208	4.28335e-10	0.999983	1	0.965083
GO:0006481	C-terminal protein methylation	NA	NA	NA	NA	NA	NA	NA
GO:0006482	protein demethylation	NA	1	NA	NA	NA	NA	NA
GO:0006486	protein glycosylation	1	0.0516013	4.55857e-09	1	0.999983	1	0.850386
GO:0006487	protein N-linked glycosylation	NA	0.461211	0.000302999	1	0.999983	1	1
GO:0006490	oligosaccharide-lipid intermediate biosynthetic process	NA	0.03749	0.221065	NA	NA	NA	NA
GO:0006491	N-glycan processing	NA	1	0.265941	NA	NA	NA	NA
GO:0006493	protein O-linked glycosylation	NA	NA	NA	NA	NA	NA	NA
GO:0006497	protein lipidation	1	7.94247e-08	4.45089e-10	1	0.999983	0.931399	0.353371
GO:0006498	N-terminal protein lipidation	1	9.67478e-09	8.24231e-12	1	0.999983	0.775831	0.258603
GO:0006499	N-terminal protein myristoylation	1	9.67478e-09	8.24231e-12	1	0.999983	0.775831	0.258603
GO:0006505	GPI anchor metabolic process	NA	1	0.475799	0.791028	NA	NA	NA
GO:0006506	GPI anchor biosynthetic process	NA	1	0.519413	0.791028	NA	NA	NA
GO:0006508	proteolysis	1	0.000388265	1.01954e-06	0.0293724	0.999983	0.113204	0.0738192
GO:0006511	ubiquitin-dependent protein catabolic process	1	0.00121549	1.2578e-08	1	0.23215	0.108464	0.0699089
GO:0006513	protein monoubiquitination	NA	NA	NA	NA	NA	NA	NA
GO:0006515	protein quality control for misfolded or incompletely synthesized proteins	NA	NA	NA	NA	NA	NA	NA
GO:0006516	glycoprotein catabolic process	NA	NA	1	NA	NA	NA	NA
GO:0006517	protein deglycosylation	NA	NA	NA	NA	NA	NA	NA
GO:0006518	peptide metabolic process	1	1	1	0.402748	0.257261	0.308683	7.78553e-13
GO:0006520	cellular amino acid metabolic process	5.1738e-19	6.08135e-25	1.26367e-10	0.791028	0.999983	1	0.00788524
GO:0006521	regulation of cellular amino acid metabolic process	1	1	0.966981	1	0.999983	NA	NA
GO:0006522	alanine metabolic process	NA	NA	NA	NA	NA	NA	NA
GO:0006524	alanine catabolic process	NA	NA	NA	NA	NA	NA	NA
GO:0006525	arginine metabolic process	NA	1.72471e-06	2.12536e-05	NA	NA	NA	NA
GO:0006526	arginine biosynthetic process	NA	1.72471e-06	2.12536e-05	NA	NA	NA	NA
GO:0006527	arginine catabolic process	NA	NA	NA	NA	NA	NA	NA
GO:0006528	asparagine metabolic process	1	0.865285	0.217019	NA	NA	NA	NA
GO:0006529	asparagine biosynthetic process	NA	0.493803	0.281411	NA	NA	NA	NA
GO:0006530	asparagine catabolic process	NA	NA	NA	NA	NA	NA	NA
GO:0006534	cysteine metabolic process	0.984216	1	1	1	0.999983	1	1
GO:0006535	cysteine biosynthetic process from serine	NA	NA	NA	NA	NA	NA	NA
GO:0006536	glutamate metabolic process	1	0.115104	0.00540691	NA	0.999983	0.615592	1
GO:0006537	glutamate biosynthetic process	NA	7.30265e-05	7.07264e-08	NA	NA	NA	NA
GO:0006538	glutamate catabolic process	NA	0.182267	NA	NA	NA	NA	NA
GO:0006540	glutamate decarboxylation to succinate	NA	0.182267	NA	NA	NA	NA	NA
GO:0006541	glutamine metabolic process	NA	0.428877	0.169198	0.759157	0.999983	0.347791	0.787567
GO:0006542	glutamine biosynthetic process	NA	NA	NA	NA	NA	NA	NA
GO:0006544	glycine metabolic process	0.0210725	0.0118673	0.307323	0.0260245	0.999983	0.0358454	0.0027413
GO:0006546	glycine catabolic process	0.00309774	0.00614425	0.292035	0.0260245	0.999983	0.0682557	0.00859017
GO:0006547	histidine metabolic process	1	NA	NA	NA	NA	NA	NA
GO:0006549	isoleucine metabolic process	NA	5.84058e-06	8.8789e-05	NA	NA	NA	NA
GO:0006551	leucine metabolic process	NA	1.43062e-05	7.03239e-08	NA	NA	NA	0.219821
GO:0006552	leucine catabolic process	NA	0.000104798	1.20149e-07	NA	NA	NA	NA
GO:0006553	lysine metabolic process	NA	0.000248435	0.0809764	NA	NA	1	1
GO:0006554	lysine catabolic process	NA	NA	NA	NA	NA	NA	NA
GO:0006555	methionine metabolic process	0.521458	0.000142587	0.00833123	0.57911	0.999983	1	1
GO:0006556	S-adenosylmethionine biosynthetic process	NA	0.277446	NA	NA	NA	NA	NA
GO:0006558	L-phenylalanine metabolic process	0.000505885	0.0416965	0.0137414	0.286334	0.999983	0.024636	0.00214926
GO:0006559	L-phenylalanine catabolic process	NA	NA	NA	NA	NA	NA	NA
GO:0006560	proline metabolic process	0.0138012	1.25378e-06	1.64442e-07	1	0.999983	1	0.19271
GO:0006561	proline biosynthetic process	1	0.000410285	0.00219998	NA	NA	1	NA
GO:0006562	proline catabolic process	NA	NA	0.000214722	NA	NA	NA	NA
GO:0006563	L-serine metabolic process	0.227181	0.346204	0.464814	0.81347	NA	0.589325	0.0417827
GO:0006564	L-serine biosynthetic process	NA	0.100808	0.354615	0.81347	NA	NA	NA
GO:0006566	threonine metabolic process	0.258121	3.17894e-11	2.30205e-10	0.825467	NA	0.22198	0.562337
GO:0006567	threonine catabolic process	0.258121	0.000389728	0.000247841	NA	NA	0.22198	0.562337
GO:0006568	tryptophan metabolic process	2.97653e-18	2.17759e-09	6.9365e-06	0.0448944	0.482178	1	0.0401031
GO:0006569	tryptophan catabolic process	2.62087e-10	3.70358e-06	0.00023867	0.0891123	0.227092	1	0.0605219
GO:0006570	tyrosine metabolic process	0.00409883	0.0176895	0.00555802	1	NA	0.39188	NA
GO:0006571	tyrosine biosynthetic process	NA	0.0019828	0.00123582	NA	NA	NA	NA
GO:0006572	tyrosine catabolic process	NA	NA	NA	NA	NA	NA	NA
GO:0006573	valine metabolic process	NA	NA	NA	NA	NA	NA	NA
GO:0006574	valine catabolic process	NA	NA	NA	NA	NA	NA	NA
GO:0006575	cellular modified amino acid metabolic process	0.00694299	0.381043	0.180481	0.647717	0.999983	0.692642	0.355198
GO:0006576	cellular biogenic amine metabolic process	4.70271e-18	9.42452e-32	1.3628e-32	0.102471	0.518389	0.121752	0.00296388
GO:0006580	ethanolamine metabolic process	NA	1.78453e-07	6.97324e-07	NA	NA	NA	NA
GO:0006586	indolalkylamine metabolic process	2.97653e-18	2.17759e-09	6.9365e-06	0.0448944	0.482178	1	0.0401031
GO:0006591	ornithine metabolic process	0.000332797	0.00378283	0.0114853	NA	NA	NA	NA
GO:0006593	ornithine catabolic process	NA	NA	NA	NA	NA	NA	NA
GO:0006595	polyamine metabolic process	0.000148202	1.25534e-22	6.49033e-27	0.326969	0.999983	0.0252926	0.0202836
GO:0006596	polyamine biosynthetic process	NA	2.12815e-05	0.000105153	NA	NA	NA	NA
GO:0006598	polyamine catabolic process	0.180594	1.40694e-18	2.36306e-23	0.326969	0.999983	0.191879	0.0583036
GO:0006605	protein targeting	5.43346e-21	3.43344e-24	4.62963e-34	0.245465	6.45955e-06	0.000108671	8.92109e-06
GO:0006606	protein import into nucleus	1	1	0.996081	0.143071	0.999983	1	0.278961
GO:0006611	protein export from nucleus	1	1	0.845878	0.92036	0.999983	1	0.668526
GO:0006612	protein targeting to membrane	4.7959e-28	2.17467e-40	3.50426e-54	0.129786	3.7175e-08	9.71637e-09	0.000249028
GO:0006613	cotranslational protein targeting to membrane	NA	NA	NA	NA	NA	NA	NA
GO:0006614	SRP-dependent cotranslational protein targeting to membrane	NA	NA	NA	NA	NA	NA	NA
GO:0006617	SRP-dependent cotranslational protein targeting to membrane, signal sequence recognition	NA	NA	NA	NA	NA	NA	NA
GO:0006620	posttranslational protein targeting to endoplasmic reticulum membrane	NA	NA	NA	NA	NA	NA	NA
GO:0006621	protein retention in ER lumen	NA	NA	NA	NA	NA	NA	NA
GO:0006623	protein targeting to vacuole	1	7.19234e-05	0.00081124	1	0.467713	1	0.487073
GO:0006624	vacuolar protein processing	NA	1	1	NA	NA	NA	NA
GO:0006625	protein targeting to peroxisome	1	0.189294	0.000482047	0.734353	0.999983	1	1
GO:0006626	protein targeting to mitochondrion	1	1	0.847363	0.00827352	0.999983	1	0.000175469
GO:0006629	lipid metabolic process	0.0840896	2.53428e-27	6.73969e-05	0.0769742	0.999983	0.0575918	0.00643477
GO:0006631	fatty acid metabolic process	0.0319449	6.36085e-07	0.0167197	0.868167	0.999983	0.493148	0.0318291
GO:0006633	fatty acid biosynthetic process	0.676863	0.0244617	0.874796	0.110817	0.999983	0.277414	0.00252572
GO:0006635	fatty acid beta-oxidation	0.0136307	0.000192634	2.99182e-11	1	0.999983	0.758616	0.525313
GO:0006636	unsaturated fatty acid biosynthetic process	0.229715	0.0498412	0.253582	0.107471	0.999983	0.211008	0.337188
GO:0006637	acyl-CoA metabolic process	1	1.65297e-10	0.0875801	0.0900665	0.999983	1	0.000105603
GO:0006638	neutral lipid metabolic process	1	5.30498e-05	0.000270555	0.817639	0.999983	0.127598	0.0400811
GO:0006639	acylglycerol metabolic process	1	5.30498e-05	0.000270555	0.817639	0.999983	0.127598	0.0400811
GO:0006641	triglyceride metabolic process	1	0.296102	1	0.724965	0.999983	0.127598	0.0400811
GO:0006642	triglyceride mobilization	NA	NA	NA	NA	NA	NA	NA
GO:0006643	membrane lipid metabolic process	0.0863528	0.653976	1	0.128211	0.999983	1	0.856433
GO:0006644	phospholipid metabolic process	1	1	1	0.191548	0.999983	1	1
GO:0006646	phosphatidylethanolamine biosynthetic process	NA	NA	NA	NA	NA	NA	NA
GO:0006649	phospholipid transfer to membrane	NA	NA	NA	NA	NA	NA	NA
GO:0006650	glycerophospholipid metabolic process	1	1	1	1	0.999983	1	1
GO:0006651	diacylglycerol biosynthetic process	NA	NA	NA	NA	NA	NA	NA
GO:0006655	phosphatidylglycerol biosynthetic process	1	1	1	0.911449	0.999983	1	1
GO:0006656	phosphatidylcholine biosynthetic process	NA	1	1	0.931298	NA	NA	NA
GO:0006658	phosphatidylserine metabolic process	NA	NA	NA	NA	NA	NA	NA
GO:0006659	phosphatidylserine biosynthetic process	NA	NA	NA	NA	NA	NA	NA
GO:0006661	phosphatidylinositol biosynthetic process	1	1	0.0580048	1	0.999983	1	1
GO:0006664	glycolipid metabolic process	0.0510927	0.815134	1	0.19761	0.999983	1	0.712313
GO:0006665	sphingolipid metabolic process	1	1	1	0.345062	0.999983	1	1
GO:0006670	sphingosine metabolic process	NA	NA	NA	NA	NA	NA	NA
GO:0006671	phytosphingosine metabolic process	NA	NA	NA	NA	NA	NA	NA
GO:0006672	ceramide metabolic process	NA	NA	NA	NA	NA	NA	NA
GO:0006677	glycosylceramide metabolic process	NA	NA	NA	NA	NA	NA	NA
GO:0006687	glycosphingolipid metabolic process	NA	NA	NA	NA	NA	NA	NA
GO:0006690	icosanoid metabolic process	NA	1.60925e-05	7.50961e-05	4.28335e-10	NA	NA	NA
GO:0006691	leukotriene metabolic process	NA	NA	NA	NA	NA	NA	NA
GO:0006694	steroid biosynthetic process	1	1.9531e-07	0.105507	0.108537	0.999983	1	0.0159671
GO:0006706	steroid catabolic process	NA	NA	NA	1	NA	NA	NA
GO:0006714	sesquiterpenoid metabolic process	0.698156	6.90491e-05	0.000397142	0.574211	0.999983	1	1
GO:0006720	isoprenoid metabolic process	0.0765411	7.63947e-06	0.975295	0.00355378	0.999983	0.797081	0.979465
GO:0006721	terpenoid metabolic process	0.0765411	0.00418855	0.995582	0.816078	0.999983	1	0.900221
GO:0006722	triterpenoid metabolic process	1	0.105373	0.901516	0.2977	0.999983	1	1
GO:0006723	cuticle hydrocarbon biosynthetic process	NA	0.0291609	0.259995	NA	NA	NA	NA
GO:0006725	cellular aromatic compound metabolic process	0.0911833	NA	NA	8.86872e-05	0.654426	0.133033	0.00210989
GO:0006730	one-carbon metabolic process	1	0.0391232	0.0217514	0.466409	0.999983	1	1
GO:0006732	coenzyme metabolic process	1	1.9735e-15	0.433647	0.0157751	0.999983	0.026871	0.0318291
GO:0006733	oxidoreduction coenzyme metabolic process	1	4.32965e-08	0.377944	0.205436	0.999983	0.0292794	0.946049
GO:0006734	NADH metabolic process	NA	NA	0.00164254	NA	NA	NA	NA
GO:0006739	NADP metabolic process	1	1	1	1	0.999983	1	1
GO:0006740	NADPH regeneration	NA	NA	NA	NA	NA	NA	NA
GO:0006741	NADP biosynthetic process	NA	NA	NA	NA	NA	NA	NA
GO:0006743	ubiquinone metabolic process	0.114911	0.00226154	1	NA	NA	NA	1
GO:0006744	ubiquinone biosynthetic process	0.114911	0.00226154	1	NA	NA	NA	1
GO:0006749	glutathione metabolic process	0.0291961	1	0.810241	0.647717	NA	NA	NA
GO:0006750	glutathione biosynthetic process	NA	NA	NA	NA	NA	NA	NA
GO:0006751	glutathione catabolic process	NA	NA	0.199345	NA	NA	NA	NA
GO:0006753	nucleoside phosphate metabolic process	0.805389	0.725578	1	4.0732e-06	0.509022	0.000294158	7.50242e-05
GO:0006754	ATP biosynthetic process	0.466178	9.96489e-09	2.74812e-08	0.238661	0.153154	2.67082e-05	1.19963e-05
GO:0006757	ATP generation from ADP	0.817667	1.31499e-09	5.0511e-09	0.248955	0.435664	0.000266477	4.86647e-05
GO:0006760	folic acid-containing compound metabolic process	0.0673115	1	1	0.0840409	NA	1	NA
GO:0006766	vitamin metabolic process	0.100306	0.147616	1	0.0157751	0.999983	0.117226	0.0116754
GO:0006767	water-soluble vitamin metabolic process	0.233492	1	1	1	0.999983	0.571972	0.33952
GO:0006768	biotin metabolic process	NA	NA	NA	NA	NA	NA	NA
GO:0006771	riboflavin metabolic process	NA	1	1	NA	NA	NA	NA
GO:0006772	thiamine metabolic process	NA	1	1	NA	NA	NA	NA
GO:0006775	fat-soluble vitamin metabolic process	NA	NA	1	NA	NA	NA	0.133204
GO:0006777	Mo-molybdopterin cofactor biosynthetic process	NA	0.289774	NA	NA	NA	NA	NA
GO:0006778	porphyrin-containing compound metabolic process	1	0.000853511	0.588598	0.560095	0.999983	1	1
GO:0006779	porphyrin-containing compound biosynthetic process	1	0.147616	1	1	0.999983	1	1
GO:0006780	uroporphyrinogen III biosynthetic process	NA	NA	NA	NA	NA	NA	NA
GO:0006783	heme biosynthetic process	0.815394	3.87978e-05	0.0029568	1	NA	NA	0.979465
GO:0006787	porphyrin-containing compound catabolic process	0.197407	0.0578719	0.0550162	1	0.999983	0.141823	0.850386
GO:0006788	heme oxidation	NA	NA	NA	NA	NA	NA	NA
GO:0006790	sulfur compound metabolic process	0.681664	5.7325e-05	1	0.137761	0.999983	1	0.353371
GO:0006791	sulfur utilization	NA	NA	NA	NA	NA	NA	NA
GO:0006792	regulation of sulfur utilization	NA	NA	NA	NA	NA	NA	NA
GO:0006793	phosphorus metabolic process	1	0.000600405	1	0.897401	0.0812694	0.30397	0.0134686
GO:0006796	phosphate-containing compound metabolic process	1	0.0578719	1	0.948793	0.0403953	0.304808	0.254727
GO:0006801	superoxide metabolic process	0.25144	0.116283	1	0.43531	0.999983	1	0.915941
GO:0006805	xenobiotic metabolic process	NA	1	1	NA	NA	NA	NA
GO:0006807	nitrogen compound metabolic process	NA	NA	NA	NA	0.390355	0.841342	9.86698e-06
GO:0006808	regulation of nitrogen utilization	NA	NA	NA	NA	NA	NA	NA
GO:0006809	nitric oxide biosynthetic process	NA	NA	NA	NA	NA	NA	NA
GO:0006810	transport	1.20939e-16	NA	NA	0.0978711	0.00113435	7.38281e-07	1.07075e-14
GO:0006811	ion transport	2.17999e-15	1.83755e-11	1.11374e-18	0.198774	0.202805	0.00816109	8.10583e-05
GO:0006812	cation transport	0.000227626	0.000485134	0.00128338	1	0.230661	0.125029	0.0744981
GO:0006813	potassium ion transport	1	0.0346277	0.0519689	1	0.999983	0.0469552	0.219271
GO:0006814	sodium ion transport	0.823132	1	0.870323	0.935423	0.999983	1	0.957347
GO:0006816	calcium ion transport	0.0828748	0.000422745	0.961836	0.784512	0.340164	0.242835	0.0111241
GO:0006817	phosphate ion transport	1	1	0.955545	1	0.186802	1	0.278961
GO:0006820	anion transport	2.60563e-16	9.8206e-13	1.87712e-41	0.0334517	0.147276	0.00118889	0.000236396
GO:0006821	chloride transport	NA	NA	NA	1	NA	NA	NA
GO:0006824	cobalt ion transport	NA	NA	NA	NA	NA	NA	NA
GO:0006825	copper ion transport	1	0.0239678	0.010045	1	0.856681	0.684788	0.396135
GO:0006826	iron ion transport	0.63138	1	0.0120784	1	0.999983	0.679655	1
GO:0006828	manganese ion transport	0.023095	1	1	NA	0.999983	1	1
GO:0006829	zinc ion transport	1	NA	NA	NA	NA	1	NA
GO:0006833	water transport	1	0.000150345	0.0127955	1	0.999983	0.615592	0.706103
GO:0006835	dicarboxylic acid transport	0.631571	1	1	0.784512	0.999983	0.201984	0.0580327
GO:0006836	neurotransmitter transport	NA	1	1	1	NA	NA	NA
GO:0006839	mitochondrial transport	0.817667	1	0.938352	0.0759393	0.999983	1	0.00112854
GO:0006842	tricarboxylic acid transport	NA	NA	NA	NA	NA	NA	NA
GO:0006848	pyruvate transport	NA	NA	NA	NA	NA	NA	NA
GO:0006849	plasma membrane pyruvate transport	NA	NA	NA	NA	NA	NA	NA
GO:0006855	drug transmembrane transport	0.0177935	0.00275504	0.000264564	0.647717	0.552906	1	0.900221
GO:0006857	oligopeptide transport	1	0.109013	5.3073e-05	1	0.999983	0.935007	0.812417
GO:0006858	extracellular transport	NA	NA	NA	NA	NA	NA	NA
GO:0006862	nucleotide transport	0.32879	1	0.138646	1	0.999983	1	1
GO:0006863	purine nucleobase transport	0.625032	0.0329628	0.0223005	0.929396	0.999983	0.106694	0.0539289
GO:0006865	amino acid transport	4.37757e-13	6.4734e-15	5.88976e-39	0.213314	0.106928	5.53062e-06	3.11765e-06
GO:0006868	glutamine transport	NA	NA	NA	NA	NA	NA	NA
GO:0006869	lipid transport	0.0302579	5.09767e-05	0.000149511	0.00964204	0.999983	1	0.205178
GO:0006873	cellular ion homeostasis	0.269878	0.853179	1	1	0.999983	1	1
GO:0006874	cellular calcium ion homeostasis	0.799643	0.428877	0.526901	0.964212	0.999983	1	1
GO:0006875	cellular metal ion homeostasis	0.0379167	0.0186789	0.164732	0.9596	0.999983	1	1
GO:0006878	cellular copper ion homeostasis	NA	NA	NA	NA	NA	0.844059	NA
GO:0006879	cellular iron ion homeostasis	1	0.527703	0.987708	NA	0.999983	0.991282	NA
GO:0006880	intracellular sequestering of iron ion	NA	NA	NA	NA	NA	NA	NA
GO:0006882	cellular zinc ion homeostasis	0.112611	0.247343	1	NA	0.999983	1	0.856433
GO:0006883	cellular sodium ion homeostasis	NA	NA	NA	NA	NA	NA	NA
GO:0006884	cell volume homeostasis	NA	NA	NA	1	NA	NA	NA
GO:0006885	regulation of pH	1	1	0.48899	0.812633	0.999983	0.437269	NA
GO:0006886	intracellular protein transport	6.49041e-17	5.49378e-13	6.06213e-22	0.33767	8.79245e-05	0.00120761	1.10332e-05
GO:0006887	exocytosis	1	0.398296	0.20896	1	0.352732	0.188319	0.796837
GO:0006888	ER to Golgi vesicle-mediated transport	0.136793	0.0140504	2.37067e-11	1	0.999983	0.832199	0.917884
GO:0006890	retrograde vesicle-mediated transport, Golgi to ER	NA	1	NA	NA	NA	NA	NA
GO:0006891	intra-Golgi vesicle-mediated transport	NA	0.463257	0.0519689	0.654159	0.999983	1	0.69337
GO:0006892	post-Golgi vesicle-mediated transport	NA	0.626299	NA	NA	0.999983	NA	NA
GO:0006896	Golgi to vacuole transport	NA	0.626299	NA	NA	0.999983	NA	NA
GO:0006897	endocytosis	1	1	0.991498	1	0.999983	1	1
GO:0006898	receptor-mediated endocytosis	1	NA	NA	1	NA	NA	NA
GO:0006900	vesicle budding from membrane	NA	0.755022	0.175126	NA	NA	NA	NA
GO:0006903	vesicle targeting	NA	0.921522	0.307666	NA	NA	NA	NA
GO:0006904	vesicle docking involved in exocytosis	1	1	0.212208	1	0.352732	0.188319	0.796837
GO:0006907	pinocytosis	NA	NA	NA	NA	NA	NA	NA
GO:0006913	nucleocytoplasmic transport	1	1	0.66907	0.2977	0.999983	1	0.102161
GO:0006914	autophagy	0.00156557	0.849896	0.0173799	1	0.999983	0.306138	0.43647
GO:0006928	movement of cell or subcellular component	1	0.480386	0.86301	0.0816321	0.999983	1	1
GO:0006935	chemotaxis	1	1	1	1	NA	1	NA
GO:0006949	syncytium formation	1	0.00101024	1	1	0.999983	1	0.0344019
GO:0006950	response to stress	1.29222e-79	NA	NA	0.0103176	0.000113111	4.89363e-19	1.98482e-15
GO:0006952	defense response	1.08161e-51	7.37211e-63	1.05682e-87	0.648834	5.79803e-10	1.60404e-11	8.09529e-08
GO:0006954	inflammatory response	NA	NA	1	NA	NA	NA	NA
GO:0006955	immune response	7.57779e-28	1.66068e-56	3.42044e-81	0.7555	2.17333e-08	1.32928e-11	6.26039e-07
GO:0006968	cellular defense response	NA	0.0762109	0.0343993	NA	NA	NA	NA
GO:0006970	response to osmotic stress	2.04793e-47	3.61929e-60	1.99599e-55	0.0103176	0.0735527	4.75845e-13	4.48768e-10
GO:0006971	hypotonic response	NA	1	1	0.929396	NA	NA	NA
GO:0006972	hyperosmotic response	1.36448e-42	1.38159e-37	1.80317e-37	0.523996	0.0195257	6.58428e-07	3.05662e-05
GO:0006974	cellular response to DNA damage stimulus	1	1	0.886561	0.0540245	0.999983	1	0.425924
GO:0006979	response to oxidative stress	8.91899e-17	7.72579e-43	1.12707e-66	0.0546548	0.107305	6.9691e-09	8.66313e-07
GO:0006982	response to lipid hydroperoxide	NA	NA	NA	NA	NA	NA	NA
GO:0006983	ER overload response	NA	NA	NA	NA	NA	NA	NA
GO:0006984	ER-nucleus signaling pathway	0.945782	8.3277e-07	3.72749e-09	1	0.999983	0.549915	0.870688
GO:0006986	response to unfolded protein	7.16682e-09	5.72432e-15	8.69525e-22	1	0.00024809	0.00226348	0.039485
GO:0006987	activation of signaling protein activity involved in unfolded protein response	NA	NA	NA	NA	NA	NA	NA
GO:0006990	positive regulation of transcription from RNA polymerase II promoter involved in unfolded protein response	NA	NA	NA	NA	NA	NA	NA
GO:0006995	cellular response to nitrogen starvation	1	0.428877	0.000616361	1	0.0205706	0.122929	0.420094
GO:0006996	organelle organization	1	0.539411	1	2.60246e-08	0.999983	1	1
GO:0006997	nucleus organization	1	0.965294	0.293545	0.09709	0.999983	1	0.71177
GO:0006998	nuclear envelope organization	NA	NA	NA	NA	NA	NA	NA
GO:0007000	nucleolus organization	1	1	1	0.0540245	0.999983	1	1
GO:0007004	telomere maintenance via telomerase	NA	NA	NA	0.647717	NA	NA	NA
GO:0007005	mitochondrion organization	1	1	1	0.0156064	0.999983	1	6.43044e-05
GO:0007006	mitochondrial membrane organization	NA	NA	NA	NA	NA	NA	NA
GO:0007007	inner mitochondrial membrane organization	NA	NA	NA	NA	NA	NA	NA
GO:0007009	plasma membrane organization	NA	NA	NA	NA	NA	NA	NA
GO:0007010	cytoskeleton organization	1	0.0293488	0.647763	0.0690307	0.999983	1	0.316986
GO:0007015	actin filament organization	1	0.480386	1	0.785903	0.999983	1	0.0495516
GO:0007017	microtubule-based process	1	0.0992189	0.526901	0.0237912	0.999983	1	1
GO:0007019	microtubule depolymerization	NA	0.7878	1	NA	NA	NA	NA
GO:0007020	microtubule nucleation	1	1	1	1	0.999983	1	0.102113
GO:0007021	tubulin complex assembly	NA	1	1	NA	NA	NA	NA
GO:0007026	negative regulation of microtubule depolymerization	NA	0.7878	1	NA	NA	NA	NA
GO:0007029	endoplasmic reticulum organization	0.0111922	1	NA	NA	NA	NA	NA
GO:0007030	Golgi organization	0.178736	1.75644e-11	1.21687e-05	0.990844	0.641525	0.122668	0.0338536
GO:0007031	peroxisome organization	1	0.218505	0.00344442	0.400347	0.999983	1	1
GO:0007032	endosome organization	NA	NA	NA	NA	NA	NA	NA
GO:0007033	vacuole organization	NA	0.0574898	1.36528e-05	1	0.989349	0.304516	0.151305
GO:0007034	vacuolar transport	1	0.000277733	0.00434313	0.7885	0.423427	1	0.73386
GO:0007035	vacuolar acidification	NA	NA	NA	NA	NA	NA	NA
GO:0007041	lysosomal transport	NA	NA	NA	NA	NA	NA	NA
GO:0007043	cell-cell junction assembly	NA	NA	NA	NA	NA	NA	NA
GO:0007044	cell-substrate junction assembly	NA	NA	NA	NA	NA	NA	NA
GO:0007045	cell-substrate adherens junction assembly	NA	NA	NA	NA	NA	NA	NA
GO:0007049	cell cycle	0.885582	0.601749	0.00460558	9.7703e-09	0.694309	1	0.470765
GO:0007050	cell cycle arrest	NA	NA	NA	NA	NA	NA	NA
GO:0007051	spindle organization	1	0.498076	1	0.488572	0.999983	1	0.739742
GO:0007052	mitotic spindle organization	NA	NA	0.984357	NA	NA	NA	NA
GO:0007053	spindle assembly involved in male meiosis	NA	NA	NA	NA	NA	NA	NA
GO:0007059	chromosome segregation	1	1	0.6252	0.00628436	0.999983	1	0.747384
GO:0007062	sister chromatid cohesion	0.657316	1	0.238481	0.1526	0.999983	1	0.900221
GO:0007063	regulation of sister chromatid cohesion	NA	NA	NA	NA	NA	NA	NA
GO:0007065	male meiosis sister chromatid cohesion	NA	NA	NA	NA	NA	NA	NA
GO:0007066	female meiosis sister chromatid cohesion	NA	NA	NA	NA	NA	NA	NA
GO:0007076	mitotic chromosome condensation	NA	NA	NA	NA	NA	NA	NA
GO:0007088	regulation of mitotic nuclear division	1	NA	NA	0.647717	NA	NA	NA
GO:0007091	metaphase/anaphase transition of mitotic cell cycle	NA	NA	NA	0.647717	NA	NA	NA
GO:0007093	mitotic cell cycle checkpoint	1	0.761085	1	0.298317	NA	NA	NA
GO:0007094	mitotic spindle assembly checkpoint	NA	NA	NA	0.647717	NA	NA	NA
GO:0007112	male meiosis cytokinesis	NA	NA	NA	NA	NA	NA	NA
GO:0007113	endomitotic cell cycle	NA	NA	NA	NA	NA	NA	NA
GO:0007127	meiosis I	1	1	0.665105	0.324126	0.999983	1	0.71177
GO:0007128	meiotic prophase I	NA	NA	NA	NA	NA	NA	NA
GO:0007129	synapsis	1	1	0.910422	0.428477	0.999983	1	0.861049
GO:0007130	synaptonemal complex assembly	NA	NA	NA	NA	NA	NA	NA
GO:0007131	reciprocal meiotic recombination	1	1	0.665105	0.324126	0.999983	1	0.71177
GO:0007135	meiosis II	NA	1	1	NA	NA	NA	NA
GO:0007140	male meiotic nuclear division	1	0.884848	0.967187	0.0283371	0.999983	1	0.979465
GO:0007141	male meiosis I	NA	NA	NA	NA	NA	NA	NA
GO:0007142	male meiosis II	NA	NA	NA	NA	NA	NA	NA
GO:0007143	female meiotic nuclear division	NA	NA	NA	0.00472997	NA	NA	NA
GO:0007154	cell communication	1.03523e-15	1.34566e-23	1.88909e-33	1	9.41163e-07	0.000317727	4.75514e-05
GO:0007155	cell adhesion	1	0.20997	0.395575	1	0.999983	1	0.0862266
GO:0007160	cell-matrix adhesion	NA	NA	NA	NA	NA	NA	NA
GO:0007163	establishment or maintenance of cell polarity	NA	NA	NA	NA	NA	NA	NA
GO:0007164	establishment of tissue polarity	NA	0.819	1	NA	NA	NA	NA
GO:0007165	signal transduction	1.37507e-16	2.44831e-21	1.21733e-30	1	3.21247e-09	4.91656e-05	3.43e-07
GO:0007166	cell surface receptor signaling pathway	1	1	1	1	0.303451	1	1
GO:0007167	enzyme linked receptor protein signaling pathway	1	1	1	1	0.436094	1	1
GO:0007169	transmembrane receptor protein tyrosine kinase signaling pathway	1	1	1	1	0.436094	1	1
GO:0007172	signal complex assembly	NA	NA	NA	NA	NA	NA	NA
GO:0007186	G-protein coupled receptor signaling pathway	NA	0.562859	0.0212423	1	0.886721	NA	NA
GO:0007187	G-protein coupled receptor signaling pathway, coupled to cyclic nucleotide second messenger	NA	0.784917	NA	NA	NA	NA	NA
GO:0007188	adenylate cyclase-modulating G-protein coupled receptor signaling pathway	NA	0.784917	NA	NA	NA	NA	NA
GO:0007202	activation of phospholipase C activity	NA	NA	NA	NA	NA	NA	NA
GO:0007204	positive regulation of cytosolic calcium ion concentration	NA	NA	NA	NA	NA	NA	NA
GO:0007205	protein kinase C-activating G-protein coupled receptor signaling pathway	NA	0.813501	0.108625	NA	0.999983	NA	NA
GO:0007231	osmosensory signaling pathway	0.39423	0.367593	0.792383	0.208491	0.218985	NA	NA
GO:0007263	nitric oxide mediated signal transduction	NA	NA	NA	NA	NA	NA	NA
GO:0007264	small GTPase mediated signal transduction	NA	NA	NA	NA	NA	NA	NA
GO:0007265	Ras protein signal transduction	NA	NA	NA	NA	NA	NA	NA
GO:0007266	Rho protein signal transduction	NA	NA	NA	NA	NA	NA	NA
GO:0007267	cell-cell signaling	1	0.381072	0.774023	1	0.999983	1	1
GO:0007275	multicellular organism development	1	NA	NA	0.241398	0.999983	1	0.050196
GO:0007276	gamete generation	1	0.549187	0.151259	0.127376	0.999983	1	0.0766544
GO:0007281	germ cell development	NA	NA	NA	NA	NA	NA	NA
GO:0007283	spermatogenesis	NA	NA	NA	NA	NA	NA	NA
GO:0007286	spermatid development	NA	NA	NA	NA	NA	NA	NA
GO:0007292	female gamete generation	0.698156	1	0.25177	0.00252239	0.999983	1	0.0300051
GO:0007338	single fertilization	NA	NA	NA	NA	NA	NA	NA
GO:0007346	regulation of mitotic cell cycle	0.903277	0.321284	0.251871	3.64525e-05	0.999983	1	0.483234
GO:0007349	cellularization	NA	NA	NA	0.433376	NA	NA	NA
GO:0007389	pattern specification process	1	1	1	0.647717	0.999983	1	0.792655
GO:0007530	sex determination	NA	NA	NA	NA	NA	NA	NA
GO:0007568	aging	1.86952e-11	0.00151504	1.97348e-06	0.702884	0.926662	0.000106314	0.00313595
GO:0007569	cell aging	NA	NA	NA	NA	NA	NA	NA
GO:0007584	response to nutrient	0.246695	0.0998762	1	1	0.509022	0.33435	0.853579
GO:0007602	phototransduction	1	1	1	1	0.999983	0.304808	0.644772
GO:0007610	behavior	NA	NA	NA	NA	NA	NA	NA
GO:0007623	circadian rhythm	1	1	1	1	0.530157	1	0.900221
GO:0007638	mechanosensory behavior	NA	NA	NA	NA	NA	NA	NA
GO:0008033	tRNA processing	NA	1	1	0.656285	0.999983	NA	1
GO:0008037	cell recognition	NA	NA	NA	NA	NA	NA	NA
GO:0008064	regulation of actin polymerization or depolymerization	1	0.256201	0.589375	1	0.999983	1	0.0259219
GO:0008104	protein localization	1.87309e-15	8.28705e-15	2.96742e-24	0.36692	0.000127523	0.00479517	0.000140299
GO:0008152	metabolic process	NA	NA	NA	NA	NA	NA	NA
GO:0008153	para-aminobenzoic acid biosynthetic process	NA	NA	NA	NA	NA	NA	NA
GO:0008154	actin polymerization or depolymerization	1	0.197283	0.519733	1	0.999983	1	0.0147253
GO:0008156	negative regulation of DNA replication	1	1	0.391933	0.568567	NA	NA	NA
GO:0008202	steroid metabolic process	1	4.42965e-07	0.18714	0.1526	0.999983	1	0.0134686
GO:0008213	protein alkylation	1	0.559697	0.212208	4.28335e-10	0.999983	1	0.965083
GO:0008214	protein dealkylation	NA	1	NA	NA	NA	NA	NA
GO:0008216	spermidine metabolic process	NA	0.0157519	0.0180251	NA	NA	NA	NA
GO:0008219	cell death	6.20995e-25	5.33519e-36	1.17943e-55	0.245465	9.37353e-08	3.02517e-11	1.19339e-05
GO:0008272	sulfate transport	1	1	1	0.943879	0.931653	NA	0.215202
GO:0008283	cell proliferation	1	0.838938	1	2.30284e-06	0.999983	1	1
GO:0008284	positive regulation of cell proliferation	0.55681	1	0.139142	1	0.999983	1	1
GO:0008285	negative regulation of cell proliferation	NA	NA	NA	NA	NA	NA	NA
GO:0008295	spermidine biosynthetic process	NA	0.0157519	0.0180251	NA	NA	NA	NA
GO:0008299	isoprenoid biosynthetic process	0.365665	1.99709e-06	0.959395	0.00962431	0.999983	1	0.969495
GO:0008300	isoprenoid catabolic process	0.953574	1	0.872951	1	0.999983	1	1
GO:0008333	endosome to lysosome transport	NA	NA	NA	NA	NA	NA	NA
GO:0008356	asymmetric cell division	1	1	1	0.196748	0.999983	1	0.41623
GO:0008360	regulation of cell shape	NA	NA	1	NA	NA	NA	NA
GO:0008361	regulation of cell size	1	0.0498412	1	0.727398	0.999983	1	0.0526511
GO:0008380	RNA splicing	1	0.555265	0.0436328	0.248955	0.999983	1	1
GO:0008535	respiratory chain complex IV assembly	NA	NA	NA	NA	NA	NA	NA
GO:0008544	epidermis development	1	0.493738	1	0.647717	0.999983	1	1
GO:0008608	attachment of spindle microtubules to kinetochore	NA	NA	NA	NA	NA	NA	NA
GO:0008610	lipid biosynthetic process	1	2.44247e-11	0.818646	0.0175155	0.999983	0.981499	0.161223
GO:0008612	peptidyl-lysine modification to peptidyl-hypusine	NA	NA	NA	NA	NA	NA	NA
GO:0008614	pyridoxine metabolic process	NA	1	1	NA	NA	NA	NA
GO:0008615	pyridoxine biosynthetic process	NA	1	1	NA	NA	NA	NA
GO:0008618	7-methylguanosine metabolic process	NA	NA	NA	NA	NA	NA	NA
GO:0008643	carbohydrate transport	1	0.637711	0.776087	0.531925	0.999983	0.337942	0.935076
GO:0008645	hexose transmembrane transport	NA	NA	NA	NA	NA	NA	NA
GO:0008652	cellular amino acid biosynthetic process	2.08318e-07	6.47443e-17	0.00804612	0.128211	0.999983	1	0.0584896
GO:0008653	lipopolysaccharide metabolic process	NA	NA	NA	NA	NA	NA	NA
GO:0008654	phospholipid biosynthetic process	1	1	1	0.163323	0.999983	1	1
GO:0008655	pyrimidine-containing compound salvage	0.513495	NA	NA	NA	NA	NA	NA
GO:0009051	pentose-phosphate shunt, oxidative branch	NA	1	0.229329	NA	NA	NA	NA
GO:0009056	catabolic process	3.33558e-20	4.57983e-23	1.06247e-33	0.535611	0.52516	5.18762e-09	1.8565e-05
GO:0009057	macromolecule catabolic process	1	0.0433597	0.806084	0.739268	0.999983	0.133813	0.0199635
GO:0009058	biosynthetic process	NA	NA	NA	NA	0.0219535	2.51452e-05	1.12979e-20
GO:0009059	macromolecule biosynthetic process	1	NA	NA	0.00581549	0.0851924	1	0.000145001
GO:0009060	aerobic respiration	1	0.773268	0.814849	0.948793	0.870875	0.29055	0.425924
GO:0009061	anaerobic respiration	0.916331	NA	NA	NA	NA	NA	NA
GO:0009062	fatty acid catabolic process	2.05671e-05	5.24779e-05	8.4072e-11	1	0.999983	0.375608	0.213012
GO:0009063	cellular amino acid catabolic process	4.81693e-16	3.95364e-16	1.00514e-16	0.415567	0.999983	0.306553	0.0179472
GO:0009064	glutamine family amino acid metabolic process	0.00538683	2.0187e-08	2.06688e-10	1	0.999983	0.806932	0.597443
GO:0009065	glutamine family amino acid catabolic process	0.308815	0.0176895	5.00853e-06	1	NA	1	1
GO:0009066	aspartate family amino acid metabolic process	0.0510806	2.9976e-10	6.88137e-08	0.92036	0.999983	1	1
GO:0009067	aspartate family amino acid biosynthetic process	0.947306	0.000242535	0.0855364	0.46961	0.999983	1	1
GO:0009068	aspartate family amino acid catabolic process	0.0314418	3.70358e-06	1.02413e-09	1	0.999983	0.337942	1
GO:0009069	serine family amino acid metabolic process	0.0256809	0.328201	1	0.389133	0.999983	1	0.473527
GO:0009070	serine family amino acid biosynthetic process	0.332762	1	1	0.943879	0.999983	1	1
GO:0009071	serine family amino acid catabolic process	0.00309774	0.00614425	0.292035	0.0260245	0.999983	0.0682557	0.00859017
GO:0009072	aromatic amino acid family metabolic process	5.6706e-29	4.27583e-18	3.01158e-13	0.269521	0.999983	0.0603207	2.42238e-05
GO:0009073	aromatic amino acid family biosynthetic process	6.53117e-09	1.60768e-10	0.0321224	1	0.999983	0.241188	0.0425258
GO:0009074	aromatic amino acid family catabolic process	3.28782e-12	9.57027e-06	0.000178031	0.0699412	0.625509	0.973945	0.0134154
GO:0009078	pyruvate family amino acid metabolic process	NA	NA	NA	NA	NA	NA	NA
GO:0009080	pyruvate family amino acid catabolic process	NA	NA	NA	NA	NA	NA	NA
GO:0009081	branched-chain amino acid metabolic process	1	2.4598e-07	6.85268e-10	0.477832	0.999983	NA	0.219821
GO:0009082	branched-chain amino acid biosynthetic process	1	3.76368e-06	0.000266947	NA	NA	NA	NA
GO:0009083	branched-chain amino acid catabolic process	NA	0.017903	8.20314e-06	NA	NA	NA	NA
GO:0009084	glutamine family amino acid biosynthetic process	0.0682053	1.12343e-14	2.75811e-16	1	0.999983	1	0.19271
GO:0009085	lysine biosynthetic process	NA	NA	1	NA	NA	NA	NA
GO:0009086	methionine biosynthetic process	0.856721	0.00441678	0.0512922	0.647717	0.999983	1	1
GO:0009087	methionine catabolic process	NA	NA	NA	NA	NA	NA	NA
GO:0009088	threonine biosynthetic process	NA	NA	NA	NA	NA	NA	NA
GO:0009089	lysine biosynthetic process via diaminopimelate	NA	NA	1	NA	NA	NA	NA
GO:0009092	homoserine metabolic process	NA	NA	NA	NA	NA	NA	NA
GO:0009093	cysteine catabolic process	NA	NA	NA	NA	NA	NA	NA
GO:0009094	L-phenylalanine biosynthetic process	0.0510927	0.010131	0.00820823	0.357671	NA	NA	NA
GO:0009095	aromatic amino acid family biosynthetic process, prephenate pathway	0.0231432	6.97451e-08	2.49201e-08	0.396841	NA	0.00257602	0.081859
GO:0009097	isoleucine biosynthetic process	NA	5.84058e-06	8.8789e-05	NA	NA	NA	NA
GO:0009098	leucine biosynthetic process	NA	0.124794	0.274001	NA	NA	NA	NA
GO:0009100	glycoprotein metabolic process	1	0.055602	4.3271e-09	1	0.999983	1	0.850386
GO:0009101	glycoprotein biosynthetic process	1	0.0374724	1.11557e-09	1	0.999983	1	0.850386
GO:0009102	biotin biosynthetic process	NA	NA	NA	NA	NA	NA	NA
GO:0009103	lipopolysaccharide biosynthetic process	NA	NA	NA	NA	NA	NA	NA
GO:0009106	lipoate metabolic process	0.083459	0.0658789	0.218355	0.0173031	0.999983	0.0850088	0.0187583
GO:0009107	lipoate biosynthetic process	NA	NA	NA	NA	NA	NA	NA
GO:0009108	coenzyme biosynthetic process	0.00721711	4.88225e-14	1.09935e-06	0.0131798	0.999983	2.48108e-05	4.64912e-05
GO:0009110	vitamin biosynthetic process	0.610211	0.909291	1	0.268513	0.999983	1	0.219676
GO:0009112	nucleobase metabolic process	0.564689	0.504513	0.670621	1	NA	NA	NA
GO:0009113	purine nucleobase biosynthetic process	NA	0.999012	0.333707	NA	NA	NA	NA
GO:0009116	nucleoside metabolic process	0.00825826	1	0.0862034	0.73979	0.999983	NA	0.43647
GO:0009117	nucleotide metabolic process	0.805389	0.692056	1	4.0732e-06	0.6047	0.000294158	9.97223e-05
GO:0009119	ribonucleoside metabolic process	0.0400572	1	0.286243	0.80514	0.999983	NA	NA
GO:0009123	nucleoside monophosphate metabolic process	1	5.62863e-07	1.22864e-07	0.0967066	0.0315009	1.57938e-06	4.33716e-07
GO:0009124	nucleoside monophosphate biosynthetic process	0.28464	1.07096e-06	1.83184e-06	0.117056	0.132466	1.48916e-05	3.55333e-06
GO:0009126	purine nucleoside monophosphate metabolic process	1	1.20688e-07	5.05476e-08	0.0967066	0.0486286	1.57938e-06	7.5843e-07
GO:0009127	purine nucleoside monophosphate biosynthetic process	0.466178	6.79368e-07	1.83184e-06	0.117056	0.132466	1.48916e-05	3.55333e-06
GO:0009129	pyrimidine nucleoside monophosphate metabolic process	NA	NA	NA	NA	NA	NA	NA
GO:0009130	pyrimidine nucleoside monophosphate biosynthetic process	NA	NA	NA	NA	NA	NA	NA
GO:0009132	nucleoside diphosphate metabolic process	0.817667	8.4946e-10	1.22879e-08	0.289881	0.383846	0.000572506	4.11441e-05
GO:0009135	purine nucleoside diphosphate metabolic process	0.817667	6.94067e-10	1.50452e-09	0.248955	0.357968	0.000262886	5.00851e-05
GO:0009141	nucleoside triphosphate metabolic process	1	8.98521e-10	1.07627e-08	0.155345	0.0545772	2.86383e-06	2.32002e-06
GO:0009142	nucleoside triphosphate biosynthetic process	0.466178	4.93031e-09	6.57288e-08	0.18437	0.124722	2.63976e-05	1.26008e-05
GO:0009144	purine nucleoside triphosphate metabolic process	1	1.10234e-09	1.34955e-09	0.231951	0.0545772	2.86383e-06	2.32002e-06
GO:0009145	purine nucleoside triphosphate biosynthetic process	0.466178	6.08188e-09	2.48774e-08	0.26285	0.124722	2.63976e-05	1.26008e-05
GO:0009150	purine ribonucleotide metabolic process	0.807	2.31676e-07	1.01997e-06	0.19761	0.0986424	2.24866e-06	1.14549e-06
GO:0009151	purine deoxyribonucleotide metabolic process	NA	NA	NA	NA	NA	NA	NA
GO:0009152	purine ribonucleotide biosynthetic process	0.241399	6.6966e-07	9.16223e-06	0.228924	0.230153	1.90088e-05	3.78735e-06
GO:0009153	purine deoxyribonucleotide biosynthetic process	NA	NA	NA	NA	NA	NA	NA
GO:0009156	ribonucleoside monophosphate biosynthetic process	0.28464	1.07096e-06	1.83184e-06	0.117056	0.132466	1.48916e-05	3.55333e-06
GO:0009161	ribonucleoside monophosphate metabolic process	1	5.62863e-07	1.22864e-07	0.0967066	0.0315009	1.57938e-06	4.33716e-07
GO:0009163	nucleoside biosynthetic process	0.0373748	NA	NA	NA	NA	NA	NA
GO:0009164	nucleoside catabolic process	0.395404	NA	0.0031279	NA	NA	NA	NA
GO:0009165	nucleotide biosynthetic process	0.0530046	0.924088	0.901827	2.84248e-07	0.352732	0.000118606	9.44814e-12
GO:0009166	nucleotide catabolic process	1	1.31499e-09	5.0511e-09	0.248955	0.435664	0.000266477	4.86647e-05
GO:0009167	purine ribonucleoside monophosphate metabolic process	1	1.20688e-07	5.05476e-08	0.0967066	0.0486286	1.57938e-06	7.5843e-07
GO:0009168	purine ribonucleoside monophosphate biosynthetic process	0.466178	6.79368e-07	1.83184e-06	0.117056	0.132466	1.48916e-05	3.55333e-06
GO:0009173	pyrimidine ribonucleoside monophosphate metabolic process	NA	NA	NA	NA	NA	NA	NA
GO:0009174	pyrimidine ribonucleoside monophosphate biosynthetic process	NA	NA	NA	NA	NA	NA	NA
GO:0009179	purine ribonucleoside diphosphate metabolic process	0.817667	6.94067e-10	1.50452e-09	0.248955	0.357968	0.000262886	5.00851e-05
GO:0009185	ribonucleoside diphosphate metabolic process	0.817667	6.94067e-10	1.50452e-09	0.248955	0.357968	0.000262886	5.00851e-05
GO:0009186	deoxyribonucleoside diphosphate metabolic process	NA	NA	NA	NA	NA	NA	NA
GO:0009187	cyclic nucleotide metabolic process	NA	NA	NA	NA	NA	NA	NA
GO:0009190	cyclic nucleotide biosynthetic process	NA	NA	NA	NA	NA	NA	NA
GO:0009199	ribonucleoside triphosphate metabolic process	1	2.09928e-09	4.3271e-09	0.231951	0.0696076	2.81761e-06	2.21584e-06
GO:0009200	deoxyribonucleoside triphosphate metabolic process	NA	NA	NA	NA	NA	NA	NA
GO:0009201	ribonucleoside triphosphate biosynthetic process	0.466178	9.96489e-09	7.30781e-08	0.26285	0.153154	2.67082e-05	1.19963e-05
GO:0009202	deoxyribonucleoside triphosphate biosynthetic process	NA	NA	NA	NA	NA	NA	NA
GO:0009205	purine ribonucleoside triphosphate metabolic process	1	2.09928e-09	4.3271e-09	0.231951	0.0696076	2.81761e-06	2.21584e-06
GO:0009206	purine ribonucleoside triphosphate biosynthetic process	0.466178	9.96489e-09	7.30781e-08	0.26285	0.153154	2.67082e-05	1.19963e-05
GO:0009215	purine deoxyribonucleoside triphosphate metabolic process	NA	NA	NA	NA	NA	NA	NA
GO:0009216	purine deoxyribonucleoside triphosphate biosynthetic process	NA	NA	NA	NA	NA	NA	NA
GO:0009218	pyrimidine ribonucleotide metabolic process	1	1	1	0.00707809	0.838775	0.121752	3.01294e-06
GO:0009220	pyrimidine ribonucleotide biosynthetic process	1	1	1	0.00707809	0.838775	0.121752	3.01294e-06
GO:0009225	nucleotide-sugar metabolic process	0.856721	0.0154308	0.464814	0.647717	0.999983	0.624614	0.000111157
GO:0009226	nucleotide-sugar biosynthetic process	NA	0.0133112	0.329096	0.155318	0.999983	0.22198	0.00381816
GO:0009228	thiamine biosynthetic process	NA	NA	1	NA	NA	NA	NA
GO:0009231	riboflavin biosynthetic process	NA	1	1	NA	NA	NA	NA
GO:0009240	isopentenyl diphosphate biosynthetic process	1	0.980544	1	0.0400073	0.999983	1	1
GO:0009245	lipid A biosynthetic process	NA	NA	NA	NA	NA	NA	NA
GO:0009247	glycolipid biosynthetic process	0.0510927	0.815134	1	0.26285	0.999983	1	0.600559
GO:0009249	protein lipoylation	NA	NA	NA	NA	NA	NA	NA
GO:0009250	glucan biosynthetic process	1	1	1	0.74162	0.999983	1	1
GO:0009251	glucan catabolic process	1	1	1	1	0.999983	1	1
GO:0009256	10-formyltetrahydrofolate metabolic process	NA	NA	NA	NA	NA	NA	NA
GO:0009257	10-formyltetrahydrofolate biosynthetic process	NA	NA	NA	NA	NA	NA	NA
GO:0009259	ribonucleotide metabolic process	0.94698	0.0800548	0.243946	0.00526981	0.0261012	1.11724e-06	5.87455e-11
GO:0009260	ribonucleotide biosynthetic process	0.303363	0.12741	0.443044	0.00581549	0.0723174	1.11188e-05	2.34227e-10
GO:0009262	deoxyribonucleotide metabolic process	NA	0.147616	1	0.178696	NA	NA	NA
GO:0009263	deoxyribonucleotide biosynthetic process	NA	0.14223	NA	NA	NA	NA	NA
GO:0009265	2'-deoxyribonucleotide biosynthetic process	NA	0.14223	NA	NA	NA	NA	NA
GO:0009266	response to temperature stimulus	4.5252e-11	1.17589e-22	1.44975e-20	0.0280707	0.291662	0.000564758	0.0056754
GO:0009267	cellular response to starvation	0.00724602	0.00283341	1.18346e-09	1	0.902102	0.59791	1
GO:0009268	response to pH	NA	0.725027	0.0734348	NA	NA	NA	NA
GO:0009269	response to desiccation	0.000203851	0.026806	0.00392347	0.00032	0.999983	1	0.277388
GO:0009270	response to humidity	NA	NA	NA	NA	NA	NA	NA
GO:0009292	genetic transfer	1	0.0117343	0.00213405	0.0828824	0.999983	1	0.475173
GO:0009294	DNA mediated transformation	1	0.0117343	0.00213405	0.0828824	0.999983	1	0.475173
GO:0009299	mRNA transcription	NA	NA	NA	NA	NA	NA	NA
GO:0009301	snRNA transcription	NA	NA	NA	NA	NA	NA	NA
GO:0009303	rRNA transcription	NA	NA	NA	NA	NA	NA	NA
GO:0009304	tRNA transcription	NA	NA	NA	NA	NA	NA	NA
GO:0009306	protein secretion	NA	0.0114238	0.0210408	NA	NA	NA	0.923204
GO:0009308	amine metabolic process	7.06146e-11	1.12465e-21	5.15906e-25	0.143071	0.792194	0.0611278	0.00219346
GO:0009309	amine biosynthetic process	1.63889e-06	7.29264e-06	0.057536	1	0.999983	0.00295258	0.0165224
GO:0009310	amine catabolic process	4.73969e-10	2.4934e-23	1.09478e-25	0.191548	0.21986	0.567776	0.00972632
GO:0009311	oligosaccharide metabolic process	1	1	1	0.948719	0.999983	1	1
GO:0009312	oligosaccharide biosynthetic process	0.398704	0.00445524	0.36301	0.560371	0.999983	1	0.0699089
GO:0009313	oligosaccharide catabolic process	0.28464	0.023637	0.0243599	NA	NA	NA	1
GO:0009314	response to radiation	1	2.68914e-05	0.00632539	0.231951	0.999983	0.407136	0.200959
GO:0009394	2'-deoxyribonucleotide metabolic process	NA	0.147616	1	0.178696	NA	NA	NA
GO:0009395	phospholipid catabolic process	1	NA	NA	NA	NA	NA	NA
GO:0009396	folic acid-containing compound biosynthetic process	NA	1	1	NA	NA	NA	NA
GO:0009399	nitrogen fixation	NA	NA	NA	NA	NA	NA	NA
GO:0009403	toxin biosynthetic process	0.00156557	0.000491091	2.06951e-08	1	0.0105761	NA	NA
GO:0009404	toxin metabolic process	1.34584e-24	5.00606e-16	3.12672e-36	1	0.000475426	0.00606724	7.80116e-05
GO:0009405	pathogenesis	NA	NA	NA	NA	NA	NA	NA
GO:0009407	toxin catabolic process	4.24398e-22	1.86816e-13	1.55052e-29	1	0.00600621	0.0203199	0.000206683
GO:0009408	response to heat	1	2.70194e-27	1.48797e-40	0.0342139	0.0911816	0.0155909	0.145167
GO:0009409	response to cold	4.5343e-09	1.67517e-06	0.00142496	0.241827	0.753799	0.138795	0.0663941
GO:0009410	response to xenobiotic stimulus	1	1	1	1	0.999983	1	1
GO:0009411	response to UV	0.984216	2.32517e-10	0.0003021	0.915957	0.999983	1	0.00943768
GO:0009413	response to flooding	NA	NA	NA	NA	NA	NA	NA
GO:0009414	response to water deprivation	2.02516e-42	6.58118e-43	1.29683e-41	0.0348593	0.0315009	1.26823e-06	5.21622e-07
GO:0009415	response to water	5.38641e-42	2.57758e-42	3.21232e-41	0.0157751	0.0403953	2.81761e-06	1.07525e-06
GO:0009416	response to light stimulus	0.872017	3.40346e-07	0.000739565	0.556975	0.999983	0.150658	0.162941
GO:0009423	chorismate biosynthetic process	NA	NA	0.325698	NA	NA	NA	NA
GO:0009432	SOS response	NA	NA	NA	NA	NA	NA	NA
GO:0009435	NAD biosynthetic process	NA	NA	0.738628	NA	NA	NA	NA
GO:0009438	methylglyoxal metabolic process	1	1	1	0.219725	0.999983	0.307129	0.43647
GO:0009439	cyanate metabolic process	NA	NA	NA	NA	NA	NA	NA
GO:0009440	cyanate catabolic process	NA	NA	NA	NA	NA	NA	NA
GO:0009443	pyridoxal 5'-phosphate salvage	NA	NA	NA	NA	NA	NA	NA
GO:0009445	putrescine metabolic process	0.000436708	NA	NA	NA	NA	NA	NA
GO:0009446	putrescine biosynthetic process	NA	NA	NA	NA	NA	NA	NA
GO:0009448	gamma-aminobutyric acid metabolic process	NA	0.182267	NA	NA	NA	NA	NA
GO:0009450	gamma-aminobutyric acid catabolic process	NA	0.182267	NA	NA	NA	NA	NA
GO:0009451	RNA modification	1	1	1	0.0625296	0.999983	1	0.51634
GO:0009452	7-methylguanosine RNA capping	NA	NA	NA	NA	NA	NA	NA
GO:0009553	embryo sac development	1	1	0.159875	0.215459	0.999983	1	0.103511
GO:0009554	megasporogenesis	NA	NA	NA	1	NA	NA	NA
GO:0009555	pollen development	1	0.00112509	0.00481136	0.035493	0.999983	0.337942	0.00440802
GO:0009556	microsporogenesis	1	0.553099	0.844262	0.791028	0.530786	1	0.979465
GO:0009558	embryo sac cellularization	NA	NA	NA	NA	NA	NA	NA
GO:0009559	embryo sac central cell differentiation	1	0.000389728	0.000370829	0.895556	0.999983	1	0.278961
GO:0009560	embryo sac egg cell differentiation	0.521458	1	0.272638	0.013465	0.999983	1	0.0514234
GO:0009561	megagametogenesis	1	0.864017	0.0471998	0.0369341	0.999983	1	0.0477395
GO:0009563	synergid differentiation	NA	NA	NA	NA	NA	NA	NA
GO:0009566	fertilization	1	1	1	0.35658	0.999983	1	1
GO:0009567	double fertilization forming a zygote and endosperm	1	1	1	0.35658	0.999983	1	1
GO:0009581	detection of external stimulus	1	0.11676	4.67081e-06	1	0.999983	1	0.999825
GO:0009582	detection of abiotic stimulus	1	0.659128	0.0595842	1	0.999983	1	0.939949
GO:0009583	detection of light stimulus	1	1	1	1	0.999983	0.304808	0.644772
GO:0009585	red, far-red light phototransduction	1	1	1	1	0.999983	0.304808	0.644772
GO:0009590	detection of gravity	NA	0.723769	0.0056397	NA	NA	1	NA
GO:0009593	detection of chemical stimulus	NA	1	0.91659	1	NA	NA	NA
GO:0009594	detection of nutrient	NA	NA	NA	NA	NA	NA	NA
GO:0009595	detection of biotic stimulus	0.0358936	6.23133e-13	2.42658e-15	0.136674	0.000329716	0.00257602	0.206372
GO:0009605	response to external stimulus	4.07997e-45	7.28532e-49	8.26709e-60	0.886318	0.000102311	1.12595e-07	1.18427e-08
GO:0009606	tropism	1	0.953097	0.254853	1	0.999983	1	0.385341
GO:0009607	response to biotic stimulus	1.45024e-51	1.46014e-67	8.16716e-77	0.500632	6.95612e-07	1.32928e-11	1.26814e-10
GO:0009608	response to symbiont	6.96112e-05	1	0.991498	0.943879	0.999983	0.599619	1
GO:0009610	response to symbiotic fungus	6.96112e-05	1	0.991498	0.943879	0.999983	0.599619	1
GO:0009611	response to wounding	3.37302e-116	1.6792e-138	2.19152e-140	5.11113e-12	3.49944e-09	7.79815e-31	7.59568e-23
GO:0009612	response to mechanical stimulus	1.99176e-07	1.17519e-07	0.000151779	1	0.0117653	0.105895	0.130207
GO:0009615	response to virus	1	0.12009	0.0760097	1	0.999983	1	1
GO:0009616	virus induced gene silencing	1	0.371071	0.265941	1	0.999983	1	1
GO:0009617	response to bacterium	6.9107e-11	3.9157e-14	2.39911e-18	0.396841	5.55781e-05	1.70116e-05	7.10931e-05
GO:0009620	response to fungus	9.13779e-78	1.90258e-67	5.04676e-79	0.0280707	2.77709e-11	2.98451e-17	3.61394e-11
GO:0009623	response to parasitic fungus	NA	NA	NA	NA	NA	NA	NA
GO:0009624	response to nematode	1	0.0280931	0.163481	0.857099	0.999983	1	0.278961
GO:0009625	response to insect	3.68399e-08	3.20187e-14	1.26203e-21	1	0.999983	0.117226	0.853579
GO:0009626	plant-type hypersensitive response	1.35317e-27	1.22234e-38	1.68892e-54	0.168602	8.89216e-09	4.26274e-10	1.72772e-05
GO:0009627	systemic acquired resistance	1.58576e-06	5.08648e-70	1.1516e-81	0.682494	5.92546e-07	6.24703e-09	3.80417e-05
GO:0009628	response to abiotic stimulus	6.02711e-26	NA	NA	0.0424555	0.130671	9.31282e-10	2.81427e-09
GO:0009629	response to gravity	1	0.667604	0.366573	1	0.999983	1	0.152091
GO:0009630	gravitropism	1	0.742031	0.12126	1	0.999983	1	0.122534
GO:0009631	cold acclimation	1	0.381072	0.545084	0.668498	NA	1	NA
GO:0009635	response to herbicide	NA	NA	NA	NA	NA	NA	NA
GO:0009636	response to toxic substance	1.02662e-18	6.83425e-26	2.16189e-56	0.246308	0.00281648	5.89037e-05	0.0007072
GO:0009637	response to blue light	1	1	1	1	0.999983	1	1
GO:0009638	phototropism	1	1	1	1	NA	NA	NA
GO:0009639	response to red or far red light	1	1	1	1	0.999983	1	0.600023
GO:0009640	photomorphogenesis	1	1	1	0.0978711	0.999983	1	0.0921866
GO:0009641	shade avoidance	1	1	0.991498	1	0.172902	NA	NA
GO:0009642	response to light intensity	0.00825826	3.2525e-16	1.72924e-26	0.0243406	0.248355	0.00141289	0.391604
GO:0009643	photosynthetic acclimation	NA	NA	NA	NA	NA	NA	NA
GO:0009644	response to high light intensity	0.817667	8.28705e-15	6.20469e-22	0.0315118	0.350165	0.0503603	0.186594
GO:0009645	response to low light intensity stimulus	NA	1	1	NA	NA	NA	NA
GO:0009646	response to absence of light	2.2461e-05	1.9969e-06	9.41236e-10	0.40666	0.728479	0.0604723	0.122534
GO:0009647	skotomorphogenesis	NA	NA	NA	NA	NA	NA	NA
GO:0009648	photoperiodism	1	1	1	1	0.999983	1	0.970298
GO:0009649	entrainment of circadian clock	NA	1	1	1	NA	NA	NA
GO:0009650	UV protection	NA	0.744791	0.991498	NA	NA	NA	NA
GO:0009651	response to salt stress	8.74874e-47	1.59907e-59	1.99599e-55	0.01521	0.161034	1.10168e-11	6.2302e-09
GO:0009652	thigmotropism	NA	0.152787	NA	0.880806	NA	NA	NA
GO:0009653	anatomical structure morphogenesis	1	1	1	0.488572	0.999983	1	0.839153
GO:0009657	plastid organization	1	1	1	0.901616	0.999983	1	1
GO:0009658	chloroplast organization	1	1	1	0.841652	0.999983	1	1
GO:0009660	amyloplast organization	NA	0.428143	0.0056397	NA	NA	NA	NA
GO:0009661	chromoplast organization	NA	NA	NA	NA	NA	NA	NA
GO:0009662	etioplast organization	NA	NA	NA	NA	NA	NA	NA
GO:0009663	plasmodesma organization	NA	NA	NA	NA	NA	NA	NA
GO:0009664	plant-type cell wall organization	1	6.08727e-07	0.0435355	0.0107003	0.999983	1	0.00206046
GO:0009668	plastid membrane organization	1	1	1	1	0.999983	1	1
GO:0009682	induced systemic resistance	0.00636277	0.756451	0.00602889	1	0.780131	0.340897	0.0898546
GO:0009683	indoleacetic acid metabolic process	1.69081e-09	1.80455e-10	6.03977e-07	0.205436	0.283289	1	0.131975
GO:0009684	indoleacetic acid biosynthetic process	1.69081e-09	1.64197e-09	2.60568e-06	0.18233	0.153154	1	0.131975
GO:0009685	gibberellin metabolic process	0.953905	1	1	1	0.999983	0.427681	0.562337
GO:0009686	gibberellin biosynthetic process	1	1	1	1	0.999983	1	0.926982
GO:0009687	abscisic acid metabolic process	1	0.249386	0.901827	0.943879	0.999983	1	0.894766
GO:0009688	abscisic acid biosynthetic process	1	0.100808	0.447303	0.7555	0.999983	1	0.979465
GO:0009690	cytokinin metabolic process	1	1	1	0.248955	0.999983	0.159736	0.202539
GO:0009691	cytokinin biosynthetic process	1	1	1	0.729825	0.999983	0.555789	0.035361
GO:0009692	ethylene metabolic process	6.64746e-16	7.02173e-22	1.95148e-34	0.506406	6.34306e-05	2.92182e-09	9.37825e-07
GO:0009693	ethylene biosynthetic process	6.64746e-16	7.02173e-22	1.95148e-34	0.506406	6.34306e-05	2.92182e-09	9.37825e-07
GO:0009694	jasmonic acid metabolic process	1.84246e-93	2.8119e-74	1.8273e-64	5.29248e-07	8.62803e-10	2.05413e-33	7.45635e-24
GO:0009695	jasmonic acid biosynthetic process	7.68461e-82	2.32113e-72	1.10349e-61	6.35361e-05	1.61688e-07	5.05274e-26	3.58624e-19
GO:0009696	salicylic acid metabolic process	2.37116e-05	8.46982e-23	1.79654e-30	0.830194	7.29718e-07	4.45238e-06	0.0179472
GO:0009697	salicylic acid biosynthetic process	0.00169383	5.49839e-21	8.36049e-27	0.815922	1.27908e-06	5.25218e-06	0.0400811
GO:0009698	phenylpropanoid metabolic process	6.3999e-08	9.46801e-59	2.99747e-65	0.00614902	0.999983	0.00532273	2.23782e-05
GO:0009699	phenylpropanoid biosynthetic process	4.25885e-06	1.30913e-61	1.04466e-62	9.53763e-06	0.999983	0.0307323	0.000612797
GO:0009700	indole phytoalexin biosynthetic process	0.00156557	0.000491091	2.06951e-08	1	0.0105761	NA	NA
GO:0009704	de-etiolation	NA	1	1	NA	0.999983	NA	0.981988
GO:0009712	catechol-containing compound metabolic process	NA	NA	NA	NA	NA	NA	NA
GO:0009713	catechol-containing compound biosynthetic process	NA	NA	NA	NA	NA	NA	NA
GO:0009714	chalcone metabolic process	NA	0.0106156	0.178645	1	NA	NA	NA
GO:0009715	chalcone biosynthetic process	NA	0.0106156	0.178645	1	NA	NA	NA
GO:0009718	anthocyanin-containing compound biosynthetic process	4.8972e-05	6.58684e-05	0.403314	1	0.999983	0.237807	0.0575401
GO:0009719	response to endogenous stimulus	2.0668e-53	4.01024e-41	5.02093e-45	0.0456542	3.08171e-06	2.45563e-23	1.12979e-20
GO:0009720	detection of hormone stimulus	NA	1	0.0509839	NA	NA	NA	NA
GO:0009722	detection of cytokinin stimulus	NA	NA	NA	NA	NA	NA	NA
GO:0009723	response to ethylene	6.04299e-58	8.81303e-30	1.07376e-52	0.408133	1.80295e-05	1.03918e-11	7.05175e-13
GO:0009725	response to hormone	4.67402e-54	1.5729e-40	4.97581e-45	0.0352138	6.45465e-06	8.54147e-23	2.41581e-20
GO:0009726	detection of endogenous stimulus	NA	1	0.0509839	NA	NA	NA	NA
GO:0009727	detection of ethylene stimulus	NA	NA	0.02647	NA	NA	NA	NA
GO:0009729	detection of brassinosteroid stimulus	NA	NA	NA	NA	NA	NA	NA
GO:0009733	response to auxin	6.3999e-08	0.0018163	0.000583544	1	0.00898196	0.000340159	4.26944e-06
GO:0009734	auxin-activated signaling pathway	1	1	1	1	0.999983	1	1
GO:0009735	response to cytokinin	1	0.0104079	0.988375	0.926415	0.352732	0.0520304	0.275853
GO:0009736	cytokinin-activated signaling pathway	1	1	0.86301	0.875729	0.999983	1	0.856433
GO:0009737	response to abscisic acid	9.62121e-34	9.16811e-22	2.71551e-29	0.769215	0.00030784	8.26464e-08	1.21407e-09
GO:0009738	abscisic acid-activated signaling pathway	2.95144e-36	2.96223e-37	2.28618e-37	1	3.21315e-08	3.88179e-09	1.18427e-08
GO:0009739	response to gibberellin	0.155828	0.117591	0.669422	1	0.999983	1	0.892784
GO:0009740	gibberellic acid mediated signaling pathway	0.817667	1	1	1	0.999983	1	1
GO:0009741	response to brassinosteroid	1	0.31142	1	1	0.999983	1	1
GO:0009742	brassinosteroid mediated signaling pathway	1	0.671081	0.778384	1	0.999983	1	0.900221
GO:0009743	response to carbohydrate	0.0171911	0.0672715	0.0094618	1	0.999983	0.285755	0.204264
GO:0009744	response to sucrose	0.0126148	8.63961e-07	6.07038e-06	1	0.999983	0.00409901	0.0605219
GO:0009745	sucrose mediated signaling	NA	NA	NA	NA	NA	NA	NA
GO:0009746	response to hexose	0.231037	0.000137919	0.000180585	1	0.999983	0.36068	0.961194
GO:0009747	hexokinase-dependent signaling	NA	NA	NA	NA	NA	NA	NA
GO:0009749	response to glucose	0.76708	0.301816	0.464814	0.724105	0.791297	0.00093273	0.171923
GO:0009750	response to fructose	0.378506	8.59117e-05	3.32223e-05	1	0.999983	1	1
GO:0009751	response to salicylic acid	5.91385e-25	3.44763e-42	2.30552e-59	0.204962	1.1217e-07	1.04665e-05	0.000335353
GO:0009753	response to jasmonic acid	2.19036e-105	5.03826e-83	4.89911e-87	9.49217e-05	8.18069e-14	3.88296e-24	7.48838e-18
GO:0009755	hormone-mediated signaling pathway	8.99014e-40	3.76625e-31	2.43959e-41	0.463945	3.68056e-09	1.71668e-08	7.26283e-09
GO:0009756	carbohydrate mediated signaling	1	1	0.174091	1	0.999983	1	0.739742
GO:0009757	hexose mediated signaling	NA	0.456444	NA	NA	NA	NA	NA
GO:0009759	indole glucosinolate biosynthetic process	0.0302579	0.000147362	5.92396e-08	1	NA	NA	NA
GO:0009765	photosynthesis, light harvesting	NA	1	1	1	NA	NA	1
GO:0009767	photosynthetic electron transport chain	1	1	1	0.909649	0.477454	1	1
GO:0009768	photosynthesis, light harvesting in photosystem I	NA	1	1	NA	NA	NA	NA
GO:0009769	photosynthesis, light harvesting in photosystem II	NA	NA	NA	NA	NA	NA	NA
GO:0009772	photosynthetic electron transport in photosystem II	NA	NA	1	0.204697	NA	NA	NA
GO:0009773	photosynthetic electron transport in photosystem I	1	1	1	0.948719	0.821254	1	1
GO:0009780	photosynthetic NADP+ reduction	NA	NA	NA	NA	NA	NA	NA
GO:0009785	blue light signaling pathway	1	NA	1	1	NA	NA	NA
GO:0009786	regulation of asymmetric cell division	1	NA	NA	NA	NA	NA	NA
GO:0009787	regulation of abscisic acid-activated signaling pathway	0.229715	0.184234	0.588598	0.354254	0.999983	0.0106559	0.204264
GO:0009788	negative regulation of abscisic acid-activated signaling pathway	0.289013	0.332116	0.229329	0.232767	0.513604	0.146182	0.137794
GO:0009789	positive regulation of abscisic acid-activated signaling pathway	0.554506	0.18484	0.688703	0.624887	0.999983	NA	0.859565
GO:0009790	embryo development	1	1	1	0.000251052	0.999983	1	0.750053
GO:0009791	post-embryonic development	1	0.794883	1	0.0157751	0.999983	1	0.695644
GO:0009793	embryo development ending in seed dormancy	1	1	1	0.000536935	0.999983	1	0.850386
GO:0009798	axis specification	1	1	1	1	0.999983	1	1
GO:0009799	specification of symmetry	1	0.688653	0.942736	0.929396	0.999983	1	0.962433
GO:0009800	cinnamic acid biosynthetic process	NA	NA	NA	NA	NA	NA	NA
GO:0009801	cinnamic acid ester metabolic process	NA	NA	NA	NA	NA	NA	NA
GO:0009802	cinnamic acid ester biosynthetic process	NA	NA	NA	NA	NA	NA	NA
GO:0009803	cinnamic acid metabolic process	NA	0.00470453	0.00359183	NA	NA	NA	NA
GO:0009804	coumarin metabolic process	1.04778e-05	7.26687e-54	1.4889e-68	0.000244041	0.999983	0.204459	0.04422
GO:0009805	coumarin biosynthetic process	9.83679e-05	7.26687e-54	1.4889e-68	0.000244041	0.999983	0.204459	0.04422
GO:0009806	lignan metabolic process	0.868283	1.72471e-06	0.000773052	0.260063	NA	NA	NA
GO:0009807	lignan biosynthetic process	0.868283	1.72471e-06	0.000773052	0.260063	NA	NA	NA
GO:0009808	lignin metabolic process	0.0103589	8.11344e-16	6.89295e-17	1.99352e-06	0.999983	0.375302	0.032171
GO:0009809	lignin biosynthetic process	0.0350445	3.12216e-11	8.69074e-11	5.43839e-05	0.999983	1	0.228038
GO:0009812	flavonoid metabolic process	6.85376e-05	7.24685e-36	6.42223e-36	0.0157751	0.999983	0.000107459	0.00724531
GO:0009813	flavonoid biosynthetic process	6.84672e-05	2.06878e-31	1.65431e-30	0.0334222	0.999983	0.000350668	0.0245615
GO:0009814	defense response, incompatible interaction	7.34767e-11	4.32835e-62	2.68773e-77	0.903101	5.70773e-07	3.7274e-10	2.48373e-05
GO:0009816	defense response to bacterium, incompatible interaction	0.271297	0.186874	1.42492e-08	1	0.189417	0.0340018	0.19271
GO:0009817	defense response to fungus, incompatible interaction	8.35528e-06	0.119292	0.000588971	1	0.423351	1	1
GO:0009819	drought recovery	NA	7.4193e-06	0.000564267	0.578537	NA	NA	NA
GO:0009820	alkaloid metabolic process	0.178154	1	1	NA	NA	1	NA
GO:0009821	alkaloid biosynthetic process	0.178154	1	1	NA	NA	1	NA
GO:0009823	cytokinin catabolic process	1	NA	NA	NA	0.999983	NA	0.477715
GO:0009825	multidimensional cell growth	1	0.190127	1	0.92036	0.999983	1	0.369363
GO:0009826	unidimensional cell growth	1	0.0371411	1	1	0.999983	1	1
GO:0009827	plant-type cell wall modification	0.572455	6.18028e-06	0.054252	1	0.999983	1	0.533924
GO:0009828	plant-type cell wall loosening	1	3.89005e-07	0.310539	0.948719	0.999983	1	0.103511
GO:0009830	cell wall modification involved in abscission	0.0112394	0.00769605	4.53832e-05	0.446993	0.999983	NA	NA
GO:0009831	plant-type cell wall modification involved in multidimensional cell growth	1	0.000232421	1	0.94126	0.999983	1	0.105532
GO:0009832	plant-type cell wall biogenesis	1	1.65999e-07	0.0237449	1.88399e-09	0.303279	1	0.00850456
GO:0009833	plant-type primary cell wall biogenesis	NA	NA	NA	NA	0.999983	1	0.221192
GO:0009834	plant-type secondary cell wall biogenesis	1	4.34931e-09	3.88999e-09	5.44354e-11	0.999983	1	1
GO:0009835	fruit ripening	NA	NA	0.193871	1	NA	NA	NA
GO:0009838	abscission	0.259243	0.0487168	8.68823e-05	0.734353	0.999983	0.465082	0.258603
GO:0009845	seed germination	0.354002	1	1	1	0.999983	0.242835	0.0041753
GO:0009846	pollen germination	1	0.255131	0.00344442	0.647717	0.999983	1	0.43647
GO:0009848	indoleacetic acid biosynthetic process via tryptophan	NA	NA	NA	NA	NA	NA	NA
GO:0009850	auxin metabolic process	4.07226e-09	1.99491e-10	6.6118e-09	0.213314	0.999983	1	0.1517
GO:0009851	auxin biosynthetic process	2.22463e-06	1.1602e-06	0.000287601	0.205436	0.244178	1	0.275971
GO:0009853	photorespiration	1	0.454832	1	0.0349732	0.999983	0.121752	0.176126
GO:0009854	oxidative photosynthetic carbon pathway	NA	0.891178	1	NA	NA	NA	NA
GO:0009855	determination of bilateral symmetry	1	0.688653	0.942736	0.942918	0.999983	1	0.962433
GO:0009856	pollination	1	0.00248722	5.08363e-05	0.295643	0.999983	1	1
GO:0009859	pollen hydration	NA	NA	NA	NA	NA	NA	NA
GO:0009860	pollen tube growth	1	0.000679607	0.012837	0.817639	0.999983	1	1
GO:0009861	jasmonic acid and ethylene-dependent systemic resistance	3.53203e-05	1	0.174853	0.0103176	NA	0.00166681	0.00165379
GO:0009862	systemic acquired resistance, salicylic acid mediated signaling pathway	0.00438173	3.79121e-27	1.76407e-28	0.176478	5.46801e-06	0.00412877	0.0390972
GO:0009863	salicylic acid mediated signaling pathway	6.26587e-19	1.39913e-36	5.54271e-46	0.179364	8.62803e-10	9.60766e-06	8.47545e-05
GO:0009864	induced systemic resistance, jasmonic acid mediated signaling pathway	NA	0.454832	0.00117397	1	0.252675	0.193957	0.0259219
GO:0009865	pollen tube adhesion	NA	NA	NA	NA	NA	NA	NA
GO:0009866	induced systemic resistance, ethylene mediated signaling pathway	NA	NA	NA	NA	NA	NA	NA
GO:0009867	jasmonic acid mediated signaling pathway	7.62741e-40	2.89217e-41	2.85115e-45	0.0107225	6.48516e-10	1.03918e-11	8.02607e-08
GO:0009868	jasmonic acid and ethylene-dependent systemic resistance, jasmonic acid mediated signaling pathway	NA	NA	NA	NA	NA	NA	NA
GO:0009870	defense response signaling pathway, resistance gene-dependent	NA	1	1	NA	NA	NA	NA
GO:0009871	jasmonic acid and ethylene-dependent systemic resistance, ethylene mediated signaling pathway	NA	1	0.0131667	0.0103176	NA	NA	NA
GO:0009873	ethylene-activated signaling pathway	7.72711e-25	4.85419e-10	2.57792e-22	1	7.59411e-05	0.00100997	0.000177411
GO:0009875	pollen-pistil interaction	NA	1	1	0.364454	NA	NA	NA
GO:0009877	nodulation	NA	NA	NA	NA	NA	NA	NA
GO:0009880	embryonic pattern specification	1	1	0.966981	0.8875	0.970176	1	0.161145
GO:0009886	post-embryonic animal morphogenesis	1	1	1	0.734353	0.999983	1	0.637854
GO:0009887	animal organ morphogenesis	1	1	0.614749	0.729825	0.999983	1	0.862191
GO:0009888	tissue development	1	0.900313	1	0.0711947	0.999983	1	0.743753
GO:0009889	regulation of biosynthetic process	1	0.000615489	0.57847	0.0334517	0.0885972	0.286867	0.117464
GO:0009890	negative regulation of biosynthetic process	1	0.843012	0.0134248	0.0142418	0.999983	1	1
GO:0009891	positive regulation of biosynthetic process	0.246093	1.41722e-05	0.00605844	0.0845171	0.999983	1	1
GO:0009892	negative regulation of metabolic process	1	0.430273	0.02647	0.00239571	0.999983	1	1
GO:0009893	positive regulation of metabolic process	0.26616	5.16718e-05	0.0176765	0.0514017	0.999983	1	1
GO:0009894	regulation of catabolic process	1	0.555265	0.669422	1	0.999983	0.496668	1
GO:0009895	negative regulation of catabolic process	1	0.934285	1	0.404163	NA	NA	NA
GO:0009896	positive regulation of catabolic process	NA	0.863235	0.0542152	1	0.999983	1	1
GO:0009900	dehiscence	0.696226	0.000308106	4.67081e-06	0.233435	0.999983	0.900492	0.380968
GO:0009901	anther dehiscence	0.120781	2.60189e-06	5.33259e-08	0.340813	0.999983	0.332541	0.128021
GO:0009902	chloroplast relocation	1	1	1	1	0.999983	1	1
GO:0009903	chloroplast avoidance movement	NA	1	1	0.647717	NA	NA	1
GO:0009904	chloroplast accumulation movement	NA	1	1	0.647717	NA	NA	1
GO:0009908	flower development	1	1	1	0.00245942	0.999983	1	0.853579
GO:0009909	regulation of flower development	1	1	0.990435	0.00375636	0.999983	1	1
GO:0009910	negative regulation of flower development	1	1	1	0.93977	0.999983	1	1
GO:0009911	positive regulation of flower development	1	0.539411	1	0.979979	0.999983	1	1
GO:0009913	epidermal cell differentiation	1	0.493738	1	0.647717	0.999983	1	1
GO:0009914	hormone transport	1	0.0984543	0.918482	0.865286	0.999983	1	0.0618511
GO:0009915	phloem sucrose loading	NA	NA	NA	NA	NA	NA	NA
GO:0009920	cell plate formation involved in plant-type cell wall biogenesis	NA	1	1	NA	NA	NA	NA
GO:0009926	auxin polar transport	1	0.779926	1	0.865286	0.999983	1	0.0403741
GO:0009932	cell tip growth	1	0.0379696	1	0.918871	0.999983	1	1
GO:0009933	meristem structural organization	1	1	0.281411	0.865286	0.999983	1	1
GO:0009934	regulation of meristem structural organization	1	0.0462842	0.0188999	0.343551	0.999983	1	1
GO:0009937	regulation of gibberellic acid mediated signaling pathway	0.612682	0.147655	0.0651509	0.830315	NA	NA	NA
GO:0009938	negative regulation of gibberellic acid mediated signaling pathway	1	NA	NA	NA	NA	NA	NA
GO:0009939	positive regulation of gibberellic acid mediated signaling pathway	0.12694	0.147655	0.0651509	NA	NA	NA	NA
GO:0009942	longitudinal axis specification	1	0.900313	0.393343	NA	0.522653	NA	NA
GO:0009943	adaxial/abaxial axis specification	1	1	1	1	0.999983	1	1
GO:0009944	polarity specification of adaxial/abaxial axis	1	1	1	1	0.999983	1	1
GO:0009945	radial axis specification	NA	NA	NA	NA	NA	NA	NA
GO:0009946	proximal/distal axis specification	NA	NA	NA	NA	NA	NA	NA
GO:0009947	centrolateral axis specification	NA	NA	NA	NA	NA	NA	NA
GO:0009953	dorsal/ventral pattern formation	NA	0.900313	NA	NA	NA	NA	NA
GO:0009954	proximal/distal pattern formation	1	1	0.619206	0.647717	0.999983	1	1
GO:0009955	adaxial/abaxial pattern specification	1	1	1	0.95176	0.999983	1	1
GO:0009956	radial pattern formation	1	0.7878	0.952554	0.246367	0.888523	1	0.513801
GO:0009957	epidermal cell fate specification	1	1	1	0.763843	0.999983	1	1
GO:0009958	positive gravitropism	1	1	1	1	0.999983	1	0.349884
GO:0009959	negative gravitropism	1	0.934808	0.193346	1	NA	NA	NA
GO:0009960	endosperm development	1	1	1	0.57617	0.653252	0.740444	0.930962
GO:0009961	response to 1-aminocyclopropane-1-carboxylic acid	NA	NA	1	NA	NA	NA	NA
GO:0009962	regulation of flavonoid biosynthetic process	1.69772e-06	7.83472e-34	5.23526e-39	0.021112	0.999983	0.00522105	0.130207
GO:0009963	positive regulation of flavonoid biosynthetic process	0.00254253	1.12026e-33	1.71754e-41	0.00813016	0.999983	0.0132517	0.395383
GO:0009964	negative regulation of flavonoid biosynthetic process	NA	NA	NA	NA	NA	NA	NA
GO:0009965	leaf morphogenesis	1	1	1	0.396841	0.999983	1	1
GO:0009966	regulation of signal transduction	0.0184714	0.542119	0.00251889	1	0.218985	0.495574	0.320159
GO:0009967	positive regulation of signal transduction	0.0778623	0.00401104	0.00794284	0.656698	0.999983	0.0619378	0.393661
GO:0009968	negative regulation of signal transduction	0.246093	0.140802	0.0104151	1	0.352732	1	0.935384
GO:0009969	xyloglucan biosynthetic process	NA	0.144749	NA	NA	NA	0.651457	0.0104242
GO:0009970	cellular response to sulfate starvation	1	0.0389718	0.0278273	NA	0.999983	NA	NA
GO:0009971	anastral spindle assembly involved in male meiosis	NA	NA	NA	NA	NA	NA	NA
GO:0009972	cytidine deamination	1	NA	NA	NA	NA	NA	NA
GO:0009987	cellular process	NA	NA	NA	NA	NA	NA	NA
GO:0009988	cell-cell recognition	NA	NA	NA	NA	NA	NA	NA
GO:0009991	response to extracellular stimulus	0.00157	2.49171e-06	5.31528e-10	1	0.999983	0.672156	1
GO:0009992	cellular water homeostasis	NA	NA	NA	1	NA	NA	NA
GO:0009996	negative regulation of cell fate specification	NA	NA	NA	NA	NA	NA	NA
GO:0010014	meristem initiation	1	1	0.57847	1	0.999983	1	1
GO:0010015	root morphogenesis	1	0.00286695	0.873454	0.411963	0.999983	1	0.0293843
GO:0010016	shoot system morphogenesis	1	1	1	0.880806	0.999983	1	1
GO:0010017	red or far-red light signaling pathway	1	1	1	1	0.999983	0.572883	0.538122
GO:0010018	far-red light signaling pathway	NA	NA	NA	NA	NA	NA	NA
GO:0010019	chloroplast-nucleus signaling pathway	NA	1	1	NA	NA	NA	NA
GO:0010020	chloroplast fission	NA	0.924378	1	NA	NA	NA	1
GO:0010021	amylopectin biosynthetic process	NA	1	1	NA	NA	NA	NA
GO:0010022	meristem determinacy	1	1	1	0.398645	0.999983	NA	NA
GO:0010023	proanthocyanidin biosynthetic process	0.238353	NA	NA	NA	0.999983	0.000381401	0.000384875
GO:0010024	phytochromobilin biosynthetic process	NA	NA	NA	NA	NA	NA	NA
GO:0010025	wax biosynthetic process	1	0.00132035	0.457293	0.530699	0.999983	1	1
GO:0010026	trichome differentiation	1	0.761681	0.847363	0.565375	0.999983	1	0.0259219
GO:0010027	thylakoid membrane organization	1	1	1	1	0.999983	1	1
GO:0010028	xanthophyll cycle	NA	NA	NA	NA	NA	NA	NA
GO:0010029	regulation of seed germination	0.728031	0.360588	0.232276	1	0.999983	0.0641227	0.482451
GO:0010030	positive regulation of seed germination	0.604414	0.43501	0.60967	1	NA	NA	0.689289
GO:0010031	circumnutation	1	0.924826	1	1	NA	NA	NA
GO:0010032	meiotic chromosome condensation	NA	NA	NA	NA	NA	NA	NA
GO:0010033	response to organic substance	6.72626e-65	NA	NA	0.208491	7.6119e-09	8.84154e-26	5.57979e-22
GO:0010034	response to acetate	NA	0.431472	0.985856	NA	NA	NA	NA
GO:0010035	response to inorganic substance	5.38641e-42	5.88562e-67	1.16539e-99	0.00191451	0.0848564	1.00755e-13	5.10139e-07
GO:0010036	response to boron-containing substance	1	0.971334	0.322278	NA	0.999983	1	1
GO:0010037	response to carbon dioxide	NA	5.16863e-06	0.00266235	NA	NA	NA	NA
GO:0010038	response to metal ion	0.000281119	4.53627e-17	1.87812e-28	0.226943	0.352732	3.56235e-07	0.0152713
GO:0010039	response to iron ion	1	0.0109481	0.000507829	0.955032	0.999983	0.267536	0.722994
GO:0010042	response to manganese ion	NA	0.101811	0.107015	NA	NA	NA	NA
GO:0010043	response to zinc ion	0.0681397	0.0715656	0.160344	1	0.999983	1	0.951712
GO:0010044	response to aluminum ion	NA	1	1	NA	NA	NA	NA
GO:0010045	response to nickel cation	NA	NA	NA	NA	NA	NA	NA
GO:0010046	response to mycotoxin	NA	0.436051	0.333349	NA	NA	NA	NA
GO:0010047	fruit dehiscence	1	1	0.193871	NA	0.999983	1	1
GO:0010048	vernalization response	1	0.77711	0.439613	0.529485	0.999983	1	0.43647
GO:0010050	vegetative phase change	1	1	1	1	0.999983	1	0.977531
GO:0010051	xylem and phloem pattern formation	1	1	0.872951	1	0.999983	1	0.979465
GO:0010052	guard cell differentiation	1	1	1	NA	0.999983	1	NA
GO:0010053	root epidermal cell differentiation	1	0.0239214	0.722858	0.48611	0.999983	1	0.278961
GO:0010054	trichoblast differentiation	1	0.0373324	0.816341	0.428477	0.999983	1	0.324434
GO:0010055	atrichoblast differentiation	NA	NA	NA	NA	NA	NA	NA
GO:0010056	atrichoblast fate specification	NA	NA	NA	NA	NA	NA	NA
GO:0010057	trichoblast fate specification	NA	NA	NA	0.191548	NA	NA	NA
GO:0010058	regulation of atrichoblast fate specification	NA	NA	NA	NA	NA	NA	NA
GO:0010059	positive regulation of atrichoblast fate specification	NA	NA	NA	NA	NA	NA	NA
GO:0010061	regulation of trichoblast fate specification	NA	NA	NA	0.191548	NA	NA	NA
GO:0010062	negative regulation of trichoblast fate specification	NA	NA	NA	NA	NA	NA	NA
GO:0010063	positive regulation of trichoblast fate specification	NA	NA	NA	NA	NA	NA	NA
GO:0010064	embryonic shoot morphogenesis	NA	NA	NA	NA	NA	NA	NA
GO:0010065	primary meristem tissue development	1	0.234583	1	0.396841	0.999983	1	1
GO:0010067	procambium histogenesis	1	0.0454552	1	0.396841	NA	1	1
GO:0010068	protoderm histogenesis	NA	NA	NA	NA	NA	NA	NA
GO:0010069	zygote asymmetric cytokinesis in embryo sac	NA	NA	NA	NA	NA	NA	NA
GO:0010070	zygote asymmetric cell division	NA	NA	NA	NA	NA	NA	NA
GO:0010071	root meristem specification	NA	0.739952	NA	NA	NA	NA	NA
GO:0010072	primary shoot apical meristem specification	0.984216	1	0.432019	0.957851	0.999983	1	0.663429
GO:0010073	meristem maintenance	1	0.449243	1	0.519592	0.999983	1	0.689289
GO:0010074	maintenance of meristem identity	1	1	1	0.601664	0.999983	1	0.737457
GO:0010075	regulation of meristem growth	1	0.00265204	1	0.966356	0.999983	1	0.644772
GO:0010076	maintenance of floral meristem identity	NA	0.980544	1	1	NA	NA	NA
GO:0010077	maintenance of inflorescence meristem identity	1	0.700787	1	0.506406	0.999983	1	NA
GO:0010078	maintenance of root meristem identity	1	1	1	NA	NA	NA	NA
GO:0010080	regulation of floral meristem growth	NA	NA	NA	0.211802	NA	NA	NA
GO:0010081	regulation of inflorescence meristem growth	NA	NA	NA	NA	NA	NA	NA
GO:0010082	regulation of root meristem growth	1	0.345383	0.875586	0.810821	0.999983	1	0.689607
GO:0010084	specification of animal organ axis polarity	NA	NA	NA	NA	NA	NA	NA
GO:0010086	embryonic root morphogenesis	NA	NA	NA	NA	NA	NA	NA
GO:0010087	phloem or xylem histogenesis	1	0.088497	1	0.289881	0.999983	1	1
GO:0010088	phloem development	NA	1	NA	NA	NA	NA	NA
GO:0010089	xylem development	1	0.00941527	1	0.104435	0.999983	1	1
GO:0010090	trichome morphogenesis	1	0.718868	0.778384	0.647717	0.999983	1	0.0717405
GO:0010091	trichome branching	1	1	1	0.0509707	0.999983	0.094937	0.787567
GO:0010093	specification of floral organ identity	0.401261	1	1	0.777165	0.999983	0.368492	0.77804
GO:0010094	specification of carpel identity	NA	NA	NA	NA	NA	NA	NA
GO:0010098	suspensor development	NA	0.724404	NA	NA	NA	NA	NA
GO:0010099	regulation of photomorphogenesis	NA	1	1	1	NA	NA	NA
GO:0010100	negative regulation of photomorphogenesis	NA	1	1	1	NA	NA	NA
GO:0010101	post-embryonic root morphogenesis	1	0.00380562	0.0109553	0.929396	0.999983	0.740444	0.139129
GO:0010102	lateral root morphogenesis	1	0.00380562	0.0109553	0.929396	0.999983	0.740444	0.139129
GO:0010103	stomatal complex morphogenesis	1	1	1	1	0.999983	1	1
GO:0010104	regulation of ethylene-activated signaling pathway	0.940673	0.907492	0.0511513	1	0.776692	1	1
GO:0010105	negative regulation of ethylene-activated signaling pathway	1	1	0.039117	1	0.776692	1	1
GO:0010106	cellular response to iron ion starvation	0.868283	1	0.00953369	1	0.999983	1	1
GO:0010107	potassium ion import	0.155828	0.188039	0.682082	NA	NA	NA	NA
GO:0010109	regulation of photosynthesis	NA	1	1	1	NA	1	1
GO:0010110	regulation of photosynthesis, dark reaction	NA	NA	NA	NA	NA	NA	NA
GO:0010111	glyoxysome organization	NA	NA	NA	NA	NA	NA	NA
GO:0010112	regulation of systemic acquired resistance	8.57901e-06	0.0947328	0.0645327	0.918871	0.0598501	0.000108671	0.00120628
GO:0010113	negative regulation of systemic acquired resistance	NA	NA	NA	NA	NA	NA	NA
GO:0010114	response to red light	1	1	1	1	0.999983	1	1
GO:0010115	regulation of abscisic acid biosynthetic process	1	0.00126111	0.00031849	1	NA	NA	NA
GO:0010116	positive regulation of abscisic acid biosynthetic process	NA	0.560993	0.253582	NA	NA	NA	NA
GO:0010117	photoprotection	0.769251	0.00728999	0.144452	1	NA	NA	NA
GO:0010118	stomatal movement	0.798097	0.00151988	0.0153453	1	0.999983	0.727393	1
GO:0010119	regulation of stomatal movement	1	0.00932088	0.000962581	0.940074	0.733914	0.305387	0.739742
GO:0010120	camalexin biosynthetic process	0.00156557	0.000127338	7.62363e-10	1	0.0105761	NA	NA
GO:0010133	proline catabolic process to glutamate	NA	NA	NA	NA	NA	NA	NA
GO:0010135	ureide metabolic process	NA	NA	NA	NA	NA	NA	NA
GO:0010136	ureide catabolic process	NA	NA	NA	NA	NA	NA	NA
GO:0010138	pyrimidine ribonucleotide salvage	NA	NA	NA	NA	NA	NA	NA
GO:0010143	cutin biosynthetic process	1	0.575758	1	0.92036	0.999983	1	0.736192
GO:0010148	transpiration	NA	1	1	1	NA	NA	NA
GO:0010150	leaf senescence	0.305355	0.819	0.068293	1	0.311703	0.000487205	0.0746258
GO:0010152	pollen maturation	1	1	1	NA	0.999983	NA	NA
GO:0010154	fruit development	1	1	1	0.0244283	0.999983	1	0.172107
GO:0010155	regulation of proton transport	1	1	1	1	0.999983	1	1
GO:0010157	response to chlorate	NA	NA	NA	NA	NA	NA	NA
GO:0010158	abaxial cell fate specification	NA	1	1	NA	NA	1	NA
GO:0010159	specification of animal organ position	NA	1	1	NA	NA	NA	NA
GO:0010160	formation of animal organ boundary	NA	NA	NA	NA	NA	NA	NA
GO:0010161	red light signaling pathway	NA	1	1	NA	NA	NA	NA
GO:0010162	seed dormancy process	1	1	1	1	0.999983	0.297935	0.018953
GO:0010165	response to X-ray	NA	NA	NA	NA	NA	NA	NA
GO:0010166	wax metabolic process	1	0.00132035	0.580803	0.294054	0.999983	1	1
GO:0010167	response to nitrate	9.71579e-06	1.2324e-09	5.02077e-22	0.0143464	0.394302	0.838792	0.77455
GO:0010182	sugar mediated signaling pathway	1	1	0.174091	1	0.999983	1	0.739742
GO:0010183	pollen tube guidance	1	1	1	1	NA	1	NA
GO:0010184	cytokinin transport	NA	1.27763e-08	2.52277e-08	NA	NA	NA	NA
GO:0010185	regulation of cellular defense response	NA	0.0762109	0.0343993	NA	NA	NA	NA
GO:0010186	positive regulation of cellular defense response	NA	NA	NA	NA	NA	NA	NA
GO:0010187	negative regulation of seed germination	1	0.000225729	1.03482e-06	1	0.999983	1	0.761448
GO:0010188	response to microbial phytotoxin	NA	NA	NA	NA	NA	NA	NA
GO:0010189	vitamin E biosynthetic process	NA	NA	NA	NA	NA	NA	0.133204
GO:0010190	cytochrome b6f complex assembly	NA	NA	NA	NA	NA	NA	NA
GO:0010191	mucilage metabolic process	NA	0.966942	0.430493	NA	0.999983	1	1
GO:0010192	mucilage biosynthetic process	NA	NA	NA	NA	0.999983	1	1
GO:0010193	response to ozone	0.000726245	0.144953	0.000835396	1	0.0364764	0.0157934	0.0766544
GO:0010196	nonphotochemical quenching	NA	NA	1	NA	NA	NA	NA
GO:0010197	polar nucleus fusion	1	0.000389728	0.000370829	0.677315	0.999983	1	0.278961
GO:0010198	synergid death	NA	NA	NA	NA	NA	NA	NA
GO:0010199	organ boundary specification between lateral organs and the meristem	1	NA	0.0643304	1	NA	NA	NA
GO:0010200	response to chitin	2.9943e-50	8.63087e-59	1.75828e-65	0.433376	1.67939e-24	7.21178e-15	2.32658e-11
GO:0010201	response to continuous far red light stimulus by the high-irradiance response system	NA	1	1	NA	NA	NA	NA
GO:0010202	response to low fluence red light stimulus	NA	1	1	NA	NA	NA	NA
GO:0010203	response to very low fluence red light stimulus	NA	1	1	NA	NA	NA	NA
GO:0010204	defense response signaling pathway, resistance gene-independent	0.159514	0.0854817	0.0205338	0.976266	0.999983	1	1
GO:0010205	photoinhibition	NA	1	1	NA	NA	NA	NA
GO:0010206	photosystem II repair	NA	1	1	NA	NA	NA	NA
GO:0010207	photosystem II assembly	1	1	1	1	0.340164	1	1
GO:0010208	pollen wall assembly	0.969428	0.381072	1	0.245465	0.999983	1	1
GO:0010212	response to ionizing radiation	1	1	0.830833	0.00320873	0.999983	1	0.141931
GO:0010213	non-photoreactive DNA repair	NA	NA	NA	NA	NA	NA	NA
GO:0010214	seed coat development	0.0903699	1	1	1	0.999983	1	0.979465
GO:0010215	cellulose microfibril organization	NA	0.0695752	NA	NA	NA	NA	NA
GO:0010216	maintenance of DNA methylation	1	0.000308106	0.000789807	NA	NA	NA	NA
GO:0010218	response to far red light	1	1	1	1	0.999983	1	1
GO:0010219	regulation of vernalization response	NA	NA	NA	NA	NA	NA	NA
GO:0010220	positive regulation of vernalization response	NA	NA	NA	NA	NA	NA	NA
GO:0010221	negative regulation of vernalization response	NA	NA	NA	NA	NA	NA	NA
GO:0010222	stem vascular tissue pattern formation	NA	0.0451542	0.00882485	0.0118786	NA	NA	NA
GO:0010223	secondary shoot formation	1	0.626299	1	0.647717	NA	1	1
GO:0010224	response to UV-B	0.00540808	2.99166e-11	1.00893e-08	1	0.999983	0.59791	0.0269358
GO:0010225	response to UV-C	NA	NA	NA	NA	NA	NA	NA
GO:0010226	response to lithium ion	NA	NA	NA	NA	NA	NA	NA
GO:0010227	floral organ abscission	1	0.668291	0.0870983	0.891381	0.999983	1	0.979465
GO:0010228	vegetative to reproductive phase transition of meristem	1	1	0.910422	1	0.999983	1	0.984758
GO:0010229	inflorescence development	1	1	1	1	0.773659	1	1
GO:0010230	alternative respiration	NA	NA	NA	1	NA	NA	NA
GO:0010231	maintenance of seed dormancy	NA	0.630187	0.679182	NA	NA	NA	NA
GO:0010232	vascular transport	1	1	1	0.984784	0.999983	1	0.981973
GO:0010233	phloem transport	1	1	1	0.984784	0.999983	1	0.981973
GO:0010234	anther wall tapetum cell fate specification	NA	NA	NA	NA	NA	NA	NA
GO:0010235	guard mother cell cytokinesis	NA	NA	NA	NA	NA	NA	NA
GO:0010236	plastoquinone biosynthetic process	NA	NA	NA	0.267445	NA	NA	NA
GO:0010239	chloroplast mRNA processing	NA	NA	1	NA	NA	NA	NA
GO:0010241	ent-kaurene oxidation to kaurenoic acid	NA	NA	NA	NA	NA	NA	NA
GO:0010243	response to organonitrogen compound	2.82015e-49	4.40404e-56	2.71541e-58	0.484632	2.15472e-24	3.62541e-15	1.96767e-11
GO:0010244	response to low fluence blue light stimulus by blue low-fluence system	NA	NA	NA	NA	NA	NA	NA
GO:0010245	radial microtubular system formation	NA	NA	NA	NA	NA	NA	NA
GO:0010247	detection of phosphate ion	NA	NA	NA	NA	NA	NA	NA
GO:0010248	establishment or maintenance of transmembrane electrochemical gradient	NA	NA	NA	NA	NA	NA	NA
GO:0010249	auxin conjugate metabolic process	NA	NA	NA	NA	NA	NA	NA
GO:0010252	auxin homeostasis	1	0.063455	0.0583579	0.000244041	0.999983	1	1
GO:0010253	UDP-rhamnose biosynthetic process	NA	NA	NA	NA	0.999983	NA	0.575036
GO:0010254	nectary development	NA	NA	NA	0.810821	NA	NA	NA
GO:0010255	glucose mediated signaling pathway	NA	NA	NA	NA	NA	NA	NA
[truncated: 3,079 more rows]

## Sheet: F vs C  gene sets_down
GO_ID	descriptions	At	Na-M	Na-S	Sd	Um-1h	Um-6h	Um-24h
[truncated: 4,425 more rows]

[truncated: 4 more sheets: EF vs C_gene sets_up, EF vs C_gene sets_down, EF vs F_gene sets_up, EF vs F_gene sets_down]
