# Supplementary material for: Arabidopsis, tobacco, nightshade and elm take insect eggs as herbivore alarm and show similar transcriptomic alarm responses
Source: Sci Rep. 2020 Oct 1;10:16281. doi: 10.1038/s41598-020-72955-y (PMC7530724; doi:10.1038/s41598-020-72955-y)
Supplement: Supplementary file 8 — Supplementary Table S6. [file 41598_2020_72955_MOESM8_ESM.xlsx]

## Sheet: Table S6 Legend
Table S6 Complete case-filtered enrichment analyses of up- and down-regulated gene sets in different plant-insect interactions† (species are given below) in response to insect eggs (E vs C), larval feeding (F vs C), eggs with subsequent feeding (EF vs C) and the alterations in plant responses to feeding by prior egg deposition (EF vs F). Values indicate FDR-adjusted p-values.
†At: Arabidopsis thaliana-Pieris brassicae; Na-M: Nicotiana attenuata-Manduca sexta Na-S: N. attenuata-Spodoptera exigua; Sd: Solanum dulcamara-S. exigua; Um-1h/-6h/-24h: Ulmus minor-Xanthogaleruca luteola after 1/6/24 hours of egg deposition and larval feeding, respectively. For detailed experimental setup description, see Fig. 1.

## Sheet: E vs C_gene sets_up-noNA
GO_ID	descriptions	At	Na-S	Sd	Um-1h	Um-6h	Um-24h
GO:0006952	defense response	7.00174e-169	3.63468e-21	5.13957e-05	8.23463e-11	2.4852e-06	3.47832e-10
GO:0002376	immune system process	2.14394e-160	2.4824e-16	7.64924e-06	1.09352e-09	3.63411e-06	1.03905e-09
GO:0045087	innate immune response	2.91024e-160	1.91134e-16	3.87812e-05	5.68365e-07	2.63726e-05	3.21453e-08
GO:0006955	immune response	2.91024e-160	4.19102e-16	5.33049e-05	6.56411e-07	2.63726e-05	3.16008e-08
GO:0009814	defense response, incompatible interaction	5.52774e-159	3.11755e-16	0.0220722	3.45754e-07	5.91474e-05	5.06212e-08
GO:0098542	defense response to other organism	1.93356e-151	9.08122e-15	0.0119407	2.04571e-06	3.22193e-05	4.02564e-06
GO:0009607	response to biotic stimulus	1.17248e-146	1.25389e-24	5.1838e-05	4.76985e-10	6.89881e-13	2.15574e-08
GO:0009627	systemic acquired resistance	6.91707e-146	2.39628e-10	0.221198	0.000119897	8.9853e-05	2.04842e-07
GO:0043207	response to external biotic stimulus	6.94336e-146	5.82967e-25	7.9671e-05	4.3109e-10	9.07104e-13	2.63221e-08
GO:0051707	response to other organism	6.94336e-146	5.82967e-25	7.9671e-05	4.3109e-10	9.07104e-13	2.63221e-08
GO:0051704	multi-organism process	3.34759e-120	2.72466e-07	1.4168e-05	2.01684e-07	4.00819e-11	2.05491e-05
GO:0034976	response to endoplasmic reticulum stress	9.35115e-111	0.32127	7.76196e-10	0.00467685	0.00396933	0.000464623
GO:0046677	response to antibiotic	4.16781e-110	3.05303e-14	0.0324002	1.27802e-07	5.52669e-05	8.55174e-07
GO:0042493	response to drug	1.05781e-108	5.85696e-28	0.000181783	2.69763e-19	6.67488e-10	1.73335e-12
GO:0009605	response to external stimulus	1.56303e-101	8.57904e-22	6.70116e-05	1.31963e-08	1.70424e-09	3.19161e-09
GO:0033554	cellular response to stress	1.29335e-95	0.0464056	1.72378e-07	0.0172736	0.0299731	0.00045964
GO:0031347	regulation of defense response	3.04672e-94	3.13229e-18	9.91874e-05	6.11172e-07	5.05322e-05	2.00351e-07
GO:0080134	regulation of response to stress	2.12389e-93	3.39139e-16	6.70116e-05	4.05874e-06	7.93467e-05	2.45258e-06
GO:0009697	salicylic acid biosynthetic process	2.26148e-91	8.24426e-11	0.191201	0.00139295	0.0652434	1.70842e-06
GO:0046189	phenol-containing compound biosynthetic process	6.66743e-91	8.24426e-11	0.20164	0.0027931	0.0539058	6.08893e-06
GO:0018958	phenol-containing compound metabolic process	1.08706e-90	3.34201e-11	0.235709	0.00508762	0.00843361	1.37848e-05
GO:0009696	salicylic acid metabolic process	1.08841e-89	1.05871e-10	0.217968	0.00498915	0.018911	4.80861e-06
GO:0042537	benzene-containing compound metabolic process	4.83242e-89	1.24582e-14	0.125889	0.0039694	0.0125393	1.25807e-05
GO:0046907	intracellular transport	1.21534e-87	0.57323	4.79295e-10	0.033056	0.00710107	0.0258136
GO:0051716	cellular response to stimulus	6.6485e-87	6.37007e-12	0.000442051	2.71731e-06	0.0109854	0.000212924
GO:0015031	protein transport	4.58171e-86	0.657952	4.6823e-10	0.118347	0.00292446	0.0206058
GO:0045184	establishment of protein localization	4.58171e-86	0.677549	4.6823e-10	0.118347	0.00292446	0.0206058
GO:0051649	establishment of localization in cell	1.53579e-83	0.627251	6.9105e-07	0.192943	0.122326	0.129633
GO:0016999	antibiotic metabolic process	7.1529e-83	1.33301e-10	1	0.121914	0.511751	0.0307145
GO:0070727	cellular macromolecule localization	7.1529e-83	0.437818	2.53001e-09	0.0644536	0.00396893	0.066305
GO:0006886	intracellular protein transport	8.88699e-83	0.585973	6.68689e-10	0.0921452	0.00330545	0.0453662
GO:0034613	cellular protein localization	1.58608e-82	0.667977	6.68689e-10	0.0683347	0.00316421	0.0554599
GO:1901700	response to oxygen-containing compound	4.60424e-82	5.00758e-35	1.39649e-12	2.69763e-19	7.0151e-23	3.55422e-10
GO:0006605	protein targeting	8.05604e-81	3.54734e-05	1.26969e-07	0.0226043	0.0184724	0.0176631
GO:0051641	cellular localization	3.17274e-80	0.41653	5.00957e-07	0.177664	0.157823	0.180354
GO:0017000	antibiotic biosynthetic process	4.69191e-80	8.9937e-08	0.168385	0.2751	0.301197	0.00101358
GO:0008104	protein localization	7.49499e-80	0.257861	5.69382e-10	0.123773	0.00280254	0.022407
GO:0048583	regulation of response to stimulus	2.81331e-79	7.28328e-24	0.00054238	2.17909e-06	3.22193e-05	5.77838e-05
GO:0031348	negative regulation of defense response	8.28998e-78	3.62598e-19	0.0505907	0.00188727	0.0390745	1.28944e-05
GO:0071236	cellular response to antibiotic	1.01096e-77	3.67595e-19	0.333703	7.65142e-05	0.00119203	0.000141472
GO:0015833	peptide transport	2.94981e-77	0.336676	6.49777e-09	0.273561	0.00191303	0.00169788
GO:0071705	nitrogen compound transport	3.60854e-77	7.78378e-05	9.87442e-19	0.00354948	4.61564e-08	1.99191e-05
GO:0009863	salicylic acid mediated signaling pathway	1.12789e-76	1.43816e-20	0.221492	8.1456e-05	0.000927287	0.000297576
GO:0071702	organic substance transport	3.08008e-76	0.000134247	4.88734e-16	0.00508762	6.45982e-07	1.53167e-05
GO:0002682	regulation of immune system process	3.48952e-76	1.45933e-17	0.000129005	2.01945e-05	5.28735e-06	9.27745e-05
GO:0045088	regulation of innate immune response	7.48844e-76	9.06746e-19	0.000181783	2.14898e-05	5.28735e-06	9.27745e-05
GO:0050776	regulation of immune response	1.49664e-75	1.44078e-18	0.000181783	2.14898e-05	5.28735e-06	9.27745e-05
GO:0071446	cellular response to salicylic acid stimulus	1.52468e-75	1.86576e-20	0.247632	6.01411e-05	0.0007587	0.000139595
GO:0009751	response to salicylic acid	1.66472e-75	2.66322e-22	0.296975	1.81692e-05	0.000754436	0.000420727
GO:0042886	amide transport	4.5097e-75	0.189516	6.49777e-09	0.249135	0.00198599	0.00110617
GO:0035690	cellular response to drug	4.02703e-74	2.49018e-19	0.224745	0.0001687	0.0042738	0.000124124
GO:0033036	macromolecule localization	1.41738e-73	0.280394	7.71124e-12	0.377296	0.00652895	0.00441583
GO:0001101	response to acid chemical	2.97958e-73	1.23724e-33	8.40716e-11	7.14628e-15	2.18651e-18	2.98999e-07
GO:0010941	regulation of cell death	3.34935e-71	2.55916e-20	0.00103398	0.000181142	0.000155316	0.000132691
GO:0072330	monocarboxylic acid biosynthetic process	1.53852e-70	1.21454e-09	3.73093e-08	6.09655e-10	1.01266e-06	7.56747e-11
GO:0012501	programmed cell death	4.1957e-70	1.23372e-18	0.000257666	0.000106371	0.000134192	5.77838e-05
GO:0009620	response to fungus	5.06312e-70	1.47781e-29	0.000124383	2.08004e-11	1.70316e-10	2.77387e-06
GO:0010363	regulation of plant-type hypersensitive response	7.45625e-70	2.25747e-18	0.000566877	0.000622867	9.58208e-05	0.000463391
GO:0080135	regulation of cellular response to stress	2.19489e-69	1.61677e-16	0.000753107	0.00157958	0.000855328	0.0016068
GO:0006612	protein targeting to membrane	3.45684e-69	1.34835e-17	0.000669579	0.00105207	0.00027803	0.00118622
GO:0072657	protein localization to membrane	3.45684e-69	3.35706e-16	0.000501746	0.00105207	0.000198327	0.00118622
GO:0090150	establishment of protein localization to membrane	3.45684e-69	3.35706e-16	0.000501746	0.00105207	0.000198327	0.00118622
GO:0008219	cell death	5.47169e-69	7.65155e-22	0.00055728	2.02577e-05	7.06446e-05	4.94276e-06
GO:0009626	plant-type hypersensitive response	9.41034e-69	1.58259e-17	0.000396518	0.000237426	5.9121e-05	6.27676e-05
GO:0034050	host programmed cell death induced by symbiont	9.41034e-69	1.58259e-17	0.000396518	0.000237426	5.9121e-05	6.27676e-05
GO:0043067	regulation of programmed cell death	2.17844e-68	3.09265e-19	0.000541578	0.000315036	0.00020905	0.000197402
GO:0050832	defense response to fungus	2.44909e-68	5.1298e-19	0.00173126	0.00060716	0.000325503	6.47429e-05
GO:0017144	drug metabolic process	4.16834e-67	8.20326e-07	0.38812	5.4064e-05	0.00107105	3.18001e-05
GO:0048585	negative regulation of response to stimulus	4.65805e-66	5.27355e-24	0.0805926	0.00254255	0.00838855	0.000442106
GO:0071229	cellular response to acid chemical	4.45551e-65	1.05493e-32	0.00819769	2.4077e-10	2.75999e-08	1.25807e-05
GO:0009617	response to bacterium	1.2565e-63	1.88242e-24	0.00200748	2.14898e-05	1.43556e-05	7.4335e-05
GO:0042446	hormone biosynthetic process	1.4785e-62	3.24093e-25	2.62912e-05	1.0389e-12	3.78784e-08	3.69818e-06
GO:0010035	response to inorganic substance	7.25267e-61	5.3678e-11	1.88717e-19	4.47931e-07	2.25412e-14	1.24284e-05
GO:0071407	cellular response to organic cyclic compound	5.65574e-59	6.29114e-07	0.374082	0.00608874	0.304707	0.039319
GO:0000165	MAPK cascade	9.0495e-59	3.10365e-10	0.292541	0.00608874	0.100703	0.000540255
GO:0023014	signal transduction by protein phosphorylation	9.0495e-59	3.10365e-10	0.292541	0.00608874	0.100703	0.000540255
GO:0070887	cellular response to chemical stimulus	1.17318e-58	9.63178e-20	0.00477171	4.35053e-07	0.000247585	0.00803474
GO:0009862	systemic acquired resistance, salicylic acid mediated signaling pathway	1.27764e-58	2.82917e-14	0.78605	0.0829542	0.0385784	0.00479713
GO:0042742	defense response to bacterium	2.28391e-58	9.96726e-22	0.00896632	4.27745e-05	7.19544e-05	0.00022793
GO:1901701	cellular response to oxygen-containing compound	2.34564e-58	6.37845e-21	0.0253294	3.41371e-08	1.43992e-05	0.00045964
GO:0006810	transport	7.60599e-58	3.75262e-10	9.86692e-15	9.35554e-06	3.2821e-10	0.00581031
GO:0009636	response to toxic substance	7.80398e-58	0.00178193	0.000588546	5.17911e-05	0.000285754	0.000946587
GO:0051234	establishment of localization	2.20434e-57	6.63399e-10	8.19743e-13	5.36402e-05	3.78784e-08	0.0124702
GO:0010033	response to organic substance	1.51553e-55	2.80861e-42	2.01646e-07	1.1339e-19	1.02778e-21	2.63221e-08
GO:0071310	cellular response to organic substance	1.61439e-53	6.9931e-21	0.0825597	5.00411e-08	0.000136291	0.010828
GO:0032870	cellular response to hormone stimulus	2.97323e-53	6.75623e-34	0.0970102	4.8822e-10	4.25774e-07	0.00107183
GO:0042445	hormone metabolic process	6.85376e-53	6.01284e-23	8.4857e-07	1.0389e-12	2.75519e-11	6.25104e-06
GO:0071495	cellular response to endogenous stimulus	1.23599e-52	6.86149e-35	0.0890882	2.08823e-10	3.08687e-07	0.000556745
GO:0009753	response to jasmonic acid	3.39789e-52	2.4824e-16	2.00616e-05	6.46064e-11	2.17241e-12	6.71029e-07
GO:0016053	organic acid biosynthetic process	2.49116e-51	1.31661e-05	2.63605e-08	4.34486e-09	0.000181895	1.02545e-05
GO:0046394	carboxylic acid biosynthetic process	2.49116e-51	1.31661e-05	2.63605e-08	4.34486e-09	0.000181895	1.02545e-05
GO:0007165	signal transduction	8.21122e-51	2.48436e-34	0.313804	8.46345e-09	0.000181087	0.00107183
GO:0032787	monocarboxylic acid metabolic process	1.85779e-50	1.78998e-15	2.35932e-07	6.94729e-06	0.000218584	5.77838e-05
GO:0035556	intracellular signal transduction	8.7583e-50	1.88242e-24	0.247632	2.70756e-07	1.53224e-06	9.24039e-06
GO:0009867	jasmonic acid mediated signaling pathway	3.52297e-48	4.13743e-13	0.0383836	4.98714e-06	5.96775e-05	0.000176789
GO:0071395	cellular response to jasmonic acid stimulus	3.52297e-48	4.13743e-13	0.0383836	4.98714e-06	5.96775e-05	0.000176789
GO:0010310	regulation of hydrogen peroxide metabolic process	9.53321e-48	1.69986e-09	1	0.377921	0.0401987	0.0296782
GO:0014070	response to organic cyclic compound	1.39522e-47	3.08586e-14	0.151597	1.85625e-05	0.0197922	0.00649753
GO:0044281	small molecule metabolic process	4.42547e-47	0.195125	3.10595e-13	8.1334e-08	7.86071e-07	0.0147853
GO:0060548	negative regulation of cell death	5.25742e-47	1.41796e-19	0.0114879	5.86285e-06	0.0159686	6.25104e-06
GO:0006979	response to oxidative stress	2.73019e-46	7.26831e-08	3.84543e-06	1.2619e-06	7.44886e-06	0.000132691
GO:0043069	negative regulation of programmed cell death	5.57404e-46	4.98652e-19	0.0117046	1.11783e-05	0.0205825	2.30689e-05
GO:0044283	small molecule biosynthetic process	2.12322e-45	0.0115951	1.33415e-08	3.6243e-10	7.12523e-06	7.71564e-07
GO:1901698	response to nitrogen compound	2.42176e-45	8.90362e-11	7.88374e-08	9.15873e-13	6.44883e-07	5.46126e-08
GO:2000377	regulation of reactive oxygen species metabolic process	5.92809e-45	6.53352e-10	1	0.290467	0.0235552	0.0282022
GO:0023052	signaling	6.31127e-45	8.54805e-31	0.500281	3.4613e-07	0.000993126	0.0016068
GO:0051193	regulation of cofactor metabolic process	9.24254e-45	1.42371e-08	0.939824	0.385572	0.0594054	0.0206192
GO:0000302	response to reactive oxygen species	8.1636e-43	0.0424316	0.00113467	0.000242546	0.0121539	0.00645166
GO:0009725	response to hormone	8.18732e-43	1.00612e-42	0.000250196	5.33013e-15	1.0171e-18	3.13633e-08
GO:0009719	response to endogenous stimulus	1.55459e-42	2.69472e-43	0.000257666	2.1182e-15	8.42828e-19	2.00032e-08
GO:1901617	organic hydroxy compound biosynthetic process	4.0312e-42	0.000100243	2.61908e-06	0.0924703	0.128223	0.159506
GO:0010243	response to organonitrogen compound	2.42558e-41	2.27061e-29	0.00109752	6.48688e-20	6.56763e-10	4.32323e-12
GO:1901615	organic hydroxy compound metabolic process	9.16155e-41	0.00131506	2.30542e-05	0.205618	0.0640811	0.384568
GO:0042542	response to hydrogen peroxide	2.25942e-40	0.798423	0.0051636	0.00676659	0.156026	0.00405327
GO:0007154	cell communication	1.51673e-39	7.02326e-29	0.141601	3.16287e-06	0.0136219	0.00029128
GO:0019752	carboxylic acid metabolic process	2.76597e-39	2.50993e-11	4.04275e-09	4.46193e-07	0.000314725	0.0347365
GO:0010200	response to chitin	4.36355e-39	5.98095e-31	0.00183699	1.57005e-21	2.11205e-10	4.32323e-12
GO:0010817	regulation of hormone levels	5.76193e-39	6.16421e-20	3.59547e-08	7.07337e-13	3.43255e-13	1.28944e-05
GO:0072593	reactive oxygen species metabolic process	7.63681e-39	1.23509e-10	1	0.601848	0.429964	0.632923
GO:0042743	hydrogen peroxide metabolic process	3.81712e-38	8.05212e-10	1	0.795853	0.599428	0.561882
GO:0009595	detection of biotic stimulus	9.1672e-38	1.36015e-10	0.196745	0.264117	0.0109345	0.00158095
GO:0043436	oxoacid metabolic process	1.10627e-37	4.30999e-12	7.38637e-08	6.07674e-07	0.000355687	0.0604906
GO:0006082	organic acid metabolic process	1.10627e-37	4.46986e-12	7.38637e-08	6.07674e-07	0.000355687	0.0604906
GO:0009266	response to temperature stimulus	6.49599e-37	0.0977128	2.52639e-08	4.09633e-05	0.00146103	0.00217458
GO:0009644	response to high light intensity	6.67917e-37	1	0.00324047	0.00188727	0.0172743	0.00803474
GO:0009408	response to heat	1.32372e-36	1	5.75303e-07	0.00030818	0.103362	2.28185e-05
GO:0009642	response to light intensity	6.8876e-35	0.533838	7.30684e-05	0.00205114	0.0161162	0.0171722
GO:0009628	response to abiotic stimulus	3.67472e-34	8.84951e-14	3.10595e-13	3.6243e-10	4.21985e-14	3.88634e-05
GO:0051606	detection of stimulus	2.76122e-32	2.76147e-11	0.138252	0.385572	0.00172658	0.0236439
GO:0048519	negative regulation of biological process	2.81973e-32	7.04156e-07	0.0998419	0.294555	0.39514	0.325076
GO:0006457	protein folding	3.98385e-32	1	1.88458e-06	0.00659498	0.675353	0.11674
GO:0009755	hormone-mediated signaling pathway	1.0586e-31	2.43529e-32	0.0850638	2.40553e-08	5.48708e-06	0.00718292
GO:0043900	regulation of multi-organism process	3.74211e-31	1.53077e-10	0.147	0.0808569	0.0017946	0.000969265
GO:0065008	regulation of biological quality	1.40683e-30	4.25719e-10	6.49777e-09	3.65538e-09	3.90391e-06	0.000210463
GO:0019748	secondary metabolic process	8.76877e-30	8.48564e-12	1.48937e-07	0.0445277	4.56479e-05	0.196924
GO:0009651	response to salt stress	7.5367e-28	3.47159e-20	3.10034e-11	2.4077e-10	2.15458e-16	1.14465e-07
GO:0006820	anion transport	1.4292e-26	2.55421e-07	1.60496e-10	0.0173219	0.000240343	0.00126097
GO:0015849	organic acid transport	1.84368e-26	2.10802e-08	2.61908e-06	0.0137392	0.000131043	8.42684e-05
GO:0046942	carboxylic acid transport	1.84368e-26	2.10802e-08	2.61908e-06	0.0137392	0.000131043	8.42684e-05
GO:0015711	organic anion transport	1.93574e-26	2.71723e-09	5.90778e-07	0.027224	4.96308e-05	0.00014906
GO:0006865	amino acid transport	2.6362e-26	1.02406e-09	1.47487e-07	0.0146568	0.000166971	2.71149e-05
GO:0006970	response to osmotic stress	3.91464e-26	1.45796e-20	2.8601e-10	1.32403e-11	1.17564e-17	3.42857e-07
GO:0001510	RNA methylation	9.19323e-26	1	5.34555e-12	0.0480808	9.04191e-08	0.0262167
GO:0043412	macromolecule modification	4.9735e-25	1	0.335938	0.560886	0.731992	1
GO:0019438	aromatic compound biosynthetic process	1.86358e-24	0.989231	0.000189869	0.119284	0.000198327	0.369368
GO:0009165	nucleotide biosynthetic process	5.26722e-24	1	2.29494e-10	0.0050291	8.06767e-07	0.00773597
GO:1901293	nucleoside phosphate biosynthetic process	5.26722e-24	1	2.29494e-10	0.0050291	8.06767e-07	0.00773597
GO:0006464	cellular protein modification process	6.14919e-24	0.0230468	0.333703	0.513029	0.7397	1
GO:0036211	protein modification process	6.14919e-24	0.0230468	0.333703	0.513029	0.7397	1
GO:0006796	phosphate-containing compound metabolic process	6.67959e-24	0.320478	0.514961	0.0573036	0.375158	0.797743
GO:0072528	pyrimidine-containing compound biosynthetic process	8.53273e-24	1	3.93838e-09	0.328101	9.06269e-05	0.27826
GO:0006220	pyrimidine nucleotide metabolic process	9.69003e-24	1	9.56712e-10	0.328101	9.06269e-05	0.27826
GO:0006221	pyrimidine nucleotide biosynthetic process	9.69003e-24	1	9.56712e-10	0.328101	9.06269e-05	0.27826
GO:0009218	pyrimidine ribonucleotide metabolic process	9.69003e-24	1	2.38694e-09	0.328101	2.63726e-05	0.27826
GO:0009220	pyrimidine ribonucleotide biosynthetic process	9.69003e-24	1	2.38694e-09	0.328101	2.63726e-05	0.27826
GO:0009404	toxin metabolic process	1.7095e-23	4.47974e-11	0.0927424	9.71208e-05	0.000890577	0.00503845
GO:1901137	carbohydrate derivative biosynthetic process	4.6317e-23	1	0.00118917	0.292392	0.00665539	0.132365
GO:0072527	pyrimidine-containing compound metabolic process	1.25767e-22	1	2.63605e-08	0.410257	0.000181457	0.456143
GO:0035966	response to topologically incorrect protein	1.92539e-22	2.37647e-09	0.00378302	0.00096349	0.00130631	0.137924
GO:1901566	organonitrogen compound biosynthetic process	2.15832e-22	1	2.64523e-08	0.047762	0.000685198	0.816208
GO:0044267	cellular protein metabolic process	8.30782e-22	0.953896	0.0365614	0.144527	0.236185	1
GO:0009611	response to wounding	9.77698e-22	2.30538e-17	1.09738e-18	4.77954e-14	4.72631e-16	4.72006e-08
GO:0006468	protein phosphorylation	1.88253e-21	5.73232e-16	1	0.00706993	0.980236	0.950755
GO:0009737	response to abscisic acid	2.10375e-21	2.70226e-19	0.0356174	3.6243e-10	2.75537e-12	0.00120517
GO:0097305	response to alcohol	2.10375e-21	2.70226e-19	0.0356174	3.6243e-10	2.75537e-12	0.00120517
GO:0016310	phosphorylation	4.82297e-21	7.6638e-16	0.965812	0.00363318	0.360492	0.0816408
GO:0009260	ribonucleotide biosynthetic process	5.87809e-21	1	4.43313e-10	0.00240959	4.54265e-07	0.00251156
GO:0046390	ribose phosphate biosynthetic process	5.87809e-21	1	4.43313e-10	0.00240959	4.54265e-07	0.00251156
GO:0072594	establishment of protein localization to organelle	7.14648e-21	1	2.63605e-08	1	0.371362	1
GO:0033365	protein localization to organelle	9.16569e-21	1	2.63605e-08	1	0.361663	1
GO:0006811	ion transport	1.15028e-20	2.00242e-19	3.03428e-06	0.000605859	4.45687e-05	0.0021249
GO:0006986	response to unfolded protein	1.15213e-20	9.11376e-14	0.0998419	0.000842773	0.195428	0.0224543
GO:0034620	cellular response to unfolded protein	1.15213e-20	9.11376e-14	0.0998419	0.000842773	0.195428	0.0224543
GO:0035967	cellular response to topologically incorrect protein	1.15213e-20	9.11376e-14	0.0998419	0.000842773	0.195428	0.0224543
GO:0006793	phosphorus metabolic process	1.37419e-20	0.305734	0.265308	0.0445137	0.328682	1
GO:0009407	toxin catabolic process	3.31552e-20	2.43607e-07	0.0603474	0.00191482	0.000997304	0.0688502
GO:0030968	endoplasmic reticulum unfolded protein response	3.49201e-20	1.55157e-13	0.0998419	0.000842773	0.195428	0.0224543
GO:0098754	detoxification	4.03526e-20	4.3462e-06	0.0898674	0.00221387	0.00387282	0.151466
GO:1901362	organic cyclic compound biosynthetic process	4.51318e-19	0.930264	1.93813e-07	0.103839	0.000266479	0.764578
GO:0002679	respiratory burst involved in defense response	5.91282e-19	3.32899e-17	0.0879338	1.04948e-09	5.37918e-06	4.32605e-09
GO:0045730	respiratory burst	5.91282e-19	3.32899e-17	0.0879338	1.04948e-09	5.37918e-06	4.32605e-09
GO:0009738	abscisic acid-activated signaling pathway	7.8601e-19	2.15449e-23	0.121736	4.76985e-10	2.75999e-08	0.000769081
GO:0009723	response to ethylene	1.08134e-18	9.63178e-20	0.000601613	3.23869e-07	1.70424e-09	5.77838e-05
GO:0009259	ribonucleotide metabolic process	1.55363e-18	1	5.69382e-10	0.000651596	1.12623e-07	0.00156526
GO:0006498	N-terminal protein lipidation	5.56437e-18	0.0062966	0.29281	0.336278	0.236185	0.357993
GO:0006499	N-terminal protein myristoylation	5.56437e-18	0.0062966	0.29281	0.336278	0.236185	0.357993
GO:0031365	N-terminal protein amino acid modification	5.56437e-18	0.0062966	0.29281	0.336278	0.236185	0.357993
GO:0018377	protein myristoylation	5.56437e-18	0.0229792	0.247316	0.336278	0.236185	0.357993
GO:0006497	protein lipidation	5.56437e-18	0.0430951	0.333703	0.471334	0.375158	0.357993
GO:0042157	lipoprotein metabolic process	5.56437e-18	0.0430951	0.333703	0.471334	0.375158	0.357993
GO:0042158	lipoprotein biosynthetic process	5.56437e-18	0.0430951	0.333703	0.471334	0.375158	0.357993
GO:0006972	hyperosmotic response	1.37291e-17	7.25266e-14	0.00581414	7.02386e-06	2.3194e-07	0.00709439
GO:0009414	response to water deprivation	3.27566e-17	6.28639e-18	4.93873e-06	1.22353e-05	1.46325e-10	0.00521599
GO:0071215	cellular response to abscisic acid stimulus	4.82102e-17	2.3463e-21	0.10759	1.61298e-11	7.25823e-10	0.000442106
GO:0097306	cellular response to alcohol	4.82102e-17	2.3463e-21	0.10759	1.61298e-11	7.25823e-10	0.000442106
GO:0009415	response to water	9.39698e-17	2.41597e-17	1.1569e-06	1.17347e-05	2.04712e-10	0.00405327
GO:0042538	hyperosmotic salinity response	1.50388e-16	3.127e-14	0.115331	1.11783e-05	9.37653e-07	0.388986
GO:0006753	nucleoside phosphate metabolic process	2.14734e-16	1	2.97111e-08	0.0231807	5.55736e-05	0.0770896
GO:0009117	nucleotide metabolic process	2.14734e-16	1	2.97111e-08	0.0336583	5.55736e-05	0.0613169
GO:0007005	mitochondrion organization	6.14234e-16	1	6.11543e-10	1	0.189019	1
GO:0002252	immune effector process	9.26255e-16	0.0105169	0.125882	0.00210569	0.0363512	0.00045964
GO:0051186	cofactor metabolic process	4.17861e-15	2.09634e-09	0.102015	0.648015	0.360492	0.484683
GO:0043543	protein acylation	4.3912e-15	0.30867	0.248922	0.26334	0.385004	0.396816
GO:0009056	catabolic process	6.72914e-15	9.82384e-14	2.81732e-08	3.58495e-05	4.25774e-07	0.00408568
GO:0006888	ER to Golgi vesicle-mediated transport	7.12776e-15	0.00115077	0.00518166	1	0.999663	0.435627
GO:0043090	amino acid import	1.30808e-14	8.09257e-05	7.54818e-05	1	0.672582	0.20697
GO:0006626	protein targeting to mitochondrion	2.42295e-14	1	4.71568e-11	1	0.0172743	0.866815
GO:0070585	protein localization to mitochondrion	2.42295e-14	1	4.71568e-11	1	0.0172743	0.866815
GO:0072655	establishment of protein localization to mitochondrion	2.42295e-14	1	4.71568e-11	1	0.0172743	0.866815
GO:1901135	carbohydrate derivative metabolic process	3.23966e-14	1	0.000694361	0.343479	0.218266	0.415965
GO:0044248	cellular catabolic process	3.64439e-14	3.12553e-12	2.61908e-06	9.71208e-05	6.98846e-07	0.00118096
GO:0019693	ribose phosphate metabolic process	5.19904e-14	1	1.12106e-05	0.0663556	0.000159965	0.0473769
GO:0055086	nucleobase-containing small molecule metabolic process	1.13132e-13	1	1.29865e-11	0.0235134	5.9121e-05	0.229257
GO:0010167	response to nitrate	1.58946e-13	0.402118	9.56193e-07	0.979901	0.0672457	1
GO:0044550	secondary metabolite biosynthetic process	2.01533e-13	2.55605e-06	2.83364e-06	1	0.176851	1
GO:0035303	regulation of dephosphorylation	2.14298e-13	0.0229792	1	1	1	1
GO:0035304	regulation of protein dephosphorylation	2.14298e-13	0.0229792	1	1	1	1
GO:0048193	Golgi vesicle transport	3.22238e-13	1.51424e-06	0.0015749	0.0988623	0.470264	1
GO:0009812	flavonoid metabolic process	6.84629e-13	0.0121391	1.15334e-05	1	0.0100393	1
GO:0090407	organophosphate biosynthetic process	8.88458e-13	1	0.000168846	0.24946	0.0261697	0.195576
GO:0009813	flavonoid biosynthetic process	1.19658e-12	0.00544617	7.9671e-05	1	0.00664499	1
GO:0009692	ethylene metabolic process	2.8948e-12	5.34075e-17	0.864374	2.15823e-08	0.000903516	0.00278555
GO:0009693	ethylene biosynthetic process	2.8948e-12	5.34075e-17	0.864374	2.15823e-08	0.000903516	0.00278555
GO:0043449	cellular alkene metabolic process	2.8948e-12	5.34075e-17	0.864374	2.15823e-08	0.000903516	0.00278555
GO:0043450	alkene biosynthetic process	2.8948e-12	5.34075e-17	0.864374	2.15823e-08	0.000903516	0.00278555
GO:1900673	olefin metabolic process	2.8948e-12	5.34075e-17	0.864374	2.15823e-08	0.000903516	0.00278555
GO:1900674	olefin biosynthetic process	2.8948e-12	5.34075e-17	0.864374	2.15823e-08	0.000903516	0.00278555
GO:0002237	response to molecule of bacterial origin	4.08695e-12	3.05656e-05	0.318449	0.982506	0.855191	0.804088
GO:0015706	nitrate transport	6.3575e-12	0.829029	2.89272e-08	0.887212	0.0205254	1
GO:0006839	mitochondrial transport	7.65613e-12	1	2.01646e-07	0.595365	0.0548202	1
GO:0016311	dephosphorylation	9.85576e-12	0.078584	1	1	1	1
GO:0006470	protein dephosphorylation	2.0799e-11	0.0306338	1	1	1	1
GO:0009553	embryo sac development	2.97385e-11	1	8.32365e-05	1	0.0511827	1
GO:0006984	ER-nucleus signaling pathway	3.4868e-11	0.38076	0.409059	0.743736	0.828392	1
GO:0016192	vesicle-mediated transport	3.97148e-11	5.45009e-06	0.0005676	0.0924703	0.133984	0.999842
GO:0010038	response to metal ion	6.46462e-11	0.113123	3.45054e-09	0.000726912	1.72731e-05	0.00015031
GO:0048523	negative regulation of cellular process	8.41699e-11	0.00239139	0.469577	0.193321	0.915012	1
GO:0019637	organophosphate metabolic process	3.03208e-10	1	0.000140552	0.222212	0.0301253	0.40848
GO:0010286	heat acclimation	3.2275e-10	1	0.0875586	0.51934	0.344199	0.387965
GO:0009962	regulation of flavonoid biosynthetic process	4.06283e-10	0.00254759	0.000313323	1	0.013009	1
GO:0071396	cellular response to lipid	1.16296e-09	8.22225e-24	0.0439479	3.88182e-09	8.62693e-07	0.0492126
GO:0009963	positive regulation of flavonoid biosynthetic process	1.23555e-09	0.000719127	8.8978e-06	1	0.0192642	1
GO:0009561	megagametogenesis	1.34052e-09	1	7.9671e-05	1	0.137077	1
GO:0015698	inorganic anion transport	2.03989e-09	0.0867757	5.63143e-05	0.88367	0.259846	0.771467
GO:0009625	response to insect	2.37897e-09	0.000369444	0.711521	0.455711	0.633621	0.0953329
GO:0009581	detection of external stimulus	4.47349e-09	0.320848	0.800105	1	0.0922217	1
GO:0009698	phenylpropanoid metabolic process	5.0613e-09	0.0539959	4.04106e-10	1	0.00160262	1
GO:0017038	protein import	7.81786e-09	1	0.196745	0.878955	0.22036	1
GO:0036293	response to decreased oxygen levels	1.0009e-08	0.00484915	1	1	0.114897	0.0973268
GO:0070482	response to oxygen levels	1.0009e-08	0.00484915	1	1	0.114897	0.0973268
GO:0001666	response to hypoxia	1.0009e-08	0.00930983	1	1	0.114897	0.0973268
GO:0046686	response to cadmium ion	1.01089e-08	0.688087	7.13376e-09	0.000242546	4.25774e-07	3.71736e-05
GO:0048229	gametophyte development	1.01089e-08	1	1.32997e-07	1	0.00698281	1
GO:0006606	protein import into nucleus	1.02049e-08	1	0.0258347	0.982506	0.00780689	1
GO:0009699	phenylpropanoid biosynthetic process	1.28598e-08	0.0254179	2.25581e-09	1	0.0172306	1
GO:0015931	nucleobase-containing compound transport	1.29762e-08	1	0.000539194	1	0.233286	0.497315
GO:0051170	import into nucleus	2.50869e-08	1	0.221279	1	0.0133232	1
GO:0010345	suberin biosynthetic process	2.69595e-08	0.0607695	0.223657	1	0.273391	1
GO:0015748	organophosphate ester transport	3.50141e-08	0.0378052	0.000543375	0.985452	0.980612	1
GO:0009695	jasmonic acid biosynthetic process	4.96992e-08	2.59835e-10	4.87004e-09	1.07192e-11	1.59555e-12	5.26485e-06
GO:0009409	response to cold	6.02917e-08	5.72693e-05	0.00465676	0.012881	0.0143926	0.176615
GO:0009416	response to light stimulus	9.47581e-08	0.000706608	0.00121026	0.595365	0.03825	0.685986
GO:0034504	protein localization to nucleus	9.47581e-08	1	0.0232909	0.982506	0.00874358	0.982298
GO:0032259	methylation	9.77991e-08	1	0.00058009	0.538432	0.0103353	0.866815
GO:0043414	macromolecule methylation	9.77991e-08	1	0.000835267	0.538432	0.0103353	0.866815
GO:0031399	regulation of protein modification process	1.26634e-07	0.409215	1	1	1	1
GO:0042435	indole-containing compound biosynthetic process	1.6492e-07	0.0159849	0.309762	0.00208295	0.584231	0.331448
GO:0009314	response to radiation	1.91243e-07	0.0116094	0.00198884	0.678519	0.0862557	1
GO:0006869	lipid transport	2.09999e-07	0.11543	0.00166435	1	0.943374	1
GO:0006862	nucleotide transport	2.73894e-07	0.000114334	0.000355771	0.985452	0.929535	0.737725
GO:0019220	regulation of phosphate metabolic process	4.27391e-07	0.163822	1	1	1	1
GO:0051174	regulation of phosphorus metabolic process	4.27391e-07	0.163822	1	1	1	1
GO:0018208	peptidyl-proline modification	4.99614e-07	1	0.571431	0.350816	0.611989	1
GO:0000741	karyogamy	1.18141e-06	1	5.97487e-05	1	0.91266	1
GO:0048284	organelle fusion	1.18141e-06	1	5.97487e-05	1	0.91266	1
GO:0009560	embryo sac egg cell differentiation	1.39173e-06	1	0.000538941	1	0.137551	0.740654
GO:0006568	tryptophan metabolic process	1.42814e-06	0.390504	0.0754914	0.0838771	0.277276	0.941146
GO:0006586	indolalkylamine metabolic process	1.42814e-06	0.390504	0.0754914	0.0838771	0.277276	0.941146
GO:0033993	response to lipid	1.49499e-06	6.75193e-26	0.00560888	4.58523e-10	3.22825e-10	0.00327909
GO:0015802	basic amino acid transport	1.54542e-06	0.000380717	0.120947	1	1	0.629553
GO:0010224	response to UV-B	1.62991e-06	0.103085	0.256085	1	0.259846	1
GO:0007292	female gamete generation	1.86451e-06	1	0.000463652	1	0.101681	0.740654
GO:0007568	aging	3.3403e-06	2.50852e-17	0.00326936	0.505482	0.00327218	1
GO:0009816	defense response to bacterium, incompatible interaction	3.94972e-06	3.38992e-08	0.0125667	0.00838229	0.195428	0.2462
GO:0009817	defense response to fungus, incompatible interaction	3.96626e-06	0.0787311	0.0522394	0.806905	0.927563	0.536449
GO:0000160	phosphorelay signal transduction system	4.01687e-06	6.92044e-10	0.41112	9.10699e-05	0.00395454	0.0181451
GO:0098771	inorganic ion homeostasis	4.01687e-06	0.114323	1	0.828688	0.980612	0.495116
GO:0019222	regulation of metabolic process	4.24696e-06	3.36606e-06	0.569915	0.775158	0.0652434	1
GO:0006576	cellular biogenic amine metabolic process	4.29744e-06	0.00273183	2.60628e-06	0.113201	0.0549352	0.646954
GO:0006913	nucleocytoplasmic transport	5.31641e-06	1	0.126631	1	0.0168252	1
GO:0051169	nuclear transport	5.31641e-06	1	0.126631	1	0.0168252	1
GO:0042430	indole-containing compound metabolic process	6.00107e-06	0.0419062	0.268173	0.00242562	0.240088	0.436804
GO:0009873	ethylene-activated signaling pathway	6.1006e-06	3.17594e-12	0.168025	0.000243495	0.00607781	0.00310018
GO:0071369	cellular response to ethylene stimulus	6.23835e-06	8.15912e-12	0.121736	0.000504634	0.00698281	0.00101916
GO:0006164	purine nucleotide biosynthetic process	7.50389e-06	1	0.000142615	0.00770453	0.00431244	0.00251372
GO:0022412	cellular process involved in reproduction in multicellular organism	9.64999e-06	1	0.0308067	1	0.204259	1
GO:0042436	indole-containing compound catabolic process	9.88352e-06	0.133961	0.0591824	0.0667811	0.283817	0.723935
GO:0009074	aromatic amino acid family catabolic process	9.88352e-06	0.160874	0.0331192	0.125984	0.177214	0.922108
GO:0006569	tryptophan catabolic process	9.88352e-06	0.165883	0.0851711	0.143769	0.378105	0.941415
GO:0046218	indolalkylamine catabolic process	9.88352e-06	0.165883	0.0851711	0.143769	0.378105	0.941415
GO:0032101	regulation of response to external stimulus	1.04999e-05	0.00484915	0.521345	0.000245211	0.110356	0.0270699
GO:0051246	regulation of protein metabolic process	1.04999e-05	1	1	1	1	1
GO:0009694	jasmonic acid metabolic process	1.19942e-05	1.46227e-09	1.10466e-11	1.06455e-13	4.72631e-16	6.96116e-06
GO:0002831	regulation of response to biotic stimulus	1.37577e-05	0.00484915	0.426815	0.00022772	0.0287578	0.0188818
GO:0048584	positive regulation of response to stimulus	1.82878e-05	8.41085e-05	0.526878	0.0480808	0.345964	0.523431
GO:0044106	cellular amine metabolic process	1.97682e-05	0.000264501	1.03131e-05	0.156091	0.142985	0.646954
GO:0006812	cation transport	2.04784e-05	4.36867e-20	0.10759	0.00232705	0.00228646	0.0534964
GO:0009101	glycoprotein biosynthetic process	2.09904e-05	0.000668649	0.716168	1	1	1
GO:0070085	glycosylation	2.09904e-05	0.000713113	0.650118	1	1	1
GO:0006486	protein glycosylation	2.09904e-05	0.0009504	0.650118	1	1	1
GO:0043413	macromolecule glycosylation	2.09904e-05	0.0009504	0.650118	1	1	1
GO:0032268	regulation of cellular protein metabolic process	2.15811e-05	1	1	1	1	1
GO:0009100	glycoprotein metabolic process	2.36833e-05	0.00132056	0.783666	1	1	1
GO:0018130	heterocycle biosynthetic process	2.79097e-05	1	0.00028745	0.213537	0.000809238	0.710195
GO:0009684	indoleacetic acid biosynthetic process	3.02536e-05	0.234228	0.338833	0.0838771	0.737181	0.935488
GO:0007276	gamete generation	3.12532e-05	1	0.0293883	1	0.181294	1
GO:0000303	response to superoxide	3.81952e-05	0.000555132	0.884724	0.0442359	0.894468	1
GO:0000305	response to oxygen radical	3.81952e-05	0.000555132	0.884724	0.0442359	0.894468	1
GO:0090501	RNA phosphodiester bond hydrolysis	4.00195e-05	1	0.409059	1	0.0301253	0.464545
GO:0009451	RNA modification	4.11312e-05	1	0.248922	0.23857	0.118455	0.617427
GO:0010150	leaf senescence	4.1564e-05	6.14894e-07	0.93352	0.0138102	0.0116169	0.899651
GO:0090693	plant organ senescence	4.1564e-05	6.14894e-07	0.93352	0.0138102	0.0116169	0.899651
GO:0031349	positive regulation of defense response	4.33881e-05	0.0199338	0.643145	0.326997	0.277276	0.357993
GO:0007034	vacuolar transport	4.54202e-05	0.00814855	0.000928383	1	0.930224	1
GO:0044271	cellular nitrogen compound biosynthetic process	4.75321e-05	1	0.000421528	0.177551	0.000517217	0.597079
GO:0072522	purine-containing compound biosynthetic process	5.31985e-05	1	8.32365e-05	0.00819096	0.00162085	0.00290021
GO:0009851	auxin biosynthetic process	7.07869e-05	0.216341	0.362478	0.276306	0.91266	1
GO:0033037	polysaccharide localization	7.89728e-05	2.64649e-05	0.0872414	0.0769918	0.375158	0.0906993
GO:0052545	callose localization	7.89728e-05	5.14716e-05	0.152461	0.0769918	0.375158	0.0906993
GO:0009683	indoleacetic acid metabolic process	8.74048e-05	0.234228	0.318414	0.0838771	0.737181	0.935488
GO:0000469	cleavage involved in rRNA processing	8.89797e-05	1	0.157898	1	0.0301253	0.464545
GO:0000478	endonucleolytic cleavage involved in rRNA processing	8.89797e-05	1	0.157898	1	0.0301253	0.464545
GO:0090502	RNA phosphodiester bond hydrolysis, endonucleolytic	8.89797e-05	1	0.157898	1	0.0301253	0.464545
GO:0072507	divalent inorganic cation homeostasis	9.58786e-05	0.0254179	1	0.217484	0.42941	0.0464925
GO:0034470	ncRNA processing	9.91535e-05	1	1	1	0.7397	1
GO:0009310	amine catabolic process	0.000120027	0.00998797	0.000203832	0.119314	0.0484827	0.771467
GO:0042402	cellular biogenic amine catabolic process	0.000120027	0.00998797	0.000203832	0.119314	0.0484827	0.771467
GO:0006875	cellular metal ion homeostasis	0.000136971	0.0774911	1	1	0.936529	0.294803
GO:0010876	lipid localization	0.000146731	1	0.000124722	1	1	1
GO:0016144	S-glycoside biosynthetic process	0.000149173	0.00192228	0.571431	0.643437	1	1
GO:0019758	glycosinolate biosynthetic process	0.000149173	0.00192228	0.571431	0.643437	1	1
GO:0019761	glucosinolate biosynthetic process	0.000149173	0.00192228	0.571431	0.643437	1	1
GO:1901659	glycosyl compound biosynthetic process	0.000149173	0.00309377	0.606599	0.666084	1	1
GO:0002684	positive regulation of immune system process	0.000149173	0.00583703	0.372252	0.386385	0.16643	0.44301
GO:0050778	positive regulation of immune response	0.000149173	0.00583703	0.372252	0.386385	0.16643	0.44301
GO:0009072	aromatic amino acid family metabolic process	0.000149173	0.160482	0.0153906	0.199666	0.177481	1
GO:1901575	organic substance catabolic process	0.000171208	3.62368e-07	1.5107e-07	0.00778603	2.99264e-05	0.0484384
GO:0006995	cellular response to nitrogen starvation	0.000172328	0.19726	1	0.109113	0.477153	0.160753
GO:0006997	nucleus organization	0.000172328	1	3.49001e-05	1	0.936529	1
GO:0009615	response to virus	0.000179721	1	0.338372	1	1	0.83127
GO:0006635	fatty acid beta-oxidation	0.000183367	1.39094e-06	0.00318005	0.56956	0.286724	1
GO:0044282	small molecule catabolic process	0.000190428	9.65451e-05	0.0157259	0.330034	0.0324105	0.804088
GO:0015696	ammonium transport	0.000191661	0.00192228	0.0890882	1	1	0.632923
GO:0006163	purine nucleotide metabolic process	0.000212774	1	0.000150873	0.00240959	0.000805768	0.0011479
GO:0045089	positive regulation of innate immune response	0.000224972	0.0278121	0.372252	0.277884	0.16643	0.44301
GO:0009309	amine biosynthetic process	0.000227007	0.887859	0.483951	0.982506	0.32187	1
GO:0042401	cellular biogenic amine biosynthetic process	0.000227007	0.887859	0.483951	0.982506	0.32187	1
GO:0043562	cellular response to nitrogen levels	0.000231085	0.0426606	1	0.119284	0.656122	0.646954
GO:0019439	aromatic compound catabolic process	0.00023916	0.000480811	0.000137179	0.0698625	0.00557352	0.00313273
GO:0015804	neutral amino acid transport	0.000286844	3.78184e-05	0.000288432	9.81925e-05	6.10583e-05	0.00120626
GO:1901361	organic cyclic compound catabolic process	0.000324186	0.000115944	6.70116e-05	0.109113	0.00527267	0.00503873
GO:0034440	lipid oxidation	0.000328627	5.36027e-06	8.78339e-06	0.343479	0.354936	0.873012
GO:0015824	proline transport	0.000328627	7.86679e-05	0.000288432	9.81925e-05	0.000213558	0.00358425
GO:0055081	anion homeostasis	0.000328627	0.245757	0.867589	0.020561	0.0804029	0.993152
GO:0072505	divalent inorganic anion homeostasis	0.000328627	0.443862	1	0.680144	0.500889	1
GO:0055062	phosphate ion homeostasis	0.000328627	0.703221	1	0.680144	0.500889	1
GO:0055083	monovalent inorganic anion homeostasis	0.000328627	0.703221	1	0.680144	0.500889	1
GO:0072506	trivalent inorganic anion homeostasis	0.000328627	0.703221	1	0.680144	0.500889	1
GO:0006623	protein targeting to vacuole	0.000333499	0.00911359	0.00334206	1	0.930224	0.920502
GO:0072665	protein localization to vacuole	0.000333499	0.00911359	0.00334206	1	0.930224	0.920502
GO:0072666	establishment of protein localization to vacuole	0.000333499	0.00911359	0.00334206	1	0.930224	0.920502
GO:0009850	auxin metabolic process	0.000333499	0.457289	0.157549	0.617924	0.550628	0.755817
GO:0042254	ribosome biogenesis	0.000340633	1	0.885867	1	0.391675	1
GO:0019395	fatty acid oxidation	0.000357814	1.14613e-06	0.00473588	0.782144	0.385503	1
GO:0016143	S-glycoside metabolic process	0.000363484	0.000253638	0.532144	0.663445	1	1
GO:0019757	glycosinolate metabolic process	0.000363484	0.000253638	0.532144	0.663445	1	1
GO:0019760	glucosinolate metabolic process	0.000363484	0.000253638	0.532144	0.663445	1	1
GO:0030258	lipid modification	0.000403495	3.92438e-06	7.8834e-06	0.498327	0.223157	0.866815
GO:0036294	cellular response to decreased oxygen levels	0.000404033	0.00192228	0.02251	1	0.948706	0.331752
GO:0071453	cellular response to oxygen levels	0.000404033	0.00192228	0.02251	1	0.948706	0.331752
GO:0071456	cellular response to hypoxia	0.000404033	0.00911359	0.02251	1	0.948706	0.331752
GO:0055065	metal ion homeostasis	0.000412838	0.220777	1	1	1	0.586896
GO:0031323	regulation of cellular metabolic process	0.000464132	0.000215232	0.853352	0.538432	0.273059	1
GO:0044270	cellular nitrogen compound catabolic process	0.000487702	0.000394578	0.000183531	0.0647002	0.0180763	0.00765655
GO:0010260	animal organ senescence	0.000496578	0.00165144	1	1	0.447848	1
GO:0006259	DNA metabolic process	0.000521775	1	0.000126363	1	0.669609	1
GO:0019953	sexual reproduction	0.000573392	1	0.00435223	1	0.264834	1
GO:0072503	cellular divalent inorganic cation homeostasis	0.000575092	0.00553276	1	0.794053	0.764051	0.0788846
GO:1901657	glycosyl compound metabolic process	0.000591065	0.0108929	0.543399	0.756586	1	1
GO:0006260	DNA replication	0.000612067	1	0.000185512	1	0.600049	1
GO:0042631	cellular response to water deprivation	0.00065234	0.552304	0.492741	1	0.97998	0.567762
GO:0071462	cellular response to water stimulus	0.00065234	0.552304	0.492741	1	0.97998	0.567762
GO:0044703	multi-organism reproductive process	0.000674326	1	0.0157924	1	0.229193	1
GO:0043161	proteasome-mediated ubiquitin-dependent protein catabolic process	0.00074059	0.855026	0.0513087	1	0.286831	1
GO:0022613	ribonucleoprotein complex biogenesis	0.00074059	1	0.936981	1	0.381925	1
GO:0000413	protein peptidyl-prolyl isomerization	0.000802535	1	0.929842	0.411985	0.611989	1
GO:0000041	transition metal ion transport	0.00101485	0.0784697	0.019864	0.684216	0.211737	0.449315
GO:0046700	heterocycle catabolic process	0.0010781	9.35936e-05	0.000318972	0.082611	0.0218107	0.00803474
GO:0010583	response to cyclopentenone	0.00109251	0.000721378	0.0132774	0.0147748	0.013875	0.033747
GO:0043647	inositol phosphate metabolic process	0.00111936	1	1	1	1	1
GO:0007049	cell cycle	0.0011614	1	0.106351	1	0.857622	1
GO:0071214	cellular response to abiotic stimulus	0.00119062	8.51384e-06	1	0.900861	0.713923	0.771467
GO:0104004	cellular response to environmental stimulus	0.00119062	8.51384e-06	1	0.900861	0.713923	0.771467
GO:0032504	multicellular organism reproduction	0.00120627	1	0.0222541	1	0.0781822	1
GO:0006396	RNA processing	0.00122229	1	0.923945	1	0.818348	1
GO:0034599	cellular response to oxidative stress	0.00132781	1	0.216309	0.877166	1	0.62506
GO:0034660	ncRNA metabolic process	0.00132781	1	1	1	0.900112	1
GO:0052542	defense response by callose deposition	0.00154796	4.30209e-07	0.0868809	0.00111823	0.623208	0.00565777
GO:0030001	metal ion transport	0.00170937	2.3241e-10	0.553434	0.0119653	0.00159308	0.27826
GO:0006364	rRNA processing	0.00181175	1	1	1	0.748912	1
GO:0016072	rRNA metabolic process	0.00181175	1	1	1	0.748912	1
GO:0006643	membrane lipid metabolic process	0.0018985	0.0066486	0.900403	1	0.927563	0.899651
GO:0072521	purine-containing compound metabolic process	0.0019996	1	0.00026889	0.00363318	0.000183645	0.00163615
GO:0048609	multicellular organismal reproductive process	0.0019996	1	0.0217588	1	0.114897	1
GO:0097237	cellular response to toxic substance	0.00201724	1	1	0.85339	1	0.866815
GO:0006996	organelle organization	0.00210098	1	0.000118913	0.273561	0.25711	1
GO:0010498	proteasomal protein catabolic process	0.00212896	1	1.17833e-05	0.121799	0.000805768	0.0183497
GO:0009808	lignin metabolic process	0.00223591	1	4.90224e-07	0.985452	0.375158	0.992854
GO:0006664	glycolipid metabolic process	0.0022585	0.0108289	1	1	1	0.646954
GO:0006487	protein N-linked glycosylation	0.00250201	0.011092	1	0.982506	1	1
GO:0010197	polar nucleus fusion	0.00251236	1	0.00112962	0.782279	0.739337	1
GO:0009559	embryo sac central cell differentiation	0.00251236	1	0.00161182	0.782279	0.739337	1
GO:0009624	response to nematode	0.00257715	1	0.0718262	1	0.0663904	0.794151
GO:0006261	DNA-dependent DNA replication	0.00260931	1	6.58757e-06	0.887212	0.900112	1
GO:0010193	response to ozone	0.00265425	7.04156e-07	0.811193	0.0179937	0.00375449	0.226273
GO:0016054	organic acid catabolic process	0.00276165	5.88207e-06	0.00687937	0.635166	0.212043	1
GO:0046395	carboxylic acid catabolic process	0.00276165	5.88207e-06	0.00687937	0.635166	0.212043	1
GO:0009308	amine metabolic process	0.00289628	0.00902433	5.43218e-05	0.105532	0.0605949	0.400971
GO:0080129	proteasome core complex assembly	0.00314937	0.726031	0.000120022	0.00210569	9.22159e-06	1
GO:0019375	galactolipid biosynthetic process	0.00323244	0.00337122	1	1	1	0.646954
GO:0019374	galactolipid metabolic process	0.00323244	0.00616749	1	1	1	0.646954
GO:0055074	calcium ion homeostasis	0.00346723	0.0874337	1	0.0817104	0.626283	0.860082
GO:0046434	organophosphate catabolic process	0.00365845	0.656455	0.0022336	0.161558	0.00771996	0.00108435
GO:0010112	regulation of systemic acquired resistance	0.00371708	0.79313	0.573053	0.00538428	0.0603108	0.00293014
GO:0006066	alcohol metabolic process	0.00419726	0.872942	0.786136	1	0.901285	1
GO:0072525	pyridine-containing compound biosynthetic process	0.00433248	0.283605	0.000468631	0.0631865	0.00518992	0.00112847
GO:0006406	mRNA export from nucleus	0.00473093	1	0.488889	1	0.121408	1
GO:0051028	mRNA transport	0.00473093	1	0.488889	1	0.121408	1
GO:0071427	mRNA-containing ribonucleoprotein complex export from nucleus	0.00473093	1	0.488889	1	0.121408	1
GO:0006611	protein export from nucleus	0.00473093	1	0.543399	1	0.0652434	0.596067
GO:0051168	nuclear export	0.00473093	1	0.543399	1	0.0652434	0.596067
GO:0006403	RNA localization	0.00473093	1	0.734578	1	0.0652434	0.431439
GO:0006405	RNA export from nucleus	0.00473093	1	0.734578	1	0.0652434	0.431439
GO:0031503	protein-containing complex localization	0.00473093	1	0.734578	1	0.0652434	0.431439
GO:0050657	nucleic acid transport	0.00473093	1	0.734578	1	0.0652434	0.431439
GO:0050658	RNA transport	0.00473093	1	0.734578	1	0.0652434	0.431439
GO:0051236	establishment of RNA localization	0.00473093	1	0.734578	1	0.0652434	0.431439
GO:0071166	ribonucleoprotein complex localization	0.00473093	1	0.734578	1	0.0652434	0.431439
GO:0071426	ribonucleoprotein complex export from nucleus	0.00473093	1	0.734578	1	0.0652434	0.431439
GO:0009555	pollen development	0.00480308	0.529661	0.000545448	1	0.00939846	1
GO:0015692	lead ion transport	0.00532188	0.000221276	1	1	0.980612	1
GO:1903509	liposaccharide metabolic process	0.0054543	0.0108289	1	1	1	0.672595
GO:0022402	cell cycle process	0.00576986	1	0.563743	1	0.878079	1
GO:0046916	cellular transition metal ion homeostasis	0.0057926	0.136077	1	0.985452	0.187658	0.522318
GO:0018193	peptidyl-amino acid modification	0.00591247	1	0.172805	1	0.717134	1
GO:0031667	response to nutrient levels	0.00601095	0.0501994	0.176798	1	1	0.0337969
GO:0009247	glycolipid biosynthetic process	0.00614487	0.00831461	1	1	1	0.646954
GO:0043248	proteasome assembly	0.0061949	1	0.0022336	0.198116	0.00214108	0.866815
GO:0051788	response to misfolded protein	0.0061949	1	0.0022336	0.198116	0.00214108	0.866815
GO:0010264	myo-inositol hexakisphosphate biosynthetic process	0.0061949	1	1	1	1	0.646954
GO:0032958	inositol phosphate biosynthetic process	0.0061949	1	1	1	1	0.646954
GO:0033517	myo-inositol hexakisphosphate metabolic process	0.0061949	1	1	1	1	0.646954
GO:0009682	induced systemic resistance	0.00633542	0.00948285	0.71856	1	0.143213	0.136395
GO:0019751	polyol metabolic process	0.00678684	1	1	1	1	0.992854
GO:0055114	oxidation-reduction process	0.00705699	3.80771e-05	2.29253e-05	0.0419854	0.0967042	0.522155
GO:0050801	ion homeostasis	0.00820134	0.000944556	1	0.12645	0.697322	0.83127
GO:0046283	anthocyanin-containing compound metabolic process	0.0082706	0.388778	0.447247	1	0.265229	1
GO:0080167	response to karrikin	0.00837745	6.53163e-05	0.16904	0.896689	0.00135872	1
GO:0044242	cellular lipid catabolic process	0.00854746	1.34473e-06	0.124902	0.5841	0.176575	1
GO:0009991	response to extracellular stimulus	0.00883891	0.0608161	0.240363	1	1	0.0310726
GO:0009062	fatty acid catabolic process	0.00991414	2.46888e-05	0.03625	0.635125	0.316351	1
GO:0042594	response to starvation	0.0102877	0.0818942	0.120947	0.900861	1	0.0191021
GO:0009804	coumarin metabolic process	0.0106712	0.000819275	8.3179e-08	1	0.109623	1
GO:0009805	coumarin biosynthetic process	0.0106712	0.000819275	8.3179e-08	1	0.109623	1
GO:0009718	anthocyanin-containing compound biosynthetic process	0.0108907	0.663802	0.333703	1	0.265229	1
GO:0034754	cellular hormone metabolic process	0.0114157	0.543757	0.0680494	0.103117	0.27501	0.646954
GO:0009267	cellular response to starvation	0.0115566	0.224373	0.105468	0.900861	1	0.0191021
GO:0034654	nucleobase-containing compound biosynthetic process	0.0119091	1	0.0161265	0.237518	0.000708809	0.860272
GO:0016042	lipid catabolic process	0.012165	1.83593e-06	0.0694626	0.640331	0.115502	1
GO:0016569	covalent chromatin modification	0.0124296	1	0.170293	0.505653	0.561146	1
GO:0055080	cation homeostasis	0.012438	0.000209105	1	0.753542	0.928369	0.850011
GO:0043455	regulation of secondary metabolic process	0.0125604	6.33265e-05	0.766699	1	0.420653	1
GO:0055076	transition metal ion homeostasis	0.0125604	0.208863	0.908575	1	0.974852	0.987471
GO:0019363	pyridine nucleotide biosynthetic process	0.0125604	0.248719	0.000329437	0.071737	0.00119203	0.000242731
GO:0043094	cellular metabolic compound salvage	0.0130986	1	0.000377316	0.350918	0.0111908	1
GO:0034614	cellular response to reactive oxygen species	0.0133805	1	0.543399	0.877166	1	0.62506
GO:0051052	regulation of DNA metabolic process	0.0136677	1	0.167215	1	0.960293	1
GO:0015893	drug transport	0.0145769	0.0561534	0.0511481	0.992956	0.85815	1
GO:0046165	alcohol biosynthetic process	0.0150254	1	0.906067	1	0.626498	0.971711
GO:0031669	cellular response to nutrient levels	0.0155677	0.177691	0.173523	1	1	0.0604906
GO:0031668	cellular response to extracellular stimulus	0.0161935	0.189555	0.232918	1	1	0.0534964
GO:0071496	cellular response to external stimulus	0.0161935	0.204243	0.283415	1	1	0.0534964
GO:0051276	chromosome organization	0.0167768	1	0.00546721	0.540862	0.789828	1
GO:0009934	regulation of meristem structural organization	0.0167768	1	0.722826	1	1	0.860082
GO:0009608	response to symbiont	0.018539	0.00337122	1	1	0.0473622	1
GO:0009610	response to symbiotic fungus	0.018539	0.0180556	1	1	0.0473622	1
GO:0009853	photorespiration	0.018947	1	0.000711659	0.352198	0.00538574	1
GO:0000278	mitotic cell cycle	0.0194904	1	0.735296	1	0.948706	1
GO:0009152	purine ribonucleotide biosynthetic process	0.0195826	0.578587	0.00042423	0.00608874	0.000166971	0.000178951
GO:1901616	organic hydroxy compound catabolic process	0.0221687	0.900034	0.436397	1	0.66162	1
GO:1901565	organonitrogen compound catabolic process	0.022191	0.0105169	1.37761e-05	0.00742122	7.99314e-06	0.0882367
GO:0072329	monocarboxylic acid catabolic process	0.0232398	5.17923e-05	0.0191769	0.756586	0.187658	1
GO:0030003	cellular cation homeostasis	0.0241843	3.29647e-05	1	0.871786	0.886252	0.583864
GO:0019359	nicotinamide nucleotide biosynthetic process	0.0271315	0.73542	0.000233214	0.071737	0.00119203	0.000242731
GO:0006275	regulation of DNA replication	0.028288	1	0.349678	1	0.818397	1
GO:0010043	response to zinc ion	0.0284792	0.732459	0.607222	1	1	0.678765
GO:0016570	histone modification	0.0294716	1	0.394222	0.679925	0.557611	1
GO:0046173	polyol biosynthetic process	0.0294716	1	1	1	0.884758	0.816208
GO:0046467	membrane lipid biosynthetic process	0.0299067	0.0181041	0.90941	1	0.927563	0.970503
GO:0006874	cellular calcium ion homeostasis	0.0319945	0.0322928	1	0.912619	1	0.993753
GO:0007031	peroxisome organization	0.0331823	6.37038e-07	0.974564	0.641002	0.97998	1
GO:0006007	glucose catabolic process	0.0331823	0.00185322	0.672115	0.00649341	0.0350399	0.136395
GO:0019320	hexose catabolic process	0.0331823	0.00326314	0.672115	0.0231688	0.033985	0.30124
GO:0046365	monosaccharide catabolic process	0.0331823	0.00326314	0.672115	0.0231688	0.033985	0.30124
GO:0009127	purine nucleoside monophosphate biosynthetic process	0.0380214	0.47578	0.000382778	0.00782474	0.000325503	0.000159212
GO:0009168	purine ribonucleoside monophosphate biosynthetic process	0.0380214	0.47578	0.000382778	0.00782474	0.000325503	0.000159212
GO:0009124	nucleoside monophosphate biosynthetic process	0.0380214	0.47578	0.000382778	0.00874923	0.000325503	0.00025497
GO:0009156	ribonucleoside monophosphate biosynthetic process	0.0380214	0.47578	0.000382778	0.00874923	0.000325503	0.00025497
GO:1901605	alpha-amino acid metabolic process	0.0396477	1	0.00434426	0.0798782	0.105413	1
GO:0018205	peptidyl-lysine modification	0.0396477	1	0.243622	1	0.654742	1
GO:0044272	sulfur compound biosynthetic process	0.0411663	0.265608	0.196745	0.168365	0.375158	1
GO:0006520	cellular amino acid metabolic process	0.0417544	0.363262	0.00077424	0.10619	0.22036	1
GO:0046838	phosphorylated carbohydrate dephosphorylation	0.0424262	0.963352	1	1	1	1
GO:0046855	inositol phosphate dephosphorylation	0.0424262	0.963352	1	1	1	1
GO:0071545	inositol phosphate catabolic process	0.0424262	0.963352	1	1	1	1
GO:0046174	polyol catabolic process	0.0424262	1	1	1	1	1
GO:0046164	alcohol catabolic process	0.0430872	1	1	1	1	1
GO:0016070	RNA metabolic process	0.0432563	1	0.922153	0.855282	0.414463	1
GO:0051726	regulation of cell cycle	0.0434899	1	0.21012	1	0.788129	1
GO:0010467	gene expression	0.0439631	1	0.434229	0.862504	0.133219	1
GO:0006873	cellular ion homeostasis	0.0441501	0.00173713	1	0.644839	0.899774	0.632923
GO:0006625	protein targeting to peroxisome	0.0447135	6.29114e-07	1	0.64591	1	1
GO:0072662	protein localization to peroxisome	0.0447135	6.29114e-07	1	0.64591	1	1
GO:0072663	establishment of protein localization to peroxisome	0.0447135	6.29114e-07	1	0.64591	1	1
GO:0015919	peroxisomal membrane transport	0.0447135	6.73163e-07	0.970004	0.64591	1	1
GO:0016558	protein import into peroxisome matrix	0.0447135	6.73163e-07	0.970004	0.64591	1	1
GO:0043574	peroxisomal transport	0.0447135	1.89364e-06	1	0.64591	1	1
GO:0044743	protein transmembrane import into intracellular organelle	0.0447135	0.000114334	0.726643	0.64591	0.901045	1
GO:0006325	chromatin organization	0.0447135	1	0.0565069	0.570253	0.864737	1
GO:1901606	alpha-amino acid catabolic process	0.0447645	0.132166	0.0569607	0.447969	0.263461	1
GO:0006575	cellular modified amino acid metabolic process	0.0452808	0.0652347	0.480169	1	0.460358	0.932665
GO:0002213	defense response to insect	0.0452808	0.674777	0.019864	0.990092	0.391675	0.0716155
GO:0044770	cell cycle phase transition	0.0455203	1	1	1	0.899774	1
GO:0044772	mitotic cell cycle phase transition	0.0455203	1	1	1	0.899774	1
GO:0048878	chemical homeostasis	0.0459751	0.000264501	0.649688	0.0561409	0.550628	1
GO:0007346	regulation of mitotic cell cycle	0.0463814	1	0.803192	1	0.971453	1
GO:0042592	homeostatic process	0.0479188	0.216432	0.58596	0.105216	0.990893	1
GO:0009556	microsporogenesis	0.0489483	0.355938	0.221198	0.648015	0.447848	1
GO:1903047	mitotic cell cycle process	0.0492819	1	1	1	0.802086	1
GO:0006904	vesicle docking involved in exocytosis	0.0510603	0.711208	1	0.308231	0.240088	0.38455
GO:0022406	membrane docking	0.0510603	0.711208	1	0.308231	0.240088	0.38455
GO:0048278	vesicle docking	0.0510603	0.711208	1	0.308231	0.240088	0.38455
GO:0140029	exocytic process	0.0510603	0.711208	1	0.308231	0.240088	0.38455
GO:0140056	organelle localization by membrane tethering	0.0510603	0.711208	1	0.308231	0.240088	0.38455
GO:1901987	regulation of cell cycle phase transition	0.0510603	1	0.988585	1	0.899774	1
GO:1901990	regulation of mitotic cell cycle phase transition	0.0510603	1	0.988585	1	0.899774	1
GO:0009809	lignin biosynthetic process	0.0543435	1	1.42279e-06	1	0.785971	1
GO:0000086	G2/M transition of mitotic cell cycle	0.0567627	1	0.903176	1	0.893683	1
GO:0044839	cell cycle G2/M phase transition	0.0567627	1	0.903176	1	0.893683	1
GO:0009901	anther dehiscence	0.0586506	0.357776	0.301312	1	0.266359	1
GO:0019725	cellular homeostasis	0.0602587	0.000891405	1	0.336278	0.758962	0.383696
GO:0009846	pollen germination	0.0610426	0.201283	0.00408937	1	1	1
GO:0009108	coenzyme biosynthetic process	0.0625144	0.219908	8.36455e-05	0.0566499	0.0104463	0.00585895
GO:0044038	cell wall macromolecule biosynthetic process	0.0659978	0.00131086	0.573462	1	0.0943213	1
GO:0070589	cellular component macromolecule biosynthetic process	0.0659978	0.00131086	0.573462	1	0.0943213	1
GO:0070592	cell wall polysaccharide biosynthetic process	0.0659978	0.00131086	0.573462	1	0.0943213	1
GO:0048518	positive regulation of biological process	0.0659978	0.00353468	0.0135562	1	0.662226	1
GO:0006096	glycolytic process	0.0659978	0.599635	0.000268413	0.0193574	0.000942762	5.77838e-05
GO:0006757	ATP generation from ADP	0.0659978	0.599635	0.000268413	0.0193574	0.000942762	5.77838e-05
GO:0042866	pyruvate biosynthetic process	0.0659978	0.599635	0.000268413	0.0193574	0.000942762	5.77838e-05
GO:0006165	nucleoside diphosphate phosphorylation	0.0659978	0.599635	0.000382778	0.0193574	0.000942762	5.77838e-05
GO:0046939	nucleotide phosphorylation	0.0659978	0.599635	0.000382778	0.0193574	0.000942762	5.77838e-05
GO:0009135	purine nucleoside diphosphate metabolic process	0.0659978	0.703694	0.000268413	0.0193574	0.00119203	9.27745e-05
GO:0009179	purine ribonucleoside diphosphate metabolic process	0.0659978	0.703694	0.000268413	0.0193574	0.00119203	9.27745e-05
GO:0009185	ribonucleoside diphosphate metabolic process	0.0659978	0.703694	0.000268413	0.0193574	0.00119203	9.27745e-05
GO:0046031	ADP metabolic process	0.0659978	0.703694	0.000268413	0.0193574	0.00119203	9.27745e-05
GO:0009166	nucleotide catabolic process	0.0659978	0.73542	0.000268413	0.0193574	0.000942762	5.77838e-05
GO:1901292	nucleoside phosphate catabolic process	0.0659978	0.73542	0.000268413	0.0193574	0.000942762	5.77838e-05
GO:0034404	nucleobase-containing small molecule biosynthetic process	0.0659978	0.76142	0.000293903	0.0231688	0.000942762	9.27745e-05
GO:0009132	nucleoside diphosphate metabolic process	0.0659978	0.79284	0.000276863	0.0193574	0.00119203	0.000155539
GO:0010389	regulation of G2/M transition of mitotic cell cycle	0.0659978	1	0.800454	1	0.893683	1
GO:1902749	regulation of cell cycle G2/M phase transition	0.0659978	1	0.800454	1	0.893683	1
GO:0009063	cellular amino acid catabolic process	0.0666519	0.0791882	0.0186126	0.536314	0.266187	0.866815
GO:0010605	negative regulation of macromolecule metabolic process	0.0690494	0.41653	0.929842	1	1	1
GO:0006754	ATP biosynthetic process	0.0709118	0.390504	0.000481134	0.0138102	0.000689615	0.000159212
GO:0009201	ribonucleoside triphosphate biosynthetic process	0.0709118	0.390504	0.000671854	0.0138102	0.000689615	0.000159212
GO:0009206	purine ribonucleoside triphosphate biosynthetic process	0.0709118	0.390504	0.000671854	0.0138102	0.000689615	0.000159212
GO:0009145	purine nucleoside triphosphate biosynthetic process	0.0709118	0.491204	0.000671854	0.0138102	0.000842818	0.000210463
GO:0009142	nucleoside triphosphate biosynthetic process	0.0709118	0.491204	0.000981834	0.0138102	0.000842818	0.000210463
GO:0051321	meiotic cell cycle	0.0716889	1	0.375721	0.698436	0.869014	1
GO:0065002	intracellular protein transmembrane transport	0.0725591	0.00170356	0.90941	1	1	1
GO:0071806	protein transmembrane transport	0.0725591	0.00170356	0.90941	1	1	1
GO:0006857	oligopeptide transport	0.0731288	0.0116094	0.265943	1	0.539437	0.0447377
GO:0016571	histone methylation	0.0734545	1	0.272958	0.85339	0.519894	1
GO:0006479	protein methylation	0.0734545	1	0.349351	0.777878	0.519894	1
GO:0008213	protein alkylation	0.0734545	1	0.349351	0.777878	0.519894	1
GO:0009893	positive regulation of metabolic process	0.0735145	0.216341	0.147563	1	0.471193	1
GO:0070647	protein modification by small protein conjugation or removal	0.0743909	1	0.0459205	1	1	1
GO:0009892	negative regulation of metabolic process	0.0774601	0.400853	0.875995	1	1	1
GO:0008283	cell proliferation	0.0774601	1	0.64681	1	0.884758	1
GO:0002218	activation of innate immune response	0.0798243	0.0278121	0.794133	0.292392	0.195428	0.375348
GO:0002253	activation of immune response	0.0798243	0.0278121	0.794133	0.292392	0.195428	0.375348
GO:0055082	cellular chemical homeostasis	0.0828147	0.000532295	1	0.39223	0.576953	0.567194
GO:0072350	tricarboxylic acid metabolic process	0.0829481	1	1	0.276306	0.631359	0.987471
GO:0045492	xylan biosynthetic process	0.0835334	0.00350908	0.675957	1	0.109961	1
GO:0010413	glucuronoxylan metabolic process	0.0835334	0.00350908	0.74283	1	0.137063	1
GO:0052543	callose deposition in cell wall	0.0835334	0.057054	0.511192	0.877166	0.893683	1
GO:0052386	cell wall thickening	0.0835334	0.057054	0.511192	0.912619	0.689134	1
GO:0034293	sexual sporulation	0.0887352	0.355938	0.221198	0.64095	0.458914	1
GO:0043934	sporulation	0.0887352	0.355938	0.221198	0.64095	0.458914	1
GO:0048236	plant-type sporogenesis	0.0887352	0.355938	0.221198	0.64095	0.458914	1
GO:1903046	meiotic cell cycle process	0.0922397	1	0.387628	0.698436	0.869014	1
GO:0009889	regulation of biosynthetic process	0.094432	0.00320442	0.133869	0.56956	0.0253264	1
GO:0032446	protein modification by small protein conjugation	0.0997251	1	0.0551557	0.641075	0.573062	0.357993
GO:0016458	gene silencing	0.104048	1	0.513348	0.938255	0.828392	1
GO:0009900	dehiscence	0.104233	0.0803072	0.534927	1	0.392063	1
GO:0009060	aerobic respiration	0.112109	0.900891	0.573462	0.0623131	0.021119	0.0422048
GO:0009891	positive regulation of biosynthetic process	0.115447	0.177348	0.0325551	1	0.429964	1
GO:0010106	cellular response to iron ion starvation	0.115447	1	0.111279	1	0.948706	0.415965
GO:0015718	monocarboxylic acid transport	0.116683	0.122846	1	1	0.631359	1
GO:0006270	DNA replication initiation	0.116781	1	0.0222227	0.64591	0.752206	1
GO:0048571	long-day photoperiodism	0.120006	4.03861e-06	1	1	1	1
GO:0048574	long-day photoperiodism, flowering	0.120006	4.03861e-06	1	1	1	1
GO:0046482	para-aminobenzoic acid metabolic process	0.121382	1.91489e-06	0.0395972	0.887212	0.235014	1
GO:0006826	iron ion transport	0.122721	1	0.224727	1	0.532887	0.464545
GO:0045491	xylan metabolic process	0.123609	0.00862884	0.60857	1	0.16643	1
GO:0016579	protein deubiquitination	0.127804	1	0.84735	0.921141	1	0.97762
GO:1901264	carbohydrate derivative transport	0.128996	0.467598	0.302841	1	0.921183	1
GO:0044085	cellular component biogenesis	0.129191	1	1.88458e-06	0.336874	0.342044	1
GO:0010629	negative regulation of gene expression	0.129975	0.525097	1	1	1	1
GO:0016567	protein ubiquitination	0.130327	1	0.0588069	0.607056	0.55839	0.116189
GO:0009123	nucleoside monophosphate metabolic process	0.131361	0.657952	0.000309863	0.00154784	3.78867e-05	0.000344614
GO:0009161	ribonucleoside monophosphate metabolic process	0.131361	0.657952	0.000309863	0.00154784	3.78867e-05	0.000344614
GO:0009126	purine nucleoside monophosphate metabolic process	0.131361	0.674753	0.000309863	0.00211895	3.78867e-05	0.00010842
GO:0009167	purine ribonucleoside monophosphate metabolic process	0.131361	0.674753	0.000309863	0.00211895	3.78867e-05	0.00010842
GO:1901699	cellular response to nitrogen compound	0.132358	1	1	1	1	1
GO:0034968	histone lysine methylation	0.134765	1	0.306861	0.830719	0.418179	1
GO:0018022	peptidyl-lysine methylation	0.134765	1	0.388661	0.830719	0.418179	1
GO:0051301	cell division	0.134765	1	1	1	0.901045	1
GO:0030422	production of siRNA involved in RNA interference	0.134765	1	1	1	1	1
GO:0031050	dsRNA fragmentation	0.134765	1	1	1	1	1
GO:0043331	response to dsRNA	0.134765	1	1	1	1	1
GO:0070918	production of small RNA involved in gene silencing by RNA	0.134765	1	1	1	1	1
GO:0071359	cellular response to dsRNA	0.134765	1	1	1	1	1
GO:0051603	proteolysis involved in cellular protein catabolic process	0.138682	1	0.000164608	0.00696828	1.05866e-05	0.044174
GO:0048831	regulation of shoot system development	0.138682	1	0.571431	1	0.557658	1
GO:0090332	stomatal closure	0.146255	1	0.847439	0.56956	0.607298	0.118982
GO:0009735	response to cytokinin	0.148273	0.687899	0.232133	0.0149388	0.0922217	0.27826
GO:0016052	carbohydrate catabolic process	0.149264	6.69043e-07	0.00031573	0.0123184	0.000799376	0.0139957
GO:0009967	positive regulation of signal transduction	0.151268	0.0950598	0.152461	0.0889416	0.146134	1
GO:0023056	positive regulation of signaling	0.151268	0.0950598	0.152461	0.0889416	0.146134	1
GO:0016441	posttranscriptional gene silencing	0.151268	1	1	1	1	1
GO:0051274	beta-glucan biosynthetic process	0.153477	1	0.522108	1	0.930224	1
GO:0010564	regulation of cell cycle process	0.153477	1	0.894803	1	0.739337	1
GO:0009150	purine ribonucleotide metabolic process	0.159536	0.540081	0.000345156	0.00180249	3.40399e-05	0.000128451
GO:0031047	gene silencing by RNA	0.161347	1	1	1	0.930224	1
GO:0051607	defense response to virus	0.161675	1	0.330108	1	1	1
GO:0009744	response to sucrose	0.169054	0.000873505	0.318449	0.641002	0.0108107	1
GO:0019318	hexose metabolic process	0.169346	0.657952	5.98074e-06	0.00189265	0.000153991	0.000223788
GO:0042440	pigment metabolic process	0.170958	0.016905	0.0856887	1	0.399446	1
GO:0030163	protein catabolic process	0.171673	1	0.00508711	0.0193574	5.55736e-05	0.0678621
GO:0044257	cellular protein catabolic process	0.171673	1	0.00542826	0.0123152	1.72731e-05	0.0282022
GO:0000910	cytokinesis	0.171673	1	1	1	0.891075	1
GO:0061640	cytoskeleton-dependent cytokinesis	0.171673	1	1	1	0.891075	1
GO:0010647	positive regulation of cell communication	0.174237	0.0950598	0.196745	0.0837053	0.394863	1
GO:0010229	inflorescence development	0.174478	0.643985	0.864374	0.698436	0.807578	0.987471
GO:0006887	exocytosis	0.175023	1	1	0.308231	0.240088	0.38455
GO:0033692	cellular polysaccharide biosynthetic process	0.179636	0.0221958	0.967632	1	0.78925	1
GO:0071478	cellular response to radiation	0.179859	1.90792e-07	1	1	0.631359	1
GO:0071482	cellular response to light stimulus	0.179859	1.90792e-07	1	1	0.631359	1
GO:0006733	oxidoreduction coenzyme metabolic process	0.180228	0.149894	0.103639	0.349698	0.234735	0.0793907
GO:0007033	vacuole organization	0.180802	0.0057866	0.606599	0.143576	0.400058	0.122185
GO:0046148	pigment biosynthetic process	0.181765	1	0.0854685	1	0.631359	1
GO:0010608	posttranscriptional regulation of gene expression	0.185073	1	1	1	1	1
GO:2000241	regulation of reproductive process	0.185555	1	0.538123	1	0.411877	1
GO:0034285	response to disaccharide	0.188063	9.55916e-05	0.318449	0.641002	0.0108107	1
GO:0072524	pyridine-containing compound metabolic process	0.188063	0.227414	0.350336	0.418394	0.398454	0.161126
GO:0080090	regulation of primary metabolic process	0.19046	0.00331574	0.0492715	0.428688	0.0682674	1
GO:0016246	RNA interference	0.190488	1	1	1	1	1
GO:0032269	negative regulation of cellular protein metabolic process	0.190488	1	1	1	1	1
GO:0035194	posttranscriptional gene silencing by RNA	0.190488	1	1	1	1	1
GO:0051248	negative regulation of protein metabolic process	0.190488	1	1	1	1	1
GO:0006714	sesquiterpenoid metabolic process	0.194427	0.0369292	0.776952	1	0.551721	0.300519
GO:0006006	glucose metabolic process	0.198123	1	1.30643e-05	0.000245211	0.000321166	0.000159212
GO:0009743	response to carbohydrate	0.202224	0.000559973	0.386995	0.821546	0.01695	1
GO:0071470	cellular response to osmotic stress	0.203639	1	1	0.0721863	0.883493	1
GO:0046903	secretion	0.210579	0.412074	1	0.258465	0.0681518	0.0135926
GO:0032940	secretion by cell	0.210579	0.61708	1	0.258465	0.0681518	0.0135926
GO:0010187	negative regulation of seed germination	0.210579	1	0.722826	0.821722	0.991157	0.102103
GO:0009687	abscisic acid metabolic process	0.211739	0.0333069	0.35177	1	0.557658	0.300519
GO:0043288	apocarotenoid metabolic process	0.211739	0.0333069	0.35177	1	0.557658	0.300519
GO:1902644	tertiary alcohol metabolic process	0.211739	0.0333069	0.35177	1	0.557658	0.300519
GO:0051172	negative regulation of nitrogen compound metabolic process	0.215429	1	1	1	1	1
GO:0010050	vegetative phase change	0.217012	1	0.903943	1	1	1
GO:0046185	aldehyde catabolic process	0.217792	1	1	0.912619	0.378105	0.632923
GO:0000281	mitotic cytokinesis	0.219939	1	1	1	0.898741	1
GO:0016036	cellular response to phosphate starvation	0.221251	0.355938	0.84735	1	1	0.415989
GO:0044265	cellular macromolecule catabolic process	0.224884	0.337236	0.000268413	0.0231807	0.00121899	0.0258136
GO:0000911	cytokinesis by cell plate formation	0.225053	1	1	1	0.737181	1
GO:0032506	cytokinetic process	0.225053	1	1	1	0.737181	1
GO:1902410	mitotic cytokinetic process	0.225053	1	1	1	0.737181	1
GO:0009909	regulation of flower development	0.226583	1	0.613083	1	0.467723	1
GO:0046034	ATP metabolic process	0.233253	0.491204	0.000382778	0.00456074	5.9121e-05	8.1127e-05
GO:0009199	ribonucleoside triphosphate metabolic process	0.233253	0.491204	0.000541578	0.00456074	5.9121e-05	8.1127e-05
GO:0009205	purine ribonucleoside triphosphate metabolic process	0.233253	0.491204	0.000541578	0.00456074	5.9121e-05	8.1127e-05
GO:0009144	purine nucleoside triphosphate metabolic process	0.233253	0.601336	0.000541578	0.00456074	7.46167e-05	0.00010842
GO:0009141	nucleoside triphosphate metabolic process	0.233253	0.601336	0.000765999	0.00456074	7.46167e-05	0.00010842
GO:0016572	histone phosphorylation	0.233253	1	1	0.400795	1	1
GO:0006814	sodium ion transport	0.234014	0.0306338	1	1	0.842664	1
GO:0070646	protein modification by small protein removal	0.23697	1	0.637518	1	1	1
GO:0034637	cellular carbohydrate biosynthetic process	0.243853	0.000516546	0.939929	1	0.669609	1
GO:0046685	response to arsenic-containing substance	0.244791	0.0007791	0.505923	1	0.936529	1
GO:0031324	negative regulation of cellular metabolic process	0.254993	1	1	1	1	1
GO:0040029	regulation of gene expression, epigenetic	0.261091	1	1	0.871539	0.948706	1
GO:0019941	modification-dependent protein catabolic process	0.265691	0.399778	0.10591	0.264117	0.00214584	0.723935
GO:0043632	modification-dependent macromolecule catabolic process	0.265691	0.399778	0.10591	0.264117	0.00214584	0.723935
GO:0060255	regulation of macromolecule metabolic process	0.268341	0.00202683	0.90941	0.584424	0.585321	1
GO:0051241	negative regulation of multicellular organismal process	0.26979	0.376324	1	1	0.980612	0.0228177
GO:0000375	RNA splicing, via transesterification reactions	0.270321	1	0.93352	0.734547	0.0589021	0.978653
GO:0000377	RNA splicing, via transesterification reactions with bulged adenosine as nucleophile	0.270321	1	0.93352	0.734547	0.0589021	0.978653
GO:0006417	regulation of translation	0.271936	1	0.726643	1	1	1
GO:0034248	regulation of cellular amide metabolic process	0.271936	1	0.726643	1	1	1
GO:0000103	sulfate assimilation	0.274493	1	1	0.731956	0.974852	1
GO:0071489	cellular response to red or far red light	0.282814	5.37585e-05	1	1	0.869707	1
GO:0090305	nucleic acid phosphodiester bond hydrolysis	0.287108	1	0.362803	1	0.685396	1
GO:0006310	DNA recombination	0.293502	1	0.0059728	1	0.838866	1
GO:0009057	macromolecule catabolic process	0.300184	0.0711423	0.000287655	0.0322487	0.00718822	0.357993
GO:0009749	response to glucose	0.301341	0.0649783	0.47803	0.012881	0.000483009	1
GO:0051247	positive regulation of protein metabolic process	0.303339	1	1	0.871539	1	1
GO:0006089	lactate metabolic process	0.303339	1	1	0.912619	0.378105	0.632923
GO:0009438	methylglyoxal metabolic process	0.303339	1	1	0.912619	0.378105	0.632923
GO:0019243	methylglyoxal catabolic process to D-lactate via S-lactoyl-glutathione	0.303339	1	1	0.912619	0.378105	0.632923
GO:0042182	ketone catabolic process	0.303339	1	1	0.912619	0.378105	0.632923
GO:0051596	methylglyoxal catabolic process	0.303339	1	1	0.912619	0.378105	0.632923
GO:0061727	methylglyoxal catabolic process to lactate	0.303339	1	1	0.912619	0.378105	0.632923
GO:0006511	ubiquitin-dependent protein catabolic process	0.305069	0.226848	0.111279	0.264117	0.00214584	0.627162
GO:0019362	pyridine nucleotide metabolic process	0.306596	0.231196	0.307694	0.471334	0.344177	0.130384
GO:0009787	regulation of abscisic acid-activated signaling pathway	0.307929	0.00042187	0.248922	0.0205557	0.0015801	1
GO:1901419	regulation of response to alcohol	0.307929	0.00042187	0.248922	0.0205557	0.0015801	1
GO:1905957	regulation of cellular response to alcohol	0.307929	0.00042187	0.248922	0.0205557	0.0015801	1
GO:0009411	response to UV	0.308549	0.370439	0.168025	1	0.0227333	1
GO:0010014	meristem initiation	0.312833	1	0.958139	1	0.828392	1
GO:0042737	drug catabolic process	0.315335	0.000264501	0.173225	0.135479	0.670095	0.600211
GO:0035195	gene silencing by miRNA	0.317688	1	1	1	1	1
GO:0010332	response to gamma radiation	0.330918	1	0.722826	1	0.97998	1
GO:0006790	sulfur compound metabolic process	0.333224	0.415201	0.0750987	0.176241	0.441165	1
GO:0042546	cell wall biogenesis	0.34284	1	3.25518e-05	0.143576	0.104501	1
GO:0015850	organic hydroxy compound transport	0.346355	0.00368723	1	1	0.737181	1
GO:0051171	regulation of nitrogen compound metabolic process	0.352821	0.0087152	0.894803	0.540663	0.609729	1
GO:0000271	polysaccharide biosynthetic process	0.352821	0.0123168	0.372252	1	0.580012	1
GO:0010468	regulation of gene expression	0.353693	0.000246748	1	0.567135	0.212517	1
GO:2000026	regulation of multicellular organismal development	0.354607	1	0.485267	1	0.695942	1
GO:0055085	transmembrane transport	0.358393	9.66316e-10	0.218272	0.753542	0.581502	1
GO:0006855	drug transmembrane transport	0.358393	0.0272164	0.118105	1	0.897766	1
GO:0032270	positive regulation of cellular protein metabolic process	0.358393	1	1	0.896689	1	1
GO:0017148	negative regulation of translation	0.358393	1	1	1	1	1
GO:0034249	negative regulation of cellular amide metabolic process	0.358393	1	1	1	1	1
GO:0010212	response to ionizing radiation	0.374493	1	0.884976	1	1	1
GO:0010558	negative regulation of macromolecule biosynthetic process	0.374493	1	1	1	1	1
GO:2000113	negative regulation of cellular macromolecule biosynthetic process	0.374493	1	1	1	1	1
GO:0046885	regulation of hormone biosynthetic process	0.377183	0.00470353	0.959336	0.643437	0.708676	1
GO:0035196	production of miRNAs involved in gene silencing by miRNA	0.377183	1	1	1	1	1
GO:0006402	mRNA catabolic process	0.378683	0.00111834	0.187139	1	1	1
GO:0006914	autophagy	0.378832	3.37596e-05	0.659116	1	0.46279	1
GO:0061919	process utilizing autophagic mechanism	0.378832	3.37596e-05	0.659116	1	0.46279	1
GO:0031326	regulation of cellular biosynthetic process	0.378832	0.00582731	0.641923	0.458957	0.195428	1
GO:0008544	epidermis development	0.378832	1	0.0890882	1	1	1
GO:0009913	epidermal cell differentiation	0.378832	1	0.0890882	1	1	1
GO:0030855	epithelial cell differentiation	0.378832	1	0.0890882	1	1	1
GO:0140013	meiotic nuclear division	0.378832	1	0.731372	1	0.980612	1
GO:0051181	cofactor transport	0.379379	0.219358	0.234628	1	0.805785	0.987471
GO:0006304	DNA modification	0.379379	1	0.143319	1	0.931059	1
GO:0006305	DNA alkylation	0.379379	1	0.143319	1	0.931059	1
GO:0006306	DNA methylation	0.379379	1	0.143319	1	0.931059	1
GO:0044728	DNA methylation or demethylation	0.379379	1	0.143319	1	0.931059	1
GO:0046496	nicotinamide nucleotide metabolic process	0.385997	0.698237	0.295877	0.471334	0.344177	0.130384
GO:0048285	organelle fission	0.389358	1	0.682823	0.985452	0.991808	1
GO:0051302	regulation of cell division	0.392868	1	0.274828	1	0.585321	1
GO:0006074	(1->3)-beta-D-glucan metabolic process	0.400352	0.608953	0.881564	1	0.901045	0.919466
GO:0006075	(1->3)-beta-D-glucan biosynthetic process	0.400352	0.608953	0.881564	1	0.901045	0.919466
GO:0016043	cellular component organization	0.400518	1	7.72256e-09	0.161558	0.301197	1
GO:0009686	gibberellin biosynthetic process	0.401056	0.184046	1	1	0.491075	1
GO:0009855	determination of bilateral symmetry	0.403654	1	0.808924	1	0.501626	1
GO:0015980	energy derivation by oxidation of organic compounds	0.404553	0.15623	0.320395	0.0924703	0.00339576	0.120981
GO:0045333	cellular respiration	0.404553	0.15623	0.320395	0.0924703	0.00339576	0.120981
GO:0000398	mRNA splicing, via spliceosome	0.416671	1	0.953114	0.621668	0.0336756	0.818499
GO:0030244	cellulose biosynthetic process	0.419682	1	0.623721	0.751321	0.795632	1
GO:0006312	mitotic recombination	0.41979	1	0.664542	1	0.869707	1
GO:0048580	regulation of post-embryonic development	0.42246	1	0.73539	1	0.576953	1
GO:2000762	regulation of phenylpropanoid metabolic process	0.423675	0.00072735	0.66829	1	0.643116	1
GO:2000242	negative regulation of reproductive process	0.425085	0.548564	1	1	1	0.737725
GO:0000003	reproduction	0.42569	1	0.100089	1	0.356701	1
GO:0022414	reproductive process	0.42569	1	0.100089	1	0.37402	1
GO:0000280	nuclear division	0.425746	1	0.545318	0.891706	0.931059	1
GO:0016102	diterpenoid biosynthetic process	0.426296	0.277327	1	0.85112	0.28443	1
GO:0006397	mRNA processing	0.428015	1	1	0.581274	0.157823	0.632923
GO:0051093	negative regulation of developmental process	0.43162	0.339714	0.800454	1	0.980612	0.0228177
GO:0044092	negative regulation of molecular function	0.43162	1	0.78507	1	1	1
GO:0051239	regulation of multicellular organismal process	0.432819	1	0.448338	1	0.656122	1
GO:0045786	negative regulation of cell cycle	0.435201	1	0.338372	1	1	1
GO:0034655	nucleobase-containing compound catabolic process	0.439102	0.0986089	0.000468631	0.0857113	0.121408	0.00153334
GO:0009789	positive regulation of abscisic acid-activated signaling pathway	0.439151	0.0584369	0.472501	0.505653	0.0396231	1
GO:1901421	positive regulation of response to alcohol	0.439151	0.0584369	0.472501	0.505653	0.0396231	1
GO:1905959	positive regulation of cellular response to alcohol	0.439151	0.0584369	0.472501	0.505653	0.0396231	1
GO:0043687	post-translational protein modification	0.442046	1	1	0.85961	0.209486	1
GO:0009890	negative regulation of biosynthetic process	0.450357	1	1	1	1	1
GO:0031327	negative regulation of cellular biosynthetic process	0.450357	1	1	1	1	1
GO:0080027	response to herbivore	0.452202	0.18514	0.3853	0.247479	0.0868635	0.112435
GO:1901570	fatty acid derivative biosynthetic process	0.454119	0.37367	0.00465676	0.923506	0.564803	1
GO:1901568	fatty acid derivative metabolic process	0.454119	0.378918	5.00957e-07	0.487147	0.611989	1
GO:0001933	negative regulation of protein phosphorylation	0.454119	0.949469	1	1	1	1
GO:0006469	negative regulation of protein kinase activity	0.454119	0.949469	1	1	1	1
GO:0010563	negative regulation of phosphorus metabolic process	0.454119	0.949469	1	1	1	1
GO:0033673	negative regulation of kinase activity	0.454119	0.949469	1	1	1	1
GO:0042326	negative regulation of phosphorylation	0.454119	0.949469	1	1	1	1
GO:0045936	negative regulation of phosphate metabolic process	0.454119	0.949469	1	1	1	1
GO:0051348	negative regulation of transferase activity	0.454119	0.949469	1	1	1	1
GO:0071900	regulation of protein serine/threonine kinase activity	0.454119	1	1	0.519326	1	1
GO:0001932	regulation of protein phosphorylation	0.454119	1	1	0.539645	1	1
GO:0043549	regulation of kinase activity	0.454119	1	1	0.585072	1	1
GO:0045859	regulation of protein kinase activity	0.454119	1	1	0.585072	1	1
GO:0071901	negative regulation of protein serine/threonine kinase activity	0.454119	1	1	1	1	1
GO:0043086	negative regulation of catalytic activity	0.458068	1	0.73603	1	1	1
GO:0048522	positive regulation of cellular process	0.460594	0.227414	0.202232	1	1	1
GO:0062012	regulation of small molecule metabolic process	0.461789	0.00469522	0.517788	0.55173	0.532887	0.978771
GO:0010267	production of ta-siRNAs involved in RNA interference	0.462103	1	1	1	1	1
GO:0032350	regulation of hormone metabolic process	0.467627	0.00331574	0.954657	0.65726	0.0797635	1
GO:0006091	generation of precursor metabolites and energy	0.467627	0.45549	0.421777	0.12645	0.0171291	0.0561213
GO:0051567	histone H3-K9 methylation	0.467627	1	0.626198	1	0.702197	1
GO:0061647	histone H3-K9 modification	0.467627	1	0.626198	1	0.702197	1
GO:0008284	positive regulation of cell proliferation	0.468655	0.978428	1	1	1	1
GO:0044255	cellular lipid metabolic process	0.469566	8.89177e-06	0.000129005	0.985452	0.412303	1
GO:0010556	regulation of macromolecule biosynthetic process	0.476136	0.0116094	0.799779	0.377296	0.19165	0.970503
GO:2000112	regulation of cellular macromolecule biosynthetic process	0.476136	0.0116094	0.799779	0.377296	0.19165	0.970503
GO:0015695	organic cation transport	0.478437	0.104544	1	1	1	1
GO:0044786	cell cycle DNA replication	0.478437	1	0.203498	1	1	1
GO:0016071	mRNA metabolic process	0.481961	0.434796	1	0.680144	1	1
GO:0051604	protein maturation	0.481961	1	0.910519	1	0.394863	1
GO:0010118	stomatal movement	0.483371	0.000226977	0.0655301	0.539148	0.285686	0.44301
GO:0005986	sucrose biosynthetic process	0.486403	0.00798944	1	1	0.232386	1
GO:0010039	response to iron ion	0.489162	0.218745	0.377805	0.644854	0.319772	1
GO:0048232	male gamete generation	0.491971	1	0.599305	1	0.927563	1
GO:1900140	regulation of seedling development	0.493702	0.00223934	0.658794	0.276306	0.743256	0.396127
GO:0010029	regulation of seed germination	0.493702	0.00542943	0.658794	0.276306	0.743256	0.396127
GO:0016444	somatic cell DNA recombination	0.49435	1	0.0348376	1	0.590798	1
GO:0006518	peptide metabolic process	0.494571	1	0.000753107	0.601862	0.135232	0.125538
GO:0009646	response to absence of light	0.500352	1.76063e-08	0.0120526	0.377296	0.476099	0.357993
GO:0042127	regulation of cell proliferation	0.501411	1	1	1	0.999663	1
GO:0055046	microgametogenesis	0.505942	0.921966	0.594224	1	1	1
GO:0031400	negative regulation of protein modification process	0.51426	1	1	0.86742	1	1
GO:1901136	carbohydrate derivative catabolic process	0.514741	0.703038	0.434506	0.855282	0.921183	1
GO:0022607	cellular component assembly	0.517489	1	0.0492861	1	0.737181	1
GO:0065009	regulation of molecular function	0.52642	0.347195	1	1	1	1
GO:0005996	monosaccharide metabolic process	0.52642	0.849797	9.49705e-09	0.00840417	0.000266479	0.000769081
GO:0010017	red or far-red light signaling pathway	0.529868	1.4778e-05	1	1	0.869707	1
GO:0010351	lithium ion transport	0.531097	0.00452807	0.784848	0.982506	1	1
GO:0071248	cellular response to metal ion	0.533288	0.554431	0.0741713	0.300178	0.393927	0.646954
GO:1901658	glycosyl compound catabolic process	0.534567	0.0644725	0.504198	0.753542	0.740892	1
GO:0005976	polysaccharide metabolic process	0.536198	0.000264501	0.178725	0.530391	0.547197	1
GO:0042325	regulation of phosphorylation	0.536904	1	1	0.287175	1	1
GO:0006891	intra-Golgi vesicle-mediated transport	0.537122	0.00856803	0.935964	1	0.527816	1
GO:0060249	anatomical structure homeostasis	0.537122	1	0.358098	1	1	1
GO:0000723	telomere maintenance	0.537122	1	0.561821	1	1	1
GO:0032200	telomere organization	0.537122	1	0.561821	1	1	1
GO:0055067	monovalent inorganic cation homeostasis	0.537249	0.804319	1	1	1	1
GO:0048731	system development	0.545382	0.540081	0.0134485	1	0.561146	1
GO:0043043	peptide biosynthetic process	0.549973	1	0.000427342	0.578181	0.136273	0.0973085
GO:0006412	translation	0.549973	1	0.000731164	0.584424	0.145962	0.0822565
GO:0016926	protein desumoylation	0.550024	0.494965	0.734578	1	1	1
GO:0019219	regulation of nucleobase-containing compound metabolic process	0.550992	0.0306338	0.597055	0.409548	0.243763	0.932029
GO:0009410	response to xenobiotic stimulus	0.554049	0.00108085	0.734578	1	0.878834	1
GO:0000956	nuclear-transcribed mRNA catabolic process	0.555642	0.000675098	0.187139	1	1	0.997224
GO:0010048	vernalization response	0.556724	0.813054	1	1	0.999663	1
GO:0043247	telomere maintenance in response to DNA damage	0.561699	1	0.296399	0.973022	1	1
GO:0042023	DNA endoreduplication	0.562288	1	0.181973	1	1	1
GO:0051338	regulation of transferase activity	0.566483	0.212073	0.943525	0.712302	1	1
GO:0035821	modification of morphology or physiology of other organism	0.566483	1	0.930762	1	1	1
GO:0044003	modification by symbiont of host morphology or physiology	0.566483	1	0.930762	1	1	1
GO:0051817	modification of morphology or physiology of other organism involved in symbiotic interaction	0.566483	1	0.930762	1	1	1
GO:0035725	sodium ion transmembrane transport	0.569452	0.302663	1	1	0.532887	1
GO:0006631	fatty acid metabolic process	0.571147	0.0104388	0.00127138	1	0.731992	1
GO:0071731	response to nitric oxide	0.571147	1	0.00936973	1	0.980612	0.449526
GO:0097366	response to bronchodilator	0.571147	1	0.00936973	1	0.980612	0.449526
GO:0071732	cellular response to nitric oxide	0.571147	1	0.143319	0.900861	1	0.449526
GO:0048235	pollen sperm cell differentiation	0.573871	0.326686	0.309762	1	0.891075	1
GO:0000959	mitochondrial RNA metabolic process	0.575839	1	0.531117	0.230935	1	1
GO:1900864	mitochondrial RNA modification	0.575839	1	1	0.230935	1	1
GO:0090626	plant epidermis morphogenesis	0.579731	0.128202	1	1	1	1
GO:0009799	specification of symmetry	0.583082	1	0.723951	1	0.501626	1
GO:0045814	negative regulation of gene expression, epigenetic	0.596657	1	1	0.953295	1	1
GO:0045930	negative regulation of mitotic cell cycle	0.596728	1	1	1	0.792485	1
GO:0008643	carbohydrate transport	0.606202	0.466304	0.0212931	1	0.746882	1
GO:0060429	epithelium development	0.609022	1	0.171328	1	1	1
GO:0048513	animal organ development	0.610439	0.889849	0.363691	1	0.899774	1
GO:0009910	negative regulation of flower development	0.615496	0.711476	1	1	1	0.984508
GO:0009856	pollination	0.627302	0.133961	0.0671901	1	0.832476	1
GO:0044706	multi-multicellular organism process	0.627302	0.133961	0.0671901	1	0.832476	1
GO:0008380	RNA splicing	0.630055	1	0.338372	1	0.94674	1
GO:0006897	endocytosis	0.631423	0.00069584	1	1	1	1
GO:0098657	import into cell	0.631423	0.00069584	1	1	1	1
GO:0051173	positive regulation of nitrogen compound metabolic process	0.631423	0.6809	1	1	1	1
GO:0065003	protein-containing complex assembly	0.631423	1	0.000617252	0.985452	0.89291	1
GO:0009933	meristem structural organization	0.631423	1	0.222321	1	0.740892	1
GO:0000079	regulation of cyclin-dependent protein serine/threonine kinase activity	0.631423	1	1	1	1	1
GO:0045736	negative regulation of cyclin-dependent protein serine/threonine kinase activity	0.631423	1	1	1	1	1
GO:1904029	regulation of cyclin-dependent protein kinase activity	0.631423	1	1	1	1	1
GO:1904030	negative regulation of cyclin-dependent protein kinase activity	0.631423	1	1	1	1	1
GO:0071241	cellular response to inorganic substance	0.634515	0.813054	0.0741713	0.203516	0.286831	0.44301
GO:0016051	carbohydrate biosynthetic process	0.635644	0.151415	0.000154578	0.343198	0.00854405	0.877539
GO:0048366	leaf development	0.640344	1	1	1	0.631359	1
GO:0009612	response to mechanical stimulus	0.644832	0.0159155	1	6.87963e-05	0.0203357	0.00290504
GO:0005982	starch metabolic process	0.645624	8.39177e-06	1	1	1	1
GO:0006094	gluconeogenesis	0.645624	1	7.38637e-08	0.00498915	0.000337934	4.02564e-06
GO:0022411	cellular component disassembly	0.645624	1	0.018747	0.0189827	0.142714	0.470962
GO:0007140	male meiotic nuclear division	0.645624	1	0.959336	1	0.974367	1
GO:0006342	chromatin silencing	0.649061	1	1	0.953295	1	1
GO:0006399	tRNA metabolic process	0.652245	1	0.641923	1	1	1
GO:0006665	sphingolipid metabolic process	0.652819	0.371273	0.0031218	0.226149	0.633127	1
GO:0051252	regulation of RNA metabolic process	0.654014	0.000414462	1	0.350816	0.153358	0.898744
GO:0006302	double-strand break repair	0.658353	1	0.118794	1	0.56299	1
GO:0072348	sulfur compound transport	0.65968	0.014613	1	0.851268	1	1
GO:1902170	cellular response to reactive nitrogen species	0.661255	1	0.143319	0.912619	1	0.913351
GO:0010075	regulation of meristem growth	0.662938	1	0.00434426	1	0.565339	1
GO:0044419	interspecies interaction between organisms	0.66501	0.800272	0.783666	1	1	1
GO:0044403	symbiont process	0.66501	0.904118	0.783666	1	1	1
GO:0033043	regulation of organelle organization	0.669489	0.534685	0.394222	1	1	1
GO:0032508	DNA duplex unwinding	0.669489	1	0.00609253	0.794053	0.508282	1
GO:0032392	DNA geometric change	0.669489	1	0.00609253	0.794053	0.674534	1
GO:0009733	response to auxin	0.671564	9.52134e-14	0.330087	0.0039694	1.93666e-07	0.367411
GO:0022898	regulation of transmembrane transporter activity	0.671564	0.688087	0.333703	0.25122	0.56423	1
GO:0032409	regulation of transporter activity	0.671564	0.688087	0.333703	0.25122	0.56423	1
GO:0032412	regulation of ion transmembrane transporter activity	0.671564	0.688087	0.333703	0.25122	0.56423	1
GO:0010359	regulation of anion channel activity	0.671564	0.758119	0.191201	0.25122	0.56423	1
GO:0007051	spindle organization	0.672262	1	1	1	0.901045	1
GO:0010628	positive regulation of gene expression	0.672374	0.73037	1	1	1	1
GO:0043604	amide biosynthetic process	0.672374	1	0.000178655	0.702797	0.133984	0.117903
GO:0035266	meristem growth	0.672374	1	0.00267681	1	0.719481	1
GO:0034219	carbohydrate transmembrane transport	0.672374	1	0.231946	1	0.386885	1
GO:0010604	positive regulation of macromolecule metabolic process	0.672474	0.828254	1	1	1	1
GO:0051188	cofactor biosynthetic process	0.676203	0.0208635	0.0680494	0.774141	0.557658	0.534384
GO:0006355	regulation of transcription, DNA-templated	0.6782	0.000264501	1	0.418394	0.145962	0.935488
GO:1903506	regulation of nucleic acid-templated transcription	0.6782	0.000264501	1	0.418394	0.145962	0.935488
GO:2001141	regulation of RNA biosynthetic process	0.6782	0.000264501	1	0.418394	0.145962	0.935488
GO:0070838	divalent metal ion transport	0.679139	2.5069e-08	0.84735	0.00168873	0.0181591	0.161206
GO:0006636	unsaturated fatty acid biosynthetic process	0.682963	1	0.313776	0.815197	0.89291	0.718484
GO:0033559	unsaturated fatty acid metabolic process	0.682963	1	0.313776	0.815197	0.89291	0.718484
GO:0009225	nucleotide-sugar metabolic process	0.684553	0.564802	1.72378e-07	0.502574	1	1
GO:0003006	developmental process involved in reproduction	0.686233	1	0.191201	1	0.346352	1
GO:0006974	cellular response to DNA damage stimulus	0.687216	1	0.0220722	1	0.956718	1
GO:0010218	response to far red light	0.68936	5.37585e-05	1	1	0.142714	1
GO:0010166	wax metabolic process	0.68936	0.37367	0.00205783	1	0.564436	1
GO:0010025	wax biosynthetic process	0.68936	0.37367	0.00465676	1	0.564436	1
GO:0009106	lipoate metabolic process	0.690126	1	0.161456	0.804319	0.319772	0.972095
GO:0050790	regulation of catalytic activity	0.690321	0.181427	0.87066	1	1	1
GO:0140014	mitotic nuclear division	0.690321	1	1	0.801029	0.869707	1
GO:0070925	organelle assembly	0.690321	1	1	1	0.737473	1
GO:0051225	spindle assembly	0.690321	1	1	1	0.939488	1
GO:0045892	negative regulation of transcription, DNA-templated	0.690321	1	1	1	1	1
GO:0045934	negative regulation of nucleobase-containing compound metabolic process	0.690321	1	1	1	1	1
GO:1902679	negative regulation of RNA biosynthetic process	0.690321	1	1	1	1	1
GO:1903507	negative regulation of nucleic acid-templated transcription	0.690321	1	1	1	1	1
GO:0034622	cellular protein-containing complex assembly	0.69701	1	0.00110218	1	0.966305	1
GO:0050793	regulation of developmental process	0.697135	1	0.0495196	1	0.639446	1
GO:0009069	serine family amino acid metabolic process	0.702264	1	0.223439	0.248286	0.174487	1
GO:0019319	hexose biosynthetic process	0.702833	1	7.38637e-08	0.00498915	0.000337934	4.02564e-06
GO:0032204	regulation of telomere maintenance	0.703534	1	0.296399	0.973022	1	1
GO:0007010	cytoskeleton organization	0.709233	1	0.294693	0.900861	0.628189	1
GO:0044262	cellular carbohydrate metabolic process	0.711137	0.000149424	0.653561	1	0.915012	1
GO:0044264	cellular polysaccharide metabolic process	0.711137	0.000846417	0.780727	0.519326	0.797364	1
GO:0048608	reproductive structure development	0.711137	1	0.543399	1	0.684884	1
GO:0061458	reproductive system development	0.711137	1	0.543399	1	0.684884	1
GO:0000075	cell cycle checkpoint	0.711137	1	0.569711	1	1	1
GO:0033044	regulation of chromosome organization	0.712553	1	0.767945	1	1	1
GO:0009073	aromatic amino acid family biosynthetic process	0.714636	1	1	0.928556	0.925444	1
GO:0019252	starch biosynthetic process	0.716448	0.00885559	1	1	1	1
GO:0010557	positive regulation of macromolecule biosynthetic process	0.720143	0.671867	1	1	0.997142	1
GO:0009965	leaf morphogenesis	0.720185	1	1	1	1	1
GO:0006351	transcription, DNA-templated	0.722394	0.0322942	1	0.617924	0.433545	1
GO:0097659	nucleic acid-templated transcription	0.722394	0.0322942	1	0.617924	0.433545	1
GO:0032774	RNA biosynthetic process	0.722394	0.0377468	1	0.64591	0.467723	1
GO:0045893	positive regulation of transcription, DNA-templated	0.722394	0.736204	1	1	1	1
GO:0051254	positive regulation of RNA metabolic process	0.722394	0.736204	1	1	1	1
GO:1902680	positive regulation of RNA biosynthetic process	0.722394	0.736204	1	1	1	1
GO:1903508	positive regulation of nucleic acid-templated transcription	0.722394	0.736204	1	1	1	1
GO:0006401	RNA catabolic process	0.724623	0.00981843	0.101194	0.900861	1	1
GO:0031325	positive regulation of cellular metabolic process	0.724623	0.58993	1	1	1	1
GO:0043933	protein-containing complex subunit organization	0.724623	1	0.00042157	0.830719	0.898526	1
GO:0048532	anatomical structure arrangement	0.724623	1	0.156973	1	0.87042	1
GO:0009957	epidermal cell fate specification	0.724623	1	0.755502	1	1	1
GO:0051253	negative regulation of RNA metabolic process	0.724623	1	1	1	1	1
GO:0045935	positive regulation of nucleobase-containing compound metabolic process	0.726751	0.594891	1	1	1	1
GO:0006346	methylation-dependent chromatin silencing	0.741994	1	1	1	0.884758	1
GO:0044087	regulation of cellular component biogenesis	0.745356	0.541082	0.338994	1	1	0.871458
GO:0031328	positive regulation of cellular biosynthetic process	0.747554	0.572958	1	1	1	1
GO:0006816	calcium ion transport	0.748598	0.000399892	0.313121	0.000565845	0.0102493	0.0678621
GO:0007127	meiosis I	0.752165	1	0.716168	1	1	1
GO:0007131	reciprocal meiotic recombination	0.752165	1	0.716168	1	1	1
GO:0035825	homologous recombination	0.752165	1	0.716168	1	1	1
GO:0061982	meiosis I cell cycle process	0.752165	1	0.716168	1	1	1
GO:0009966	regulation of signal transduction	0.753135	2.60898e-07	0.526369	0.170912	0.00327436	1
GO:0023051	regulation of signaling	0.753135	2.60898e-07	0.526369	0.170912	0.00327436	1
GO:0009845	seed germination	0.753135	1	0.0400602	0.56777	0.306876	0.367411
GO:0090351	seedling development	0.753135	1	0.0482956	0.56777	0.306876	0.367411
GO:0005975	carbohydrate metabolic process	0.755178	1.08042e-06	1.3496e-05	0.0133189	0.0119516	0.97762
GO:0010101	post-embryonic root morphogenesis	0.75629	0.172356	0.0633908	1	0.631359	0.294803
GO:0010102	lateral root morphogenesis	0.75629	0.172356	0.0633908	1	0.631359	0.294803
GO:0006081	cellular aldehyde metabolic process	0.757124	1	1	0.640331	0.631359	1
GO:0010016	shoot system morphogenesis	0.757124	1	1	1	1	1
GO:0009944	polarity specification of adaxial/abaxial axis	0.758621	1	0.172894	1	0.133984	1
GO:0065001	specification of axis polarity	0.758621	1	0.172894	1	0.133984	1
GO:0009739	response to gibberellin	0.758753	0.191663	0.10759	0.513029	0.228269	0.860082
GO:0006414	translational elongation	0.758753	1	0.172894	0.811099	0.219858	1
GO:0007166	cell surface receptor signaling pathway	0.759703	0.036044	1	1	1	1
GO:0006090	pyruvate metabolic process	0.759703	0.195125	0.100089	0.302432	0.513327	0.177318
GO:0015979	photosynthesis	0.761244	0.560716	1	1	1	1
GO:0010103	stomatal complex morphogenesis	0.764983	0.0832348	1	1	1	1
GO:0045489	pectin biosynthetic process	0.764983	0.253774	0.157898	1	0.999847	1
GO:0010073	meristem maintenance	0.764983	1	2.95651e-05	1	0.725662	1
GO:0009756	carbohydrate mediated signaling	0.764983	1	0.557375	1	0.881537	1
GO:0010182	sugar mediated signaling pathway	0.764983	1	0.557375	1	0.881537	1
GO:0009960	endosperm development	0.764983	1	1	0.822056	0.777287	0.978771
GO:0009788	negative regulation of abscisic acid-activated signaling pathway	0.766247	0.00211298	0.39278	0.105161	0.0292514	1
GO:1901420	negative regulation of response to alcohol	0.766247	0.00211298	0.39278	0.105161	0.0292514	1
GO:1905958	negative regulation of cellular response to alcohol	0.766247	0.00211298	0.39278	0.105161	0.0292514	1
GO:0009250	glucan biosynthetic process	0.766247	0.503126	1	1	1	1
GO:0098656	anion transmembrane transport	0.766247	0.941968	0.54206	0.74179	0.495396	1
GO:0006833	water transport	0.770156	5.86475e-05	0.0226967	0.430465	0.0847899	0.261252
GO:0042044	fluid transport	0.770156	5.86475e-05	0.0226967	0.430465	0.0847899	0.261252
GO:0009791	post-embryonic development	0.770156	1	0.524675	1	0.590798	1
GO:0010374	stomatal complex development	0.774196	0.29112	1	1	1	1
GO:2000652	regulation of secondary cell wall biogenesis	0.774449	1	0.974564	1	0.930224	1
GO:0010646	regulation of cell communication	0.777766	2.60898e-07	0.573462	0.194103	0.00523829	1
GO:0048581	negative regulation of post-embryonic development	0.778603	0.648574	1	1	1	0.0634535
GO:0040008	regulation of growth	0.778603	0.699939	0.00109752	1	0.423479	1
GO:0048507	meristem development	0.780983	1	0.00236429	1	1	1
GO:0019932	second-messenger-mediated signaling	0.782241	0.190174	0.196745	0.753542	0.0092226	0.464545
GO:0019684	photosynthesis, light reaction	0.782241	0.817375	1	1	1	1
GO:0007167	enzyme linked receptor protein signaling pathway	0.787447	0.0229219	1	1	1	1
GO:0007169	transmembrane receptor protein tyrosine kinase signaling pathway	0.787447	0.0229219	1	1	1	1
GO:0010410	hemicellulose metabolic process	0.787552	0.00484915	0.516127	0.88367	0.137063	1
GO:0016101	diterpenoid metabolic process	0.788046	0.0210745	1	0.694472	0.11633	1
GO:0006338	chromatin remodeling	0.788201	1	0.0682298	0.973058	0.869014	1
GO:0009838	abscission	0.792964	0.0122793	1	1	0.425259	1
GO:0048367	shoot system development	0.793666	1	0.987104	1	0.364738	1
GO:0045132	meiotic chromosome segregation	0.794108	1	0.63477	0.857824	0.929531	1
GO:0043269	regulation of ion transport	0.79885	3.62368e-07	0.585172	0.982506	0.788129	1
GO:0072511	divalent inorganic cation transport	0.800938	2.5069e-08	0.84735	0.00389636	0.0255012	0.0955181
GO:2000280	regulation of root development	0.801235	0.212073	0.080421	1	1	0.766757
GO:1901607	alpha-amino acid biosynthetic process	0.803676	1	0.343736	0.559018	0.429964	1
GO:0061024	membrane organization	0.809141	1	1	1	1	1
GO:0010540	basipetal auxin transport	0.812997	0.0613065	0.954317	0.910671	0.396268	1
GO:0055072	iron ion homeostasis	0.818891	0.616464	0.64681	1	1	1
GO:0048509	regulation of meristem development	0.819981	0.949469	0.00573489	1	0.845371	1
GO:0009832	plant-type cell wall biogenesis	0.824008	1	0.00163378	0.113006	0.785971	1
GO:0009955	adaxial/abaxial pattern specification	0.824008	1	0.126631	1	0.133984	1
GO:0051701	interaction with host	0.827829	1	0.66594	1	1	1
GO:0015994	chlorophyll metabolic process	0.831479	8.6024e-05	0.637443	1	0.891075	1
GO:0006508	proteolysis	0.831479	0.123574	8.79896e-08	0.0288075	0.0366728	0.567034
GO:0019321	pentose metabolic process	0.831479	0.228521	0.0167558	1	0.80112	0.596067
GO:0042732	D-xylose metabolic process	0.831479	0.390504	0.00334961	1	0.80112	0.596067
GO:0009834	plant-type secondary cell wall biogenesis	0.831479	0.961436	0.261975	1	0.441372	1
GO:0000724	double-strand break repair via homologous recombination	0.831479	1	0.0212931	1	0.506782	1
GO:0000725	recombinational repair	0.831479	1	0.0212931	1	0.506782	1
GO:0009943	adaxial/abaxial axis specification	0.838897	1	0.172894	1	0.133984	1
GO:0070192	chromosome organization involved in meiotic cell cycle	0.838897	1	0.333703	1	0.64529	1
GO:0007129	synapsis	0.838897	1	0.435292	1	0.631359	1
GO:0045143	homologous chromosome segregation	0.838897	1	0.435292	1	0.631359	1
GO:0006732	coenzyme metabolic process	0.842844	0.110443	7.28595e-07	0.144527	0.137077	0.742895
GO:0090329	regulation of DNA-dependent DNA replication	0.845422	1	0.923893	1	0.921339	1
GO:0016556	mRNA modification	0.845732	0.601336	1	1	1	1
GO:0048638	regulation of developmental growth	0.845732	0.894528	0.0031218	1	0.408407	1
GO:0000096	sulfur amino acid metabolic process	0.845732	1	0.261975	0.350816	0.209045	1
GO:0031048	chromatin silencing by small RNA	0.848055	1	1	1	0.693838	1
GO:0010232	vascular transport	0.852703	0.698733	0.638261	1	0.631359	1
GO:0010233	phloem transport	0.852703	0.698733	0.638261	1	0.631359	1
GO:0090567	reproductive shoot system development	0.853425	1	0.554261	1	0.429964	1
GO:0015995	chlorophyll biosynthetic process	0.853755	0.338721	1	1	1	1
GO:0005985	sucrose metabolic process	0.858606	1.56837e-06	1	1	0.664713	1
GO:0051049	regulation of transport	0.864325	1.77443e-06	0.530205	1	0.883493	1
GO:0071281	cellular response to iron ion	0.864325	0.0280421	0.197405	0.300178	0.393927	0.492641
GO:0051640	organelle localization	0.864325	0.204243	1	1	1	1
GO:0043254	regulation of protein complex assembly	0.864325	0.421099	0.338372	1	1	0.834063
GO:0032271	regulation of protein polymerization	0.864325	0.443862	0.248922	1	1	0.804088
GO:0043603	cellular amide metabolic process	0.864325	1	0.000133351	0.775158	0.107742	0.159506
GO:0009657	plastid organization	0.864325	1	1	1	1	1
GO:0009668	plastid membrane organization	0.864325	1	1	1	1	1
GO:0010027	thylakoid membrane organization	0.864325	1	1	1	1	1
GO:0007062	sister chromatid cohesion	0.865273	1	0.84735	1	0.962091	1
GO:0098813	nuclear chromosome segregation	0.865751	1	0.84735	0.753542	0.936529	1
GO:0007059	chromosome segregation	0.865751	1	0.84735	0.753542	0.991472	1
GO:0044070	regulation of anion transport	0.86633	0.887859	0.177442	0.25122	0.56423	1
GO:1903959	regulation of anion transmembrane transport	0.86633	0.887859	0.414466	0.25122	0.56423	1
GO:0009908	flower development	0.868541	1	0.485267	1	0.419322	1
GO:0000819	sister chromatid segregation	0.868541	1	1	0.912619	0.997142	1
GO:0016093	polyprenol metabolic process	0.868647	1	1	1	0.960293	1
GO:0009691	cytokinin biosynthetic process	0.869009	1	0.90941	1	0.199646	0.771467
GO:0010093	specification of floral organ identity	0.869009	1	1	0.350816	0.228269	1
GO:0090701	specification of plant organ identity	0.869009	1	1	0.350816	0.228269	1
GO:0045787	positive regulation of cell cycle	0.869009	1	1	1	0.910052	1
GO:0090698	post-embryonic plant morphogenesis	0.871921	1	1	1	1	1
GO:0046486	glycerolipid metabolic process	0.877401	0.0416307	0.734578	0.698436	1	1
GO:0042180	cellular ketone metabolic process	0.877401	1	1	0.949562	0.974367	0.866815
GO:0009070	serine family amino acid biosynthetic process	0.88035	1	0.665313	0.64591	0.273059	1
GO:0016114	terpenoid biosynthetic process	0.886147	0.117245	0.172894	1	0.660265	1
GO:0045926	negative regulation of growth	0.886147	0.584354	0.178725	0.949562	0.374733	1
GO:0009685	gibberellin metabolic process	0.887861	0.00882422	1	1	0.22026	1
GO:0048573	photoperiodism, flowering	0.889471	0.00124106	1	1	1	0.848984
GO:0042447	hormone catabolic process	0.893195	0.0359102	0.00509229	1	0.012297	1
GO:0006281	DNA repair	0.900812	1	0.0648571	1	0.735212	1
GO:0009734	auxin-activated signaling pathway	0.904242	0.00149622	0.538496	1	1	1
GO:0044036	cell wall macromolecule metabolic process	0.904242	0.0113582	0.0570322	0.56777	0.0739049	1
GO:0019722	calcium-mediated signaling	0.904242	0.068294	0.196745	0.550147	0.00174269	0.253855
GO:0007623	circadian rhythm	0.905097	1.44758e-17	0.887352	1	1	1
GO:0048511	rhythmic process	0.905097	1.44758e-17	0.887352	1	1	1
GO:0071322	cellular response to carbohydrate stimulus	0.905097	1	0.529024	1	0.8111	1
GO:0010051	xylem and phloem pattern formation	0.905097	1	0.839298	1	0.748912	1
GO:0048827	phyllome development	0.90698	0.935532	1	1	0.394863	1
GO:0071365	cellular response to auxin stimulus	0.910167	0.000929799	0.25158	1	0.702823	1
GO:0042752	regulation of circadian rhythm	0.911008	2.86484e-09	1	1	1	1
GO:0048653	anther development	0.911478	0.034164	0.0806867	0.912619	0.350347	0.935488
GO:0006012	galactose metabolic process	0.911478	0.203509	0.0118295	0.960166	0.296196	1
GO:0010091	trichome branching	0.911478	0.392702	0.343736	1	0.971453	1
GO:0071103	DNA conformation change	0.911478	1	0.000208285	0.641002	0.708856	1
GO:0045165	cell fate commitment	0.911478	1	0.723951	1	1	1
GO:0030833	regulation of actin filament polymerization	0.912629	0.443862	0.248922	1	1	0.804088
GO:0000023	maltose metabolic process	0.914215	0.00031368	1	1	1	1
GO:0010638	positive regulation of organelle organization	0.914215	0.709752	0.474986	1	1	1
GO:0051130	positive regulation of cellular component organization	0.914215	0.709752	0.474986	1	1	1
GO:1902275	regulation of chromatin organization	0.914215	1	0.971221	0.851484	1	1
GO:0009864	induced systemic resistance, jasmonic acid mediated signaling pathway	0.918145	0.0373723	0.386933	0.787267	0.107742	0.0743027
GO:0000272	polysaccharide catabolic process	0.919499	3.54915e-06	0.545311	0.891826	0.654742	1
GO:0015996	chlorophyll catabolic process	0.921318	1.95236e-08	0.333703	1	0.137551	1
GO:1903409	reactive oxygen species biosynthetic process	0.921318	0.0527328	0.897173	1	1	1
GO:0050665	hydrogen peroxide biosynthetic process	0.921318	0.0751186	0.774136	1	1	1
GO:0019827	stem cell population maintenance	0.923199	1	0.084421	1	1	1
GO:0098727	maintenance of cell number	0.923199	1	0.084421	1	1	1
GO:0010074	maintenance of meristem identity	0.925756	1	0.0891706	1	1	1
GO:0009798	axis specification	0.925756	1	0.172894	1	0.133984	1
GO:0009956	radial pattern formation	0.927898	0.851138	0.493337	1	0.891075	0.73114
GO:0001708	cell fate specification	0.927898	1	0.723951	1	0.915012	1
GO:0042398	cellular modified amino acid biosynthetic process	0.931856	0.000744915	0.00010693	0.887212	0.0824674	0.470962
GO:0006629	lipid metabolic process	0.932048	1.0488e-09	4.98652e-08	0.438113	0.494965	1
GO:0016108	tetraterpenoid metabolic process	0.932048	0.511164	0.833358	1	1	1
GO:0016116	carotenoid metabolic process	0.932048	0.511164	0.833358	1	1	1
GO:0016109	tetraterpenoid biosynthetic process	0.932048	0.52417	0.84735	1	1	1
GO:0016117	carotenoid biosynthetic process	0.932048	0.52417	0.84735	1	1	1
GO:0009292	genetic transfer	0.932048	1	0.221279	0.510583	0.639446	1
GO:0009294	DNA mediated transformation	0.932048	1	0.221279	0.510583	0.639446	1
GO:0044764	multi-organism cellular process	0.932048	1	0.221279	0.510583	0.639446	1
GO:0009888	tissue development	0.932794	0.785115	0.00786245	1	0.928369	1
GO:0009640	photomorphogenesis	0.933777	1	0.0196569	1	0.294534	1
GO:0010119	regulation of stomatal movement	0.937005	0.000941705	0.196745	0.983626	0.281709	0.789463
GO:0007017	microtubule-based process	0.937005	1	0.991646	1	0.883907	1
GO:0033013	tetrapyrrole metabolic process	0.938791	0.000199435	0.606599	1	0.832476	1
GO:0006778	porphyrin-containing compound metabolic process	0.938791	0.000280221	0.606599	1	0.832476	1
GO:0006323	DNA packaging	0.938791	1	0.00609253	1	0.739337	1
GO:0031497	chromatin assembly	0.938791	1	0.0161265	1	0.884758	1
GO:0000226	microtubule cytoskeleton organization	0.941201	1	1	1	0.936529	1
GO:0044093	positive regulation of molecular function	0.941847	0.0508702	1	1	1	1
GO:0006366	transcription by RNA polymerase II	0.943602	0.0679334	0.000503507	1	1	1
GO:1905393	plant organ formation	0.943602	1	0.935728	1	0.836302	1
GO:0042138	meiotic DNA double-strand break formation	0.947351	1	0.723591	1	1	1
GO:0010256	endomembrane system organization	0.951641	0.00277829	0.00523096	0.00226841	0.0172743	0.253806
GO:0009648	photoperiodism	0.951737	0.00127379	1	1	1	0.746751
GO:0007030	Golgi organization	0.951737	0.00406698	0.000731857	0.000809148	0.0172743	0.176812
GO:0006354	DNA-templated transcription, elongation	0.952207	1	0.829152	1	1	1
GO:0006787	porphyrin-containing compound catabolic process	0.953564	1.55415e-07	0.333703	1	0.137551	1
GO:0033015	tetrapyrrole catabolic process	0.953564	1.55415e-07	0.333703	1	0.137551	1
GO:0006721	terpenoid metabolic process	0.953564	0.0060004	0.0661765	1	0.427058	1
GO:0009896	positive regulation of catabolic process	0.953564	0.0195187	1	0.203245	0.936608	1
GO:0045017	glycerolipid biosynthetic process	0.953564	0.0241732	0.681739	0.870554	1	1
GO:0043085	positive regulation of catalytic activity	0.953564	0.0352739	1	1	1	1
GO:0099402	plant organ development	0.953564	0.192065	0.0861039	1	0.299988	1
GO:0040034	regulation of development, heterochronic	0.953564	0.677779	1	1	0.886252	1
GO:0006722	triterpenoid metabolic process	0.953564	0.949469	0.0024573	1	0.548267	1
GO:0016104	triterpenoid biosynthetic process	0.953564	0.949469	0.0024573	1	0.548267	1
GO:0019742	pentacyclic triterpenoid metabolic process	0.953564	0.949469	0.0024573	1	0.869014	1
GO:0019745	pentacyclic triterpenoid biosynthetic process	0.953564	0.949469	0.0024573	1	0.869014	1
GO:0003002	regionalization	0.953564	1	0.767141	1	0.105087	1
GO:0009902	chloroplast relocation	0.953564	1	1	1	1	1
GO:0019750	chloroplast localization	0.953564	1	1	1	1	1
GO:0051644	plastid localization	0.953564	1	1	1	1	1
GO:0051667	establishment of plastid localization	0.953564	1	1	1	1	1
GO:0098586	cellular response to virus	0.954392	1	1	1	1	1
GO:0010383	cell wall polysaccharide metabolic process	0.959739	0.000974099	0.139191	0.240567	0.0922217	1
GO:0046519	sphingoid metabolic process	0.959739	1	0.00434426	1	0.797001	1
GO:0046520	sphingoid biosynthetic process	0.959739	1	0.00434426	1	0.797001	1
GO:0006544	glycine metabolic process	0.959739	1	0.161456	0.362173	0.310406	0.646954
GO:0006109	regulation of carbohydrate metabolic process	0.960187	1	0.334114	0.505595	0.855845	1
GO:0010114	response to red light	0.965074	0.00211298	1	1	0.158884	1
GO:0022603	regulation of anatomical structure morphogenesis	0.969538	1	0.265722	1	0.730406	1
GO:0006779	porphyrin-containing compound biosynthetic process	0.970603	0.267005	1	1	1	1
GO:0009629	response to gravity	0.977139	0.00789327	1	1	0.915012	1
GO:0046149	pigment catabolic process	0.981546	1.95236e-08	0.333703	1	0.137551	1
GO:0017001	antibiotic catabolic process	0.981549	0.000422233	0.965812	0.196185	1	1
GO:1902903	regulation of supramolecular fiber organization	0.982355	0.342265	0.186945	1	1	0.804088
GO:0051493	regulation of cytoskeleton organization	0.982355	0.383877	0.186945	1	1	0.860272
GO:0046488	phosphatidylinositol metabolic process	0.982355	0.504791	1	1	0.99675	1
GO:0008652	cellular amino acid biosynthetic process	0.982355	1	0.141179	0.23857	0.229955	1
GO:0048442	sepal development	0.982355	1	1	1	0.971453	1
GO:0048464	flower calyx development	0.982355	1	1	1	0.971453	1
GO:0048868	pollen tube development	0.983646	0.387728	0.310431	1	0.792485	1
GO:0031334	positive regulation of protein complex assembly	0.983646	0.438277	0.338372	1	1	0.816208
GO:0030041	actin filament polymerization	0.983646	0.443862	0.322511	1	1	0.788692
GO:0032273	positive regulation of protein polymerization	0.983646	0.468586	0.248922	1	1	0.797743
GO:0051495	positive regulation of cytoskeleton organization	0.983646	0.468586	0.248922	1	1	0.797743
GO:1902905	positive regulation of supramolecular fiber organization	0.983646	0.468586	0.248922	1	1	0.797743
GO:0030838	positive regulation of actin filament polymerization	0.983646	0.469288	0.248922	1	1	0.797743
GO:0045010	actin nucleation	0.983646	0.469288	0.248922	1	1	0.797743
GO:0051656	establishment of organelle localization	0.983646	1	1	1	1	1
GO:0048443	stamen development	0.984419	0.0287796	0.606599	1	0.633621	1
GO:0048466	androecium development	0.984419	0.0287796	0.606599	1	0.633621	1
GO:0044089	positive regulation of cellular component biogenesis	0.984419	0.438277	0.338372	1	1	0.866815
GO:0048437	floral organ development	0.986466	1	0.959994	1	0.553683	1
GO:0010090	trichome morphogenesis	0.98682	0.280559	0.36805	1	1	1
GO:0010311	lateral root formation	0.98682	0.288094	0.0671901	1	0.89291	0.566199
GO:0034220	ion transmembrane transport	0.987606	0.00257784	1	0.753542	0.321344	1
GO:0010228	vegetative to reproductive phase transition of meristem	0.987701	0.834493	1	1	1	1
GO:0009630	gravitropism	0.988557	0.00118569	0.954317	1	1	1
GO:0009240	isopentenyl diphosphate biosynthetic process	0.988557	0.401187	0.554261	1	0.936529	1
GO:0046490	isopentenyl diphosphate metabolic process	0.988557	0.401187	0.554261	1	0.936529	1
GO:0019288	isopentenyl diphosphate biosynthetic process, methylerythritol 4-phosphate pathway	0.988557	0.493885	0.901737	1	0.960293	1
GO:0046364	monosaccharide biosynthetic process	0.988557	1	2.25581e-09	0.00433902	0.000809238	1.81466e-05
GO:0002238	response to molecule of fungal origin	0.989144	0.0322942	0.798231	1	1	1
GO:0001676	long-chain fatty acid metabolic process	0.993043	0.509266	0.00321188	1	0.429964	0.398692
GO:0048449	floral organ formation	0.996867	1	1	1	0.896458	1
GO:0009616	virus induced gene silencing	0.996867	1	1	1	1	1
GO:0052018	modulation by symbiont of RNA levels in host	0.996867	1	1	1	1	1
GO:0052249	modulation of RNA levels in other organism involved in symbiotic interaction	0.996867	1	1	1	1	1
GO:0051128	regulation of cellular component organization	0.997291	0.475254	0.453866	1	1	1
GO:0051645	Golgi localization	0.997451	0.196532	0.330108	1	1	1
GO:0051646	mitochondrion localization	0.997451	0.196532	0.330108	1	1	1
GO:0060151	peroxisome localization	0.997451	0.196532	0.330108	1	1	1
GO:0010639	negative regulation of organelle organization	0.997451	1	1	0.306763	0.860034	1
GO:0051129	negative regulation of cellular component organization	0.997451	1	1	0.306763	0.860034	1
GO:0032875	regulation of DNA endoreduplication	0.997466	1	0.923893	1	0.921339	1
GO:0042744	hydrogen peroxide catabolic process	0.997742	0.000422233	0.988585	0.183884	1	1
GO:0006598	polyamine catabolic process	0.997742	0.03754	0.000118385	0.483871	0.0706398	1
GO:0010252	auxin homeostasis	0.997742	0.0665676	0.000430785	1	1	1
GO:0046777	protein autophosphorylation	0.999989	9.32946e-15	0.607222	0.180991	1	1
GO:0009746	response to hexose	0.999989	3.92285e-13	0.390361	0.0721863	0.00780689	1
GO:0034284	response to monosaccharide	0.999989	3.92285e-13	0.400295	0.0721863	0.00780689	1
GO:0009750	response to fructose	0.999989	6.33692e-13	0.543399	0.241033	0.0430604	1
GO:0044275	cellular carbohydrate catabolic process	0.999989	1.79602e-12	1	1	0.234119	1
GO:0005983	starch catabolic process	0.999989	1.22887e-11	1	1	0.234119	1
GO:0009251	glucan catabolic process	0.999989	1.22887e-11	1	1	0.234119	1
GO:0044247	cellular polysaccharide catabolic process	0.999989	1.22887e-11	1	1	0.234119	1
GO:0015672	monovalent inorganic cation transport	0.999989	5.20129e-10	1	0.739143	0.567156	1
GO:2000243	positive regulation of reproductive process	0.999989	6.53352e-10	0.970004	1	0.908415	1
GO:0032879	regulation of localization	0.999989	6.9612e-10	0.333703	1	0.883493	1
GO:0051187	cofactor catabolic process	0.999989	7.61714e-10	0.578507	0.308231	0.680209	1
GO:0009311	oligosaccharide metabolic process	0.999989	1.6901e-09	1	1	1	1
GO:0005984	disaccharide metabolic process	0.999989	2.31222e-08	1	1	1	1
GO:0009312	oligosaccharide biosynthetic process	0.999989	2.989e-08	0.528943	1	0.114897	1
GO:0048582	positive regulation of post-embryonic development	0.999989	4.15879e-08	1	1	0.908415	1
GO:0051094	positive regulation of developmental process	0.999989	5.06327e-08	0.672115	1	0.894468	1
GO:0046351	disaccharide biosynthetic process	0.999989	5.53147e-08	0.542725	1	0.277276	1
GO:0051240	positive regulation of multicellular organismal process	0.999989	1.54035e-07	0.672115	1	0.850535	1
GO:0009968	negative regulation of signal transduction	0.999989	8.31371e-07	0.675898	0.609292	0.128364	1
GO:0010648	negative regulation of cell communication	0.999989	8.31371e-07	0.675898	0.609292	0.128364	1
GO:0023057	negative regulation of signaling	0.999989	8.31371e-07	0.675898	0.609292	0.128364	1
GO:0009637	response to blue light	0.999989	2.24994e-06	1	1	0.316351	1
GO:0009741	response to brassinosteroid	0.999989	5.56929e-06	1	0.648015	0.884758	1
GO:0098660	inorganic ion transmembrane transport	0.999989	1.7014e-05	1	0.983626	0.464399	1
GO:0098662	inorganic cation transmembrane transport	0.999989	4.45334e-05	1	0.983626	0.464399	1
GO:0098655	cation transmembrane transport	0.999989	4.45334e-05	1	0.983626	0.582294	1
GO:1902600	proton transmembrane transport	0.999989	7.12887e-05	1	0.912619	0.564436	1
GO:0031329	regulation of cellular catabolic process	0.999989	7.39058e-05	1	0.0525101	0.702749	0.176615
GO:0032880	regulation of protein localization	0.999989	0.000114334	0.318567	1	1	1
GO:0009911	positive regulation of flower development	0.999989	0.000126898	1	1	0.999266	1
GO:1904062	regulation of cation transmembrane transport	0.999989	0.000132718	1	1	0.42941	1
GO:0046890	regulation of lipid biosynthetic process	0.999989	0.000136609	0.0340696	1	1	1
GO:0005992	trehalose biosynthetic process	0.999989	0.000199435	0.322756	1	0.957785	0.935488
GO:0010155	regulation of proton transport	0.999989	0.000269058	1	1	0.42941	1
GO:0010565	regulation of cellular ketone metabolic process	0.999989	0.000347436	0.565389	0.849584	1	1
GO:0034762	regulation of transmembrane transport	0.999989	0.000724933	0.955722	0.733798	0.364738	1
GO:0034765	regulation of ion transmembrane transport	0.999989	0.000724933	0.955722	0.733798	0.364738	1
GO:0048528	post-embryonic root development	0.999989	0.000899983	0.478533	1	0.458914	0.384974
GO:0006813	potassium ion transport	0.999989	0.00109397	1	1	1	1
GO:0048527	lateral root development	0.999989	0.00120252	0.157898	1	0.419191	0.384974
GO:0010015	root morphogenesis	0.999989	0.00125259	8.4857e-07	0.949562	0.531707	1
GO:1902532	negative regulation of intracellular signal transduction	0.999989	0.00126113	1	0.753542	0.76954	1
GO:0010053	root epidermal cell differentiation	0.999989	0.00138524	1.28221e-05	0.794053	0.689134	1
GO:0006655	phosphatidylglycerol biosynthetic process	0.999989	0.00147631	1	1	1	1
GO:0022622	root system development	0.999989	0.00159391	3.04137e-06	0.647062	0.276468	1
GO:0048364	root development	0.999989	0.00159391	3.65425e-06	0.647062	0.276468	1
GO:0008300	isoprenoid catabolic process	0.999989	0.00173713	0.675898	1	0.320484	1
GO:0016115	terpenoid catabolic process	0.999989	0.00173713	0.675898	1	0.320484	1
GO:0010054	trichoblast differentiation	0.999989	0.00199857	9.43446e-06	0.668698	0.536284	1
GO:0005991	trehalose metabolic process	0.999989	0.00213649	0.322756	1	1	1
GO:0009606	tropism	0.999989	0.00220305	0.876076	1	0.997257	1
GO:0090627	plant epidermal cell differentiation	0.999989	0.00221438	2.83822e-05	0.898615	0.746882	1
GO:1902531	regulation of intracellular signal transduction	0.999989	0.00290455	0.965812	0.350816	0.76954	1
GO:0048469	cell maturation	0.999989	0.00325748	0.000161752	0.644839	0.599428	1
GO:0048764	trichoblast maturation	0.999989	0.00325748	0.000161752	0.644839	0.599428	1
GO:0048765	root hair cell differentiation	0.999989	0.00325748	0.000161752	0.644839	0.599428	1
GO:0040007	growth	0.999989	0.00484915	6.68041e-06	0.492319	0.283817	1
GO:0006073	cellular glucan metabolic process	0.999989	0.00551305	0.698615	0.457617	1	1
GO:0044042	glucan metabolic process	0.999989	0.00551305	0.698615	0.457617	1	1
GO:0016049	cell growth	0.999989	0.00616749	5.20985e-05	0.730877	0.557611	1
GO:0009894	regulation of catabolic process	0.999989	0.00640452	1	0.109113	0.7397	0.470962
GO:0010227	floral organ abscission	0.999989	0.00685474	1	1	0.912318	1
GO:0046471	phosphatidylglycerol metabolic process	0.999989	0.00861327	1	1	1	1
GO:0007602	phototransduction	0.999989	0.0127017	0.829668	0.795853	0.209045	1
GO:0009583	detection of light stimulus	0.999989	0.0127017	0.829668	0.795853	0.209045	1
GO:0009585	red, far-red light phototransduction	0.999989	0.0127017	0.829668	0.795853	0.209045	1
GO:2000030	regulation of response to red or far red light	0.999989	0.014613	1	0.512197	0.118967	0.866815
GO:0008610	lipid biosynthetic process	0.999989	0.0158811	0.00024551	0.885968	0.806235	1
GO:0009742	brassinosteroid mediated signaling pathway	0.999989	0.0172719	1	0.900861	1	1
GO:0043401	steroid hormone mediated signaling pathway	0.999989	0.0172719	1	0.900861	1	1
GO:0048545	response to steroid hormone	0.999989	0.0172719	1	0.900861	1	1
GO:0071367	cellular response to brassinosteroid stimulus	0.999989	0.0172719	1	0.900861	1	1
GO:0071383	cellular response to steroid hormone stimulus	0.999989	0.0172719	1	0.900861	1	1
GO:0071555	cell wall organization	0.999989	0.0186635	1.9033e-05	0.0965476	0.7397	0.518121
GO:0016128	phytosteroid metabolic process	0.999989	0.0190827	2.62043e-06	1	1	1
GO:0016131	brassinosteroid metabolic process	0.999989	0.0190827	2.62043e-06	1	1	1
GO:0016129	phytosteroid biosynthetic process	0.999989	0.0222211	2.53333e-06	1	1	1
GO:0016132	brassinosteroid biosynthetic process	0.999989	0.0222211	2.53333e-06	1	1	1
GO:0009958	positive gravitropism	0.999989	0.0250207	1	1	0.554277	1
GO:0048468	cell development	0.999989	0.0251643	8.7011e-05	1	0.79357	1
GO:0009269	response to desiccation	0.999989	0.0280405	4.91623e-09	0.85112	0.251136	0.990807
GO:0030029	actin filament-based process	0.999989	0.0287185	0.013241	1	1	1
GO:0090558	plant epidermis development	0.999989	0.0322808	0.154327	1	1	1
GO:0006595	polyamine metabolic process	0.999989	0.0398477	2.96168e-06	0.49619	0.0548377	0.771467
GO:0071554	cell wall organization or biogenesis	0.999989	0.0416307	2.52658e-07	0.0246105	0.25092	1
GO:0045229	external encapsulating structure organization	0.999989	0.0446131	2.96889e-06	0.12389	0.628189	0.536953
GO:0006720	isoprenoid metabolic process	0.999989	0.0446909	0.100005	1	0.423153	1
GO:0006560	proline metabolic process	0.999989	0.0536478	1	1	0.826033	0.848984
GO:0046474	glycerophospholipid biosynthetic process	0.999989	0.0542959	0.723951	1	1	1
GO:0019216	regulation of lipid metabolic process	0.999989	0.06698	7.4743e-05	0.993181	0.675353	1
GO:0009740	gibberellic acid mediated signaling pathway	0.999989	0.0699167	0.554261	1	0.901045	1
GO:0006098	pentose-phosphate shunt	0.999989	0.0885583	1	1	0.96151	1
GO:0051156	glucose 6-phosphate metabolic process	0.999989	0.0885583	1	1	0.96151	1
GO:0080147	root hair cell development	0.999989	0.0930413	2.24578e-06	0.549281	0.228269	1
GO:0071370	cellular response to gibberellin stimulus	0.999989	0.0930517	0.362809	1	0.83886	1
GO:0008361	regulation of cell size	0.999989	0.0935354	0.479933	1	0.197333	1
GO:0010089	xylem development	0.999989	0.0950598	0.28597	1	0.374733	1
GO:0006863	purine nucleobase transport	0.999989	0.107907	1	1	0.119122	1
GO:0015851	nucleobase transport	0.999989	0.107907	1	1	0.119122	1
GO:0006650	glycerophospholipid metabolic process	0.999989	0.11253	0.746984	1	1	1
GO:0048588	developmental cell growth	0.999989	0.114526	1.9033e-05	1	0.553153	1
GO:0010476	gibberellin mediated signaling pathway	0.999989	0.122793	0.468717	1	0.901045	1
GO:0006739	NADP metabolic process	0.999989	0.132604	1	1	0.96151	1
GO:0048506	regulation of timing of meristematic phase transition	0.999989	0.143227	1	1	1	1
GO:0048510	regulation of timing of transition from vegetative to reproductive phase	0.999989	0.143227	1	1	1	1
GO:0000904	cell morphogenesis involved in differentiation	0.999989	0.144981	0.0913057	1	1	1
GO:0048767	root hair elongation	0.999989	0.157822	2.87496e-06	0.438113	0.301491	1
GO:0009827	plant-type cell wall modification	0.999989	0.158832	0.938735	1	1	1
GO:0006644	phospholipid metabolic process	0.999989	0.162588	0.58577	1	0.795632	1
GO:0052541	plant-type cell wall cellulose metabolic process	0.999989	0.166709	0.399192	9.38495e-06	0.26976	0.597212
GO:0009064	glutamine family amino acid metabolic process	0.999989	0.177348	1	0.648015	0.215697	1
GO:0052546	cell wall pectin metabolic process	0.999989	0.177691	0.00362554	0.0039694	0.385503	1
GO:0000902	cell morphogenesis	0.999989	0.178507	0.0429423	1	0.915012	1
GO:0007015	actin filament organization	0.999989	0.179166	0.262031	1	1	1
GO:0007155	cell adhesion	0.999989	0.185256	0.338372	1	1	1
GO:0022610	biological adhesion	0.999989	0.185256	0.338372	1	1	1
GO:0019682	glyceraldehyde-3-phosphate metabolic process	0.999989	0.190713	1	0.909262	0.776091	1
GO:0043648	dicarboxylic acid metabolic process	0.999989	0.191663	0.935964	0.211354	0.0698406	1
GO:0060560	developmental growth involved in morphogenesis	0.999989	0.20519	0.000656034	1	0.692373	1
GO:0008202	steroid metabolic process	0.999989	0.226848	2.27852e-11	0.756586	0.669609	1
GO:0010393	galacturonan metabolic process	0.999989	0.233234	0.00359627	0.0093852	0.441372	1
GO:0045488	pectin metabolic process	0.999989	0.233234	0.00359627	0.0093852	0.441372	1
GO:0030036	actin cytoskeleton organization	0.999989	0.235346	0.0636463	1	1	1
GO:0008654	phospholipid biosynthetic process	0.999989	0.248003	0.695223	1	0.806757	1
GO:0032989	cellular component morphogenesis	0.999989	0.250725	0.0166107	1	0.799945	1
GO:0032535	regulation of cellular component size	0.999989	0.262557	0.0784169	1	0.842458	0.59673
GO:0090066	regulation of anatomical structure size	0.999989	0.262557	0.0784169	1	0.842458	0.59673
GO:0033014	tetrapyrrole biosynthetic process	0.999989	0.264357	1	1	1	1
GO:0009582	detection of abiotic stimulus	0.999989	0.27146	0.853352	1	0.0686196	1
GO:0010087	phloem or xylem histogenesis	0.999989	0.27725	0.659116	1	0.264732	1
GO:0030048	actin filament-based movement	0.999989	0.28304	0.434229	1	1	1
GO:0010214	seed coat development	0.999989	0.288749	1	1	1	1
GO:0009860	pollen tube growth	0.999989	0.30867	0.310738	1	0.787852	1
GO:0048589	developmental growth	0.999989	0.336333	0.000164323	0.870802	0.526497	1
GO:0042545	cell wall modification	0.999989	0.342732	0.0844103	0.308231	1	0.987471
GO:0009639	response to red or far red light	0.999989	0.346379	0.731372	1	0.0950253	1
GO:0009084	glutamine family amino acid biosynthetic process	0.999989	0.35268	1	1	0.826033	0.848984
GO:0006928	movement of cell or subcellular component	0.999989	0.354446	0.852222	1	1	1
GO:0010082	regulation of root meristem growth	0.999989	0.375188	0.00421813	1	1	1
GO:0010026	trichome differentiation	0.999989	0.390504	0.334114	1	1	1
GO:0008154	actin polymerization or depolymerization	0.999989	0.410978	0.322511	1	1	0.788692
GO:0006694	steroid biosynthetic process	0.999989	0.415201	1.52325e-11	1	0.948706	1
GO:0097164	ammonium ion metabolic process	0.999989	0.424917	1.4168e-05	1	0.666939	1
GO:0048467	gynoecium development	0.999989	0.433512	0.988927	0.993199	0.751206	1
GO:0008299	isoprenoid biosynthetic process	0.999989	0.443862	0.244213	1	0.554834	1
GO:0008064	regulation of actin polymerization or depolymerization	0.999989	0.443862	0.248922	1	1	0.804088
GO:0030832	regulation of actin filament length	0.999989	0.443862	0.248922	1	1	0.804088
GO:0032956	regulation of actin cytoskeleton organization	0.999989	0.443862	0.248922	1	1	0.804088
GO:0032970	regulation of actin filament-based process	0.999989	0.443862	0.248922	1	1	0.804088
GO:0110053	regulation of actin filament organization	0.999989	0.443862	0.248922	1	1	0.804088
GO:0048440	carpel development	0.999989	0.478351	0.923945	0.794053	0.640528	1
GO:0097435	supramolecular fiber organization	0.999989	0.504791	0.110858	1	1	1
GO:0009664	plant-type cell wall organization	0.999989	0.546415	2.74344e-05	0.0152794	0.777287	1
GO:0009828	plant-type cell wall loosening	0.999989	0.553234	0.58893	1	1	1
GO:0071669	plant-type cell wall organization or biogenesis	0.999989	0.566478	5.05228e-05	0.00568633	0.690772	1
GO:0048829	root cap development	0.999989	0.566585	0.786524	1	0.971453	1
GO:0071897	DNA biosynthetic process	0.999989	0.603684	0.445512	1	1	1
GO:0051258	protein polymerization	0.999989	0.686094	0.242035	1	1	1
GO:0030148	sphingolipid biosynthetic process	0.999989	0.687899	0.00434426	0.377296	0.633127	1
GO:0001558	regulation of cell growth	0.999989	0.707649	0.355823	1	0.513913	1
GO:0008356	asymmetric cell division	0.999989	0.709567	0.440602	1	0.999663	1
GO:0000038	very long-chain fatty acid metabolic process	0.999989	0.726031	0.000481534	1	0.32187	1
GO:0048438	floral whorl development	0.999989	0.765182	1	1	0.708676	1
GO:0043473	pigmentation	0.999989	0.768283	0.168025	1	0.125207	1
GO:0043476	pigment accumulation	0.999989	0.768283	0.168025	1	0.125207	1
GO:0043478	pigment accumulation in response to UV light	0.999989	0.768283	0.168025	1	0.125207	1
GO:0043479	pigment accumulation in tissues in response to UV light	0.999989	0.768283	0.168025	1	0.125207	1
GO:0043480	pigment accumulation in tissues	0.999989	0.768283	0.168025	1	0.125207	1
GO:0043481	anthocyanin accumulation in tissues in response to UV light	0.999989	0.768283	0.168025	1	0.125207	1
GO:0010584	pollen exine formation	0.999989	0.771736	0.151023	1	0.418179	1
GO:0009825	multidimensional cell growth	0.999989	0.77331	0.00213653	1	0.666837	1
GO:0016032	viral process	0.999989	0.799889	0.479933	1	0.374733	1
GO:1901661	quinone metabolic process	0.999989	0.804462	1	1	1	1
GO:1901663	quinone biosynthetic process	0.999989	0.804462	1	1	1	1
GO:0009914	hormone transport	0.999989	0.828254	0.159487	1	0.0171291	1
GO:0006817	phosphate ion transport	0.999989	0.872723	1	1	1	0.403977
GO:0006661	phosphatidylinositol biosynthetic process	0.999989	0.891681	1	1	0.971453	1
GO:0009653	anatomical structure morphogenesis	0.999989	0.905205	0.0194795	1	0.855845	1
GO:0009926	auxin polar transport	0.999989	0.929488	0.248922	1	0.00675377	1
GO:0060918	auxin transport	0.999989	0.930264	0.106351	1	0.0171291	1
GO:0009658	chloroplast organization	0.999989	0.945692	1	1	1	1
GO:0035670	plant-type ovary development	0.999989	0.947346	1	1	1	1
GO:0048481	plant ovule development	0.999989	0.947346	1	1	1	1
GO:0006825	copper ion transport	0.999989	0.963983	1	0.305484	0.816558	0.932665
GO:0009826	unidimensional cell growth	0.999989	0.967636	0.110461	1	0.899774	1
GO:0040011	locomotion	0.999989	0.984728	0.253128	1	0.669609	1
GO:0016125	sterol metabolic process	0.999989	1	2.26816e-11	0.692708	0.724779	1
GO:0016126	sterol biosynthetic process	0.999989	1	4.71568e-11	0.505653	0.666939	1
GO:0006084	acetyl-CoA metabolic process	0.999989	1	2.7408e-07	1	0.46279	1
GO:0006637	acyl-CoA metabolic process	0.999989	1	3.96326e-07	0.993199	0.425374	1
GO:0035383	thioester metabolic process	0.999989	1	3.96326e-07	0.993199	0.425374	1
GO:0048869	cellular developmental process	0.999989	1	6.70116e-05	1	0.525703	1
GO:0031407	oxylipin metabolic process	0.999989	1	0.000126363	0.900861	0.806757	0.987471
GO:0031408	oxylipin biosynthetic process	0.999989	1	0.000126363	1	0.580012	0.987471
GO:0030154	cell differentiation	0.999989	1	0.000133351	1	0.669609	1
GO:0009226	nucleotide-sugar biosynthetic process	0.999989	1	0.000329359	0.73992	0.931059	1
GO:0021700	developmental maturation	0.999989	1	0.000481534	0.900289	0.254244	1
GO:0006633	fatty acid biosynthetic process	0.999989	1	0.00052776	0.740452	0.83886	1
GO:0071695	anatomical structure maturation	0.999989	1	0.000845169	0.828292	0.286704	1
GO:0010143	cutin biosynthetic process	0.999989	1	0.00363036	1	0.0781822	1
GO:0010449	root meristem growth	0.999989	1	0.00421813	1	1	1
GO:0051235	maintenance of location	0.999989	1	0.00722302	1	0.971453	1
GO:1905392	plant organ morphogenesis	0.999989	1	0.00955226	1	0.860968	1
GO:0009932	cell tip growth	0.999989	1	0.0226967	1	0.795846	1
GO:0010022	meristem determinacy	0.999989	1	0.0275678	1	0.921183	1
GO:0006333	chromatin assembly or disassembly	0.999989	1	0.0325295	1	0.723814	1
GO:0042335	cuticle development	0.999989	1	0.0436857	1	0.345964	1
GO:0010582	floral meristem determinacy	0.999989	1	0.0779342	1	0.921183	1
GO:0010208	pollen wall assembly	0.999989	1	0.0796549	1	0.418179	1
GO:0010927	cellular component assembly involved in morphogenesis	0.999989	1	0.0796549	1	0.418179	1
GO:0085029	extracellular matrix assembly	0.999989	1	0.0796549	1	0.418179	1
GO:0006413	translational initiation	0.999989	1	0.0861039	1	0.891075	1
GO:0051273	beta-glucan metabolic process	0.999989	1	0.100005	0.000283506	0.660675	1
GO:0006766	vitamin metabolic process	0.999989	1	0.10759	0.377921	0.997142	1
GO:0042547	cell wall modification involved in multidimensional cell growth	0.999989	1	0.120351	1	1	1
GO:0030243	cellulose metabolic process	0.999989	1	0.127894	5.4064e-05	0.441244	1
GO:0006546	glycine catabolic process	0.999989	1	0.161456	0.457052	0.35639	0.686709
GO:0009071	serine family amino acid catabolic process	0.999989	1	0.161456	0.457052	0.35639	0.686709
GO:0042135	neurotransmitter catabolic process	0.999989	1	0.161456	0.457052	0.35639	0.860082
GO:0010492	maintenance of shoot apical meristem identity	0.999989	1	0.168025	1	1	1
GO:0019915	lipid storage	0.999989	1	0.174622	1	0.946182	1
GO:0009066	aspartate family amino acid metabolic process	0.999989	1	0.196745	0.929333	0.887558	1
GO:0030198	extracellular matrix organization	0.999989	1	0.196745	1	0.187658	1
GO:0043062	extracellular structure organization	0.999989	1	0.196745	1	0.187658	1
GO:0031109	microtubule polymerization or depolymerization	0.999989	1	0.216309	0.900861	0.980612	1
GO:0009831	plant-type cell wall modification involved in multidimensional cell growth	0.999989	1	0.242877	1	1	1
GO:0022904	respiratory electron transport chain	0.999989	1	0.263171	0.546258	0.018911	0.391415
GO:0001505	regulation of neurotransmitter levels	0.999989	1	0.267014	0.377296	0.375158	0.797743
GO:0042133	neurotransmitter metabolic process	0.999989	1	0.267014	0.377296	0.375158	0.797743
GO:0035265	organ growth	0.999989	1	0.267014	0.400385	0.96151	1
GO:0050826	response to freezing	0.999989	1	0.307549	1	0.829255	1
GO:0009690	cytokinin metabolic process	0.999989	1	0.308971	0.923792	0.34152	0.860082
GO:0009790	embryo development	0.999989	1	0.320918	1	0.936529	1
GO:0032984	protein-containing complex disassembly	0.999989	1	0.334114	0.0820343	0.668471	1
GO:0043624	cellular protein complex disassembly	0.999989	1	0.334114	0.0820343	0.668471	1
GO:0046785	microtubule polymerization	0.999989	1	0.349351	0.900861	1	1
GO:0007000	nucleolus organization	0.999989	1	0.366889	1	1	1
GO:0009793	embryo development ending in seed dormancy	0.999989	1	0.371476	1	0.951577	1
GO:0010588	cotyledon vascular tissue pattern formation	0.999989	1	0.431932	1	0.386885	1
GO:0007020	microtubule nucleation	0.999989	1	0.438955	1	1	1
GO:0009887	animal organ morphogenesis	0.999989	1	0.442436	1	1	1
GO:0048825	cotyledon development	0.999989	1	0.448338	1	0.420803	1
GO:0009116	nucleoside metabolic process	0.999989	1	0.483867	1	0.47165	1
GO:0007389	pattern specification process	0.999989	1	0.524675	1	0.0359746	1
GO:0000097	sulfur amino acid biosynthetic process	0.999989	1	0.532144	0.648015	0.585722	1
GO:0010154	fruit development	0.999989	1	0.569485	1	0.96151	1
GO:0048826	cotyledon morphogenesis	0.999989	1	0.569915	1	0.613906	1
GO:0009566	fertilization	0.999989	1	0.623627	1	1	1
GO:0009567	double fertilization forming a zygote and endosperm	0.999989	1	0.623627	1	1	1
GO:0006555	methionine metabolic process	0.999989	1	0.627795	0.828292	0.792485	1
GO:0009110	vitamin biosynthetic process	0.999989	1	0.638261	0.49619	1	1
GO:0009067	aspartate family amino acid biosynthetic process	0.999989	1	0.638261	0.871431	1	1
GO:0048646	anatomical structure formation involved in morphogenesis	0.999989	1	0.646743	1	0.702197	1
GO:0090697	post-embryonic plant organ morphogenesis	0.999989	1	0.673387	1	0.495875	1
GO:0048316	seed development	0.999989	1	0.699529	1	0.886252	1
GO:0006767	water-soluble vitamin metabolic process	0.999989	1	0.716168	0.350816	1	1
GO:0042364	water-soluble vitamin biosynthetic process	0.999989	1	0.716168	0.350816	1	1
GO:0006534	cysteine metabolic process	0.999989	1	0.722826	0.750637	0.398454	1
GO:0019344	cysteine biosynthetic process	0.999989	1	0.722826	0.750637	0.398454	1
GO:0048439	flower morphogenesis	0.999989	1	0.722826	1	0.931059	1
GO:0009086	methionine biosynthetic process	0.999989	1	0.726643	0.828292	0.864737	1
GO:0009736	cytokinin-activated signaling pathway	0.999989	1	0.726643	1	1	1
GO:0071368	cellular response to cytokinin stimulus	0.999989	1	0.726643	1	1	1
GO:0022900	electron transport chain	0.999989	1	0.754963	0.877166	0.458914	1
GO:0000394	RNA splicing, via endonucleolytic cleavage and ligation	0.999989	1	0.771608	1	1	1
GO:0010431	seed maturation	0.999989	1	0.776226	1	0.495047	1
GO:0022604	regulation of cell morphogenesis	0.999989	1	0.794133	1	0.453705	1
GO:0051510	regulation of unidimensional cell growth	0.999989	1	0.794133	1	0.453705	1
GO:0006949	syncytium formation	0.999989	1	0.794133	1	1	1
GO:0048598	embryonic morphogenesis	0.999989	1	0.808924	1	0.930224	1
GO:0045036	protein targeting to chloroplast	0.999989	1	0.853352	1	0.881537	1
GO:0072596	establishment of protein localization to chloroplast	0.999989	1	0.853352	1	0.881537	1
GO:0072598	protein localization to chloroplast	0.999989	1	0.853352	1	0.881537	1
GO:0090696	post-embryonic plant organ development	0.999989	1	0.930762	1	0.367281	1
GO:0010162	seed dormancy process	0.999989	1	0.955722	1	0.398454	1
GO:0022611	dormancy process	0.999989	1	0.955722	1	0.398454	1
GO:1903338	regulation of cell wall organization or biogenesis	0.999989	1	0.974564	1	0.930224	1
GO:0048444	floral organ morphogenesis	0.999989	1	1	1	0.73702	1
GO:0009886	post-embryonic animal morphogenesis	0.999989	1	1	1	0.826033	0.124279
GO:0009880	embryonic pattern specification	0.999989	1	1	1	0.931059	0.737725
GO:0048447	sepal morphogenesis	0.999989	1	1	1	0.971453	1
GO:0048451	petal formation	0.999989	1	1	1	0.971453	1
GO:0048453	sepal formation	0.999989	1	1	1	0.971453	1
GO:0010305	leaf vascular tissue pattern formation	0.999989	1	1	1	0.980612	1
GO:0045595	regulation of cell differentiation	0.999989	1	1	1	1	0.470962
GO:0007267	cell-cell signaling	0.999989	1	1	1	1	1
GO:0009112	nucleobase metabolic process	0.999989	1	1	1	1	1
GO:0009767	photosynthetic electron transport chain	0.999989	1	1	1	1	1
GO:0009773	photosynthetic electron transport in photosystem I	0.999989	1	1	1	1	1
GO:0010072	primary shoot apical meristem specification	0.999989	1	1	1	1	1
GO:0010207	photosystem II assembly	0.999989	1	1	1	1	1
GO:0010440	stomatal lineage progression	0.999989	1	1	1	1	1
GO:0016226	iron-sulfur cluster assembly	0.999989	1	1	1	1	1
GO:0031163	metallo-sulfur cluster assembly	0.999989	1	1	1	1	1
GO:0042181	ketone biosynthetic process	0.999989	1	1	1	1	1
GO:0042793	plastid transcription	0.999989	1	1	1	1	1
GO:0048441	petal development	0.999989	1	1	1	1	1
GO:0048446	petal morphogenesis	0.999989	1	1	1	1	1
GO:0048465	corolla development	0.999989	1	1	1	1	1
GO:0048508	embryonic meristem development	0.999989	1	1	1	1	1
GO:0090421	embryonic meristem initiation	0.999989	1	1	1	1	1

## Sheet: E vs C_gene sets_down-noNA
GO_ID	descriptions	At	Na-S	Sd	Um-1h	Um-6h	Um-24h
GO:0000003	reproduction	0.0280237	1.76052e-07	1	0.0445624	0.0264814	0.000360479
GO:0000023	maltose metabolic process	0.000144964	1	0.278415	0.122712	0.213952	0.000615959
GO:0000038	very long-chain fatty acid metabolic process	0.000272256	1	1	0.98633	1	0.407831
GO:0000041	transition metal ion transport	1	1	1	0.945724	1	1
GO:0000075	cell cycle checkpoint	1	0.100295	1	0.988443	0.60169	0.877155
GO:0000079	regulation of cyclin-dependent protein serine/threonine kinase activity	0.817908	0.942923	1	1	0.506293	0.477086
GO:0000086	G2/M transition of mitotic cell cycle	0.843414	2.34278e-09	0.662583	0.257995	0.232781	0.196294
GO:0000096	sulfur amino acid metabolic process	0.408892	0.0862487	1	1	1	0.521817
GO:0000097	sulfur amino acid biosynthetic process	0.229165	0.0326546	1	1	0.752591	0.112242
GO:0000103	sulfate assimilation	1	3.02179e-06	0.332549	1	1	0.718691
GO:0000160	phosphorelay signal transduction system	1	1	1	1	1	1
GO:0000165	MAPK cascade	1	1	1	1	1	1
GO:0000226	microtubule cytoskeleton organization	0.0162294	2.90277e-08	0.0930466	0.0161464	0.0306576	0.000143781
GO:0000271	polysaccharide biosynthetic process	2.1721e-07	1	0.856381	0.124182	0.963037	5.34511e-05
GO:0000272	polysaccharide catabolic process	0.0672466	1	1	0.897698	0.798943	0.0179142
GO:0000278	mitotic cell cycle	0.0162294	1.89373e-14	0.00204619	0.00774876	0.0134932	0.000739383
GO:0000280	nuclear division	0.197365	7.792e-10	0.277389	0.108779	0.179948	0.00668933
GO:0000281	mitotic cytokinesis	0.0258418	5.20764e-09	0.00340315	0.0161464	0.0256139	0.000121499
GO:0000302	response to reactive oxygen species	1	0.00345812	1	1	1	1
GO:0000303	response to superoxide	1	1	1	1	1	0.872225
GO:0000305	response to oxygen radical	1	1	1	1	1	0.872225
GO:0000375	RNA splicing, via transesterification reactions	1	0.0106965	0.993006	0.945724	1	1
GO:0000377	RNA splicing, via transesterification reactions with bulged adenosine as nucleophile	1	0.0106965	0.993006	0.945724	1	1
GO:0000394	RNA splicing, via endonucleolytic cleavage and ligation	0.526485	0.577533	1	0.910741	0.290574	0.155025
GO:0000398	mRNA splicing, via spliceosome	1	0.0854829	1	1	1	1
GO:0000413	protein peptidyl-prolyl isomerization	1	0.10451	1	1	1	0.158681
GO:0000469	cleavage involved in rRNA processing	1	4.0482e-14	1	1	1	1
GO:0000478	endonucleolytic cleavage involved in rRNA processing	1	4.0482e-14	1	1	1	1
GO:0000723	telomere maintenance	1	3.64586e-05	1	0.514783	0.75462	0.0685145
GO:0000724	double-strand break repair via homologous recombination	0.559618	8.10725e-07	1	0.131069	0.758531	0.459797
GO:0000725	recombinational repair	0.559618	8.10725e-07	1	0.131069	0.758531	0.459797
GO:0000741	karyogamy	1	5.4293e-14	1	1	1	0.464044
GO:0000819	sister chromatid segregation	0.439072	6.98406e-07	0.324532	0.137653	0.334305	0.132637
GO:0000902	cell morphogenesis	7.28608e-06	0.622367	1	0.686921	1	0.593139
GO:0000904	cell morphogenesis involved in differentiation	0.133027	0.389456	1	0.255476	0.768789	0.632769
GO:0000910	cytokinesis	0.0441172	1.77866e-09	0.0023023	0.0161464	0.022514	0.000103352
GO:0000911	cytokinesis by cell plate formation	0.0318789	1.29602e-08	0.00204619	0.0067843	0.0347102	0.000169265
GO:0000956	nuclear-transcribed mRNA catabolic process	1	1	1	1	0.275503	1
GO:0000959	mitochondrial RNA metabolic process	1	0.000141908	1	1	0.433978	0.586136
GO:0001101	response to acid chemical	1	1	1	1	1	0.850859
GO:0001505	regulation of neurotransmitter levels	0.827468	0.829962	1	1	1	1
GO:0001510	RNA methylation	0.928348	9.07615e-72	1	1	1	1
GO:0001558	regulation of cell growth	0.66118	1	1	0.423669	1	0.531529
GO:0001666	response to hypoxia	1	1	0.0451403	1	1	1
GO:0001676	long-chain fatty acid metabolic process	1	1	1	1	1	1
GO:0001708	cell fate specification	1	0.0265294	0.770973	0.514783	1	0.521294
GO:0001932	regulation of protein phosphorylation	0.62511	0.960807	1	1	0.334158	0.605548
GO:0001933	negative regulation of protein phosphorylation	0.62511	1	1	1	0.481302	0.419714
GO:0002213	defense response to insect	1	0.5417	1	1	1	1
GO:0002218	activation of innate immune response	1	1	1	1	1	1
GO:0002237	response to molecule of bacterial origin	1	1	1	1	0.956043	1
GO:0002238	response to molecule of fungal origin	1	1	1	0.659391	0.8957	0.549913
GO:0002252	immune effector process	1	1	1	1	1	1
GO:0002253	activation of immune response	1	1	1	1	1	1
GO:0002376	immune system process	1	1	1	1	1	1
GO:0002679	respiratory burst involved in defense response	1	1	1	1	1	1
GO:0002682	regulation of immune system process	1	1	1	1	1	1
GO:0002684	positive regulation of immune system process	1	1	1	1	1	1
GO:0002831	regulation of response to biotic stimulus	1	1	1	1	1	1
GO:0003002	regionalization	0.00110557	7.20278e-06	1	0.33843	1	0.916228
GO:0003006	developmental process involved in reproduction	0.0561362	4.72624e-07	1	0.0381838	0.0467483	0.00267904
GO:0005975	carbohydrate metabolic process	8.22208e-07	1	1	1	1	0.0391459
GO:0005976	polysaccharide metabolic process	8.51555e-11	1	1	0.413191	0.87225	0.000117653
GO:0005982	starch metabolic process	0.001562	1	0.187724	0.100381	0.368946	1.59457e-05
GO:0005983	starch catabolic process	0.000648148	1	1	0.737753	1	0.0407821
GO:0005984	disaccharide metabolic process	0.00201267	1	0.302556	0.0417667	0.25012	0.00220548
GO:0005985	sucrose metabolic process	1	1	0.091391	0.139964	1	0.464507
GO:0005986	sucrose biosynthetic process	1	1	0.561772	0.514783	1	0.962125
GO:0005991	trehalose metabolic process	0.541045	1	1	0.167935	0.751483	0.973355
GO:0005992	trehalose biosynthetic process	0.541045	1	1	0.452187	1	1
GO:0005996	monosaccharide metabolic process	1	0.58909	1	1	1	1
GO:0006006	glucose metabolic process	1	0.0803139	1	1	1	1
GO:0006007	glucose catabolic process	1	1	1	1	1	1
GO:0006012	galactose metabolic process	0.934113	1	1	1	1	1
GO:0006066	alcohol metabolic process	1	1	1	0.625351	1	1
GO:0006073	cellular glucan metabolic process	1.65543e-08	1	0.877062	1	0.481302	0.000739383
GO:0006074	(1->3)-beta-D-glucan metabolic process	1	0.745472	1	1	1	1
GO:0006075	(1->3)-beta-D-glucan biosynthetic process	1	0.745472	1	1	1	1
GO:0006081	cellular aldehyde metabolic process	0.0412584	0.808565	0.389764	0.275959	0.00169174	0.0436542
GO:0006082	organic acid metabolic process	1	1	1	1	1	1
GO:0006084	acetyl-CoA metabolic process	0.0472513	0.989655	1	0.473612	0.930412	0.270932
GO:0006089	lactate metabolic process	1	0.0280111	1	1	1	0.665365
GO:0006090	pyruvate metabolic process	0.293173	1	1	1	0.0691597	1
GO:0006091	generation of precursor metabolites and energy	0.922377	1	1	1	0.00119695	0.228128
GO:0006094	gluconeogenesis	1	2.43516e-06	1	1	1	1
GO:0006096	glycolytic process	1	0.979396	1	1	1	1
GO:0006098	pentose-phosphate shunt	0.0754667	1	0.0191233	0.377982	0.517969	0.0300332
GO:0006109	regulation of carbohydrate metabolic process	1	0.898259	1	1	0.87225	1
GO:0006163	purine nucleotide metabolic process	1	0.000159634	1	1	1	1
GO:0006164	purine nucleotide biosynthetic process	1	2.19126e-05	1	1	1	1
GO:0006165	nucleoside diphosphate phosphorylation	1	0.979396	1	1	1	1
GO:0006220	pyrimidine nucleotide metabolic process	0.680237	1.92899e-68	1	1	0.718977	1
GO:0006221	pyrimidine nucleotide biosynthetic process	0.680237	1.92899e-68	1	1	0.718977	1
GO:0006259	DNA metabolic process	0.000517636	5.0951e-27	0.0255062	0.000115934	0.000122416	0.000310709
GO:0006260	DNA replication	0.00974887	1.1154e-27	0.359907	0.0067843	0.000413171	0.0152072
GO:0006261	DNA-dependent DNA replication	0.032024	7.08538e-24	0.714301	0.00774876	0.00121734	0.0797926
GO:0006270	DNA replication initiation	0.78065	8.39657e-14	0.474711	0.248438	0.0258891	0.0697002
GO:0006275	regulation of DNA replication	0.272634	2.0592e-16	0.278415	0.137653	0.0645935	0.10911
GO:0006281	DNA repair	0.280835	1.86506e-07	0.357277	0.192437	0.28401	0.171214
GO:0006302	double-strand break repair	0.319736	1.90946e-09	1	0.409246	0.402237	0.459797
GO:0006304	DNA modification	0.25684	2.57167e-13	0.0451403	0.0316983	0.00262204	0.0300332
GO:0006305	DNA alkylation	0.25684	2.57167e-13	0.0451403	0.0316983	0.00262204	0.0300332
GO:0006306	DNA methylation	0.25684	2.57167e-13	0.0451403	0.0316983	0.00262204	0.0300332
GO:0006310	DNA recombination	0.32883	1.0874e-13	0.581558	0.0172527	0.26533	0.0111682
GO:0006312	mitotic recombination	1	4.48972e-07	0.654167	0.423669	0.779527	0.665365
GO:0006323	DNA packaging	1	0.00027219	1	0.738688	1	0.464044
GO:0006325	chromatin organization	0.0318789	1.11328e-25	0.0258645	0.00431741	0.000703732	0.00846944
GO:0006333	chromatin assembly or disassembly	0.207033	0.265926	1	0.477634	1	0.241566
GO:0006338	chromatin remodeling	1	0.00779611	1	1	1	0.389264
GO:0006342	chromatin silencing	0.0378126	3.28849e-10	0.38389	0.0250517	0.0193705	0.0492901
GO:0006346	methylation-dependent chromatin silencing	0.0247448	0.000255867	0.911423	0.275959	0.35887	0.153286
GO:0006351	transcription, DNA-templated	0.399027	1	1	1	0.472353	0.20649
GO:0006354	DNA-templated transcription, elongation	1	2.24054e-11	1	0.399385	0.000189243	0.000769049
GO:0006355	regulation of transcription, DNA-templated	0.538038	1	0.999626	1	0.630029	0.521294
GO:0006364	rRNA processing	1	6.4777e-20	0.793053	0.053648	0.00108062	0.00133271
GO:0006366	transcription by RNA polymerase II	1	1	1	0.449189	0.855557	0.407831
GO:0006396	RNA processing	0.271076	6.64118e-22	0.749416	0.0981051	3.1409e-07	0.000838169
GO:0006397	mRNA processing	1	0.00222293	0.886605	0.984385	1	1
GO:0006399	tRNA metabolic process	1	4.12525e-06	0.736849	0.16127	4.66069e-06	0.0376273
GO:0006401	RNA catabolic process	1	1	1	1	0.270554	1
GO:0006402	mRNA catabolic process	1	1	1	1	0.405414	1
GO:0006403	RNA localization	1	1.32941e-13	1	0.646988	0.6176	1
GO:0006405	RNA export from nucleus	1	1.32941e-13	1	0.646988	0.6176	1
GO:0006406	mRNA export from nucleus	1	1.14861e-13	1	0.469724	0.199489	1
GO:0006412	translation	1	4.62574e-11	1	1	0.0783663	1
GO:0006413	translational initiation	0.649359	0.115418	1	0.988443	1	1
GO:0006414	translational elongation	1	0.00493847	1	1	1	1
GO:0006417	regulation of translation	1	0.0060175	1	0.551137	0.193401	0.989056
GO:0006457	protein folding	1	3.22369e-12	1	1	1	1
GO:0006464	cellular protein modification process	1	1	0.0476732	0.847749	0.11603	0.531529
GO:0006468	protein phosphorylation	1	1	0.00878905	1	0.312373	0.637252
GO:0006469	negative regulation of protein kinase activity	0.62511	1	0.877062	1	0.481302	0.419714
GO:0006470	protein dephosphorylation	1	1	0.0117716	0.945724	0.496888	1
GO:0006479	protein methylation	0.193202	6.28733e-28	0.113958	0.0756366	0.0215814	0.0221422
GO:0006486	protein glycosylation	0.601397	0.631488	1	0.191993	0.232781	0.968109
GO:0006487	protein N-linked glycosylation	1	1	0.435678	1	0.246304	1
GO:0006497	protein lipidation	1	1	1	1	1	1
GO:0006498	N-terminal protein lipidation	1	1	1	1	1	1
GO:0006499	N-terminal protein myristoylation	1	1	1	1	1	1
GO:0006508	proteolysis	1	1	1	1	1	0.927586
GO:0006511	ubiquitin-dependent protein catabolic process	1	1	1	1	1	1
GO:0006518	peptide metabolic process	1	1.30125e-09	1	1	0.075735	1
GO:0006520	cellular amino acid metabolic process	1	1	1	1	0.417412	0.535094
GO:0006534	cysteine metabolic process	0.530067	0.237442	1	1	1	0.303437
GO:0006544	glycine metabolic process	1	0.355013	1	1	1	1
GO:0006546	glycine catabolic process	0.804287	0.631488	1	1	1	1
GO:0006555	methionine metabolic process	0.349378	0.021402	1	1	0.664402	0.50262
GO:0006560	proline metabolic process	0.880852	1	0.892184	0.686921	0.758671	1
GO:0006568	tryptophan metabolic process	1	0.972203	1	1	1	0.964283
GO:0006569	tryptophan catabolic process	1	0.887903	1	1	1	0.970572
GO:0006575	cellular modified amino acid metabolic process	1	1	1	1	1	1
GO:0006576	cellular biogenic amine metabolic process	1	0.946729	1	1	1	0.920751
GO:0006586	indolalkylamine metabolic process	1	0.972203	1	1	1	0.964283
GO:0006595	polyamine metabolic process	0.830274	1	1	1	1	1
GO:0006598	polyamine catabolic process	0.838746	1	1	1	1	0.941667
GO:0006605	protein targeting	1	1	1	1	0.95055	1
GO:0006606	protein import into nucleus	0.984307	1.29787e-39	1	1	0.73719	1
GO:0006611	protein export from nucleus	1	8.08233e-14	1	0.646988	0.6176	1
GO:0006612	protein targeting to membrane	1	1	1	1	1	1
GO:0006623	protein targeting to vacuole	1	1	1	1	0.481302	1
GO:0006625	protein targeting to peroxisome	1	1	1	1	0.75462	0.459797
GO:0006626	protein targeting to mitochondrion	1	1.1025e-31	1	0.514783	0.592789	1
GO:0006629	lipid metabolic process	0.00962427	1	1	1	0.185267	0.132016
GO:0006631	fatty acid metabolic process	1	1	1	1	0.768789	0.670118
GO:0006633	fatty acid biosynthetic process	0.26031	0.365355	1	1	0.623726	0.700589
GO:0006635	fatty acid beta-oxidation	1	1	1	1	1	0.622014
GO:0006636	unsaturated fatty acid biosynthetic process	0.868412	0.569057	1	1	0.481302	1
GO:0006637	acyl-CoA metabolic process	0.0215659	0.989655	1	0.537963	1	0.389264
GO:0006643	membrane lipid metabolic process	1	1	1	1	1	1
GO:0006644	phospholipid metabolic process	0.0221699	1	1	0.452187	5.99546e-05	0.0805989
GO:0006650	glycerophospholipid metabolic process	0.547456	1	0.714301	1	0.130888	0.880906
GO:0006655	phosphatidylglycerol biosynthetic process	0.271076	1	0.145605	0.914601	0.0707931	0.624582
GO:0006661	phosphatidylinositol biosynthetic process	0.858869	1	1	1	0.775132	1
GO:0006664	glycolipid metabolic process	1	1	0.72247	0.785642	0.826874	1
GO:0006665	sphingolipid metabolic process	1	1	1	1	1	0.916228
GO:0006694	steroid biosynthetic process	7.71916e-11	1	1	0.964133	0.783316	0.141307
GO:0006714	sesquiterpenoid metabolic process	1	1	1	0.988443	1	1
GO:0006720	isoprenoid metabolic process	0.0403869	1	1	0.257995	0.00445393	0.101548
GO:0006721	terpenoid metabolic process	0.259053	1	1	0.462493	0.611629	0.617414
GO:0006722	triterpenoid metabolic process	1	1	1	0.631085	1	0.700589
GO:0006732	coenzyme metabolic process	0.280769	1	1	1	1	0.670118
GO:0006733	oxidoreduction coenzyme metabolic process	1	1	1	1	1	0.916228
GO:0006739	NADP metabolic process	0.0754667	1	0.0191233	0.383088	0.517969	0.0256496
GO:0006753	nucleoside phosphate metabolic process	0.746383	1.86439e-36	1	1	1	1
GO:0006754	ATP biosynthetic process	1	1	1	1	1	1
GO:0006757	ATP generation from ADP	1	0.979396	1	1	1	1
GO:0006766	vitamin metabolic process	0.742556	0.916532	1	1	0.747004	0.965683
GO:0006767	water-soluble vitamin metabolic process	0.942764	0.940248	1	1	0.783501	0.91153
GO:0006778	porphyrin-containing compound metabolic process	0.0634638	1	0.714456	0.737753	0.152434	0.132647
GO:0006779	porphyrin-containing compound biosynthetic process	0.0287191	1	0.109072	0.410693	0.00445393	0.181243
GO:0006787	porphyrin-containing compound catabolic process	1	1	1	0.924864	1	0.880906
GO:0006790	sulfur compound metabolic process	0.838746	0.946729	1	0.924864	0.285934	0.0227647
GO:0006793	phosphorus metabolic process	1	0.187814	1	1	0.219368	0.749713
GO:0006796	phosphate-containing compound metabolic process	1	0.147393	0.845512	1	0.23173	0.968109
GO:0006810	transport	1	1	1	1	1	0.744031
GO:0006811	ion transport	1	1	1	1	1	0.737759
GO:0006812	cation transport	1	1	1	1	1	0.964283
GO:0006813	potassium ion transport	0.0445696	1	0.573234	1	0.870165	0.989056
GO:0006814	sodium ion transport	1	1	0.834538	0.847749	1	0.554715
GO:0006816	calcium ion transport	1	1	1	1	1	1
GO:0006817	phosphate ion transport	0.0809084	1	0.357277	1	0.954662	1
GO:0006820	anion transport	1	1	1	1	1	0.927586
GO:0006825	copper ion transport	0.402651	1	1	1	1	1
GO:0006826	iron ion transport	1	0.126885	1	0.488766	1	1
GO:0006833	water transport	1	1	1	1	1	1
GO:0006839	mitochondrial transport	0.868164	5.9433e-23	1	1	0.430482	0.993069
GO:0006855	drug transmembrane transport	1	1	1	1	1	1
GO:0006857	oligopeptide transport	1	1	1	0.456671	0.846484	1
GO:0006862	nucleotide transport	1	1	1	1	1	1
GO:0006863	purine nucleobase transport	0.0134357	1	0.906237	1	1	0.255895
GO:0006865	amino acid transport	1	1	1	1	1	1
GO:0006869	lipid transport	1	0.58909	1	0.847749	0.908153	1
GO:0006873	cellular ion homeostasis	1	1	0.324532	1	0.870137	0.806505
GO:0006874	cellular calcium ion homeostasis	1	1	1	1	1	1
GO:0006875	cellular metal ion homeostasis	1	1	1	1	0.913368	0.99554
GO:0006886	intracellular protein transport	1	5.22074e-05	1	1	0.750445	1
GO:0006887	exocytosis	1	1	0.521153	1	1	1
GO:0006888	ER to Golgi vesicle-mediated transport	1	1	1	1	1	1
GO:0006891	intra-Golgi vesicle-mediated transport	1	1	1	0.847749	0.99871	0.199057
GO:0006897	endocytosis	1	1	0.113958	0.71101	0.750445	0.916228
GO:0006904	vesicle docking involved in exocytosis	1	1	0.976135	1	1	1
GO:0006913	nucleocytoplasmic transport	0.759227	3.65086e-34	1	1	0.718977	1
GO:0006914	autophagy	1	1	1	1	1	1
GO:0006928	movement of cell or subcellular component	0.429582	1	1	0.15644	0.481302	0.415995
GO:0006949	syncytium formation	0.25684	0.20751	1	1	0.6176	1
GO:0006952	defense response	1	1	1	1	1	1
GO:0006955	immune response	1	1	1	1	1	1
GO:0006970	response to osmotic stress	1	1	1	1	1	1
GO:0006972	hyperosmotic response	1	1	1	1	1	1
GO:0006974	cellular response to DNA damage stimulus	0.15716	6.49636e-09	0.368316	0.124182	0.0811928	0.0117391
GO:0006979	response to oxidative stress	1	0.0460086	1	1	1	1
GO:0006984	ER-nucleus signaling pathway	1	1	1	1	1	1
GO:0006986	response to unfolded protein	1	1	1	1	1	1
GO:0006995	cellular response to nitrogen starvation	1	1	0.890679	1	1	1
GO:0006996	organelle organization	0.00787196	3.14432e-33	0.451847	0.0250517	0.00262204	2.83598e-05
GO:0006997	nucleus organization	1	7.55162e-12	1	0.534714	0.93715	0.268124
GO:0007000	nucleolus organization	1	0.10736	1	0.364461	0.866136	0.208674
GO:0007005	mitochondrion organization	1	2.44699e-32	1	0.626844	0.414443	0.985065
GO:0007010	cytoskeleton organization	0.000378955	9.60614e-09	0.795299	0.534438	1	0.0570371
GO:0007015	actin filament organization	0.00719713	0.442714	1	0.957821	0.486342	0.718691
GO:0007017	microtubule-based process	0.00716085	2.16848e-09	0.104701	0.0252874	0.0875415	0.00059641
GO:0007020	microtubule nucleation	0.000110437	0.0403613	1	0.988443	0.496888	0.477086
GO:0007030	Golgi organization	0.950495	1	1	1	1	1
GO:0007031	peroxisome organization	1	1	1	1	1	0.513237
GO:0007033	vacuole organization	1	1	1	1	1	1
GO:0007034	vacuolar transport	1	1	1	1	0.481302	1
GO:0007049	cell cycle	0.00954943	2.88813e-21	0.00966155	0.0067843	0.00414268	4.07263e-05
GO:0007051	spindle organization	0.370235	4.73402e-05	0.566103	0.558303	0.261377	0.148927
GO:0007059	chromosome segregation	0.271568	2.29898e-10	0.561772	0.0956427	0.11603	0.0111577
GO:0007062	sister chromatid cohesion	0.371871	2.98727e-06	0.524062	0.177279	0.414443	0.181243
GO:0007127	meiosis I	0.285244	2.68711e-05	0.719515	0.124182	0.597152	0.0203187
GO:0007129	synapsis	0.996112	2.93716e-07	1	0.701022	0.768789	0.264628
GO:0007131	reciprocal meiotic recombination	0.285244	2.68711e-05	0.719515	0.124182	0.597152	0.0203187
GO:0007140	male meiotic nuclear division	1	0.226551	1	0.624817	0.963037	0.86457
GO:0007154	cell communication	1	1	1	1	1	1
GO:0007155	cell adhesion	0.00196446	0.285201	1	0.429804	0.417412	0.658707
GO:0007165	signal transduction	1	1	1	1	1	1
GO:0007166	cell surface receptor signaling pathway	0.0358468	1	0.561772	0.646988	0.126642	0.240151
GO:0007167	enzyme linked receptor protein signaling pathway	0.0214908	1	0.523824	0.624817	0.126642	0.240151
GO:0007169	transmembrane receptor protein tyrosine kinase signaling pathway	0.0214908	1	0.523824	0.624817	0.126642	0.240151
GO:0007267	cell-cell signaling	0.0078032	0.0533222	0.983611	0.0949523	0.232781	0.926888
GO:0007276	gamete generation	1	2.70351e-22	1	0.163443	0.395608	0.399448
GO:0007292	female gamete generation	1	2.84576e-23	0.805545	0.377802	0.290409	0.436247
GO:0007346	regulation of mitotic cell cycle	0.632725	1.81796e-07	0.324532	0.21401	0.243332	0.0808046
GO:0007389	pattern specification process	1.89946e-05	1.04468e-06	1	0.202798	1	0.459797
GO:0007568	aging	1	1	1	0.874226	1	0.74742
GO:0007602	phototransduction	0.998979	1	1	1	1	1
GO:0007623	circadian rhythm	0.0699097	1	0.913589	0.257995	0.270352	0.16657
GO:0008064	regulation of actin polymerization or depolymerization	0.0318789	0.191249	1	1	0.481302	1
GO:0008104	protein localization	1	0.000143155	1	1	0.762899	1
GO:0008154	actin polymerization or depolymerization	0.040204	0.201515	1	1	0.718977	1
GO:0008202	steroid metabolic process	2.82891e-09	1	1	1	0.88848	0.131548
GO:0008213	protein alkylation	0.193202	6.28733e-28	0.113958	0.0756366	0.0215814	0.0221422
GO:0008219	cell death	1	1	1	1	1	1
GO:0008283	cell proliferation	0.0585648	1.89373e-14	0.18823	0.041669	0.00414268	0.021706
GO:0008284	positive regulation of cell proliferation	1	0.370192	1	0.335202	0.722145	0.704666
GO:0008299	isoprenoid biosynthetic process	0.0318789	1	1	0.177479	0.000996564	0.0478204
GO:0008300	isoprenoid catabolic process	0.549523	1	1	0.514783	1	0.602202
GO:0008356	asymmetric cell division	0.067006	1	1	0.391735	0.798943	0.0151287
GO:0008361	regulation of cell size	0.00197052	1	1	0.657064	1	0.675897
GO:0008380	RNA splicing	0.896033	0.0038149	1	0.689499	0.315209	0.415995
GO:0008544	epidermis development	1	0.0067311	1	0.613612	1	0.158681
GO:0008610	lipid biosynthetic process	8.38354e-07	1	1	1	0.0129271	0.0648637
GO:0008643	carbohydrate transport	1	1	1	0.520269	1	0.194329
GO:0008652	cellular amino acid biosynthetic process	0.106394	0.0211551	1	1	0.86857	0.240151
GO:0008654	phospholipid biosynthetic process	0.00563021	1	1	0.449531	2.97829e-05	0.0945387
GO:0009056	catabolic process	1	1	1	1	1	1
GO:0009057	macromolecule catabolic process	1	1	1	1	1	1
GO:0009060	aerobic respiration	1	1	1	1	1	1
GO:0009062	fatty acid catabolic process	1	1	1	1	1	0.80242
GO:0009063	cellular amino acid catabolic process	1	0.793723	1	1	1	0.968109
GO:0009064	glutamine family amino acid metabolic process	0.405205	1	0.89035	0.722811	1	1
GO:0009066	aspartate family amino acid metabolic process	0.00106368	0.0283946	1	0.988443	0.304936	0.503163
GO:0009067	aspartate family amino acid biosynthetic process	0.00354801	0.0403974	1	1	0.190672	0.469299
GO:0009069	serine family amino acid metabolic process	0.817908	0.151335	1	1	1	1
GO:0009070	serine family amino acid biosynthetic process	0.88421	0.162829	1	1	1	0.407831
GO:0009071	serine family amino acid catabolic process	0.804287	0.631488	1	1	1	1
GO:0009072	aromatic amino acid family metabolic process	1	1	1	1	1	0.842704
GO:0009073	aromatic amino acid family biosynthetic process	1	0.119437	0.561772	1	0.290409	0.401053
GO:0009074	aromatic amino acid family catabolic process	1	1	1	1	1	1
GO:0009084	glutamine family amino acid biosynthetic process	0.880852	1	1	0.632211	0.758671	1
GO:0009086	methionine biosynthetic process	0.349378	0.0060175	1	1	0.414443	0.549913
GO:0009100	glycoprotein metabolic process	0.789478	0.618879	1	0.210771	0.26121	0.927586
GO:0009101	glycoprotein biosynthetic process	0.601397	0.711209	1	0.191993	0.232781	0.968109
GO:0009106	lipoate metabolic process	1	0.760508	1	1	1	1
GO:0009108	coenzyme biosynthetic process	1	1	1	1	1	1
GO:0009110	vitamin biosynthetic process	0.479017	1	0.801129	1	0.128928	0.898884
GO:0009112	nucleobase metabolic process	0.924057	0.0957166	1	0.924864	1	0.830551
GO:0009116	nucleoside metabolic process	0.954203	0.199371	1	1	1	0.988713
GO:0009117	nucleotide metabolic process	0.746383	7.12788e-38	1	1	1	1
GO:0009123	nucleoside monophosphate metabolic process	1	1	1	1	1	1
GO:0009124	nucleoside monophosphate biosynthetic process	1	1	1	1	1	1
GO:0009126	purine nucleoside monophosphate metabolic process	1	1	1	1	1	1
GO:0009127	purine nucleoside monophosphate biosynthetic process	1	1	1	1	1	1
GO:0009132	nucleoside diphosphate metabolic process	1	0.771976	1	1	1	1
GO:0009135	purine nucleoside diphosphate metabolic process	1	0.795626	1	1	1	1
GO:0009141	nucleoside triphosphate metabolic process	1	1	1	1	1	1
GO:0009142	nucleoside triphosphate biosynthetic process	1	1	1	1	1	1
GO:0009144	purine nucleoside triphosphate metabolic process	1	1	1	1	1	1
GO:0009145	purine nucleoside triphosphate biosynthetic process	1	1	1	1	1	1
GO:0009150	purine ribonucleotide metabolic process	1	1	1	1	1	1
GO:0009152	purine ribonucleotide biosynthetic process	1	1	1	1	1	1
GO:0009156	ribonucleoside monophosphate biosynthetic process	1	1	1	1	1	1
GO:0009161	ribonucleoside monophosphate metabolic process	1	1	1	1	1	1
GO:0009165	nucleotide biosynthetic process	0.805356	2.66189e-46	1	1	1	1
GO:0009166	nucleotide catabolic process	1	1	1	1	1	1
GO:0009167	purine ribonucleoside monophosphate metabolic process	1	1	1	1	1	1
GO:0009168	purine ribonucleoside monophosphate biosynthetic process	1	1	1	1	1	1
GO:0009179	purine ribonucleoside diphosphate metabolic process	1	0.795626	1	1	1	1
GO:0009185	ribonucleoside diphosphate metabolic process	1	0.795626	1	1	1	1
GO:0009199	ribonucleoside triphosphate metabolic process	1	1	1	1	1	1
GO:0009201	ribonucleoside triphosphate biosynthetic process	1	1	1	1	1	1
GO:0009205	purine ribonucleoside triphosphate metabolic process	1	1	1	1	1	1
GO:0009206	purine ribonucleoside triphosphate biosynthetic process	1	1	1	1	1	1
GO:0009218	pyrimidine ribonucleotide metabolic process	0.680237	4.24511e-74	1	1	0.783501	1
GO:0009220	pyrimidine ribonucleotide biosynthetic process	0.680237	4.24511e-74	1	1	0.783501	1
GO:0009225	nucleotide-sugar metabolic process	1	1	1	0.847749	1	0.563454
GO:0009226	nucleotide-sugar biosynthetic process	0.259457	0.908661	1	1	1	0.704666
GO:0009240	isopentenyl diphosphate biosynthetic process	0.00499194	1	1	0.242654	1.1721e-06	0.044758
GO:0009247	glycolipid biosynthetic process	1	1	0.692016	0.785642	0.826874	1
GO:0009250	glucan biosynthetic process	0.0537882	1	0.425116	0.377966	0.542003	0.000103352
GO:0009251	glucan catabolic process	0.000648148	1	1	0.737753	1	0.0407821
GO:0009259	ribonucleotide metabolic process	0.865949	1.74103e-37	1	1	1	1
GO:0009260	ribonucleotide biosynthetic process	0.943477	5.32906e-39	1	1	1	1
GO:0009266	response to temperature stimulus	1	0.459284	1	1	1	1
GO:0009267	cellular response to starvation	1	0.795626	1	0.631085	0.575716	1
GO:0009269	response to desiccation	0.66047	1	1	1	1	1
GO:0009292	genetic transfer	0.992283	1.05499e-06	1	1	1	1
GO:0009294	DNA mediated transformation	0.992283	1.05499e-06	1	1	1	1
GO:0009308	amine metabolic process	1	0.374321	1	1	1	0.995365
GO:0009309	amine biosynthetic process	1	1	1	1	1	1
GO:0009310	amine catabolic process	1	0.609438	1	1	1	0.918622
GO:0009311	oligosaccharide metabolic process	0.0196604	1	0.193776	0.0858811	0.419524	0.00193272
GO:0009312	oligosaccharide biosynthetic process	1	1	1	0.679636	1	0.848249
GO:0009314	response to radiation	1	0.126885	1	1	1	0.666807
GO:0009404	toxin metabolic process	1	1	1	1	1	1
GO:0009407	toxin catabolic process	1	1	1	1	1	1
GO:0009408	response to heat	1	4.87108e-08	1	1	1	1
GO:0009409	response to cold	1	1	1	1	1	0.916228
GO:0009410	response to xenobiotic stimulus	1	1	1	0.71468	0.930412	0.825009
GO:0009411	response to UV	0.92991	0.828438	1	0.159263	1	0.218863
GO:0009414	response to water deprivation	1	1	1	1	1	1
GO:0009415	response to water	1	1	1	1	1	1
GO:0009416	response to light stimulus	1	0.12099	1	1	1	0.589816
GO:0009438	methylglyoxal metabolic process	1	0.0178882	1	1	1	0.665365
GO:0009451	RNA modification	0.435628	5.65933e-48	1	1	0.0111771	0.880906
GO:0009553	embryo sac development	1	3.31077e-29	1	0.131441	0.497391	0.132016
GO:0009555	pollen development	1	1	1	1	1	0.537242
GO:0009556	microsporogenesis	1	1	1	1	1	0.880906
GO:0009559	embryo sac central cell differentiation	1	0.0250799	1	1	1	0.562284
GO:0009560	embryo sac egg cell differentiation	1	6.2162e-24	0.892184	0.255839	0.319877	0.436247
GO:0009561	megagametogenesis	1	1.07802e-27	1	0.423669	0.899202	0.147663
GO:0009566	fertilization	0.751584	0.141007	1	0.624817	1	0.765932
GO:0009567	double fertilization forming a zygote and endosperm	0.751584	0.141007	1	0.624817	0.95055	0.624582
GO:0009581	detection of external stimulus	1	1	1	1	1	1
GO:0009582	detection of abiotic stimulus	1	1	1	1	1	0.916228
GO:0009583	detection of light stimulus	0.998979	1	1	1	1	1
GO:0009585	red, far-red light phototransduction	0.998979	1	1	1	1	1
GO:0009595	detection of biotic stimulus	1	1	1	1	1	1
GO:0009605	response to external stimulus	1	1	1	1	1	1
GO:0009606	tropism	0.0175193	0.940248	1	0.647771	0.827737	0.364048
GO:0009607	response to biotic stimulus	1	1	1	1	1	1
GO:0009608	response to symbiont	1	1	0.714301	1	1	0.464044
GO:0009610	response to symbiotic fungus	1	1	0.714301	1	1	0.464044
GO:0009611	response to wounding	1	1	1	1	1	1
GO:0009612	response to mechanical stimulus	0.879458	1	0.892184	1	1	1
GO:0009615	response to virus	1	0.00123853	1	0.656468	0.419524	1
GO:0009616	virus induced gene silencing	0.62962	0.0102105	1	0.108779	0.11603	0.602202
GO:0009617	response to bacterium	1	1	1	1	1	1
GO:0009620	response to fungus	1	1	1	1	1	1
GO:0009624	response to nematode	1	0.537481	1	0.363032	1	0.902145
GO:0009625	response to insect	1	1	1	1	1	1
GO:0009626	plant-type hypersensitive response	1	1	1	1	1	1
GO:0009627	systemic acquired resistance	1	1	1	1	1	1
GO:0009628	response to abiotic stimulus	1	1	1	1	1	0.521817
GO:0009629	response to gravity	0.0331649	0.813761	1	0.257995	1	0.344217
GO:0009630	gravitropism	0.0400638	0.972203	1	0.613612	0.798943	0.426072
GO:0009636	response to toxic substance	1	0.0225225	1	1	1	1
GO:0009637	response to blue light	0.0374721	1	0.0476732	0.910741	1	0.459797
GO:0009639	response to red or far red light	0.0828358	1	0.965979	0.257995	1	0.737759
GO:0009640	photomorphogenesis	0.783808	1.52805e-06	1	0.518544	1	1
GO:0009642	response to light intensity	1	0.000110011	1	1	1	1
GO:0009644	response to high light intensity	1	3.21722e-06	1	1	1	1
GO:0009646	response to absence of light	1	1	1	1	1	1
GO:0009648	photoperiodism	0.536822	1	0.307749	0.399385	0.506293	0.737759
GO:0009651	response to salt stress	1	1	1	1	1	1
GO:0009653	anatomical structure morphogenesis	7.71916e-11	0.00575872	1	0.268621	0.209439	0.0284293
GO:0009657	plastid organization	0.0358468	0.509538	0.000120356	0.131069	8.57062e-13	5.34511e-05
GO:0009658	chloroplast organization	0.555072	0.690919	1.23934e-05	0.131069	8.57062e-13	0.000181488
GO:0009664	plant-type cell wall organization	7.77434e-05	1	1	1	0.870137	0.246143
GO:0009668	plastid membrane organization	0.058599	0.831941	0.000115651	0.0940744	5.50153e-07	0.00916381
GO:0009682	induced systemic resistance	1	1	1	1	1	1
GO:0009683	indoleacetic acid metabolic process	1	0.561436	0.736972	1	1	0.882488
GO:0009684	indoleacetic acid biosynthetic process	1	0.561436	0.906237	1	1	0.882488
GO:0009685	gibberellin metabolic process	0.745954	1	1	1	1	0.241566
GO:0009686	gibberellin biosynthetic process	1	1	1	1	1	0.401053
GO:0009687	abscisic acid metabolic process	1	1	1	1	1	1
GO:0009690	cytokinin metabolic process	0.697516	0.125339	1	1	1	1
GO:0009691	cytokinin biosynthetic process	1	0.0554264	1	0.996638	1	1
GO:0009692	ethylene metabolic process	1	1	1	1	1	1
GO:0009693	ethylene biosynthetic process	1	1	1	1	1	1
GO:0009694	jasmonic acid metabolic process	1	1	1	1	1	1
GO:0009695	jasmonic acid biosynthetic process	1	1	1	1	1	1
GO:0009696	salicylic acid metabolic process	1	1	1	1	1	1
GO:0009697	salicylic acid biosynthetic process	1	1	1	1	1	1
GO:0009698	phenylpropanoid metabolic process	1	0.362206	1	0.133278	1	0.469299
GO:0009699	phenylpropanoid biosynthetic process	1	1	1	0.0546349	1	0.599816
GO:0009718	anthocyanin-containing compound biosynthetic process	1	0.0829151	1	0.0250517	1	0.163858
GO:0009719	response to endogenous stimulus	1	1	1	1	1	1
GO:0009723	response to ethylene	1	1	1	1	1	1
GO:0009725	response to hormone	1	1	1	1	1	1
GO:0009733	response to auxin	1	1	1	1	1	1
GO:0009734	auxin-activated signaling pathway	1	1	1	0.794393	0.921026	0.69065
GO:0009735	response to cytokinin	1	0.111129	1	1	1	0.989056
GO:0009736	cytokinin-activated signaling pathway	0.103616	0.4451	0.897034	0.456671	1	0.0151287
GO:0009737	response to abscisic acid	1	1	1	1	1	1
GO:0009738	abscisic acid-activated signaling pathway	1	1	1	1	1	1
GO:0009739	response to gibberellin	1	0.942923	1	1	1	1
GO:0009740	gibberellic acid mediated signaling pathway	0.804287	1	1	1	0.827737	0.810062
GO:0009741	response to brassinosteroid	2.73458e-09	1	0.695903	1	1	0.675897
GO:0009742	brassinosteroid mediated signaling pathway	0.000144964	1	0.834538	1	0.517969	0.196294
GO:0009743	response to carbohydrate	0.650635	1	1	0.924864	1	0.674654
GO:0009744	response to sucrose	0.742556	0.316918	0.890679	0.79082	1	0.525148
GO:0009746	response to hexose	0.0171879	1	1	1	1	0.989056
GO:0009749	response to glucose	1	0.919233	1	1	1	0.872225
GO:0009750	response to fructose	0.0175193	1	1	1	1	1
GO:0009751	response to salicylic acid	1	1	1	1	1	1
GO:0009753	response to jasmonic acid	1	1	1	1	1	1
GO:0009755	hormone-mediated signaling pathway	1	1	1	1	1	1
GO:0009756	carbohydrate mediated signaling	0.928348	0.073801	1	0.537963	1	0.920751
GO:0009767	photosynthetic electron transport chain	0.00285362	0.807409	0.834538	0.801222	0.549155	0.0566715
GO:0009773	photosynthetic electron transport in photosystem I	0.0749817	0.241307	0.834538	0.268621	0.315209	0.00916381
GO:0009787	regulation of abscisic acid-activated signaling pathway	1	1	1	1	1	1
GO:0009788	negative regulation of abscisic acid-activated signaling pathway	1	1	1	1	1	1
GO:0009789	positive regulation of abscisic acid-activated signaling pathway	1	1	1	1	1	1
GO:0009790	embryo development	0.200388	1.73678e-08	1	0.102897	0.0920338	0.244753
GO:0009791	post-embryonic development	0.00157392	0.000762885	1	0.0891302	0.0443358	0.0142458
GO:0009793	embryo development ending in seed dormancy	0.163264	8.15242e-08	1	0.0940744	0.111651	0.268551
GO:0009798	axis specification	0.0388194	0.000590082	1	0.119139	1	0.927586
GO:0009799	specification of symmetry	0.0051987	0.00491325	1	0.142821	1	0.423567
GO:0009804	coumarin metabolic process	1	1	1	0.33426	1	0.728434
GO:0009805	coumarin biosynthetic process	1	1	1	0.33426	1	0.728434
GO:0009808	lignin metabolic process	1	0.678199	1	0.667975	1	0.913217
GO:0009809	lignin biosynthetic process	1	0.828438	1	0.665375	1	0.990666
GO:0009812	flavonoid metabolic process	1	1	1	0.0756366	1	0.100058
GO:0009813	flavonoid biosynthetic process	1	1	1	0.0634846	1	0.216537
GO:0009814	defense response, incompatible interaction	1	1	1	1	1	1
GO:0009816	defense response to bacterium, incompatible interaction	1	1	1	1	1	1
GO:0009817	defense response to fungus, incompatible interaction	1	1	1	1	1	1
GO:0009825	multidimensional cell growth	2.51081e-15	1	1	0.552509	1	0.904261
GO:0009826	unidimensional cell growth	7.77434e-05	0.943221	1	0.506268	0.982845	0.440247
GO:0009827	plant-type cell wall modification	0.0403356	1	0.90411	1	0.199489	0.419175
GO:0009828	plant-type cell wall loosening	0.00436693	1	1	0.657064	0.109913	1
GO:0009831	plant-type cell wall modification involved in multidimensional cell growth	0.0320046	0.809436	1	0.912106	0.566472	1
GO:0009832	plant-type cell wall biogenesis	0.0390215	0.298741	1	0.514783	0.417412	0.000838169
GO:0009834	plant-type secondary cell wall biogenesis	0.559618	1	1	0.137653	0.794161	0.028569
GO:0009838	abscission	1	1	0.466748	1	1	0.872225
GO:0009845	seed germination	1	0.0392719	1	1	1	1
GO:0009846	pollen germination	1	1	1	0.647771	0.95055	1
GO:0009850	auxin metabolic process	1	0.161387	0.728727	1	1	0.916228
GO:0009851	auxin biosynthetic process	1	0.746448	1	1	1	0.776277
GO:0009853	photorespiration	1	0.16191	1	1	1	0.181243
GO:0009855	determination of bilateral symmetry	0.00677739	0.00491325	1	0.142821	1	0.423567
GO:0009856	pollination	1	1	1	0.874226	0.855496	0.43891
GO:0009860	pollen tube growth	0.712503	1	1	0.665956	0.913368	0.414873
GO:0009862	systemic acquired resistance, salicylic acid mediated signaling pathway	1	1	0.561772	1	1	1
GO:0009863	salicylic acid mediated signaling pathway	1	1	1	1	1	1
GO:0009864	induced systemic resistance, jasmonic acid mediated signaling pathway	1	1	1	1	1	1
GO:0009867	jasmonic acid mediated signaling pathway	1	1	1	1	1	1
GO:0009873	ethylene-activated signaling pathway	1	1	1	1	1	1
GO:0009880	embryonic pattern specification	0.84749	0.166706	0.510432	0.924864	1	1
GO:0009886	post-embryonic animal morphogenesis	1	0.551948	1	0.679636	1	1
GO:0009887	animal organ morphogenesis	0.00855917	0.00518203	1	0.108779	0.722145	0.139456
GO:0009888	tissue development	2.68549e-11	0.195568	1	0.102897	0.0833604	0.00533363
GO:0009889	regulation of biosynthetic process	0.996112	1	1	1	0.397195	0.239686
GO:0009890	negative regulation of biosynthetic process	0.271076	0.0297364	0.596481	0.0862783	0.0190882	0.153468
GO:0009891	positive regulation of biosynthetic process	1	1	1	0.275959	0.630848	0.636664
GO:0009892	negative regulation of metabolic process	0.138029	0.0833239	0.332549	0.0406658	0.0170229	0.0623861
GO:0009893	positive regulation of metabolic process	1	1	1	0.657064	0.496888	0.728434
GO:0009894	regulation of catabolic process	0.672425	1	1	1	1	1
GO:0009896	positive regulation of catabolic process	1	1	0.331216	1	1	1
GO:0009900	dehiscence	1	1	1	1	1	0.674654
GO:0009901	anther dehiscence	1	1	1	1	1	0.916228
GO:0009902	chloroplast relocation	0.916594	0.972203	1.23934e-05	0.0250517	0.000189243	0.00948945
GO:0009908	flower development	0.0438486	7.67355e-05	1	0.0381838	0.19419	0.00948945
GO:0009909	regulation of flower development	0.864156	2.77537e-08	0.604133	0.00899037	0.089299	0.0846729
GO:0009910	negative regulation of flower development	1	1	0.910637	0.377982	0.506293	1
GO:0009911	positive regulation of flower development	0.0579108	1	1	0.727824	1	0.541014
GO:0009913	epidermal cell differentiation	1	0.0067311	1	0.613612	1	0.158681
GO:0009914	hormone transport	0.0162294	1	1	0.866122	1	0.401053
GO:0009926	auxin polar transport	0.0215659	1	1	0.59611	1	0.372276
GO:0009932	cell tip growth	0.0026786	0.974337	1	0.801222	1	0.69066
GO:0009933	meristem structural organization	0.097067	3.21722e-06	1	0.00689085	0.768789	0.927586
GO:0009934	regulation of meristem structural organization	1	0.0370881	1	0.605607	0.718977	1
GO:0009943	adaxial/abaxial axis specification	0.0390215	3.60949e-05	1	0.0803204	1	0.647508
GO:0009944	polarity specification of adaxial/abaxial axis	0.0214908	3.60949e-05	1	0.0803204	1	0.647508
GO:0009955	adaxial/abaxial pattern specification	0.0395768	6.97075e-06	1	0.0803204	1	0.459797
GO:0009956	radial pattern formation	1	0.115832	1	0.646988	1	1
GO:0009957	epidermal cell fate specification	1	0.0370881	0.94414	0.475383	0.855496	0.181243
GO:0009958	positive gravitropism	0.102931	1	0.769043	0.894135	1	0.785691
GO:0009960	endosperm development	1	0.322996	0.735625	1	1	1
GO:0009962	regulation of flavonoid biosynthetic process	1	1	1	0.456453	1	0.786404
GO:0009963	positive regulation of flavonoid biosynthetic process	1	1	1	0.646988	1	0.992151
GO:0009965	leaf morphogenesis	0.000648148	0.0113414	0.561772	0.551137	0.0443358	0.361777
GO:0009966	regulation of signal transduction	1	1	1	1	1	0.968109
GO:0009967	positive regulation of signal transduction	1	1	1	1	1	1
GO:0009968	negative regulation of signal transduction	0.477828	1	0.856381	1	1	0.737759
GO:0009991	response to extracellular stimulus	1	0.961511	1	0.471007	0.40854	1
GO:0010014	meristem initiation	0.00437614	0.0242567	1	0.0406658	0.937015	0.785691
GO:0010015	root morphogenesis	3.44279e-05	1	1	1	1	0.632769
GO:0010016	shoot system morphogenesis	7.25963e-07	0.323357	0.0141743	0.28079	0.000236441	0.0221422
GO:0010017	red or far-red light signaling pathway	1	1	0.968188	1	1	0.872225
GO:0010022	meristem determinacy	0.485037	0.0370881	1	1	0.997196	0.748856
GO:0010025	wax biosynthetic process	1	1	1	1	1	0.970572
GO:0010026	trichome differentiation	0.00563021	0.0469346	0.853062	0.30825	0.696851	0.876685
GO:0010027	thylakoid membrane organization	0.058599	0.831941	0.000115651	0.0940744	5.50153e-07	0.00916381
GO:0010029	regulation of seed germination	1	1	1	1	1	1
GO:0010033	response to organic substance	1	1	1	1	1	0.927586
GO:0010035	response to inorganic substance	1	0.0649659	1	1	1	1
GO:0010038	response to metal ion	1	0.0437513	1	1	1	0.999022
GO:0010039	response to iron ion	1	1	1	1	1	1
GO:0010043	response to zinc ion	1	1	1	1	0.722145	1
GO:0010048	vernalization response	1	0.322996	0.51916	1	0.768789	0.537242
GO:0010050	vegetative phase change	1	0.0170028	1	1	0.981185	0.545661
GO:0010051	xylem and phloem pattern formation	0.000490572	0.00422224	1	0.159263	1	0.750383
GO:0010053	root epidermal cell differentiation	6.07971e-06	1	1	1	1	0.86457
GO:0010054	trichoblast differentiation	4.63412e-07	1	1	1	1	0.927586
GO:0010072	primary shoot apical meristem specification	0.691145	0.151725	0.663019	0.76286	0.243332	0.872225
GO:0010073	meristem maintenance	3.05789e-05	0.00136152	1	0.497082	0.396594	0.182506
GO:0010074	maintenance of meristem identity	0.897958	0.018888	1	0.736024	0.268791	0.584306
GO:0010075	regulation of meristem growth	4.18924e-06	0.28248	1	0.738688	0.779527	0.0660583
GO:0010082	regulation of root meristem growth	0.360301	1	1	0.547354	0.580215	1
GO:0010087	phloem or xylem histogenesis	0.000868145	1	0.941511	0.0945293	1	0.0308716
GO:0010089	xylem development	0.0050762	1	1	0.0518037	0.8957	0.0467624
GO:0010090	trichome morphogenesis	0.0214908	0.0829151	1	0.295204	0.470572	1
GO:0010091	trichome branching	0.906752	0.281341	1	1	1	1
GO:0010093	specification of floral organ identity	1	0.0128452	1	1	1	1
GO:0010101	post-embryonic root morphogenesis	1	1	1	0.441695	1	1
GO:0010102	lateral root morphogenesis	1	1	1	0.441695	1	1
GO:0010103	stomatal complex morphogenesis	0.000136154	1	0.00284804	1	0.00171498	0.0207742
GO:0010106	cellular response to iron ion starvation	1	0.26923	1	0.477634	0.784095	1
GO:0010112	regulation of systemic acquired resistance	1	1	1	1	1	1
GO:0010114	response to red light	0.754745	1	0.298751	0.988443	1	0.283404
GO:0010118	stomatal movement	1	1	1	1	1	1
GO:0010119	regulation of stomatal movement	1	1	1	0.988443	1	1
GO:0010143	cutin biosynthetic process	0.898855	1	1	0.914601	1	0.986157
GO:0010150	leaf senescence	1	1	1	1	1	0.927586
GO:0010154	fruit development	0.133027	1.21058e-05	1	0.25066	0.209439	0.589787
GO:0010155	regulation of proton transport	0.00146483	1	0.774199	0.936837	1	0.406482
GO:0010162	seed dormancy process	1	8.62079e-06	1	0.794393	1	0.973355
GO:0010166	wax metabolic process	1	1	1	1	1	0.970572
GO:0010167	response to nitrate	1	0.374187	1	0.512623	1	0.806505
GO:0010182	sugar mediated signaling pathway	0.928348	0.073801	1	0.537963	1	0.920751
GO:0010187	negative regulation of seed germination	1	1	1	1	0.999484	1
GO:0010193	response to ozone	1	1	1	1	1	1
GO:0010197	polar nucleus fusion	1	0.0250799	1	1	1	0.562284
GO:0010200	response to chitin	1	1	1	1	1	1
GO:0010207	photosystem II assembly	0.00409063	0.0206691	0.178043	0.0474953	0.000236441	0.0207742
GO:0010208	pollen wall assembly	0.353068	1	1	1	1	0.86457
GO:0010212	response to ionizing radiation	1	0.000103198	1	0.839143	0.419524	0.051615
GO:0010214	seed coat development	0.843414	1	1	1	0.243332	0.419714
GO:0010218	response to far red light	0.104944	1	0.0191233	1	1	0.599816
GO:0010224	response to UV-B	1	0.786766	1	0.0564027	1	0.287688
GO:0010227	floral organ abscission	0.632725	1	0.596481	1	1	0.309227
GO:0010228	vegetative to reproductive phase transition of meristem	0.479017	1	0.886605	0.0250517	0.00509158	0.0931709
GO:0010229	inflorescence development	1	0.631488	1	1	1	1
GO:0010232	vascular transport	1	1	1	0.657064	1	1
GO:0010233	phloem transport	1	1	1	0.657064	1	1
GO:0010243	response to organonitrogen compound	1	1	1	1	1	1
GO:0010252	auxin homeostasis	0.751584	1	1	0.625351	0.810798	0.609256
GO:0010256	endomembrane system organization	0.954203	1	1	1	1	1
GO:0010260	animal organ senescence	1	1	1	0.171545	1	0.732581
GO:0010264	myo-inositol hexakisphosphate biosynthetic process	1	0.0198343	0.886605	1	1	1
GO:0010267	production of ta-siRNAs involved in RNA interference	1	0.00086384	1	0.211152	0.0408852	0.25207
GO:0010286	heat acclimation	1	0.0947388	1	1	1	1
GO:0010305	leaf vascular tissue pattern formation	0.0318789	0.00518203	0.048323	0.310546	1	0.927586
GO:0010310	regulation of hydrogen peroxide metabolic process	1	1	0.279414	1	1	1
GO:0010311	lateral root formation	1	1	1	0.32084	1	1
GO:0010332	response to gamma radiation	1	0.00096689	1	0.805924	0.481302	0.127502
GO:0010345	suberin biosynthetic process	1	1	1	0.167935	1	0.785691
GO:0010351	lithium ion transport	1	1	1	1	1	0.825009
GO:0010359	regulation of anion channel activity	1	1	1	1	0.872677	0.459797
GO:0010363	regulation of plant-type hypersensitive response	1	1	1	1	1	1
GO:0010374	stomatal complex development	0.000828915	1	0.00604848	1	0.00174944	0.0275053
GO:0010383	cell wall polysaccharide metabolic process	0.00146483	1	0.963875	0.552509	1	0.00916381
GO:0010389	regulation of G2/M transition of mitotic cell cycle	0.897958	2.34278e-09	0.758746	0.257995	0.232781	0.196294
GO:0010393	galacturonan metabolic process	0.501393	1	1	1	1	0.851402
GO:0010410	hemicellulose metabolic process	0.0068117	1	0.51916	0.190798	0.783501	0.000862281
GO:0010413	glucuronoxylan metabolic process	0.0725389	1	0.274598	0.113792	0.906162	0.00245921
GO:0010431	seed maturation	1	2.77687e-05	1	0.847749	1	0.896696
GO:0010440	stomatal lineage progression	0.3947	0.108142	1	0.656468	0.615293	0.18248
GO:0010449	root meristem growth	0.360301	1	1	0.660324	0.395163	1
GO:0010467	gene expression	0.628115	6.70967e-07	1	1	0.00414268	0.021706
GO:0010468	regulation of gene expression	0.711094	1	1	1	0.621104	0.326206
GO:0010476	gibberellin mediated signaling pathway	0.804287	1	1	1	0.827737	1
GO:0010492	maintenance of shoot apical meristem identity	0.639794	0.42605	1	0.506348	0.211235	0.426072
GO:0010498	proteasomal protein catabolic process	1	0.00263312	1	1	1	1
GO:0010540	basipetal auxin transport	1	1	1	1	1	1
GO:0010556	regulation of macromolecule biosynthetic process	0.676314	1	1	1	0.414443	0.336401
GO:0010557	positive regulation of macromolecule biosynthetic process	0.66118	1	1	0.534714	0.23173	0.459797
GO:0010558	negative regulation of macromolecule biosynthetic process	0.271648	0.0172663	0.596481	0.108779	0.0175361	0.246096
GO:0010563	negative regulation of phosphorus metabolic process	0.62511	1	1	1	0.315209	0.419714
GO:0010564	regulation of cell cycle process	0.584032	1.72293e-13	0.410169	0.0474953	0.193401	0.111453
GO:0010565	regulation of cellular ketone metabolic process	1	1	1	1	1	1
GO:0010582	floral meristem determinacy	0.485037	0.0370881	1	1	0.997196	0.748856
GO:0010583	response to cyclopentenone	1	1	1	1	1	0.981871
GO:0010584	pollen exine formation	0.067006	1	1	1	1	0.86457
GO:0010588	cotyledon vascular tissue pattern formation	0.271076	0.205224	1	0.894091	1	1
GO:0010604	positive regulation of macromolecule metabolic process	0.838746	0.793723	0.973827	0.799347	0.117032	0.513888
GO:0010605	negative regulation of macromolecule metabolic process	0.133239	0.0621431	0.277389	0.0474953	0.0132453	0.10911
GO:0010608	posttranscriptional regulation of gene expression	0.3947	0.00624799	1	0.924864	0.315082	0.927586
GO:0010628	positive regulation of gene expression	0.809139	1	1	0.514783	0.209439	0.459797
GO:0010629	negative regulation of gene expression	0.285244	0.162514	0.32248	0.0807717	0.0201288	0.228128
GO:0010638	positive regulation of organelle organization	0.0350818	0.00917423	1	0.613612	0.0959615	1
GO:0010639	negative regulation of organelle organization	1	0.192607	0.873176	1	1	1
GO:0010646	regulation of cell communication	1	1	1	1	1	0.968109
GO:0010647	positive regulation of cell communication	1	1	1	1	1	1
GO:0010648	negative regulation of cell communication	0.477828	1	0.856381	1	1	0.737759
GO:0010817	regulation of hormone levels	1	1	1	1	1	0.918622
GO:0010876	lipid localization	1	0.0123811	1	0.16127	0.963037	1
GO:0010927	cellular component assembly involved in morphogenesis	0.353068	1	1	1	1	0.86457
GO:0010941	regulation of cell death	1	1	1	1	1	1
GO:0012501	programmed cell death	1	1	1	1	1	1
GO:0014070	response to organic cyclic compound	1	1	0.892184	1	1	0.935966
GO:0015031	protein transport	1	3.43197e-05	1	1	0.783501	1
GO:0015672	monovalent inorganic cation transport	0.358863	1	0.561772	1	1	0.586136
GO:0015692	lead ion transport	1	1	1	1	1	0.872225
GO:0015695	organic cation transport	1	1	1	0.807008	0.899202	0.729779
GO:0015696	ammonium transport	1	1	1	0.910741	0.51382	1
GO:0015698	inorganic anion transport	1	0.633301	1	0.355085	1	0.720524
GO:0015706	nitrate transport	1	0.440451	1	0.36386	1	0.737759
GO:0015711	organic anion transport	1	1	1	1	1	1
GO:0015718	monocarboxylic acid transport	1	0.537481	1	1	1	0.827996
GO:0015748	organophosphate ester transport	1	1	1	1	1	0.875679
GO:0015802	basic amino acid transport	1	1	1	0.924864	0.768789	1
GO:0015804	neutral amino acid transport	1	1	1	1	1	1
GO:0015824	proline transport	1	1	1	1	1	1
GO:0015833	peptide transport	1	0.000164495	1	1	0.783501	1
GO:0015849	organic acid transport	1	1	1	1	1	1
GO:0015850	organic hydroxy compound transport	1	1	0.801129	1	1	1
GO:0015851	nucleobase transport	0.0134357	1	0.906237	1	1	0.255895
GO:0015893	drug transport	1	1	1	1	1	0.637252
GO:0015919	peroxisomal membrane transport	1	1	1	1	0.75462	0.459797
GO:0015931	nucleobase-containing compound transport	1	0.000424493	1	0.803755	0.77911	1
GO:0015979	photosynthesis	0.32744	1	0.000220968	0.5865	5.12568e-06	7.39963e-05
GO:0015980	energy derivation by oxidation of organic compounds	1	1	0.976135	1	0.11603	0.785691
GO:0015994	chlorophyll metabolic process	0.0729132	1	0.769043	0.786634	0.268367	0.122444
GO:0015995	chlorophyll biosynthetic process	0.0634638	1	0.19749	0.405379	0.0132453	0.181243
GO:0015996	chlorophyll catabolic process	1	1	1	0.924864	1	0.880906
GO:0016032	viral process	0.505864	0.917675	1	0.897698	1	1
GO:0016036	cellular response to phosphate starvation	1	1	0.524062	0.955738	0.380024	1
GO:0016042	lipid catabolic process	1	1	1	1	1	0.62027
GO:0016043	cellular component organization	0.00414911	2.06802e-21	1	0.0930389	0.0995299	1.59457e-05
GO:0016049	cell growth	4.50383e-06	1	1	1	1	0.797543
GO:0016051	carbohydrate biosynthetic process	3.91941e-06	1	1	0.537963	1	0.0156586
GO:0016052	carbohydrate catabolic process	1	1	1	1	1	0.989056
GO:0016053	organic acid biosynthetic process	1	1	1	1	1	1
GO:0016054	organic acid catabolic process	1	1	1	1	1	0.872225
GO:0016070	RNA metabolic process	0.319736	5.55255e-07	0.973827	1	0.00137463	0.0207742
GO:0016071	mRNA metabolic process	0.0278425	0.374187	0.00156906	0.632211	0.000532903	0.32797
GO:0016072	rRNA metabolic process	1	2.43406e-21	1	0.053648	0.00108062	0.00133271
GO:0016093	polyprenol metabolic process	1	0.916532	0.596481	0.657064	0.936315	1
GO:0016101	diterpenoid metabolic process	0.843414	1	1	1	1	0.458748
GO:0016102	diterpenoid biosynthetic process	1	1	1	1	1	0.701622
GO:0016104	triterpenoid biosynthetic process	1	1	1	0.631085	1	0.700589
GO:0016108	tetraterpenoid metabolic process	0.0374721	1	0.93345	0.223343	0.00432287	0.359927
GO:0016109	tetraterpenoid biosynthetic process	0.0374721	1	1	0.211152	0.00535046	0.359927
GO:0016114	terpenoid biosynthetic process	0.376544	1	1	0.275959	0.315082	0.55737
GO:0016115	terpenoid catabolic process	0.549523	1	1	0.514783	1	0.602202
GO:0016116	carotenoid metabolic process	0.0374721	1	0.93345	0.223343	0.00432287	0.359927
GO:0016117	carotenoid biosynthetic process	0.0374721	1	1	0.211152	0.00535046	0.359927
GO:0016125	sterol metabolic process	9.03912e-11	0.931726	1	1	0.907223	0.283404
GO:0016126	sterol biosynthetic process	1.00733e-10	0.989655	1	1	0.77911	0.388898
GO:0016128	phytosteroid metabolic process	4.19045e-05	1	1	0.924864	0.414443	0.0700831
GO:0016129	phytosteroid biosynthetic process	2.06776e-05	1	1	0.912106	0.481302	0.109689
GO:0016131	brassinosteroid metabolic process	4.19045e-05	1	1	0.924864	0.414443	0.0700831
GO:0016132	brassinosteroid biosynthetic process	2.06776e-05	1	1	0.912106	0.481302	0.109689
GO:0016143	S-glycoside metabolic process	1	1	0.324532	1	0.718977	0.563454
GO:0016144	S-glycoside biosynthetic process	1	1	0.290872	1	0.798943	0.415995
GO:0016192	vesicle-mediated transport	1	1	1	1	1	0.913217
GO:0016226	iron-sulfur cluster assembly	0.0598462	1	0.178043	0.657064	0.00108062	0.123039
GO:0016246	RNA interference	0.289526	8.93304e-06	0.835914	0.552509	0.0563236	0.430195
GO:0016310	phosphorylation	1	1	0.239098	1	1	1
GO:0016311	dephosphorylation	1	1	0.00881479	0.284242	0.433211	0.927586
GO:0016441	posttranscriptional gene silencing	0.393006	0.000165678	0.867446	0.794393	0.167904	0.477086
GO:0016444	somatic cell DNA recombination	1	0.00736895	1	0.268621	0.96567	0.99554
GO:0016458	gene silencing	0.058599	2.84623e-12	0.143752	0.0275966	0.013986	0.00786905
GO:0016556	mRNA modification	4.03178e-06	1	6.25874e-07	0.48607	2.74131e-07	0.00916381
GO:0016558	protein import into peroxisome matrix	1	1	1	1	0.75462	0.459797
GO:0016567	protein ubiquitination	1	0.13211	1	1	1	1
GO:0016569	covalent chromatin modification	0.067006	2.86371e-27	0.0609533	0.0172527	0.0038061	0.0335508
GO:0016570	histone modification	0.0953397	3.48428e-29	0.0283951	0.0230423	0.0127871	0.0100116
GO:0016571	histone methylation	0.193202	1.79566e-27	0.168467	0.0756366	0.0215814	0.0221422
GO:0016572	histone phosphorylation	0.62511	5.73865e-06	0.834538	0.805552	0.424715	0.246578
GO:0016579	protein deubiquitination	1	0.00566879	1	0.988443	0.349046	1
GO:0016926	protein desumoylation	1	0.87987	1	0.0172527	0.232781	0.0717479
GO:0016999	antibiotic metabolic process	1	1	0.518181	1	1	1
GO:0017000	antibiotic biosynthetic process	1	1	1	1	1	1
GO:0017001	antibiotic catabolic process	1	1	1	1	1	0.99554
GO:0017038	protein import	0.852805	5.58727e-19	1	1	0.370824	0.840807
GO:0017144	drug metabolic process	1	1	1	1	1	1
GO:0017148	negative regulation of translation	0.897958	0.00227251	1	0.537963	0.0944632	0.599816
GO:0018022	peptidyl-lysine methylation	0.228139	1.89816e-23	0.145309	0.0807717	0.0357002	0.0107738
GO:0018130	heterocycle biosynthetic process	1	3.99335e-05	1	1	0.414443	0.549913
GO:0018193	peptidyl-amino acid modification	0.571452	3.79217e-20	0.167561	0.0381838	0.120824	0.000183912
GO:0018205	peptidyl-lysine modification	0.233659	6.57377e-19	0.10069	0.00803733	0.0190882	0.000739383
GO:0018208	peptidyl-proline modification	1	0.0537956	1	1	1	0.141338
GO:0018377	protein myristoylation	1	1	1	1	1	1
GO:0018958	phenol-containing compound metabolic process	1	1	1	1	1	1
GO:0019216	regulation of lipid metabolic process	0.481408	1	1	1	1	0.837637
GO:0019219	regulation of nucleobase-containing compound metabolic process	0.632725	1	1	1	0.431309	0.459797
GO:0019220	regulation of phosphate metabolic process	1	1	0.157386	1	0.209439	0.960468
GO:0019222	regulation of metabolic process	1	1	1	1	0.416115	0.0457058
GO:0019243	methylglyoxal catabolic process to D-lactate via S-lactoyl-glutathione	1	0.0280111	1	1	1	0.665365
GO:0019252	starch biosynthetic process	0.00196446	1	0.136942	0.0925987	0.426475	2.23707e-05
GO:0019288	isopentenyl diphosphate biosynthetic process, methylerythritol 4-phosphate pathway	0.00499194	1	0.650372	0.159263	3.69943e-07	0.0300332
GO:0019318	hexose metabolic process	1	0.468304	1	1	1	1
GO:0019319	hexose biosynthetic process	1	2.43516e-06	1	1	1	1
GO:0019320	hexose catabolic process	1	1	1	1	1	1
GO:0019321	pentose metabolic process	1	1	1	0.537963	1	1
GO:0019344	cysteine biosynthetic process	0.530067	0.237442	1	1	1	0.303437
GO:0019359	nicotinamide nucleotide biosynthetic process	1	0.916532	1	1	1	1
GO:0019362	pyridine nucleotide metabolic process	1	1	1	0.973659	1	0.999022
GO:0019363	pyridine nucleotide biosynthetic process	1	1	1	1	1	1
GO:0019374	galactolipid metabolic process	1	1	0.640288	0.894135	1	1
GO:0019375	galactolipid biosynthetic process	1	1	0.562092	0.894135	1	1
GO:0019395	fatty acid oxidation	1	1	1	1	1	0.927586
GO:0019438	aromatic compound biosynthetic process	1	0.00140266	1	1	0.611461	0.81471
GO:0019439	aromatic compound catabolic process	1	1	1	1	1	1
GO:0019637	organophosphate metabolic process	0.62511	3.85513e-22	1	1	0.743051	0.916228
GO:0019682	glyceraldehyde-3-phosphate metabolic process	0.000948579	1	0.315893	0.190599	1.71781e-05	0.0146946
GO:0019684	photosynthesis, light reaction	0.177943	1	0.0249966	0.52226	7.23571e-05	0.000845924
GO:0019693	ribose phosphate metabolic process	0.663016	5.43017e-31	1	1	1	1
GO:0019722	calcium-mediated signaling	1	1	1	1	1	1
GO:0019725	cellular homeostasis	1	1	0.410169	1	1	0.927586
GO:0019742	pentacyclic triterpenoid metabolic process	1	1	1	0.196509	1	0.599816
GO:0019745	pentacyclic triterpenoid biosynthetic process	1	1	1	0.196509	1	0.599816
GO:0019748	secondary metabolic process	1	1	1	0.625351	1	0.602202
GO:0019750	chloroplast localization	1	0.972203	1.23934e-05	0.0250517	0.000140574	0.00948945
GO:0019751	polyol metabolic process	1	0.0787793	0.728727	0.839066	1	1
GO:0019752	carboxylic acid metabolic process	1	1	1	1	1	1
GO:0019757	glycosinolate metabolic process	1	1	0.324532	1	0.718977	0.563454
GO:0019758	glycosinolate biosynthetic process	1	1	0.290872	1	0.798943	0.415995
GO:0019760	glucosinolate metabolic process	1	1	0.324532	1	0.718977	0.563454
GO:0019761	glucosinolate biosynthetic process	1	1	0.290872	1	0.798943	0.415995
GO:0019827	stem cell population maintenance	0.864156	0.00197913	1	0.69906	0.300766	0.665365
GO:0019915	lipid storage	0.366738	1.07496e-06	1	0.171545	0.87225	1
GO:0019932	second-messenger-mediated signaling	1	1	1	1	1	1
GO:0019941	modification-dependent protein catabolic process	1	1	1	1	1	0.99554
GO:0019953	sexual reproduction	1	5.03003e-19	1	0.44438	0.784095	0.132647
GO:0021700	developmental maturation	0.000110437	0.579527	1	0.988443	1	0.927586
GO:0022402	cell cycle process	0.0292626	6.67939e-18	0.0132403	0.00774876	0.0185075	0.000140734
GO:0022406	membrane docking	1	1	0.976135	1	1	1
GO:0022411	cellular component disassembly	1	1	1	1	1	1
GO:0022412	cellular process involved in reproduction in multicellular organism	1	1.36802e-20	1	0.310546	0.395163	0.458748
GO:0022414	reproductive process	0.0280237	1.76052e-07	1	0.0442062	0.0256139	0.000373946
GO:0022603	regulation of anatomical structure morphogenesis	0.828751	0.766824	1	0.462493	0.86857	0.927586
GO:0022604	regulation of cell morphogenesis	0.479973	1	1	0.624817	1	0.663501
GO:0022607	cellular component assembly	0.0127127	1.3157e-10	1	0.215262	0.221854	0.0353401
GO:0022610	biological adhesion	0.00196446	0.285201	1	0.429804	0.417412	0.658707
GO:0022611	dormancy process	1	8.62079e-06	1	0.794393	1	0.973355
GO:0022613	ribonucleoprotein complex biogenesis	1	3.07962e-32	1	0.386538	0.00108062	0.0234344
GO:0022622	root system development	4.4187e-05	1	1	1	1	0.570415
GO:0022898	regulation of transmembrane transporter activity	1	1	1	1	0.872677	0.459797
GO:0022900	electron transport chain	0.023478	0.933158	1	1	1	0.282244
GO:0022904	respiratory electron transport chain	0.996112	1	1	1	1	1
GO:0023014	signal transduction by protein phosphorylation	1	1	1	1	1	1
GO:0023051	regulation of signaling	1	1	1	1	1	0.968109
GO:0023052	signaling	1	1	0.999626	1	1	1
GO:0023056	positive regulation of signaling	1	1	1	1	1	1
GO:0023057	negative regulation of signaling	0.477828	1	0.856381	1	1	0.737759
GO:0030001	metal ion transport	1	1	1	1	1	0.86457
GO:0030003	cellular cation homeostasis	1	1	0.258256	1	0.931975	0.827996
GO:0030029	actin filament-based process	0.00752407	0.677417	1	0.469724	0.481302	0.412471
GO:0030036	actin cytoskeleton organization	0.010345	0.391343	1	1	0.624201	0.819613
GO:0030041	actin filament polymerization	0.0618785	0.191249	1	1	0.718977	1
GO:0030048	actin filament-based movement	0.429582	1	1	0.15644	0.481302	0.415995
GO:0030148	sphingolipid biosynthetic process	0.660365	1	1	1	1	0.872225
GO:0030154	cell differentiation	0.00223049	4.41716e-08	1	0.537963	0.395608	0.219641
GO:0030163	protein catabolic process	1	0.159363	1	1	1	1
GO:0030198	extracellular matrix organization	0.353068	1	1	1	1	0.989056
GO:0030243	cellulose metabolic process	0.000169438	0.12079	1	1	0.999484	0.856506
GO:0030244	cellulose biosynthetic process	1	0.013635	0.963875	1	1	0.413213
GO:0030258	lipid modification	1	1	1	1	1	1
GO:0030422	production of siRNA involved in RNA interference	0.897958	2.64691e-05	1	0.409246	0.0443358	0.407831
GO:0030832	regulation of actin filament length	0.0318789	0.191249	1	1	0.481302	1
GO:0030833	regulation of actin filament polymerization	0.0488594	0.191249	1	1	0.481302	1
GO:0030838	positive regulation of actin filament polymerization	0.048439	0.162966	1	0.988443	0.209439	1
GO:0030855	epithelial cell differentiation	1	0.0067311	1	0.613612	1	0.158681
GO:0030968	endoplasmic reticulum unfolded protein response	1	1	1	1	1	1
GO:0031047	gene silencing by RNA	0.059729	6.77715e-10	0.480459	0.107211	0.0851971	0.0174017
GO:0031048	chromatin silencing by small RNA	0.0196604	1.24684e-08	0.324532	0.287281	0.481302	0.0335508
GO:0031050	dsRNA fragmentation	0.897958	3.60949e-05	0.630583	0.409246	0.0443358	0.407831
GO:0031109	microtubule polymerization or depolymerization	0.00482142	0.0716545	1	0.924864	0.414443	0.538095
GO:0031163	metallo-sulfur cluster assembly	0.0598462	1	0.178043	0.657064	0.00108062	0.123039
GO:0031323	regulation of cellular metabolic process	1	1	1	1	0.3545	0.0968801
GO:0031324	negative regulation of cellular metabolic process	0.106394	0.0186018	0.487971	0.0940744	0.0176576	0.0856938
GO:0031325	positive regulation of cellular metabolic process	0.805356	1	0.973827	0.71101	0.0995299	0.606816
GO:0031326	regulation of cellular biosynthetic process	0.660423	1	1	1	0.356907	0.224978
GO:0031327	negative regulation of cellular biosynthetic process	0.271076	0.0245533	0.596481	0.100381	0.0140797	0.176014
GO:0031328	positive regulation of cellular biosynthetic process	0.680237	1	1	0.363132	0.187112	0.406482
GO:0031329	regulation of cellular catabolic process	0.526485	1	0.906237	1	1	1
GO:0031334	positive regulation of protein complex assembly	0.048439	0.132124	1	0.988443	0.215112	1
GO:0031347	regulation of defense response	1	1	1	1	1	1
GO:0031348	negative regulation of defense response	1	1	1	1	1	1
GO:0031349	positive regulation of defense response	1	1	1	1	1	1
GO:0031365	N-terminal protein amino acid modification	1	1	1	1	1	1
GO:0031399	regulation of protein modification process	1	1	0.0449769	0.977759	0.0307051	0.729779
GO:0031400	negative regulation of protein modification process	0.720356	0.474507	1	1	0.211457	0.399448
GO:0031407	oxylipin metabolic process	1	0.402501	1	1	1	1
GO:0031408	oxylipin biosynthetic process	0.632725	0.343007	1	1	1	1
GO:0031497	chromatin assembly	1	0.000350134	1	0.862346	1	0.584306
GO:0031503	protein-containing complex localization	1	1.32941e-13	1	0.646988	0.6176	1
GO:0031667	response to nutrient levels	1	1	1	0.523831	0.481302	1
GO:0031668	cellular response to extracellular stimulus	1	0.769442	1	0.399008	0.417412	1
GO:0031669	cellular response to nutrient levels	1	0.919233	1	0.456671	0.539619	1
GO:0032101	regulation of response to external stimulus	1	1	1	1	1	1
GO:0032200	telomere organization	1	3.64586e-05	1	0.514783	0.75462	0.0685145
GO:0032204	regulation of telomere maintenance	1	0.000886723	1	0.847749	0.59902	0.0946931
GO:0032259	methylation	0.100233	9.93957e-62	0.405353	0.109481	0.00513991	0.647509
GO:0032268	regulation of cellular protein metabolic process	1	0.276432	0.066239	0.665309	0.0132453	0.872225
GO:0032269	negative regulation of cellular protein metabolic process	0.533971	0.000543106	1	0.514783	0.0215123	0.303437
GO:0032270	positive regulation of cellular protein metabolic process	1	1	0.406421	1	0.275503	1
GO:0032271	regulation of protein polymerization	0.155932	0.160622	1	1	0.481302	1
GO:0032273	positive regulation of protein polymerization	0.048439	0.141007	1	0.988443	0.209439	1
GO:0032350	regulation of hormone metabolic process	1	1	0.94414	1	1	0.927586
GO:0032392	DNA geometric change	1	1.73161e-06	1	0.625351	0.232781	0.220799
GO:0032409	regulation of transporter activity	1	1	1	1	0.872677	0.459797
GO:0032412	regulation of ion transmembrane transporter activity	1	1	1	1	0.872677	0.459797
GO:0032446	protein modification by small protein conjugation	1	0.0437513	1	1	1	1
GO:0032504	multicellular organism reproduction	1	2.55929e-19	1	0.287281	0.783501	0.549913
GO:0032506	cytokinetic process	0.0318789	1.29602e-08	0.00204619	0.0067843	0.0347102	0.000169265
GO:0032508	DNA duplex unwinding	1	1.73161e-06	1	0.625351	0.268367	0.350145
GO:0032535	regulation of cellular component size	0.000235613	0.960807	1	0.988443	1	1
GO:0032774	RNA biosynthetic process	0.399027	1	1	1	0.433978	0.202198
GO:0032787	monocarboxylic acid metabolic process	1	1	1	1	1	1
GO:0032870	cellular response to hormone stimulus	1	1	1	1	1	1
GO:0032875	regulation of DNA endoreduplication	1	0.0792974	1	0.242654	0.95055	0.949975
GO:0032879	regulation of localization	0.429582	1	1	1	0.767447	0.920751
GO:0032880	regulation of protein localization	0.726119	1	1	1	0.718977	1
GO:0032940	secretion by cell	1	1	0.877062	1	1	1
GO:0032956	regulation of actin cytoskeleton organization	0.0318789	0.191249	1	1	0.481302	1
GO:0032958	inositol phosphate biosynthetic process	1	0.018888	0.886605	1	1	1
GO:0032970	regulation of actin filament-based process	0.0318789	0.191249	1	1	0.481302	1
GO:0032984	protein-containing complex disassembly	0.794403	0.786506	1	1	1	1
GO:0032989	cellular component morphogenesis	2.64785e-06	0.411896	1	0.679636	1	0.632769
GO:0033013	tetrapyrrole metabolic process	0.0634638	1	0.714456	0.737753	0.152434	0.132647
GO:0033014	tetrapyrrole biosynthetic process	0.0160525	1	0.109072	0.410693	0.00445393	0.181243
GO:0033015	tetrapyrrole catabolic process	1	1	1	0.924864	1	0.880906
GO:0033036	macromolecule localization	1	2.26885e-05	1	1	0.621104	1
GO:0033037	polysaccharide localization	1	1	1	1	1	1
GO:0033043	regulation of organelle organization	0.11004	0.000773479	1	0.537963	0.198975	0.436247
GO:0033044	regulation of chromosome organization	0.429919	0.00100574	1	0.191993	0.11603	0.0221422
GO:0033365	protein localization to organelle	1	5.06184e-26	1	0.701022	0.0331709	0.608779
GO:0033517	myo-inositol hexakisphosphate metabolic process	1	0.0198343	0.886605	1	1	1
GO:0033554	cellular response to stress	1	0.99382	1	1	1	1
GO:0033559	unsaturated fatty acid metabolic process	0.868412	0.569057	1	1	0.481302	1
GO:0033673	negative regulation of kinase activity	0.62511	1	0.877062	1	0.481302	0.419714
GO:0033692	cellular polysaccharide biosynthetic process	0.0350818	1	0.300688	0.222404	0.936315	1.69275e-05
GO:0033993	response to lipid	1	1	1	1	1	1
GO:0034050	host programmed cell death induced by symbiont	1	1	1	1	1	1
GO:0034219	carbohydrate transmembrane transport	1	0.566467	1	1	1	0.458748
GO:0034220	ion transmembrane transport	0.843414	1	1	1	1	0.244753
GO:0034248	regulation of cellular amide metabolic process	1	0.0060175	1	0.551137	0.193401	0.989056
GO:0034249	negative regulation of cellular amide metabolic process	0.897958	0.00227251	1	0.537963	0.0944632	0.599816
GO:0034284	response to monosaccharide	0.010345	1	1	1	1	0.989056
GO:0034285	response to disaccharide	0.751584	0.426379	0.890679	0.79082	1	0.444947
GO:0034293	sexual sporulation	1	1	1	1	1	0.880906
GO:0034404	nucleobase-containing small molecule biosynthetic process	1	1	1	1	1	1
GO:0034440	lipid oxidation	1	1	1	1	1	1
GO:0034470	ncRNA processing	1	1.89816e-23	0.777878	0.080701	0.000470272	0.0037223
GO:0034504	protein localization to nucleus	0.905071	3.96596e-39	1	1	0.827737	1
GO:0034599	cellular response to oxidative stress	1	0.00141241	1	1	0.895758	1
GO:0034613	cellular protein localization	1	4.73402e-05	1	1	0.749096	1
GO:0034614	cellular response to reactive oxygen species	1	0.0403613	0.945714	1	0.895758	1
GO:0034620	cellular response to unfolded protein	1	1	1	1	1	1
GO:0034622	cellular protein-containing complex assembly	0.213079	3.38711e-08	1	0.657064	0.665754	0.410539
GO:0034637	cellular carbohydrate biosynthetic process	0.022815	1	0.510432	0.159263	1	0.000103352
GO:0034654	nucleobase-containing compound biosynthetic process	0.601397	1.45179e-06	1	1	0.718977	0.872225
GO:0034655	nucleobase-containing compound catabolic process	1	1	1	1	1	1
GO:0034660	ncRNA metabolic process	1	2.89814e-21	0.795299	0.0161464	2.24024e-07	0.00137183
GO:0034754	cellular hormone metabolic process	1	0.0641534	1	1	1	1
GO:0034762	regulation of transmembrane transport	0.0487542	1	1	1	1	0.208674
GO:0034765	regulation of ion transmembrane transport	0.0487542	1	1	1	1	0.208674
GO:0034968	histone lysine methylation	0.228139	1.89816e-23	0.178269	0.0807717	0.0357002	0.0107738
GO:0034976	response to endoplasmic reticulum stress	1	0.425876	1	1	1	1
GO:0035194	posttranscriptional gene silencing by RNA	0.289526	4.45135e-05	0.837712	0.794393	0.0995299	0.599816
GO:0035195	gene silencing by miRNA	1	0.000170275	1	0.625351	0.0995299	0.563238
GO:0035196	production of miRNAs involved in gene silencing by miRNA	0.843414	2.75122e-05	1	0.196509	0.0132453	0.469299
GO:0035265	organ growth	0.62511	0.200215	1	1	1	0.827996
GO:0035266	meristem growth	9.40096e-06	0.121163	1	0.785642	0.758671	0.0870847
GO:0035303	regulation of dephosphorylation	1	1	0.0143414	0.910741	0.575716	1
GO:0035304	regulation of protein dephosphorylation	1	1	0.0143414	0.910741	0.575716	1
GO:0035383	thioester metabolic process	0.0215659	0.989655	1	0.537963	1	0.389264
GO:0035556	intracellular signal transduction	1	1	1	1	1	1
GO:0035670	plant-type ovary development	0.393609	0.50168	0.604133	1	0.0222742	1
GO:0035690	cellular response to drug	1	1	1	1	1	1
GO:0035725	sodium ion transmembrane transport	1	1	0.896357	0.932897	1	0.549913
GO:0035821	modification of morphology or physiology of other organism	1	0.0319981	1	0.0956427	0.11603	0.914919
GO:0035825	homologous recombination	0.285244	2.68711e-05	0.719515	0.124182	0.597152	0.0203187
GO:0035966	response to topologically incorrect protein	1	1	1	1	1	1
GO:0035967	cellular response to topologically incorrect protein	1	1	1	1	1	1
GO:0036211	protein modification process	1	1	0.0476732	0.847749	0.11603	0.531529
GO:0036293	response to decreased oxygen levels	1	1	0.0451403	1	1	1
GO:0036294	cellular response to decreased oxygen levels	1	1	1	0.32084	1	1
GO:0040007	growth	1.65543e-08	1	1	0.924864	1	0.306859
GO:0040008	regulation of growth	4.60368e-05	0.677411	1	0.413191	0.87225	0.102186
GO:0040011	locomotion	0.210871	1	1	0.864599	1	1
GO:0040029	regulation of gene expression, epigenetic	0.0506969	5.24786e-10	0.168467	0.0663353	0.00771216	0.0137451
GO:0040034	regulation of development, heterochronic	1	1	0.795299	1	1	0.670118
GO:0042023	DNA endoreduplication	0.182648	2.59367e-05	1	0.109481	0.117906	0.674654
GO:0042044	fluid transport	1	1	1	1	1	1
GO:0042127	regulation of cell proliferation	0.0809084	0.149114	0.714301	0.257995	0.31747	0.519051
GO:0042133	neurotransmitter metabolic process	0.827468	0.829962	1	1	1	1
GO:0042135	neurotransmitter catabolic process	0.594079	0.829962	1	1	1	1
GO:0042138	meiotic DNA double-strand break formation	0.317748	0.0265294	0.973827	0.211131	0.639064	0.131286
GO:0042157	lipoprotein metabolic process	1	1	1	1	1	1
GO:0042158	lipoprotein biosynthetic process	1	1	1	1	1	1
GO:0042180	cellular ketone metabolic process	0.875788	1	1	1	1	0.989056
GO:0042181	ketone biosynthetic process	0.703422	0.308859	0.334962	0.324535	0.545073	1
GO:0042182	ketone catabolic process	1	0.0178882	1	1	1	0.665365
GO:0042254	ribosome biogenesis	1	4.4412e-31	1	0.386538	0.00108062	0.0294633
GO:0042325	regulation of phosphorylation	0.468131	0.929243	1	1	0.747708	0.76206
GO:0042326	negative regulation of phosphorylation	0.62511	1	1	1	0.481302	0.419714
GO:0042335	cuticle development	0.462222	1	1	1	1	0.690278
GO:0042364	water-soluble vitamin biosynthetic process	0.942764	0.940248	1	1	0.783501	0.91153
GO:0042398	cellular modified amino acid biosynthetic process	1	1	1	1	1	1
GO:0042401	cellular biogenic amine biosynthetic process	1	1	1	1	1	1
GO:0042402	cellular biogenic amine catabolic process	1	0.609438	1	1	1	0.918622
GO:0042430	indole-containing compound metabolic process	1	1	0.908613	1	1	1
GO:0042435	indole-containing compound biosynthetic process	1	1	1	1	1	1
GO:0042436	indole-containing compound catabolic process	1	1	1	1	1	1
GO:0042440	pigment metabolic process	1	1	1	0.0947205	0.0851971	0.0492901
GO:0042445	hormone metabolic process	1	1	1	1	1	1
GO:0042446	hormone biosynthetic process	1	1	1	1	1	1
GO:0042447	hormone catabolic process	0.923072	1	1	1	1	0.828232
GO:0042493	response to drug	1	1	1	1	1	1
GO:0042537	benzene-containing compound metabolic process	1	1	1	1	1	1
GO:0042538	hyperosmotic salinity response	1	1	1	1	1	1
GO:0042542	response to hydrogen peroxide	1	4.14552e-08	1	1	1	1
GO:0042545	cell wall modification	0.149756	1	1	1	0.976525	0.916228
GO:0042546	cell wall biogenesis	0.000714503	0.183189	1	0.275959	0.6176	5.38418e-06
GO:0042547	cell wall modification involved in multidimensional cell growth	0.00823605	1	1	0.701022	0.327995	0.987604
GO:0042592	homeostatic process	1	1	1	1	0.724219	0.665365
GO:0042594	response to starvation	1	1	1	0.631085	0.575716	1
GO:0042631	cellular response to water deprivation	1	1	1	0.989518	0.970317	1
GO:0042732	D-xylose metabolic process	1	1	1	0.537963	1	1
GO:0042737	drug catabolic process	1	1	1	1	1	1
GO:0042742	defense response to bacterium	1	1	1	1	1	1
GO:0042743	hydrogen peroxide metabolic process	1	1	0.445471	1	1	1
GO:0042744	hydrogen peroxide catabolic process	0.998979	1	0.908264	1	0.754531	1
GO:0042752	regulation of circadian rhythm	1	1	1	0.363132	0.161589	0.749713
GO:0042793	plastid transcription	0.355576	0.0363066	0.357277	0.287281	2.00586e-06	0.0826429
GO:0042866	pyruvate biosynthetic process	1	0.979396	1	1	1	1
GO:0042886	amide transport	1	0.000424493	1	1	0.783501	1
GO:0043043	peptide biosynthetic process	1	4.18883e-10	1	1	0.0743854	0.99554
GO:0043062	extracellular structure organization	0.353068	1	1	1	1	0.989056
GO:0043067	regulation of programmed cell death	1	1	1	1	1	1
GO:0043069	negative regulation of programmed cell death	1	1	1	1	1	1
GO:0043085	positive regulation of catalytic activity	0.699331	1	0.834538	0.158639	0.0359481	0.0023854
GO:0043086	negative regulation of catalytic activity	0.585869	0.92314	1	0.802442	0.2545	0.422181
GO:0043090	amino acid import	1	1	1	0.924864	1	1
GO:0043094	cellular metabolic compound salvage	1	0.114004	1	1	1	0.196294
GO:0043161	proteasome-mediated ubiquitin-dependent protein catabolic process	1	0.832504	1	0.679636	1	1
GO:0043207	response to external biotic stimulus	1	1	1	1	1	1
GO:0043247	telomere maintenance in response to DNA damage	1	0.00184156	1	0.847749	0.59902	0.0946931
GO:0043248	proteasome assembly	1	0.361619	1	1	1	0.881345
GO:0043254	regulation of protein complex assembly	0.155932	0.154562	1	1	0.497391	1
GO:0043269	regulation of ion transport	0.708574	1	1	1	0.995302	0.989056
GO:0043288	apocarotenoid metabolic process	1	1	1	1	1	1
GO:0043331	response to dsRNA	0.897958	3.60949e-05	0.630583	0.409246	0.0443358	0.407831
GO:0043401	steroid hormone mediated signaling pathway	0.000144964	1	0.834538	1	0.517969	0.196294
GO:0043412	macromolecule modification	1	0.0139922	0.031912	0.631085	0.000683607	0.586136
GO:0043413	macromolecule glycosylation	0.601397	0.631488	1	0.191993	0.232781	0.968109
GO:0043414	macromolecule methylation	0.100233	9.93957e-62	0.374815	0.109481	0.00513991	0.647509
GO:0043436	oxoacid metabolic process	1	1	1	1	1	1
GO:0043449	cellular alkene metabolic process	1	1	1	1	1	1
GO:0043450	alkene biosynthetic process	1	1	1	1	1	1
GO:0043455	regulation of secondary metabolic process	1	1	1	0.0410439	1	0.158681
GO:0043473	pigmentation	2.82891e-09	1	1	0.924864	1	0.763127
GO:0043476	pigment accumulation	2.82891e-09	1	1	0.924864	1	0.763127
GO:0043478	pigment accumulation in response to UV light	2.82891e-09	1	1	0.924864	1	0.763127
GO:0043479	pigment accumulation in tissues in response to UV light	2.82891e-09	1	1	0.924864	1	0.763127
GO:0043480	pigment accumulation in tissues	2.82891e-09	1	1	0.924864	1	0.763127
GO:0043481	anthocyanin accumulation in tissues in response to UV light	2.82891e-09	1	1	0.924864	1	0.763127
GO:0043543	protein acylation	1	1	1	1	1	1
GO:0043549	regulation of kinase activity	0.62511	0.960807	0.906237	1	0.334158	0.605548
GO:0043562	cellular response to nitrogen levels	1	1	0.714301	1	1	1
GO:0043574	peroxisomal transport	1	1	1	1	0.75462	0.459797
GO:0043603	cellular amide metabolic process	1	2.78799e-07	1	0.947756	0.0834619	1
GO:0043604	amide biosynthetic process	1	1.50826e-08	1	1	0.0583978	1
GO:0043624	cellular protein complex disassembly	0.794403	1	1	1	1	1
GO:0043632	modification-dependent macromolecule catabolic process	1	1	1	1	1	0.99554
GO:0043647	inositol phosphate metabolic process	1	0.106551	0.769054	0.398552	1	1
GO:0043648	dicarboxylic acid metabolic process	0.00917331	1	1	1	1	0.371143
GO:0043687	post-translational protein modification	0.838746	0.0306242	0.538695	0.910741	0.736186	0.73451
GO:0043900	regulation of multi-organism process	1	1	1	1	1	1
GO:0043933	protein-containing complex subunit organization	0.219089	1.34807e-07	1	0.847749	0.902138	0.372276
GO:0043934	sporulation	1	1	1	1	1	0.880906
GO:0044003	modification by symbiont of host morphology or physiology	1	0.0319981	1	0.0956427	0.11603	0.914919
GO:0044036	cell wall macromolecule metabolic process	0.000543572	1	1	0.26929	0.995302	0.000546889
GO:0044038	cell wall macromolecule biosynthetic process	0.134874	1	0.437043	0.108779	0.895758	0.000838169
GO:0044042	glucan metabolic process	1.65543e-08	1	0.877062	1	0.481302	0.000739383
GO:0044070	regulation of anion transport	1	1	1	1	0.872677	0.459797
GO:0044085	cellular component biogenesis	0.00890211	5.79471e-18	1	0.180339	0.162449	1.59457e-05
GO:0044087	regulation of cellular component biogenesis	0.181556	0.161387	1	0.943076	0.75462	0.86457
GO:0044089	positive regulation of cellular component biogenesis	0.0243533	0.132124	1	0.920727	0.269326	1
GO:0044092	negative regulation of molecular function	0.925958	0.459171	0.630583	0.79082	0.209439	0.361992
GO:0044093	positive regulation of molecular function	0.581565	1	1	0.16127	0.0242687	0.000769049
GO:0044106	cellular amine metabolic process	1	1	1	1	1	0.927586
GO:0044242	cellular lipid catabolic process	1	1	1	1	1	0.647508
GO:0044247	cellular polysaccharide catabolic process	0.000648148	1	1	0.737753	1	0.0407821
GO:0044248	cellular catabolic process	1	1	1	1	1	1
GO:0044255	cellular lipid metabolic process	1	1	1	0.924864	0.0841537	0.196294
GO:0044257	cellular protein catabolic process	1	0.466712	1	1	1	1
GO:0044262	cellular carbohydrate metabolic process	0.000169438	1	0.714301	0.386538	0.963037	0.000207342
GO:0044264	cellular polysaccharide metabolic process	1.67179e-05	1	0.561772	0.645539	0.898057	2.83598e-05
GO:0044265	cellular macromolecule catabolic process	1	1	1	1	1	1
GO:0044267	cellular protein metabolic process	1	0.316918	0.626877	1	0.718977	1
GO:0044270	cellular nitrogen compound catabolic process	1	1	1	1	1	1
GO:0044271	cellular nitrogen compound biosynthetic process	1	8.44615e-09	1	1	0.0659473	0.681577
GO:0044272	sulfur compound biosynthetic process	1	1	1	1	1	0.272697
GO:0044275	cellular carbohydrate catabolic process	0.000648148	1	1	0.552509	1	0.0407821
GO:0044281	small molecule metabolic process	1	0.00383714	1	1	1	1
GO:0044282	small molecule catabolic process	1	1	1	1	1	0.988713
GO:0044283	small molecule biosynthetic process	1	1	1	1	1	1
GO:0044403	symbiont process	1	0.0546876	1	0.0854227	0.268367	0.777251
GO:0044419	interspecies interaction between organisms	1	0.0936535	1	0.0854227	0.268367	0.777251
GO:0044550	secondary metabolite biosynthetic process	1	1	1	0.172887	1	0.56775
GO:0044703	multi-organism reproductive process	1	1.38901e-17	1	0.513172	0.783316	0.0822213
GO:0044706	multi-multicellular organism process	1	1	1	0.874226	0.855496	0.43891
GO:0044728	DNA methylation or demethylation	0.25684	2.57167e-13	0.0451403	0.0316983	0.00262204	0.0300332
GO:0044743	protein transmembrane import into intracellular organelle	1	1	1	1	1	0.459797
GO:0044764	multi-organism cellular process	0.992283	1.05499e-06	1	1	1	1
GO:0044770	cell cycle phase transition	0.844327	5.24786e-10	0.556187	0.268621	0.243332	0.205465
GO:0044772	mitotic cell cycle phase transition	0.844327	5.24786e-10	0.556187	0.268621	0.243332	0.205465
GO:0044786	cell cycle DNA replication	0.177943	2.59367e-05	1	0.190599	0.117906	0.988713
GO:0044839	cell cycle G2/M phase transition	0.843414	2.34278e-09	0.662583	0.257995	0.232781	0.196294
GO:0045010	actin nucleation	0.048439	0.162966	1	0.988443	0.209439	1
GO:0045017	glycerolipid biosynthetic process	0.204566	1	0.630583	1	0.19127	0.970572
GO:0045036	protein targeting to chloroplast	1	0.000203091	0.906237	0.988443	0.000371137	0.183321
GO:0045087	innate immune response	1	1	1	1	1	1
GO:0045088	regulation of innate immune response	1	1	1	1	1	1
GO:0045089	positive regulation of innate immune response	1	1	1	1	1	1
GO:0045132	meiotic chromosome segregation	0.173869	6.58386e-07	0.793053	0.131967	0.249574	0.0111577
GO:0045143	homologous chromosome segregation	0.996112	2.93716e-07	1	0.701022	0.768789	0.264628
GO:0045165	cell fate commitment	1	0.0475612	0.770973	0.32084	0.888873	0.562638
GO:0045184	establishment of protein localization	1	3.03502e-05	1	1	0.783501	1
GO:0045229	external encapsulating structure organization	7.71916e-11	1	1	1	1	0.605548
GO:0045333	cellular respiration	1	1	0.976135	1	0.11603	0.785691
GO:0045488	pectin metabolic process	0.501393	1	1	1	1	0.851402
GO:0045489	pectin biosynthetic process	1	1	1	0.933088	1	0.371143
GO:0045491	xylan metabolic process	0.0670167	1	0.324532	0.124182	0.783501	0.00110912
GO:0045492	xylan biosynthetic process	0.0725389	1	0.25831	0.108779	0.873711	0.00114707
GO:0045595	regulation of cell differentiation	0.259616	0.125993	1	0.255476	0.870165	1
GO:0045730	respiratory burst	1	1	1	1	1	1
GO:0045736	negative regulation of cyclin-dependent protein serine/threonine kinase activity	0.817908	0.942923	1	1	0.506293	0.477086
GO:0045786	negative regulation of cell cycle	0.564755	0.00926472	0.999626	0.537963	0.844965	0.396069
GO:0045787	positive regulation of cell cycle	0.782671	0.915031	0.908613	0.555062	1	0.463527
GO:0045814	negative regulation of gene expression, epigenetic	0.0374721	8.40041e-10	0.318138	0.0250517	0.0193705	0.0492901
GO:0045859	regulation of protein kinase activity	0.62511	0.960807	0.906237	1	0.334158	0.605548
GO:0045892	negative regulation of transcription, DNA-templated	0.280835	0.0424247	0.480459	0.0981051	0.0487418	0.584306
GO:0045893	positive regulation of transcription, DNA-templated	0.485661	1	1	0.471007	0.209439	0.458748
GO:0045926	negative regulation of growth	1	1	1	1	1	0.902145
GO:0045930	negative regulation of mitotic cell cycle	0.964397	0.196809	1	0.924864	1	0.599816
GO:0045934	negative regulation of nucleobase-containing compound metabolic process	0.281528	0.030231	0.561772	0.117738	0.0995299	0.65313
GO:0045935	positive regulation of nucleobase-containing compound metabolic process	0.475481	1	1	0.477634	0.119159	0.407831
GO:0045936	negative regulation of phosphate metabolic process	0.62511	1	1	1	0.315209	0.419714
GO:0046031	ADP metabolic process	1	0.795626	1	1	1	1
GO:0046034	ATP metabolic process	1	1	1	1	1	1
GO:0046148	pigment biosynthetic process	1	0.808565	1	0.0250517	0.0132453	0.0421455
GO:0046149	pigment catabolic process	1	1	1	0.924864	1	0.880906
GO:0046164	alcohol catabolic process	1	1	1	0.0968976	0.833052	0.701622
GO:0046165	alcohol biosynthetic process	1	0.167975	1	0.634485	1	1
GO:0046173	polyol biosynthetic process	1	0.0277762	0.886605	0.977759	1	1
GO:0046174	polyol catabolic process	1	1	1	0.16127	0.783501	0.666821
GO:0046185	aldehyde catabolic process	1	0.014899	1	1	1	0.665365
GO:0046189	phenol-containing compound biosynthetic process	1	1	1	1	1	1
GO:0046218	indolalkylamine catabolic process	1	0.887903	1	1	1	0.970572
GO:0046283	anthocyanin-containing compound metabolic process	1	0.0521693	1	0.108054	1	0.285033
GO:0046351	disaccharide biosynthetic process	0.820832	1	1	0.35771	1	0.876685
GO:0046364	monosaccharide biosynthetic process	1	3.17098e-06	1	1	1	1
GO:0046365	monosaccharide catabolic process	1	1	1	1	1	1
GO:0046390	ribose phosphate biosynthetic process	0.943477	5.32906e-39	1	1	1	1
GO:0046394	carboxylic acid biosynthetic process	1	1	1	1	1	1
GO:0046395	carboxylic acid catabolic process	1	1	1	1	1	0.872225
GO:0046434	organophosphate catabolic process	1	1	1	1	1	1
GO:0046467	membrane lipid biosynthetic process	1	1	1	1	1	1
GO:0046471	phosphatidylglycerol metabolic process	0.271076	1	0.145605	0.914601	0.0707931	0.624582
GO:0046474	glycerophospholipid biosynthetic process	0.311957	1	0.714301	1	0.11894	0.916228
GO:0046482	para-aminobenzoic acid metabolic process	1	1	1	1	1	1
GO:0046486	glycerolipid metabolic process	0.526485	1	0.896357	1	0.290409	0.920751
GO:0046488	phosphatidylinositol metabolic process	1	1	1	0.98633	0.655128	1
GO:0046490	isopentenyl diphosphate metabolic process	0.00499194	1	1	0.242654	1.1721e-06	0.044758
GO:0046496	nicotinamide nucleotide metabolic process	1	1	1	0.973659	1	0.999022
GO:0046519	sphingoid metabolic process	0.821576	1	1	1	1	0.872225
GO:0046520	sphingoid biosynthetic process	0.821576	1	1	1	1	0.872225
GO:0046677	response to antibiotic	1	0.78491	1	1	1	1
GO:0046685	response to arsenic-containing substance	1	1	1	0.788074	1	0.623054
GO:0046686	response to cadmium ion	1	0.0141829	1	1	1	1
GO:0046700	heterocycle catabolic process	1	1	1	1	1	1
GO:0046777	protein autophosphorylation	0.0227196	1	1	1	0.783501	0.538095
GO:0046785	microtubule polymerization	0.00482142	0.0403613	1	0.924864	0.496888	0.477086
GO:0046838	phosphorylated carbohydrate dephosphorylation	1	1	1	0.16127	0.783501	0.666821
GO:0046855	inositol phosphate dephosphorylation	1	1	1	0.16127	0.783501	0.666821
GO:0046885	regulation of hormone biosynthetic process	1	1	1	1	1	0.872225
GO:0046890	regulation of lipid biosynthetic process	1	1	1	0.653006	1	0.464044
GO:0046903	secretion	1	1	0.877062	1	1	1
GO:0046907	intracellular transport	1	0.000527802	1	1	0.630029	1
GO:0046916	cellular transition metal ion homeostasis	1	1	0.800817	1	1	0.99554
GO:0046939	nucleotide phosphorylation	1	0.979396	1	1	1	1
GO:0046942	carboxylic acid transport	1	1	1	1	1	1
GO:0048193	Golgi vesicle transport	1	1	1	1	1	1
GO:0048229	gametophyte development	1	1.52614e-15	1	0.616908	1	0.349013
GO:0048232	male gamete generation	1	0.314123	1	0.499069	1	0.464507
GO:0048235	pollen sperm cell differentiation	1	1	1	1	1	0.464044
GO:0048236	plant-type sporogenesis	1	1	1	1	1	0.880906
GO:0048278	vesicle docking	1	1	0.976135	1	1	1
GO:0048284	organelle fusion	1	5.4293e-14	1	1	1	0.464044
GO:0048285	organelle fission	0.271076	4.36458e-10	0.254736	0.122712	0.112029	0.00332295
GO:0048316	seed development	0.182607	1.18441e-06	1	0.423669	0.209439	0.586136
GO:0048364	root development	4.37546e-05	1	1	1	1	0.570415
GO:0048366	leaf development	0.285244	0.608691	0.767419	0.847749	1	0.418904
GO:0048367	shoot system development	0.0140671	0.0812887	0.963875	0.477634	0.130888	0.0053865
GO:0048437	floral organ development	0.00905031	0.498776	0.561772	0.26929	0.209439	0.0826429
GO:0048438	floral whorl development	0.00563021	1	0.670029	0.224067	0.275503	0.153468
GO:0048439	flower morphogenesis	0.0966698	0.145971	1	0.268621	0.908628	0.624582
GO:0048440	carpel development	0.318924	0.402156	0.704491	1	0.152434	0.602202
GO:0048441	petal development	0.00692575	0.00553781	0.278415	0.053648	0.481302	0.255895
GO:0048442	sepal development	0.0215659	0.00939195	0.104701	0.15644	0.539619	0.202198
GO:0048443	stamen development	0.100716	1	1	0.551137	1	0.704666
GO:0048444	floral organ morphogenesis	0.0290045	8.11295e-06	0.877062	0.305261	0.526384	0.0520219
GO:0048446	petal morphogenesis	0.0215659	0.0273415	0.32248	0.108779	0.488135	0.15954
GO:0048447	sepal morphogenesis	0.0359897	0.0189605	0.0991541	0.15644	0.539619	0.202198
GO:0048449	floral organ formation	0.00454452	4.12525e-06	0.391219	0.15644	0.268367	0.0385194
GO:0048451	petal formation	0.0359897	0.0189605	0.0991541	0.15644	0.539619	0.202198
GO:0048453	sepal formation	0.0359897	0.0189605	0.0991541	0.15644	0.539619	0.202198
GO:0048464	flower calyx development	0.0215659	0.00939195	0.104701	0.15644	0.539619	0.202198
GO:0048465	corolla development	0.00692575	0.00553781	0.278415	0.053648	0.481302	0.255895
GO:0048466	androecium development	0.100716	1	1	0.551137	1	0.704666
GO:0048467	gynoecium development	0.171922	0.364655	0.606136	1	0.114088	0.457261
GO:0048468	cell development	7.12153e-05	1	1	0.766242	1	0.547184
GO:0048469	cell maturation	2.61016e-07	1	1	1	1	0.913217
GO:0048481	plant ovule development	0.393609	0.50168	0.604133	1	0.0222742	1
GO:0048506	regulation of timing of meristematic phase transition	0.843414	1	1	0.86228	0.783501	0.835383
GO:0048507	meristem development	5.90979e-05	0.00034644	1	0.0306061	0.179948	0.465648
GO:0048508	embryonic meristem development	0.564755	0.196992	0.663019	0.377802	0.252273	1
GO:0048509	regulation of meristem development	3.36373e-05	0.402156	1	0.504073	0.566472	0.0861602
GO:0048510	regulation of timing of transition from vegetative to reproductive phase	0.843414	1	1	0.86228	0.783501	0.835383
GO:0048511	rhythmic process	0.0699097	1	0.913589	0.257995	0.270352	0.16657
GO:0048513	animal organ development	1	0.11061	1	0.0272198	0.978906	0.289823
GO:0048518	positive regulation of biological process	1	1	1	0.943688	0.593218	0.701622
GO:0048519	negative regulation of biological process	1	1	1	1	0.783501	1
GO:0048522	positive regulation of cellular process	0.905071	0.730083	1	0.646988	0.130888	0.73451
GO:0048523	negative regulation of cellular process	1	1	1	1	0.742191	0.901728
GO:0048527	lateral root development	0.12007	1	1	0.938955	1	0.973355
GO:0048528	post-embryonic root development	0.0798518	1	1	0.924864	1	0.973355
GO:0048532	anatomical structure arrangement	0.100716	5.37963e-06	1	0.00689085	0.730745	0.876685
GO:0048545	response to steroid hormone	0.000144964	1	0.834538	1	0.517969	0.196294
GO:0048571	long-day photoperiodism	1	1	0.801129	0.167935	0.517969	0.469299
GO:0048573	photoperiodism, flowering	0.653871	1	0.200582	0.377982	0.300766	0.81471
GO:0048574	long-day photoperiodism, flowering	1	1	0.801129	0.167935	0.517969	0.469299
GO:0048580	regulation of post-embryonic development	0.890188	0.0147395	1	0.0916829	0.243332	0.426072
GO:0048581	negative regulation of post-embryonic development	1	1	0.834538	0.727824	0.481302	1
GO:0048582	positive regulation of post-embryonic development	0.500782	1	1	0.555062	1	0.73451
GO:0048583	regulation of response to stimulus	1	1	1	1	1	1
GO:0048584	positive regulation of response to stimulus	1	1	1	1	1	1
GO:0048585	negative regulation of response to stimulus	1	1	1	1	1	1
GO:0048588	developmental cell growth	0.00729032	1	1	0.933088	1	0.699343
GO:0048589	developmental growth	1.41175e-07	1	1	0.613612	0.899202	0.242791
GO:0048598	embryonic morphogenesis	0.112057	0.105911	0.870223	0.175227	1	1
GO:0048608	reproductive structure development	0.00917331	0.000164611	1	0.0172527	0.0479629	0.0100116
GO:0048609	multicellular organismal reproductive process	1	1.58973e-18	1	0.242654	0.849337	0.785691
GO:0048638	regulation of developmental growth	3.19685e-05	0.276888	1	0.504073	0.899202	0.128373
GO:0048646	anatomical structure formation involved in morphogenesis	0.00905031	2.19126e-05	1	0.16127	0.742612	0.23378
GO:0048653	anther development	0.499029	1	1	1	1	0.872225
GO:0048731	system development	0.00167665	0.496092	1	0.215586	0.0679259	0.0117391
GO:0048764	trichoblast maturation	2.61016e-07	1	1	1	1	0.913217
GO:0048765	root hair cell differentiation	2.61016e-07	1	1	1	1	0.913217
GO:0048767	root hair elongation	4.63412e-07	1	1	1	1	1
GO:0048825	cotyledon development	0.499029	0.0560475	1	0.108779	1	0.993069
GO:0048826	cotyledon morphogenesis	0.158294	0.268036	0.892184	0.175227	1	1
GO:0048827	phyllome development	0.00855917	1	0.206626	0.60404	0.414443	0.163858
GO:0048829	root cap development	0.133239	0.843434	1	0.230512	1	0.881345
GO:0048831	regulation of shoot system development	0.968406	1.14738e-06	0.750286	0.0250517	0.102166	0.132016
GO:0048868	pollen tube development	0.905071	1	1	0.902917	0.77911	0.420439
GO:0048869	cellular developmental process	0.000129547	4.26594e-06	1	0.691208	0.691927	0.109689
GO:0048878	chemical homeostasis	1	1	0.877062	1	0.742604	0.777242
GO:0050657	nucleic acid transport	1	1.32941e-13	1	0.646988	0.6176	1
GO:0050658	RNA transport	1	1.32941e-13	1	0.646988	0.6176	1
GO:0050665	hydrogen peroxide biosynthetic process	1	1	1	0.0161464	0.718977	0.0450834
GO:0050776	regulation of immune response	1	1	1	1	1	1
GO:0050778	positive regulation of immune response	1	1	1	1	1	1
GO:0050790	regulation of catalytic activity	0.526485	1	1	0.203501	0.0257258	0.000939322
GO:0050793	regulation of developmental process	0.183103	0.0229139	1	0.0756366	0.249574	0.0767422
GO:0050801	ion homeostasis	1	1	0.538695	1	0.786436	0.916228
GO:0050826	response to freezing	0.741973	2.42445e-07	1	0.0275966	1	1
GO:0050832	defense response to fungus	1	1	1	1	1	1
GO:0051028	mRNA transport	1	1.14861e-13	1	0.469724	0.199489	1
GO:0051049	regulation of transport	0.62511	1	1	1	0.909678	0.871455
GO:0051052	regulation of DNA metabolic process	0.170039	1.50169e-15	0.298751	0.108779	0.0345318	0.00992455
GO:0051093	negative regulation of developmental process	1	1	0.999626	0.936837	0.95055	1
GO:0051094	positive regulation of developmental process	0.248053	1	1	0.409246	1	0.59954
GO:0051128	regulation of cellular component organization	0.0225706	0.0076547	1	0.220046	0.130888	0.31461
GO:0051129	negative regulation of cellular component organization	1	0.192607	0.873176	1	1	1
GO:0051130	positive regulation of cellular component organization	0.0350818	0.00917423	1	0.613612	0.0679259	1
GO:0051156	glucose 6-phosphate metabolic process	0.0754667	1	0.0191233	0.377982	0.517969	0.0300332
GO:0051168	nuclear export	1	8.08233e-14	1	0.646988	0.6176	1
GO:0051169	nuclear transport	0.759227	3.65086e-34	1	1	0.718977	1
GO:0051170	import into nucleus	0.973102	5.48953e-38	1	1	0.75462	1
GO:0051171	regulation of nitrogen compound metabolic process	0.485772	1	1	1	0.215112	0.132016
GO:0051172	negative regulation of nitrogen compound metabolic process	0.12835	0.00566879	0.441828	0.0916829	0.0231856	0.148831
GO:0051173	positive regulation of nitrogen compound metabolic process	0.720489	1	0.976135	0.613612	0.0809121	0.415995
GO:0051174	regulation of phosphorus metabolic process	1	1	0.157386	1	0.209439	0.960468
GO:0051181	cofactor transport	1	1	1	0.993605	0.954988	1
GO:0051186	cofactor metabolic process	1	1	1	0.936837	0.718977	0.658707
GO:0051187	cofactor catabolic process	1	1	1	1	1	0.918622
GO:0051188	cofactor biosynthetic process	0.753654	1	1	0.76286	1	1
GO:0051193	regulation of cofactor metabolic process	1	1	0.302556	1	1	1
GO:0051225	spindle assembly	0.518627	0.000121475	0.510432	0.625351	0.26533	0.148927
GO:0051234	establishment of localization	1	1	1	1	1	0.749713
GO:0051235	maintenance of location	0.505864	3.32204e-06	1	0.171545	0.99244	1
GO:0051236	establishment of RNA localization	1	1.32941e-13	1	0.646988	0.6176	1
GO:0051239	regulation of multicellular organismal process	0.923072	0.257221	1	0.180339	0.426475	0.58941
GO:0051240	positive regulation of multicellular organismal process	0.248053	1	1	0.409246	1	0.503163
GO:0051241	negative regulation of multicellular organismal process	1	1	0.714301	0.936837	0.95055	1
GO:0051246	regulation of protein metabolic process	1	0.199371	0.091391	0.646988	0.0095619	0.810062
GO:0051247	positive regulation of protein metabolic process	1	0.913514	0.406421	1	0.249574	0.989056
GO:0051248	negative regulation of protein metabolic process	0.533971	0.000567491	1	0.514783	0.0215123	0.303437
GO:0051252	regulation of RNA metabolic process	0.517858	1	0.999626	1	0.742604	0.637252
GO:0051253	negative regulation of RNA metabolic process	0.281513	0.0334336	0.480459	0.123085	0.0759214	0.665365
GO:0051254	positive regulation of RNA metabolic process	0.485661	1	1	0.471007	0.209439	0.458748
GO:0051258	protein polymerization	0.00649455	0.0379787	0.912248	0.910741	0.397195	0.599816
GO:0051273	beta-glucan metabolic process	0.0105168	0.133614	1	1	1	0.988713
GO:0051274	beta-glucan biosynthetic process	1	0.0185829	0.834538	1	1	0.737759
GO:0051276	chromosome organization	0.0146404	5.88893e-31	0.0121093	0.000826637	0.000206709	0.000414045
GO:0051301	cell division	0.0167633	1.34242e-11	0.0908193	0.00431741	0.0607483	0.000229808
GO:0051302	regulation of cell division	1	0.546253	1	0.318978	0.988044	0.521817
GO:0051321	meiotic cell cycle	1	1.47113e-05	0.823548	0.226731	0.768789	0.0490186
GO:0051338	regulation of transferase activity	0.843414	1	0.976135	1	0.356907	0.459797
GO:0051348	negative regulation of transferase activity	0.62511	1	0.877062	1	0.481302	0.419714
GO:0051493	regulation of cytoskeleton organization	0.097899	0.1308	1	1	0.481302	1
GO:0051495	positive regulation of cytoskeleton organization	0.048439	0.141007	1	0.988443	0.209439	1
GO:0051510	regulation of unidimensional cell growth	0.676314	1	1	0.624817	1	0.663501
GO:0051567	histone H3-K9 methylation	0.223917	1.05216e-15	0.0991541	0.046213	0.0139185	0.016859
GO:0051596	methylglyoxal catabolic process	1	0.0178882	1	1	1	0.665365
GO:0051603	proteolysis involved in cellular protein catabolic process	1	0.715057	1	1	1	1
GO:0051604	protein maturation	1	0.0163517	1	1	0.936045	0.968109
GO:0051606	detection of stimulus	1	1	1	1	1	1
GO:0051607	defense response to virus	1	0.00215328	1	0.552509	0.0995299	0.727984
GO:0051640	organelle localization	1	1	0.136546	0.0956427	0.000478413	0.139385
GO:0051641	cellular localization	1	0.0044689	1	1	0.249574	1
GO:0051644	plastid localization	1	0.972203	1.23934e-05	0.0250517	0.000140574	0.00948945
GO:0051645	Golgi localization	1	1	1	0.520269	0.290409	0.617479
GO:0051646	mitochondrion localization	1	1	1	0.520269	0.290409	0.617479
GO:0051649	establishment of localization in cell	1	0.000576635	1	1	0.282072	1
GO:0051656	establishment of organelle localization	0.827468	0.964294	0.000416394	0.0250517	0.000189243	0.00948945
GO:0051667	establishment of plastid localization	0.916594	0.972203	1.23934e-05	0.0250517	0.000189243	0.00948945
GO:0051701	interaction with host	1	0.0227763	1	0.0981051	0.11603	0.86457
GO:0051704	multi-organism process	1	1	1	1	1	1
GO:0051707	response to other organism	1	1	1	1	1	1
GO:0051716	cellular response to stimulus	1	1	1	1	1	1
GO:0051726	regulation of cell cycle	0.128915	1.58733e-14	0.109072	0.0161464	0.0242687	0.00715629
GO:0051788	response to misfolded protein	1	0.481931	1	1	1	0.881345
GO:0051817	modification of morphology or physiology of other organism involved in symbiotic interaction	1	0.0319981	1	0.0956427	0.11603	0.914919
GO:0052018	modulation by symbiont of RNA levels in host	0.62962	0.0102105	1	0.108779	0.11603	0.602202
GO:0052249	modulation of RNA levels in other organism involved in symbiotic interaction	0.62962	0.0102105	1	0.108779	0.11603	0.602202
GO:0052386	cell wall thickening	1	1	1	1	1	1
GO:0052541	plant-type cell wall cellulose metabolic process	0.0127481	1	1	1	1	1
GO:0052542	defense response by callose deposition	1	1	1	1	1	1
GO:0052543	callose deposition in cell wall	1	1	1	1	1	1
GO:0052545	callose localization	1	1	1	1	1	1
GO:0052546	cell wall pectin metabolic process	0.0320046	1	1	1	1	1
GO:0055046	microgametogenesis	1	1	1	0.785642	1	0.53254
GO:0055062	phosphate ion homeostasis	1	1	1	1	1	1
GO:0055065	metal ion homeostasis	1	1	1	1	0.502294	0.988713
GO:0055067	monovalent inorganic cation homeostasis	1	1	0.906237	1	0.970317	0.927586
GO:0055072	iron ion homeostasis	0.827468	1	1	0.874226	0.930412	0.602202
GO:0055074	calcium ion homeostasis	1	1	1	1	1	1
GO:0055076	transition metal ion homeostasis	1	1	1	0.63906	0.96202	0.920751
GO:0055080	cation homeostasis	1	1	0.343323	1	0.758531	0.86457
GO:0055081	anion homeostasis	1	1	1	1	1	1
GO:0055082	cellular chemical homeostasis	1	1	0.137045	1	1	0.872225
GO:0055083	monovalent inorganic anion homeostasis	1	1	1	1	1	1
GO:0055085	transmembrane transport	1	1	1	1	1	0.181243
GO:0055086	nucleobase-containing small molecule metabolic process	0.585869	6.62204e-35	1	1	1	1
GO:0055114	oxidation-reduction process	1	1	1	1	0.768789	0.81471
GO:0060151	peroxisome localization	1	1	1	0.520269	0.290409	0.617479
GO:0060249	anatomical structure homeostasis	1	3.64586e-05	1	0.514783	0.630029	0.0560103
GO:0060255	regulation of macromolecule metabolic process	0.647098	1	1	1	0.243332	0.107314
GO:0060429	epithelium development	1	0.0089256	1	0.386538	1	0.158681
GO:0060548	negative regulation of cell death	1	1	1	1	1	1
GO:0060560	developmental growth involved in morphogenesis	0.000245932	1	1	1	1	0.602202
GO:0060918	auxin transport	0.0162294	1	1	0.866122	1	0.401053
GO:0061024	membrane organization	0.170039	0.391343	0.14916	0.0968976	3.26208e-06	0.00756329
GO:0061458	reproductive system development	0.00917331	0.000164611	1	0.0172527	0.0479629	0.0100116
GO:0061640	cytoskeleton-dependent cytokinesis	0.0441172	2.09729e-09	0.0023023	0.0161464	0.022514	0.000103352
GO:0061647	histone H3-K9 modification	0.223917	1.05216e-15	0.0991541	0.046213	0.0139185	0.016859
GO:0061727	methylglyoxal catabolic process to lactate	1	0.0280111	1	1	1	0.665365
GO:0061919	process utilizing autophagic mechanism	1	1	1	1	1	1
GO:0061982	meiosis I cell cycle process	0.285244	2.91037e-05	0.719515	0.124182	0.597152	0.0203187
GO:0062012	regulation of small molecule metabolic process	1	1	1	1	1	1
GO:0065001	specification of axis polarity	0.0214908	3.60949e-05	1	0.0803204	1	0.647508
GO:0065002	intracellular protein transmembrane transport	1	1	1	0.902917	0.311911	0.349013
GO:0065003	protein-containing complex assembly	0.270812	9.81392e-08	1	0.765509	0.92837	0.399448
GO:0065008	regulation of biological quality	1	1	1	1	1	0.936767
GO:0065009	regulation of molecular function	1	1	1	0.257995	0.0244371	0.000845924
GO:0070085	glycosylation	0.601397	0.631488	1	0.191993	0.232781	0.968109
GO:0070192	chromosome organization involved in meiotic cell cycle	0.996112	1.1914e-07	1	0.612844	0.718977	0.264628
GO:0070482	response to oxygen levels	1	1	0.0451403	1	1	1
GO:0070585	protein localization to mitochondrion	1	1.1025e-31	1	0.514783	0.592789	1
GO:0070589	cellular component macromolecule biosynthetic process	0.134874	1	0.437043	0.108779	0.895758	0.000838169
GO:0070592	cell wall polysaccharide biosynthetic process	0.134874	1	0.437043	0.108779	0.895758	0.000838169
GO:0070646	protein modification by small protein removal	0.899081	0.0566497	1	0.0637863	0.0443358	0.185565
GO:0070647	protein modification by small protein conjugation or removal	1	0.107451	1	0.223343	0.982845	0.872225
GO:0070727	cellular macromolecule localization	1	0.000172808	1	1	0.779527	1
GO:0070838	divalent metal ion transport	1	1	1	1	1	1
GO:0070887	cellular response to chemical stimulus	1	1	1	1	1	1
GO:0070918	production of small RNA involved in gene silencing by RNA	0.897958	3.60949e-05	0.630583	0.409246	0.0443358	0.407831
GO:0070925	organelle assembly	0.518627	1.13341e-05	0.416231	0.847749	0.827737	0.459797
GO:0071103	DNA conformation change	1	9.9932e-10	1	0.255476	0.152434	0.0610051
GO:0071166	ribonucleoprotein complex localization	1	1.32941e-13	1	0.646988	0.6176	1
GO:0071214	cellular response to abiotic stimulus	1	1	0.0908193	1	1	1
GO:0071215	cellular response to abscisic acid stimulus	1	1	1	1	1	1
GO:0071229	cellular response to acid chemical	1	1	1	1	1	1
GO:0071236	cellular response to antibiotic	1	1	1	1	1	1
GO:0071241	cellular response to inorganic substance	1	1	1	1	1	1
GO:0071248	cellular response to metal ion	1	1	1	1	1	1
GO:0071281	cellular response to iron ion	1	1	1	1	1	1
GO:0071310	cellular response to organic substance	1	1	1	1	1	1
GO:0071322	cellular response to carbohydrate stimulus	0.802141	0.278159	1	0.513534	1	0.920751
GO:0071359	cellular response to dsRNA	0.897958	3.60949e-05	0.630583	0.409246	0.0443358	0.407831
GO:0071365	cellular response to auxin stimulus	1	1	1	1	1	0.944066
GO:0071367	cellular response to brassinosteroid stimulus	0.00190791	1	1	1	0.517969	0.196294
GO:0071368	cellular response to cytokinin stimulus	0.103616	0.4451	0.897034	0.456671	1	0.0151287
GO:0071369	cellular response to ethylene stimulus	1	1	1	1	1	1
GO:0071370	cellular response to gibberellin stimulus	0.804287	1	1	1	0.920774	0.989056
GO:0071383	cellular response to steroid hormone stimulus	0.000144964	1	0.834538	1	0.517969	0.196294
GO:0071395	cellular response to jasmonic acid stimulus	1	1	1	1	1	1
GO:0071396	cellular response to lipid	1	1	1	1	1	1
GO:0071407	cellular response to organic cyclic compound	1	1	0.913053	1	1	1
GO:0071426	ribonucleoprotein complex export from nucleus	1	1.32941e-13	1	0.646988	0.6176	1
GO:0071427	mRNA-containing ribonucleoprotein complex export from nucleus	1	1.14861e-13	1	0.469724	0.199489	1
GO:0071446	cellular response to salicylic acid stimulus	1	1	1	1	1	1
GO:0071453	cellular response to oxygen levels	1	1	1	0.32084	1	1
GO:0071456	cellular response to hypoxia	1	1	1	0.32084	1	1
GO:0071462	cellular response to water stimulus	1	1	1	0.989518	0.970317	1
GO:0071470	cellular response to osmotic stress	1	0.0348327	0.0507847	1	1	1
GO:0071478	cellular response to radiation	1	1	0.154976	1	1	1
GO:0071482	cellular response to light stimulus	1	1	0.154976	1	1	1
GO:0071489	cellular response to red or far red light	1	1	0.892184	1	1	0.872225
GO:0071495	cellular response to endogenous stimulus	1	1	1	1	1	1
GO:0071496	cellular response to external stimulus	1	0.795626	1	0.399008	0.417412	1
GO:0071545	inositol phosphate catabolic process	1	1	1	0.16127	0.783501	0.666821
GO:0071554	cell wall organization or biogenesis	5.96756e-12	1	1	0.363132	0.990957	0.000393972
GO:0071555	cell wall organization	1.00733e-10	1	1	1	1	0.55724
GO:0071669	plant-type cell wall organization or biogenesis	3.02599e-05	1	1	1	0.582262	0.0117391
GO:0071695	anatomical structure maturation	0.000110437	0.331894	1	1	1	0.86457
GO:0071702	organic substance transport	1	0.0429856	1	1	1	1
GO:0071705	nitrogen compound transport	1	0.281679	1	1	1	1
GO:0071731	response to nitric oxide	1	0.972203	1	1	1	1
GO:0071732	cellular response to nitric oxide	1	0.972203	1	1	1	1
GO:0071806	protein transmembrane transport	1	1	1	0.902917	0.311911	0.349013
GO:0071897	DNA biosynthetic process	1	0.74508	1	0.541559	0.956043	0.728434
GO:0071900	regulation of protein serine/threonine kinase activity	0.62511	0.813179	0.906237	1	0.481302	0.69066
GO:0071901	negative regulation of protein serine/threonine kinase activity	0.62511	0.813179	0.877062	1	0.481302	0.419714
GO:0072329	monocarboxylic acid catabolic process	1	1	1	1	1	0.828326
GO:0072330	monocarboxylic acid biosynthetic process	1	1	1	1	1	1
GO:0072348	sulfur compound transport	1	1	0.437043	1	0.678261	1
GO:0072350	tricarboxylic acid metabolic process	1	0.509538	1	1	1	1
GO:0072503	cellular divalent inorganic cation homeostasis	1	1	1	1	1	1
GO:0072505	divalent inorganic anion homeostasis	1	1	1	1	1	1
GO:0072506	trivalent inorganic anion homeostasis	1	1	1	1	1	1
GO:0072507	divalent inorganic cation homeostasis	1	1	1	1	1	1
GO:0072511	divalent inorganic cation transport	1	1	1	1	1	1
GO:0072521	purine-containing compound metabolic process	1	5.82909e-05	1	1	1	1
GO:0072522	purine-containing compound biosynthetic process	1	8.79316e-06	1	1	1	1
GO:0072524	pyridine-containing compound metabolic process	1	1	1	1	1	1
GO:0072525	pyridine-containing compound biosynthetic process	1	1	1	1	1	1
GO:0072527	pyrimidine-containing compound metabolic process	0.757763	1.33943e-62	1	1	0.687219	1
GO:0072528	pyrimidine-containing compound biosynthetic process	0.745954	6.48981e-64	1	1	0.718977	1
GO:0072593	reactive oxygen species metabolic process	1	1	0.430708	1	1	1
GO:0072594	establishment of protein localization to organelle	1	7.86536e-26	1	0.701022	0.0256139	0.606816
GO:0072596	establishment of protein localization to chloroplast	1	0.000203091	0.906237	0.988443	0.000371137	0.183321
GO:0072598	protein localization to chloroplast	1	0.000203091	0.906237	0.988443	0.000371137	0.183321
GO:0072655	establishment of protein localization to mitochondrion	1	1.1025e-31	1	0.514783	0.592789	1
GO:0072657	protein localization to membrane	1	1	1	1	1	1
GO:0072662	protein localization to peroxisome	1	1	1	1	0.75462	0.459797
GO:0072663	establishment of protein localization to peroxisome	1	1	1	1	0.75462	0.459797
GO:0072665	protein localization to vacuole	1	1	1	1	0.481302	1
GO:0072666	establishment of protein localization to vacuole	1	1	1	1	0.481302	1
GO:0080027	response to herbivore	1	1	1	1	1	1
GO:0080090	regulation of primary metabolic process	0.821576	1	1	1	0.277609	0.106379
GO:0080129	proteasome core complex assembly	1	1	1	1	1	0.965042
GO:0080134	regulation of response to stress	1	1	1	1	1	1
GO:0080135	regulation of cellular response to stress	1	1	1	1	1	1
GO:0080147	root hair cell development	7.58534e-06	1	1	1	1	1
GO:0080167	response to karrikin	1	1	1	1	1	0.143119
GO:0085029	extracellular matrix assembly	0.353068	1	1	1	1	0.86457
GO:0090066	regulation of anatomical structure size	0.000235613	0.960807	1	0.988443	1	1
GO:0090150	establishment of protein localization to membrane	1	1	1	1	1	1
GO:0090305	nucleic acid phosphodiester bond hydrolysis	1	2.11417e-08	1	0.310546	0.768789	0.561089
GO:0090329	regulation of DNA-dependent DNA replication	1	0.0792974	1	0.242654	0.95055	0.949975
GO:0090332	stomatal closure	1	0.0840466	1	1	1	1
GO:0090351	seedling development	1	0.0615754	1	1	1	1
GO:0090407	organophosphate biosynthetic process	0.794403	9.76665e-30	1	1	0.742604	1
GO:0090421	embryonic meristem initiation	0.429919	0.162514	0.809392	0.646988	0.237358	0.916228
GO:0090501	RNA phosphodiester bond hydrolysis	1	2.39525e-12	1	1	1	1
GO:0090502	RNA phosphodiester bond hydrolysis, endonucleolytic	1	4.0482e-14	1	1	1	1
GO:0090558	plant epidermis development	3.43001e-10	1	1	0.737753	0.20592	0.12068
GO:0090567	reproductive shoot system development	0.0699097	0.000115762	1	0.0410439	0.213862	0.0203187
GO:0090626	plant epidermis morphogenesis	4.61297e-06	0.748136	0.290872	0.24861	0.0158974	0.196294
GO:0090627	plant epidermal cell differentiation	1.03888e-06	1	1	1	1	0.785691
GO:0090693	plant organ senescence	1	1	1	1	1	0.927586
GO:0090696	post-embryonic plant organ development	0.00413003	0.546378	1	0.257995	0.95055	0.401053
GO:0090697	post-embryonic plant organ morphogenesis	0.0738259	0.00218897	1	0.196509	0.768789	0.361992
GO:0090698	post-embryonic plant morphogenesis	3.58477e-06	0.01863	0.714301	0.215262	0.0911924	0.044758
GO:0090701	specification of plant organ identity	1	0.0128452	1	1	1	1
GO:0097164	ammonium ion metabolic process	0.662563	1	1	1	1	1
GO:0097237	cellular response to toxic substance	1	0.00220986	0.430708	1	0.496888	0.872225
GO:0097305	response to alcohol	1	1	1	1	1	1
GO:0097306	cellular response to alcohol	1	1	1	1	1	1
GO:0097366	response to bronchodilator	1	0.972203	1	1	1	1
GO:0097435	supramolecular fiber organization	0.000218095	0.100093	1	0.727824	0.214028	0.213215
GO:0097659	nucleic acid-templated transcription	0.399027	1	1	1	0.472353	0.20649
GO:0098542	defense response to other organism	1	1	1	1	1	1
GO:0098586	cellular response to virus	0.843414	0.00822343	1	0.108779	0.11603	0.602202
GO:0098655	cation transmembrane transport	0.564755	1	0.646067	1	1	0.628171
GO:0098656	anion transmembrane transport	1	0.607047	1	1	1	0.402958
GO:0098657	import into cell	1	1	0.113958	0.71101	0.750445	0.916228
GO:0098660	inorganic ion transmembrane transport	0.564755	1	0.714456	1	1	0.599816
GO:0098662	inorganic cation transmembrane transport	0.564755	1	0.646067	1	1	0.599816
GO:0098727	maintenance of cell number	0.864156	0.00197913	1	0.69906	0.300766	0.665365
GO:0098754	detoxification	1	1	1	1	1	1
GO:0098771	inorganic ion homeostasis	1	1	1	1	0.587027	1
GO:0098813	nuclear chromosome segregation	0.271568	2.29898e-10	0.561772	0.0956427	0.174528	0.0111577
GO:0099402	plant organ development	1.62181e-05	1	1	0.659391	0.550653	0.267681
GO:0104004	cellular response to environmental stimulus	1	1	0.0908193	1	1	1
GO:0110053	regulation of actin filament organization	0.0318789	0.191249	1	1	0.481302	1
GO:0140013	meiotic nuclear division	0.530067	2.18716e-06	0.298751	0.104785	0.414443	0.0117391
GO:0140014	mitotic nuclear division	1	0.0266178	1	1	1	1
GO:0140029	exocytic process	1	1	0.976135	1	1	1
GO:0140056	organelle localization by membrane tethering	1	1	0.976135	1	1	1
GO:1900140	regulation of seedling development	1	1	1	1	1	1
GO:1900673	olefin metabolic process	1	1	1	1	1	1
GO:1900674	olefin biosynthetic process	1	1	1	1	1	1
GO:1900864	mitochondrial RNA modification	1	0.00220986	1	1	0.532418	0.586136
GO:1901135	carbohydrate derivative metabolic process	0.92991	0.000174825	1	0.924864	0.481302	0.872225
GO:1901136	carbohydrate derivative catabolic process	1	1	1	1	1	1
GO:1901137	carbohydrate derivative biosynthetic process	1	1.42356e-06	1	1	1	1
GO:1901264	carbohydrate derivative transport	1	1	1	1	1	0.31461
GO:1901292	nucleoside phosphate catabolic process	1	1	1	1	1	1
GO:1901293	nucleoside phosphate biosynthetic process	0.805356	9.94035e-46	1	1	1	1
GO:1901361	organic cyclic compound catabolic process	1	1	1	1	1	1
GO:1901362	organic cyclic compound biosynthetic process	1	0.000886723	1	1	0.419524	0.432778
GO:1901419	regulation of response to alcohol	1	1	1	1	1	1
GO:1901420	negative regulation of response to alcohol	1	1	1	1	1	1
GO:1901421	positive regulation of response to alcohol	1	1	1	1	1	1
GO:1901565	organonitrogen compound catabolic process	1	1	1	1	1	1
GO:1901566	organonitrogen compound biosynthetic process	1	1.27495e-11	1	1	0.203433	0.623054
GO:1901568	fatty acid derivative metabolic process	1	1	1	1	1	1
GO:1901570	fatty acid derivative biosynthetic process	1	1	1	1	1	0.993658
GO:1901575	organic substance catabolic process	1	1	1	1	1	1
GO:1901605	alpha-amino acid metabolic process	1	0.277657	1	1	1	0.811363
GO:1901606	alpha-amino acid catabolic process	1	0.899096	1	1	1	0.946713
GO:1901607	alpha-amino acid biosynthetic process	0.533501	0.0716545	1	1	0.849337	0.143119
GO:1901615	organic hydroxy compound metabolic process	1	1	1	1	1	0.999022
GO:1901616	organic hydroxy compound catabolic process	1	1	1	0.108779	1	0.872225
GO:1901617	organic hydroxy compound biosynthetic process	1	1	1	1	1	1
GO:1901657	glycosyl compound metabolic process	1	1	0.616593	1	1	0.513237
GO:1901658	glycosyl compound catabolic process	1	1	1	1	1	1
GO:1901659	glycosyl compound biosynthetic process	1	1	0.318138	1	0.798943	0.426072
GO:1901661	quinone metabolic process	0.72067	1	0.46042	0.514783	0.419524	1
GO:1901663	quinone biosynthetic process	0.72067	1	0.46042	0.514783	0.419524	1
GO:1901698	response to nitrogen compound	1	1	1	1	1	1
GO:1901699	cellular response to nitrogen compound	0.969735	0.000895447	1	1	0.174271	0.989056
GO:1901700	response to oxygen-containing compound	1	0.77694	1	1	1	0.920751
GO:1901701	cellular response to oxygen-containing compound	1	1	1	1	1	1
GO:1901987	regulation of cell cycle phase transition	0.897958	1.86742e-09	0.714301	0.268621	0.243332	0.205465
GO:1901990	regulation of mitotic cell cycle phase transition	0.897958	1.86742e-09	0.714301	0.268621	0.243332	0.205465
GO:1902170	cellular response to reactive nitrogen species	1	0.341565	1	1	1	1
GO:1902275	regulation of chromatin organization	1	0.942923	0.714301	1	0.297133	0.469299
GO:1902410	mitotic cytokinetic process	0.0318789	1.29602e-08	0.00204619	0.0067843	0.0347102	0.000169265
GO:1902531	regulation of intracellular signal transduction	0.259457	1	0.18499	1	1	0.901728
GO:1902532	negative regulation of intracellular signal transduction	0.204231	1	0.16766	1	1	0.706626
GO:1902600	proton transmembrane transport	0.0195873	1	1	1	1	0.684561
GO:1902644	tertiary alcohol metabolic process	1	1	1	1	1	1
GO:1902679	negative regulation of RNA biosynthetic process	0.280835	0.0424247	0.480459	0.0981051	0.0487418	0.584306
GO:1902680	positive regulation of RNA biosynthetic process	0.485661	1	1	0.471007	0.209439	0.458748
GO:1902749	regulation of cell cycle G2/M phase transition	0.897958	2.34278e-09	0.758746	0.257995	0.232781	0.196294
GO:1902903	regulation of supramolecular fiber organization	0.097899	0.202361	1	1	0.481302	1
GO:1902905	positive regulation of supramolecular fiber organization	0.048439	0.141007	1	0.988443	0.209439	1
GO:1903046	meiotic cell cycle process	1	1.47113e-05	0.770973	0.226731	0.768789	0.0490186
GO:1903047	mitotic cell cycle process	0.0350818	7.24164e-12	0.0159688	0.0108673	0.049961	0.00036793
GO:1903338	regulation of cell wall organization or biogenesis	0.804287	0.79132	1	0.537963	0.807846	0.444947
GO:1903409	reactive oxygen species biosynthetic process	1	1	1	0.0161464	0.502294	0.0823665
GO:1903506	regulation of nucleic acid-templated transcription	0.538038	1	0.999626	1	0.630029	0.521294
GO:1903507	negative regulation of nucleic acid-templated transcription	0.280835	0.0424247	0.480459	0.0981051	0.0487418	0.584306
GO:1903508	positive regulation of nucleic acid-templated transcription	0.485661	1	1	0.471007	0.209439	0.458748
GO:1903509	liposaccharide metabolic process	1	1	0.793053	0.785642	0.826874	1
GO:1903959	regulation of anion transmembrane transport	1	1	1	1	0.872677	0.459797
GO:1904029	regulation of cyclin-dependent protein kinase activity	0.817908	0.942923	1	1	0.506293	0.477086
GO:1904030	negative regulation of cyclin-dependent protein kinase activity	0.817908	0.942923	1	1	0.506293	0.477086
GO:1904062	regulation of cation transmembrane transport	0.00146483	1	0.76553	0.936837	1	0.406482
GO:1905392	plant organ morphogenesis	1.40828e-08	0.015441	1	0.456665	0.413552	0.296744
GO:1905393	plant organ formation	0.0102948	0.00129792	1	0.0399453	0.433978	0.181243
GO:1905957	regulation of cellular response to alcohol	1	1	1	1	1	1
GO:1905958	negative regulation of cellular response to alcohol	1	1	1	1	1	1
GO:1905959	positive regulation of cellular response to alcohol	1	1	1	1	1	1
GO:2000026	regulation of multicellular organismal development	0.92991	0.28248	1	0.202798	0.312373	0.549913
GO:2000030	regulation of response to red or far red light	0.522614	1	0.795299	1	1	1
GO:2000112	regulation of cellular macromolecule biosynthetic process	0.676314	1	1	1	0.414443	0.336401
GO:2000113	negative regulation of cellular macromolecule biosynthetic process	0.271648	0.0172663	0.596481	0.108779	0.0175361	0.246096
GO:2000241	regulation of reproductive process	0.790429	0.000158139	0.734225	0.00689085	0.193401	0.144042
GO:2000242	negative regulation of reproductive process	1	1	0.768541	0.492651	0.77911	0.970572
GO:2000243	positive regulation of reproductive process	0.166426	1	1	0.409246	1	0.602202
GO:2000280	regulation of root development	0.660365	1	1	1	0.595533	1
GO:2000377	regulation of reactive oxygen species metabolic process	1	1	0.375257	1	1	1
GO:2000652	regulation of secondary cell wall biogenesis	1	0.79132	1	0.537963	0.807846	0.444947
GO:2000762	regulation of phenylpropanoid metabolic process	1	1	1	0.0712581	1	0.278331
GO:2001141	regulation of RNA biosynthetic process	0.538038	1	0.999626	1	0.630029	0.521294

## Sheet: F vs C_gene sets_up-noNA
GO_ID	descriptions	At	Na-M	Na-S	Sd	Um-1h	Um-6h	Um-24h
GO:0000003	reproduction	1	0.711705	0.841355	0.000945533	0.999983	1	1
GO:0000023	maltose metabolic process	1	1	1	0.929396	0.999983	1	1
GO:0000038	very long-chain fatty acid metabolic process	1	0.19491	1	1	0.999983	1	1
GO:0000041	transition metal ion transport	0.00501732	0.0167566	3.65732e-06	0.95882	0.728479	0.982177	0.832742
GO:0000079	regulation of cyclin-dependent protein serine/threonine kinase activity	1	1	1	0.73979	0.999983	0.900492	0.850386
GO:0000086	G2/M transition of mitotic cell cycle	1	0.0145046	0.665105	1.08702e-06	0.999983	1	0.666123
GO:0000096	sulfur amino acid metabolic process	0.333896	0.113014	1	0.490306	0.999983	1	1
GO:0000097	sulfur amino acid biosynthetic process	0.984216	1	1	0.77575	0.999983	1	1
GO:0000160	phosphorelay signal transduction system	5.43546e-21	3.49338e-08	1.39857e-19	1	7.52647e-05	0.000216481	2.57934e-05
GO:0000165	MAPK cascade	0.000512089	5.38985e-20	2.00053e-22	0.159465	8.60432e-09	0.000294166	0.0154779
GO:0000226	microtubule cytoskeleton organization	1	0.13577	0.357133	0.241084	0.999983	1	1
GO:0000271	polysaccharide biosynthetic process	1	0.0791281	1	0.26285	0.999983	1	1
GO:0000272	polysaccharide catabolic process	0.840097	1	1	0.055388	0.999983	1	1
GO:0000278	mitotic cell cycle	0.572455	0.2898	0.00378665	1.18898e-06	0.999983	1	0.891596
GO:0000280	nuclear division	1	1	0.389314	4.66242e-05	0.999983	1	0.719395
GO:0000281	mitotic cytokinesis	0.984216	0.018387	7.66843e-05	0.0260245	0.999983	1	1
GO:0000302	response to reactive oxygen species	4.20102e-08	8.43666e-20	3.76018e-38	0.33767	0.0346024	6.15312e-05	0.00514006
GO:0000303	response to superoxide	0.00176837	0.0454552	0.0408082	0.746558	0.530786	1	0.475173
GO:0000305	response to oxygen radical	0.00176837	0.0454552	0.0408082	0.746558	0.530786	1	0.475173
GO:0000394	RNA splicing, via endonucleolytic cleavage and ligation	1	0.190127	0.0577081	0.444483	0.999983	1	1
GO:0000723	telomere maintenance	1	1	0.665812	0.100373	0.999983	1	0.493985
GO:0000724	double-strand break repair via homologous recombination	1	1	0.362594	0.0018877	0.999983	1	0.644772
GO:0000725	recombinational repair	1	1	0.362594	0.0018877	0.999983	1	0.644772
GO:0000741	karyogamy	1	0.640918	0.162076	0.677315	0.999983	1	0.12618
GO:0000819	sister chromatid segregation	0.872017	1	0.263329	0.130003	0.999983	1	0.846574
GO:0000902	cell morphogenesis	1	0.248136	1	1	0.999983	1	0.890042
GO:0000904	cell morphogenesis involved in differentiation	1	0.256201	0.86301	0.647717	0.999983	1	0.577141
GO:0000910	cytokinesis	0.984216	0.0145046	7.66843e-05	0.0260245	0.999983	1	1
GO:0000911	cytokinesis by cell plate formation	0.984216	0.0257718	8.88279e-05	0.0540245	0.999983	1	1
GO:0000956	nuclear-transcribed mRNA catabolic process	1	0.416356	0.00135906	1	0.999983	1	0.632603
GO:0000959	mitochondrial RNA metabolic process	1	1	1	0.493655	0.999983	1	1
GO:0001101	response to acid chemical	1.3047e-81	2.6511e-73	8.271e-92	4.8908e-05	3.11425e-08	4.43931e-19	4.25219e-16
GO:0001505	regulation of neurotransmitter levels	0.519893	0.0140256	0.193646	0.117056	0.999983	0.0863449	0.0164334
GO:0001510	RNA methylation	1	1	1	0.0380299	0.999983	0.900492	5.43669e-10
GO:0001558	regulation of cell growth	1	0.0649563	0.0861594	1	0.999983	1	0.935384
GO:0001666	response to hypoxia	0.583879	0.00112509	0.000963761	1	0.999983	0.0874106	0.0420113
GO:0001676	long-chain fatty acid metabolic process	0.280091	0.0165748	0.0119232	0.00512387	0.999983	0.249432	0.447947
GO:0001708	cell fate specification	1	1	1	1	0.999983	1	1
GO:0001763	morphogenesis of a branching structure	1	0.626299	1	0.929396	0.999983	1	1
GO:0001932	regulation of protein phosphorylation	1	1	1	1	0.999983	1	0.353371
GO:0001933	negative regulation of protein phosphorylation	1	1	1	1	0.999983	0.90237	0.353371
GO:0002213	defense response to insect	4.87838e-09	0.0005287	4.42344e-06	0.329186	0.999983	0.332541	0.0110281
GO:0002218	activation of innate immune response	0.604414	1	0.00629468	1	0.509022	0.483267	0.414687
GO:0002237	response to molecule of bacterial origin	1	0.552336	0.000227761	1	0.0973268	0.174686	0.800209
GO:0002238	response to molecule of fungal origin	1	0.778701	0.337599	1	0.999983	1	1
GO:0002252	immune effector process	6.9107e-11	4.91106e-11	1.85124e-16	1	7.20584e-06	0.000189744	0.00456587
GO:0002253	activation of immune response	0.604414	1	0.00629468	1	0.509022	0.483267	0.414687
GO:0002376	immune system process	1.32194e-34	4.2116e-61	2.23617e-89	0.777165	5.99268e-10	8.61902e-14	4.46085e-08
GO:0002679	respiratory burst involved in defense response	3.20856e-17	1.25812e-29	3.41375e-47	1	1.66964e-12	1.77052e-10	1.92599e-06
GO:0002682	regulation of immune system process	1.24158e-30	5.2635e-39	3.21363e-59	0.123624	8.89216e-09	3.25754e-10	2.09898e-06
GO:0002684	positive regulation of immune system process	0.10023	0.626299	0.000112287	1	0.690218	0.121752	0.108898
GO:0002831	regulation of response to biotic stimulus	5.21709e-05	0.0181833	0.0029568	1	0.170244	0.0356463	0.000989844
GO:0003002	regionalization	1	1	1	0.880806	0.999983	1	0.91131
GO:0003006	developmental process involved in reproduction	1	0.405732	0.728249	0.00143252	0.999983	1	0.94831
GO:0005975	carbohydrate metabolic process	1	9.38025e-18	0.070288	0.0103176	0.999983	0.696243	0.0151724
GO:0005976	polysaccharide metabolic process	1	0.102789	1	0.187822	0.999983	1	0.930962
GO:0005982	starch metabolic process	1	1	1	0.245465	0.999983	1	1
GO:0005983	starch catabolic process	1	1	1	1	0.999983	1	1
GO:0005984	disaccharide metabolic process	1	1	1	0.648834	0.999983	1	1
GO:0005985	sucrose metabolic process	1	0.00538163	1	1	0.999983	1	0.712313
GO:0005986	sucrose biosynthetic process	1	0.258473	1	0.789775	0.999983	1	0.0575401
GO:0005991	trehalose metabolic process	0.885582	0.0567903	0.00024424	0.517506	0.999983	1	1
GO:0005992	trehalose biosynthetic process	1	0.0176947	1.53221e-07	0.517506	0.999983	1	0.915941
GO:0005996	monosaccharide metabolic process	1	1.54442e-06	6.90803e-07	0.0380299	0.156839	0.000276861	0.000177411
GO:0006006	glucose metabolic process	1	0.000166218	1.57384e-06	0.0144924	0.00691128	0.000236872	0.000295476
GO:0006007	glucose catabolic process	1	0.999012	0.0538385	0.647717	0.00905011	0.00171858	0.0110281
GO:0006012	galactose metabolic process	0.903277	0.408848	0.0653427	1	0.999983	1	0.550627
GO:0006066	alcohol metabolic process	1	0.137855	0.974006	0.957851	0.999983	1	1
GO:0006073	cellular glucan metabolic process	1	1	1	0.2977	0.999983	1	1
GO:0006074	(1->3)-beta-D-glucan metabolic process	1	1	1	1	0.999983	1	1
GO:0006075	(1->3)-beta-D-glucan biosynthetic process	1	1	1	1	0.999983	1	1
GO:0006081	cellular aldehyde metabolic process	1	1	1	0.340813	0.999983	0.981499	1
GO:0006082	organic acid metabolic process	3.51053e-49	4.486e-88	5.23901e-52	0.549023	0.0403953	7.28005e-11	2.72043e-09
GO:0006084	acetyl-CoA metabolic process	1	1.65297e-10	0.121505	0.0698365	0.74176	1	1.83692e-05
GO:0006089	lactate metabolic process	1	1	1	0.219725	0.999983	0.307129	0.43647
GO:0006090	pyruvate metabolic process	1	0.00479985	1	0.124796	0.999983	0.255385	1
GO:0006091	generation of precursor metabolites and energy	1	0.00208172	1	1	4.08725e-05	1.34851e-05	0.00898831
GO:0006094	gluconeogenesis	1	0.000323138	0.000529535	0.00332218	0.435378	0.00386631	0.00549207
GO:0006096	glycolytic process	0.817667	1.31499e-09	5.0511e-09	0.248955	0.435664	0.000266477	4.86647e-05
GO:0006098	pentose-phosphate shunt	1	1	1	1	0.999983	1	1
GO:0006101	citrate metabolic process	1	0.346204	0.576737	0.817639	0.999983	0.742608	0.42903
GO:0006109	regulation of carbohydrate metabolic process	1	0.526497	1	1	0.999983	1	0.608776
GO:0006163	purine nucleotide metabolic process	0.794815	6.29482e-05	0.000725129	0.18437	0.12011	1.397e-05	8.02607e-08
GO:0006164	purine nucleotide biosynthetic process	0.203959	0.00013789	0.00213405	0.1882	0.205357	0.000107459	3.55179e-07
GO:0006165	nucleoside diphosphate phosphorylation	0.817667	1.31499e-09	1.42492e-08	0.289881	0.435664	0.000266477	4.86647e-05
GO:0006220	pyrimidine nucleotide metabolic process	1	1	1	0.00662957	0.838775	0.121752	3.01294e-06
GO:0006221	pyrimidine nucleotide biosynthetic process	1	1	1	0.00662957	0.838775	0.121752	3.01294e-06
GO:0006259	DNA metabolic process	1	1	0.0733279	1.58203e-11	0.999983	1	0.613849
GO:0006260	DNA replication	0.697678	1	0.901516	5.00001e-17	0.791297	1	0.853579
GO:0006261	DNA-dependent DNA replication	0.98237	1	1	5.11113e-12	0.639577	1	0.859448
GO:0006270	DNA replication initiation	1	0.0853511	1	1.10832e-10	0.888523	1	0.377229
GO:0006275	regulation of DNA replication	0.75393	0.48253	0.847363	8.22853e-07	0.999983	1	0.316867
GO:0006281	DNA repair	1	1	0.628901	0.232399	0.999983	1	0.353371
GO:0006302	double-strand break repair	1	1	0.0907357	0.000791963	0.999983	1	0.369363
GO:0006304	DNA modification	1	0.140802	0.20213	1.04556e-05	0.999983	1	0.866653
GO:0006305	DNA alkylation	1	0.182436	0.238481	1.04556e-05	0.999983	1	0.866653
GO:0006306	DNA methylation	1	0.182436	0.238481	1.04556e-05	0.999983	1	0.866653
GO:0006310	DNA recombination	1	1	0.213721	4.48542e-05	0.999983	1	0.513801
GO:0006312	mitotic recombination	0.564689	0.761085	0.286968	0.766485	0.999983	1	0.719859
GO:0006323	DNA packaging	1	1	1	0.286941	0.999983	1	1
GO:0006325	chromatin organization	1	0.865487	0.0514197	1.37572e-07	0.794588	1	1
GO:0006333	chromatin assembly or disassembly	1	1	1	0.597929	0.94932	1	1
GO:0006342	chromatin silencing	1	0.526185	0.0157736	0.0210917	0.999983	1	1
GO:0006346	methylation-dependent chromatin silencing	1	0.944129	0.218714	0.113325	0.999983	1	0.779098
GO:0006351	transcription, DNA-templated	1	0.780501	1	0.967164	0.000535844	0.903167	0.129909
GO:0006354	DNA-templated transcription, elongation	1	1	1	1	3.62747e-07	0.550121	0.0188579
GO:0006355	regulation of transcription, DNA-templated	1	0.566598	1	0.838453	0.0696076	0.651457	0.208723
GO:0006364	rRNA processing	1	1	1	0.667832	0.999983	1	1
GO:0006366	transcription by RNA polymerase II	1	0.742076	0.117087	0.0408455	0.999983	1	1
GO:0006396	RNA processing	1	0.953097	1	0.135633	0.999983	1	1
GO:0006397	mRNA processing	1	1	0.535898	0.33919	0.999983	1	1
GO:0006399	tRNA metabolic process	1	1	1	0.396841	0.999983	1	1
GO:0006401	RNA catabolic process	1	0.47728	0.0686497	1	0.999983	1	1
GO:0006402	mRNA catabolic process	1	0.428877	0.0875801	1	0.999983	1	0.856433
GO:0006403	RNA localization	1	1	0.938352	0.92036	0.999983	1	0.483234
GO:0006405	RNA export from nucleus	1	1	0.938352	0.92036	0.999983	1	0.483234
GO:0006406	mRNA export from nucleus	1	1	0.973454	1	0.999983	1	1
GO:0006412	translation	1	1	1	0.500632	0.204562	0.297935	2.53771e-12
GO:0006413	translational initiation	0.933432	1	0.99639	0.151457	0.999983	0.555789	0.856433
GO:0006417	regulation of translation	1	1	1	0.981018	0.999983	1	1
GO:0006418	tRNA aminoacylation for protein translation	1	0.950385	1	0.668498	0.999983	1	0.979465
GO:0006457	protein folding	1	6.17153e-15	1.79038e-26	0.219725	0.461316	0.0436793	0.377014
GO:0006464	cellular protein modification process	1	0.136757	0.0193966	0.83661	0.110247	1	0.900221
GO:0006468	protein phosphorylation	1	1.97624e-05	4.97384e-07	1	3.7175e-08	1	0.598439
GO:0006469	negative regulation of protein kinase activity	1	1	1	1	0.999983	0.90237	0.353371
GO:0006470	protein dephosphorylation	1	1	1	1	0.583761	1	1
GO:0006473	protein acetylation	1	0.57317	0.136914	0.337449	0.999983	1	1
GO:0006479	protein methylation	1	0.559697	0.212208	4.28335e-10	0.999983	1	0.965083
GO:0006486	protein glycosylation	1	0.0516013	4.55857e-09	1	0.999983	1	0.850386
GO:0006497	protein lipidation	1	7.94247e-08	4.45089e-10	1	0.999983	0.931399	0.353371
GO:0006498	N-terminal protein lipidation	1	9.67478e-09	8.24231e-12	1	0.999983	0.775831	0.258603
GO:0006499	N-terminal protein myristoylation	1	9.67478e-09	8.24231e-12	1	0.999983	0.775831	0.258603
GO:0006508	proteolysis	1	0.000388265	1.01954e-06	0.0293724	0.999983	0.113204	0.0738192
GO:0006511	ubiquitin-dependent protein catabolic process	1	0.00121549	1.2578e-08	1	0.23215	0.108464	0.0699089
GO:0006518	peptide metabolic process	1	1	1	0.402748	0.257261	0.308683	7.78553e-13
GO:0006520	cellular amino acid metabolic process	5.1738e-19	6.08135e-25	1.26367e-10	0.791028	0.999983	1	0.00788524
GO:0006534	cysteine metabolic process	0.984216	1	1	1	0.999983	1	1
GO:0006544	glycine metabolic process	0.0210725	0.0118673	0.307323	0.0260245	0.999983	0.0358454	0.0027413
GO:0006546	glycine catabolic process	0.00309774	0.00614425	0.292035	0.0260245	0.999983	0.0682557	0.00859017
GO:0006555	methionine metabolic process	0.521458	0.000142587	0.00833123	0.57911	0.999983	1	1
GO:0006558	L-phenylalanine metabolic process	0.000505885	0.0416965	0.0137414	0.286334	0.999983	0.024636	0.00214926
GO:0006560	proline metabolic process	0.0138012	1.25378e-06	1.64442e-07	1	0.999983	1	0.19271
GO:0006568	tryptophan metabolic process	2.97653e-18	2.17759e-09	6.9365e-06	0.0448944	0.482178	1	0.0401031
GO:0006569	tryptophan catabolic process	2.62087e-10	3.70358e-06	0.00023867	0.0891123	0.227092	1	0.0605219
GO:0006575	cellular modified amino acid metabolic process	0.00694299	0.381043	0.180481	0.647717	0.999983	0.692642	0.355198
GO:0006576	cellular biogenic amine metabolic process	4.70271e-18	9.42452e-32	1.3628e-32	0.102471	0.518389	0.121752	0.00296388
GO:0006586	indolalkylamine metabolic process	2.97653e-18	2.17759e-09	6.9365e-06	0.0448944	0.482178	1	0.0401031
GO:0006595	polyamine metabolic process	0.000148202	1.25534e-22	6.49033e-27	0.326969	0.999983	0.0252926	0.0202836
GO:0006598	polyamine catabolic process	0.180594	1.40694e-18	2.36306e-23	0.326969	0.999983	0.191879	0.0583036
GO:0006605	protein targeting	5.43346e-21	3.43344e-24	4.62963e-34	0.245465	6.45955e-06	0.000108671	8.92109e-06
GO:0006606	protein import into nucleus	1	1	0.996081	0.143071	0.999983	1	0.278961
GO:0006611	protein export from nucleus	1	1	0.845878	0.92036	0.999983	1	0.668526
GO:0006612	protein targeting to membrane	4.7959e-28	2.17467e-40	3.50426e-54	0.129786	3.7175e-08	9.71637e-09	0.000249028
GO:0006623	protein targeting to vacuole	1	7.19234e-05	0.00081124	1	0.467713	1	0.487073
GO:0006625	protein targeting to peroxisome	1	0.189294	0.000482047	0.734353	0.999983	1	1
GO:0006626	protein targeting to mitochondrion	1	1	0.847363	0.00827352	0.999983	1	0.000175469
GO:0006629	lipid metabolic process	0.0840896	2.53428e-27	6.73969e-05	0.0769742	0.999983	0.0575918	0.00643477
GO:0006631	fatty acid metabolic process	0.0319449	6.36085e-07	0.0167197	0.868167	0.999983	0.493148	0.0318291
GO:0006633	fatty acid biosynthetic process	0.676863	0.0244617	0.874796	0.110817	0.999983	0.277414	0.00252572
GO:0006635	fatty acid beta-oxidation	0.0136307	0.000192634	2.99182e-11	1	0.999983	0.758616	0.525313
GO:0006636	unsaturated fatty acid biosynthetic process	0.229715	0.0498412	0.253582	0.107471	0.999983	0.211008	0.337188
GO:0006637	acyl-CoA metabolic process	1	1.65297e-10	0.0875801	0.0900665	0.999983	1	0.000105603
GO:0006638	neutral lipid metabolic process	1	5.30498e-05	0.000270555	0.817639	0.999983	0.127598	0.0400811
GO:0006639	acylglycerol metabolic process	1	5.30498e-05	0.000270555	0.817639	0.999983	0.127598	0.0400811
GO:0006641	triglyceride metabolic process	1	0.296102	1	0.724965	0.999983	0.127598	0.0400811
GO:0006643	membrane lipid metabolic process	0.0863528	0.653976	1	0.128211	0.999983	1	0.856433
GO:0006644	phospholipid metabolic process	1	1	1	0.191548	0.999983	1	1
GO:0006650	glycerophospholipid metabolic process	1	1	1	1	0.999983	1	1
GO:0006655	phosphatidylglycerol biosynthetic process	1	1	1	0.911449	0.999983	1	1
GO:0006661	phosphatidylinositol biosynthetic process	1	1	0.0580048	1	0.999983	1	1
GO:0006664	glycolipid metabolic process	0.0510927	0.815134	1	0.19761	0.999983	1	0.712313
GO:0006665	sphingolipid metabolic process	1	1	1	0.345062	0.999983	1	1
GO:0006694	steroid biosynthetic process	1	1.9531e-07	0.105507	0.108537	0.999983	1	0.0159671
GO:0006714	sesquiterpenoid metabolic process	0.698156	6.90491e-05	0.000397142	0.574211	0.999983	1	1
GO:0006720	isoprenoid metabolic process	0.0765411	7.63947e-06	0.975295	0.00355378	0.999983	0.797081	0.979465
GO:0006721	terpenoid metabolic process	0.0765411	0.00418855	0.995582	0.816078	0.999983	1	0.900221
GO:0006722	triterpenoid metabolic process	1	0.105373	0.901516	0.2977	0.999983	1	1
GO:0006730	one-carbon metabolic process	1	0.0391232	0.0217514	0.466409	0.999983	1	1
GO:0006732	coenzyme metabolic process	1	1.9735e-15	0.433647	0.0157751	0.999983	0.026871	0.0318291
GO:0006733	oxidoreduction coenzyme metabolic process	1	4.32965e-08	0.377944	0.205436	0.999983	0.0292794	0.946049
GO:0006739	NADP metabolic process	1	1	1	1	0.999983	1	1
GO:0006753	nucleoside phosphate metabolic process	0.805389	0.725578	1	4.0732e-06	0.509022	0.000294158	7.50242e-05
GO:0006754	ATP biosynthetic process	0.466178	9.96489e-09	2.74812e-08	0.238661	0.153154	2.67082e-05	1.19963e-05
GO:0006757	ATP generation from ADP	0.817667	1.31499e-09	5.0511e-09	0.248955	0.435664	0.000266477	4.86647e-05
GO:0006766	vitamin metabolic process	0.100306	0.147616	1	0.0157751	0.999983	0.117226	0.0116754
GO:0006767	water-soluble vitamin metabolic process	0.233492	1	1	1	0.999983	0.571972	0.33952
GO:0006778	porphyrin-containing compound metabolic process	1	0.000853511	0.588598	0.560095	0.999983	1	1
GO:0006779	porphyrin-containing compound biosynthetic process	1	0.147616	1	1	0.999983	1	1
GO:0006787	porphyrin-containing compound catabolic process	0.197407	0.0578719	0.0550162	1	0.999983	0.141823	0.850386
GO:0006790	sulfur compound metabolic process	0.681664	5.7325e-05	1	0.137761	0.999983	1	0.353371
GO:0006793	phosphorus metabolic process	1	0.000600405	1	0.897401	0.0812694	0.30397	0.0134686
GO:0006796	phosphate-containing compound metabolic process	1	0.0578719	1	0.948793	0.0403953	0.304808	0.254727
GO:0006801	superoxide metabolic process	0.25144	0.116283	1	0.43531	0.999983	1	0.915941
GO:0006811	ion transport	2.17999e-15	1.83755e-11	1.11374e-18	0.198774	0.202805	0.00816109	8.10583e-05
GO:0006812	cation transport	0.000227626	0.000485134	0.00128338	1	0.230661	0.125029	0.0744981
GO:0006813	potassium ion transport	1	0.0346277	0.0519689	1	0.999983	0.0469552	0.219271
GO:0006814	sodium ion transport	0.823132	1	0.870323	0.935423	0.999983	1	0.957347
GO:0006816	calcium ion transport	0.0828748	0.000422745	0.961836	0.784512	0.340164	0.242835	0.0111241
GO:0006817	phosphate ion transport	1	1	0.955545	1	0.186802	1	0.278961
GO:0006820	anion transport	2.60563e-16	9.8206e-13	1.87712e-41	0.0334517	0.147276	0.00118889	0.000236396
GO:0006825	copper ion transport	1	0.0239678	0.010045	1	0.856681	0.684788	0.396135
GO:0006826	iron ion transport	0.63138	1	0.0120784	1	0.999983	0.679655	1
GO:0006833	water transport	1	0.000150345	0.0127955	1	0.999983	0.615592	0.706103
GO:0006835	dicarboxylic acid transport	0.631571	1	1	0.784512	0.999983	0.201984	0.0580327
GO:0006839	mitochondrial transport	0.817667	1	0.938352	0.0759393	0.999983	1	0.00112854
GO:0006855	drug transmembrane transport	0.0177935	0.00275504	0.000264564	0.647717	0.552906	1	0.900221
GO:0006857	oligopeptide transport	1	0.109013	5.3073e-05	1	0.999983	0.935007	0.812417
GO:0006862	nucleotide transport	0.32879	1	0.138646	1	0.999983	1	1
GO:0006863	purine nucleobase transport	0.625032	0.0329628	0.0223005	0.929396	0.999983	0.106694	0.0539289
GO:0006865	amino acid transport	4.37757e-13	6.4734e-15	5.88976e-39	0.213314	0.106928	5.53062e-06	3.11765e-06
GO:0006869	lipid transport	0.0302579	5.09767e-05	0.000149511	0.00964204	0.999983	1	0.205178
GO:0006873	cellular ion homeostasis	0.269878	0.853179	1	1	0.999983	1	1
GO:0006874	cellular calcium ion homeostasis	0.799643	0.428877	0.526901	0.964212	0.999983	1	1
GO:0006875	cellular metal ion homeostasis	0.0379167	0.0186789	0.164732	0.9596	0.999983	1	1
GO:0006886	intracellular protein transport	6.49041e-17	5.49378e-13	6.06213e-22	0.33767	8.79245e-05	0.00120761	1.10332e-05
GO:0006887	exocytosis	1	0.398296	0.20896	1	0.352732	0.188319	0.796837
GO:0006888	ER to Golgi vesicle-mediated transport	0.136793	0.0140504	2.37067e-11	1	0.999983	0.832199	0.917884
GO:0006897	endocytosis	1	1	0.991498	1	0.999983	1	1
GO:0006904	vesicle docking involved in exocytosis	1	1	0.212208	1	0.352732	0.188319	0.796837
GO:0006913	nucleocytoplasmic transport	1	1	0.66907	0.2977	0.999983	1	0.102161
GO:0006914	autophagy	0.00156557	0.849896	0.0173799	1	0.999983	0.306138	0.43647
GO:0006928	movement of cell or subcellular component	1	0.480386	0.86301	0.0816321	0.999983	1	1
GO:0006949	syncytium formation	1	0.00101024	1	1	0.999983	1	0.0344019
GO:0006952	defense response	1.08161e-51	7.37211e-63	1.05682e-87	0.648834	5.79803e-10	1.60404e-11	8.09529e-08
GO:0006955	immune response	7.57779e-28	1.66068e-56	3.42044e-81	0.7555	2.17333e-08	1.32928e-11	6.26039e-07
GO:0006970	response to osmotic stress	2.04793e-47	3.61929e-60	1.99599e-55	0.0103176	0.0735527	4.75845e-13	4.48768e-10
GO:0006972	hyperosmotic response	1.36448e-42	1.38159e-37	1.80317e-37	0.523996	0.0195257	6.58428e-07	3.05662e-05
GO:0006974	cellular response to DNA damage stimulus	1	1	0.886561	0.0540245	0.999983	1	0.425924
GO:0006979	response to oxidative stress	8.91899e-17	7.72579e-43	1.12707e-66	0.0546548	0.107305	6.9691e-09	8.66313e-07
GO:0006984	ER-nucleus signaling pathway	0.945782	8.3277e-07	3.72749e-09	1	0.999983	0.549915	0.870688
GO:0006986	response to unfolded protein	7.16682e-09	5.72432e-15	8.69525e-22	1	0.00024809	0.00226348	0.039485
GO:0006995	cellular response to nitrogen starvation	1	0.428877	0.000616361	1	0.0205706	0.122929	0.420094
GO:0006996	organelle organization	1	0.539411	1	2.60246e-08	0.999983	1	1
GO:0006997	nucleus organization	1	0.965294	0.293545	0.09709	0.999983	1	0.71177
GO:0007000	nucleolus organization	1	1	1	0.0540245	0.999983	1	1
GO:0007005	mitochondrion organization	1	1	1	0.0156064	0.999983	1	6.43044e-05
GO:0007010	cytoskeleton organization	1	0.0293488	0.647763	0.0690307	0.999983	1	0.316986
GO:0007015	actin filament organization	1	0.480386	1	0.785903	0.999983	1	0.0495516
GO:0007017	microtubule-based process	1	0.0992189	0.526901	0.0237912	0.999983	1	1
GO:0007020	microtubule nucleation	1	1	1	1	0.999983	1	0.102113
GO:0007030	Golgi organization	0.178736	1.75644e-11	1.21687e-05	0.990844	0.641525	0.122668	0.0338536
GO:0007031	peroxisome organization	1	0.218505	0.00344442	0.400347	0.999983	1	1
GO:0007034	vacuolar transport	1	0.000277733	0.00434313	0.7885	0.423427	1	0.73386
GO:0007049	cell cycle	0.885582	0.601749	0.00460558	9.7703e-09	0.694309	1	0.470765
GO:0007051	spindle organization	1	0.498076	1	0.488572	0.999983	1	0.739742
GO:0007059	chromosome segregation	1	1	0.6252	0.00628436	0.999983	1	0.747384
GO:0007062	sister chromatid cohesion	0.657316	1	0.238481	0.1526	0.999983	1	0.900221
GO:0007127	meiosis I	1	1	0.665105	0.324126	0.999983	1	0.71177
GO:0007129	synapsis	1	1	0.910422	0.428477	0.999983	1	0.861049
GO:0007131	reciprocal meiotic recombination	1	1	0.665105	0.324126	0.999983	1	0.71177
GO:0007140	male meiotic nuclear division	1	0.884848	0.967187	0.0283371	0.999983	1	0.979465
GO:0007154	cell communication	1.03523e-15	1.34566e-23	1.88909e-33	1	9.41163e-07	0.000317727	4.75514e-05
GO:0007155	cell adhesion	1	0.20997	0.395575	1	0.999983	1	0.0862266
GO:0007165	signal transduction	1.37507e-16	2.44831e-21	1.21733e-30	1	3.21247e-09	4.91656e-05	3.43e-07
GO:0007166	cell surface receptor signaling pathway	1	1	1	1	0.303451	1	1
GO:0007167	enzyme linked receptor protein signaling pathway	1	1	1	1	0.436094	1	1
GO:0007169	transmembrane receptor protein tyrosine kinase signaling pathway	1	1	1	1	0.436094	1	1
GO:0007267	cell-cell signaling	1	0.381072	0.774023	1	0.999983	1	1
GO:0007276	gamete generation	1	0.549187	0.151259	0.127376	0.999983	1	0.0766544
GO:0007292	female gamete generation	0.698156	1	0.25177	0.00252239	0.999983	1	0.0300051
GO:0007346	regulation of mitotic cell cycle	0.903277	0.321284	0.251871	3.64525e-05	0.999983	1	0.483234
GO:0007389	pattern specification process	1	1	1	0.647717	0.999983	1	0.792655
GO:0007568	aging	1.86952e-11	0.00151504	1.97348e-06	0.702884	0.926662	0.000106314	0.00313595
GO:0007584	response to nutrient	0.246695	0.0998762	1	1	0.509022	0.33435	0.853579
GO:0007602	phototransduction	1	1	1	1	0.999983	0.304808	0.644772
GO:0007623	circadian rhythm	1	1	1	1	0.530157	1	0.900221
GO:0008064	regulation of actin polymerization or depolymerization	1	0.256201	0.589375	1	0.999983	1	0.0259219
GO:0008104	protein localization	1.87309e-15	8.28705e-15	2.96742e-24	0.36692	0.000127523	0.00479517	0.000140299
GO:0008154	actin polymerization or depolymerization	1	0.197283	0.519733	1	0.999983	1	0.0147253
GO:0008202	steroid metabolic process	1	4.42965e-07	0.18714	0.1526	0.999983	1	0.0134686
GO:0008213	protein alkylation	1	0.559697	0.212208	4.28335e-10	0.999983	1	0.965083
GO:0008219	cell death	6.20995e-25	5.33519e-36	1.17943e-55	0.245465	9.37353e-08	3.02517e-11	1.19339e-05
GO:0008283	cell proliferation	1	0.838938	1	2.30284e-06	0.999983	1	1
GO:0008284	positive regulation of cell proliferation	0.55681	1	0.139142	1	0.999983	1	1
GO:0008299	isoprenoid biosynthetic process	0.365665	1.99709e-06	0.959395	0.00962431	0.999983	1	0.969495
GO:0008300	isoprenoid catabolic process	0.953574	1	0.872951	1	0.999983	1	1
GO:0008356	asymmetric cell division	1	1	1	0.196748	0.999983	1	0.41623
GO:0008361	regulation of cell size	1	0.0498412	1	0.727398	0.999983	1	0.0526511
GO:0008380	RNA splicing	1	0.555265	0.0436328	0.248955	0.999983	1	1
GO:0008544	epidermis development	1	0.493738	1	0.647717	0.999983	1	1
GO:0008610	lipid biosynthetic process	1	2.44247e-11	0.818646	0.0175155	0.999983	0.981499	0.161223
GO:0008643	carbohydrate transport	1	0.637711	0.776087	0.531925	0.999983	0.337942	0.935076
GO:0008652	cellular amino acid biosynthetic process	2.08318e-07	6.47443e-17	0.00804612	0.128211	0.999983	1	0.0584896
GO:0008654	phospholipid biosynthetic process	1	1	1	0.163323	0.999983	1	1
GO:0009056	catabolic process	3.33558e-20	4.57983e-23	1.06247e-33	0.535611	0.52516	5.18762e-09	1.8565e-05
GO:0009057	macromolecule catabolic process	1	0.0433597	0.806084	0.739268	0.999983	0.133813	0.0199635
GO:0009060	aerobic respiration	1	0.773268	0.814849	0.948793	0.870875	0.29055	0.425924
GO:0009062	fatty acid catabolic process	2.05671e-05	5.24779e-05	8.4072e-11	1	0.999983	0.375608	0.213012
GO:0009063	cellular amino acid catabolic process	4.81693e-16	3.95364e-16	1.00514e-16	0.415567	0.999983	0.306553	0.0179472
GO:0009064	glutamine family amino acid metabolic process	0.00538683	2.0187e-08	2.06688e-10	1	0.999983	0.806932	0.597443
GO:0009066	aspartate family amino acid metabolic process	0.0510806	2.9976e-10	6.88137e-08	0.92036	0.999983	1	1
GO:0009067	aspartate family amino acid biosynthetic process	0.947306	0.000242535	0.0855364	0.46961	0.999983	1	1
GO:0009068	aspartate family amino acid catabolic process	0.0314418	3.70358e-06	1.02413e-09	1	0.999983	0.337942	1
GO:0009069	serine family amino acid metabolic process	0.0256809	0.328201	1	0.389133	0.999983	1	0.473527
GO:0009070	serine family amino acid biosynthetic process	0.332762	1	1	0.943879	0.999983	1	1
GO:0009071	serine family amino acid catabolic process	0.00309774	0.00614425	0.292035	0.0260245	0.999983	0.0682557	0.00859017
GO:0009072	aromatic amino acid family metabolic process	5.6706e-29	4.27583e-18	3.01158e-13	0.269521	0.999983	0.0603207	2.42238e-05
GO:0009073	aromatic amino acid family biosynthetic process	6.53117e-09	1.60768e-10	0.0321224	1	0.999983	0.241188	0.0425258
GO:0009074	aromatic amino acid family catabolic process	3.28782e-12	9.57027e-06	0.000178031	0.0699412	0.625509	0.973945	0.0134154
GO:0009084	glutamine family amino acid biosynthetic process	0.0682053	1.12343e-14	2.75811e-16	1	0.999983	1	0.19271
GO:0009086	methionine biosynthetic process	0.856721	0.00441678	0.0512922	0.647717	0.999983	1	1
GO:0009100	glycoprotein metabolic process	1	0.055602	4.3271e-09	1	0.999983	1	0.850386
GO:0009101	glycoprotein biosynthetic process	1	0.0374724	1.11557e-09	1	0.999983	1	0.850386
GO:0009106	lipoate metabolic process	0.083459	0.0658789	0.218355	0.0173031	0.999983	0.0850088	0.0187583
GO:0009108	coenzyme biosynthetic process	0.00721711	4.88225e-14	1.09935e-06	0.0131798	0.999983	2.48108e-05	4.64912e-05
GO:0009110	vitamin biosynthetic process	0.610211	0.909291	1	0.268513	0.999983	1	0.219676
GO:0009117	nucleotide metabolic process	0.805389	0.692056	1	4.0732e-06	0.6047	0.000294158	9.97223e-05
GO:0009123	nucleoside monophosphate metabolic process	1	5.62863e-07	1.22864e-07	0.0967066	0.0315009	1.57938e-06	4.33716e-07
GO:0009124	nucleoside monophosphate biosynthetic process	0.28464	1.07096e-06	1.83184e-06	0.117056	0.132466	1.48916e-05	3.55333e-06
GO:0009126	purine nucleoside monophosphate metabolic process	1	1.20688e-07	5.05476e-08	0.0967066	0.0486286	1.57938e-06	7.5843e-07
GO:0009127	purine nucleoside monophosphate biosynthetic process	0.466178	6.79368e-07	1.83184e-06	0.117056	0.132466	1.48916e-05	3.55333e-06
GO:0009132	nucleoside diphosphate metabolic process	0.817667	8.4946e-10	1.22879e-08	0.289881	0.383846	0.000572506	4.11441e-05
GO:0009135	purine nucleoside diphosphate metabolic process	0.817667	6.94067e-10	1.50452e-09	0.248955	0.357968	0.000262886	5.00851e-05
GO:0009141	nucleoside triphosphate metabolic process	1	8.98521e-10	1.07627e-08	0.155345	0.0545772	2.86383e-06	2.32002e-06
GO:0009142	nucleoside triphosphate biosynthetic process	0.466178	4.93031e-09	6.57288e-08	0.18437	0.124722	2.63976e-05	1.26008e-05
GO:0009144	purine nucleoside triphosphate metabolic process	1	1.10234e-09	1.34955e-09	0.231951	0.0545772	2.86383e-06	2.32002e-06
GO:0009145	purine nucleoside triphosphate biosynthetic process	0.466178	6.08188e-09	2.48774e-08	0.26285	0.124722	2.63976e-05	1.26008e-05
GO:0009150	purine ribonucleotide metabolic process	0.807	2.31676e-07	1.01997e-06	0.19761	0.0986424	2.24866e-06	1.14549e-06
GO:0009152	purine ribonucleotide biosynthetic process	0.241399	6.6966e-07	9.16223e-06	0.228924	0.230153	1.90088e-05	3.78735e-06
GO:0009156	ribonucleoside monophosphate biosynthetic process	0.28464	1.07096e-06	1.83184e-06	0.117056	0.132466	1.48916e-05	3.55333e-06
GO:0009161	ribonucleoside monophosphate metabolic process	1	5.62863e-07	1.22864e-07	0.0967066	0.0315009	1.57938e-06	4.33716e-07
GO:0009165	nucleotide biosynthetic process	0.0530046	0.924088	0.901827	2.84248e-07	0.352732	0.000118606	9.44814e-12
GO:0009166	nucleotide catabolic process	1	1.31499e-09	5.0511e-09	0.248955	0.435664	0.000266477	4.86647e-05
GO:0009167	purine ribonucleoside monophosphate metabolic process	1	1.20688e-07	5.05476e-08	0.0967066	0.0486286	1.57938e-06	7.5843e-07
GO:0009168	purine ribonucleoside monophosphate biosynthetic process	0.466178	6.79368e-07	1.83184e-06	0.117056	0.132466	1.48916e-05	3.55333e-06
GO:0009179	purine ribonucleoside diphosphate metabolic process	0.817667	6.94067e-10	1.50452e-09	0.248955	0.357968	0.000262886	5.00851e-05
GO:0009185	ribonucleoside diphosphate metabolic process	0.817667	6.94067e-10	1.50452e-09	0.248955	0.357968	0.000262886	5.00851e-05
GO:0009199	ribonucleoside triphosphate metabolic process	1	2.09928e-09	4.3271e-09	0.231951	0.0696076	2.81761e-06	2.21584e-06
GO:0009201	ribonucleoside triphosphate biosynthetic process	0.466178	9.96489e-09	7.30781e-08	0.26285	0.153154	2.67082e-05	1.19963e-05
GO:0009205	purine ribonucleoside triphosphate metabolic process	1	2.09928e-09	4.3271e-09	0.231951	0.0696076	2.81761e-06	2.21584e-06
GO:0009206	purine ribonucleoside triphosphate biosynthetic process	0.466178	9.96489e-09	7.30781e-08	0.26285	0.153154	2.67082e-05	1.19963e-05
GO:0009218	pyrimidine ribonucleotide metabolic process	1	1	1	0.00707809	0.838775	0.121752	3.01294e-06
GO:0009220	pyrimidine ribonucleotide biosynthetic process	1	1	1	0.00707809	0.838775	0.121752	3.01294e-06
GO:0009225	nucleotide-sugar metabolic process	0.856721	0.0154308	0.464814	0.647717	0.999983	0.624614	0.000111157
GO:0009240	isopentenyl diphosphate biosynthetic process	1	0.980544	1	0.0400073	0.999983	1	1
GO:0009247	glycolipid biosynthetic process	0.0510927	0.815134	1	0.26285	0.999983	1	0.600559
GO:0009250	glucan biosynthetic process	1	1	1	0.74162	0.999983	1	1
GO:0009251	glucan catabolic process	1	1	1	1	0.999983	1	1
GO:0009259	ribonucleotide metabolic process	0.94698	0.0800548	0.243946	0.00526981	0.0261012	1.11724e-06	5.87455e-11
GO:0009260	ribonucleotide biosynthetic process	0.303363	0.12741	0.443044	0.00581549	0.0723174	1.11188e-05	2.34227e-10
GO:0009266	response to temperature stimulus	4.5252e-11	1.17589e-22	1.44975e-20	0.0280707	0.291662	0.000564758	0.0056754
GO:0009267	cellular response to starvation	0.00724602	0.00283341	1.18346e-09	1	0.902102	0.59791	1
GO:0009269	response to desiccation	0.000203851	0.026806	0.00392347	0.00032	0.999983	1	0.277388
GO:0009292	genetic transfer	1	0.0117343	0.00213405	0.0828824	0.999983	1	0.475173
GO:0009294	DNA mediated transformation	1	0.0117343	0.00213405	0.0828824	0.999983	1	0.475173
GO:0009308	amine metabolic process	7.06146e-11	1.12465e-21	5.15906e-25	0.143071	0.792194	0.0611278	0.00219346
GO:0009309	amine biosynthetic process	1.63889e-06	7.29264e-06	0.057536	1	0.999983	0.00295258	0.0165224
GO:0009310	amine catabolic process	4.73969e-10	2.4934e-23	1.09478e-25	0.191548	0.21986	0.567776	0.00972632
GO:0009311	oligosaccharide metabolic process	1	1	1	0.948719	0.999983	1	1
GO:0009312	oligosaccharide biosynthetic process	0.398704	0.00445524	0.36301	0.560371	0.999983	1	0.0699089
GO:0009314	response to radiation	1	2.68914e-05	0.00632539	0.231951	0.999983	0.407136	0.200959
GO:0009404	toxin metabolic process	1.34584e-24	5.00606e-16	3.12672e-36	1	0.000475426	0.00606724	7.80116e-05
GO:0009407	toxin catabolic process	4.24398e-22	1.86816e-13	1.55052e-29	1	0.00600621	0.0203199	0.000206683
GO:0009408	response to heat	1	2.70194e-27	1.48797e-40	0.0342139	0.0911816	0.0155909	0.145167
GO:0009409	response to cold	4.5343e-09	1.67517e-06	0.00142496	0.241827	0.753799	0.138795	0.0663941
GO:0009410	response to xenobiotic stimulus	1	1	1	1	0.999983	1	1
GO:0009411	response to UV	0.984216	2.32517e-10	0.0003021	0.915957	0.999983	1	0.00943768
GO:0009414	response to water deprivation	2.02516e-42	6.58118e-43	1.29683e-41	0.0348593	0.0315009	1.26823e-06	5.21622e-07
GO:0009415	response to water	5.38641e-42	2.57758e-42	3.21232e-41	0.0157751	0.0403953	2.81761e-06	1.07525e-06
GO:0009416	response to light stimulus	0.872017	3.40346e-07	0.000739565	0.556975	0.999983	0.150658	0.162941
GO:0009438	methylglyoxal metabolic process	1	1	1	0.219725	0.999983	0.307129	0.43647
GO:0009451	RNA modification	1	1	1	0.0625296	0.999983	1	0.51634
GO:0009553	embryo sac development	1	1	0.159875	0.215459	0.999983	1	0.103511
GO:0009555	pollen development	1	0.00112509	0.00481136	0.035493	0.999983	0.337942	0.00440802
GO:0009556	microsporogenesis	1	0.553099	0.844262	0.791028	0.530786	1	0.979465
GO:0009559	embryo sac central cell differentiation	1	0.000389728	0.000370829	0.895556	0.999983	1	0.278961
GO:0009560	embryo sac egg cell differentiation	0.521458	1	0.272638	0.013465	0.999983	1	0.0514234
GO:0009561	megagametogenesis	1	0.864017	0.0471998	0.0369341	0.999983	1	0.0477395
GO:0009566	fertilization	1	1	1	0.35658	0.999983	1	1
GO:0009567	double fertilization forming a zygote and endosperm	1	1	1	0.35658	0.999983	1	1
GO:0009581	detection of external stimulus	1	0.11676	4.67081e-06	1	0.999983	1	0.999825
GO:0009582	detection of abiotic stimulus	1	0.659128	0.0595842	1	0.999983	1	0.939949
GO:0009583	detection of light stimulus	1	1	1	1	0.999983	0.304808	0.644772
GO:0009585	red, far-red light phototransduction	1	1	1	1	0.999983	0.304808	0.644772
GO:0009595	detection of biotic stimulus	0.0358936	6.23133e-13	2.42658e-15	0.136674	0.000329716	0.00257602	0.206372
GO:0009605	response to external stimulus	4.07997e-45	7.28532e-49	8.26709e-60	0.886318	0.000102311	1.12595e-07	1.18427e-08
GO:0009606	tropism	1	0.953097	0.254853	1	0.999983	1	0.385341
GO:0009607	response to biotic stimulus	1.45024e-51	1.46014e-67	8.16716e-77	0.500632	6.95612e-07	1.32928e-11	1.26814e-10
GO:0009608	response to symbiont	6.96112e-05	1	0.991498	0.943879	0.999983	0.599619	1
GO:0009610	response to symbiotic fungus	6.96112e-05	1	0.991498	0.943879	0.999983	0.599619	1
GO:0009611	response to wounding	3.37302e-116	1.6792e-138	2.19152e-140	5.11113e-12	3.49944e-09	7.79815e-31	7.59568e-23
GO:0009612	response to mechanical stimulus	1.99176e-07	1.17519e-07	0.000151779	1	0.0117653	0.105895	0.130207
GO:0009615	response to virus	1	0.12009	0.0760097	1	0.999983	1	1
GO:0009616	virus induced gene silencing	1	0.371071	0.265941	1	0.999983	1	1
GO:0009617	response to bacterium	6.9107e-11	3.9157e-14	2.39911e-18	0.396841	5.55781e-05	1.70116e-05	7.10931e-05
GO:0009620	response to fungus	9.13779e-78	1.90258e-67	5.04676e-79	0.0280707	2.77709e-11	2.98451e-17	3.61394e-11
GO:0009624	response to nematode	1	0.0280931	0.163481	0.857099	0.999983	1	0.278961
GO:0009625	response to insect	3.68399e-08	3.20187e-14	1.26203e-21	1	0.999983	0.117226	0.853579
GO:0009626	plant-type hypersensitive response	1.35317e-27	1.22234e-38	1.68892e-54	0.168602	8.89216e-09	4.26274e-10	1.72772e-05
GO:0009627	systemic acquired resistance	1.58576e-06	5.08648e-70	1.1516e-81	0.682494	5.92546e-07	6.24703e-09	3.80417e-05
GO:0009629	response to gravity	1	0.667604	0.366573	1	0.999983	1	0.152091
GO:0009630	gravitropism	1	0.742031	0.12126	1	0.999983	1	0.122534
GO:0009636	response to toxic substance	1.02662e-18	6.83425e-26	2.16189e-56	0.246308	0.00281648	5.89037e-05	0.0007072
GO:0009637	response to blue light	1	1	1	1	0.999983	1	1
GO:0009639	response to red or far red light	1	1	1	1	0.999983	1	0.600023
GO:0009640	photomorphogenesis	1	1	1	0.0978711	0.999983	1	0.0921866
GO:0009642	response to light intensity	0.00825826	3.2525e-16	1.72924e-26	0.0243406	0.248355	0.00141289	0.391604
GO:0009644	response to high light intensity	0.817667	8.28705e-15	6.20469e-22	0.0315118	0.350165	0.0503603	0.186594
GO:0009646	response to absence of light	2.2461e-05	1.9969e-06	9.41236e-10	0.40666	0.728479	0.0604723	0.122534
GO:0009648	photoperiodism	1	1	1	1	0.999983	1	0.970298
GO:0009651	response to salt stress	8.74874e-47	1.59907e-59	1.99599e-55	0.01521	0.161034	1.10168e-11	6.2302e-09
GO:0009653	anatomical structure morphogenesis	1	1	1	0.488572	0.999983	1	0.839153
GO:0009657	plastid organization	1	1	1	0.901616	0.999983	1	1
GO:0009658	chloroplast organization	1	1	1	0.841652	0.999983	1	1
GO:0009664	plant-type cell wall organization	1	6.08727e-07	0.0435355	0.0107003	0.999983	1	0.00206046
GO:0009668	plastid membrane organization	1	1	1	1	0.999983	1	1
GO:0009682	induced systemic resistance	0.00636277	0.756451	0.00602889	1	0.780131	0.340897	0.0898546
GO:0009683	indoleacetic acid metabolic process	1.69081e-09	1.80455e-10	6.03977e-07	0.205436	0.283289	1	0.131975
GO:0009684	indoleacetic acid biosynthetic process	1.69081e-09	1.64197e-09	2.60568e-06	0.18233	0.153154	1	0.131975
GO:0009685	gibberellin metabolic process	0.953905	1	1	1	0.999983	0.427681	0.562337
GO:0009686	gibberellin biosynthetic process	1	1	1	1	0.999983	1	0.926982
GO:0009687	abscisic acid metabolic process	1	0.249386	0.901827	0.943879	0.999983	1	0.894766
GO:0009688	abscisic acid biosynthetic process	1	0.100808	0.447303	0.7555	0.999983	1	0.979465
GO:0009690	cytokinin metabolic process	1	1	1	0.248955	0.999983	0.159736	0.202539
GO:0009691	cytokinin biosynthetic process	1	1	1	0.729825	0.999983	0.555789	0.035361
GO:0009692	ethylene metabolic process	6.64746e-16	7.02173e-22	1.95148e-34	0.506406	6.34306e-05	2.92182e-09	9.37825e-07
GO:0009693	ethylene biosynthetic process	6.64746e-16	7.02173e-22	1.95148e-34	0.506406	6.34306e-05	2.92182e-09	9.37825e-07
GO:0009694	jasmonic acid metabolic process	1.84246e-93	2.8119e-74	1.8273e-64	5.29248e-07	8.62803e-10	2.05413e-33	7.45635e-24
GO:0009695	jasmonic acid biosynthetic process	7.68461e-82	2.32113e-72	1.10349e-61	6.35361e-05	1.61688e-07	5.05274e-26	3.58624e-19
GO:0009696	salicylic acid metabolic process	2.37116e-05	8.46982e-23	1.79654e-30	0.830194	7.29718e-07	4.45238e-06	0.0179472
GO:0009697	salicylic acid biosynthetic process	0.00169383	5.49839e-21	8.36049e-27	0.815922	1.27908e-06	5.25218e-06	0.0400811
GO:0009698	phenylpropanoid metabolic process	6.3999e-08	9.46801e-59	2.99747e-65	0.00614902	0.999983	0.00532273	2.23782e-05
GO:0009699	phenylpropanoid biosynthetic process	4.25885e-06	1.30913e-61	1.04466e-62	9.53763e-06	0.999983	0.0307323	0.000612797
GO:0009718	anthocyanin-containing compound biosynthetic process	4.8972e-05	6.58684e-05	0.403314	1	0.999983	0.237807	0.0575401
GO:0009719	response to endogenous stimulus	2.0668e-53	4.01024e-41	5.02093e-45	0.0456542	3.08171e-06	2.45563e-23	1.12979e-20
GO:0009723	response to ethylene	6.04299e-58	8.81303e-30	1.07376e-52	0.408133	1.80295e-05	1.03918e-11	7.05175e-13
GO:0009725	response to hormone	4.67402e-54	1.5729e-40	4.97581e-45	0.0352138	6.45465e-06	8.54147e-23	2.41581e-20
GO:0009733	response to auxin	6.3999e-08	0.0018163	0.000583544	1	0.00898196	0.000340159	4.26944e-06
GO:0009734	auxin-activated signaling pathway	1	1	1	1	0.999983	1	1
GO:0009735	response to cytokinin	1	0.0104079	0.988375	0.926415	0.352732	0.0520304	0.275853
GO:0009736	cytokinin-activated signaling pathway	1	1	0.86301	0.875729	0.999983	1	0.856433
GO:0009737	response to abscisic acid	9.62121e-34	9.16811e-22	2.71551e-29	0.769215	0.00030784	8.26464e-08	1.21407e-09
GO:0009738	abscisic acid-activated signaling pathway	2.95144e-36	2.96223e-37	2.28618e-37	1	3.21315e-08	3.88179e-09	1.18427e-08
GO:0009739	response to gibberellin	0.155828	0.117591	0.669422	1	0.999983	1	0.892784
GO:0009740	gibberellic acid mediated signaling pathway	0.817667	1	1	1	0.999983	1	1
GO:0009741	response to brassinosteroid	1	0.31142	1	1	0.999983	1	1
GO:0009742	brassinosteroid mediated signaling pathway	1	0.671081	0.778384	1	0.999983	1	0.900221
GO:0009743	response to carbohydrate	0.0171911	0.0672715	0.0094618	1	0.999983	0.285755	0.204264
GO:0009744	response to sucrose	0.0126148	8.63961e-07	6.07038e-06	1	0.999983	0.00409901	0.0605219
GO:0009746	response to hexose	0.231037	0.000137919	0.000180585	1	0.999983	0.36068	0.961194
GO:0009749	response to glucose	0.76708	0.301816	0.464814	0.724105	0.791297	0.00093273	0.171923
GO:0009750	response to fructose	0.378506	8.59117e-05	3.32223e-05	1	0.999983	1	1
GO:0009751	response to salicylic acid	5.91385e-25	3.44763e-42	2.30552e-59	0.204962	1.1217e-07	1.04665e-05	0.000335353
GO:0009753	response to jasmonic acid	2.19036e-105	5.03826e-83	4.89911e-87	9.49217e-05	8.18069e-14	3.88296e-24	7.48838e-18
GO:0009755	hormone-mediated signaling pathway	8.99014e-40	3.76625e-31	2.43959e-41	0.463945	3.68056e-09	1.71668e-08	7.26283e-09
GO:0009756	carbohydrate mediated signaling	1	1	0.174091	1	0.999983	1	0.739742
GO:0009767	photosynthetic electron transport chain	1	1	1	0.909649	0.477454	1	1
GO:0009773	photosynthetic electron transport in photosystem I	1	1	1	0.948719	0.821254	1	1
GO:0009787	regulation of abscisic acid-activated signaling pathway	0.229715	0.184234	0.588598	0.354254	0.999983	0.0106559	0.204264
GO:0009788	negative regulation of abscisic acid-activated signaling pathway	0.289013	0.332116	0.229329	0.232767	0.513604	0.146182	0.137794
GO:0009790	embryo development	1	1	1	0.000251052	0.999983	1	0.750053
GO:0009791	post-embryonic development	1	0.794883	1	0.0157751	0.999983	1	0.695644
GO:0009793	embryo development ending in seed dormancy	1	1	1	0.000536935	0.999983	1	0.850386
GO:0009798	axis specification	1	1	1	1	0.999983	1	1
GO:0009799	specification of symmetry	1	0.688653	0.942736	0.929396	0.999983	1	0.962433
GO:0009804	coumarin metabolic process	1.04778e-05	7.26687e-54	1.4889e-68	0.000244041	0.999983	0.204459	0.04422
GO:0009805	coumarin biosynthetic process	9.83679e-05	7.26687e-54	1.4889e-68	0.000244041	0.999983	0.204459	0.04422
GO:0009808	lignin metabolic process	0.0103589	8.11344e-16	6.89295e-17	1.99352e-06	0.999983	0.375302	0.032171
GO:0009809	lignin biosynthetic process	0.0350445	3.12216e-11	8.69074e-11	5.43839e-05	0.999983	1	0.228038
GO:0009812	flavonoid metabolic process	6.85376e-05	7.24685e-36	6.42223e-36	0.0157751	0.999983	0.000107459	0.00724531
GO:0009813	flavonoid biosynthetic process	6.84672e-05	2.06878e-31	1.65431e-30	0.0334222	0.999983	0.000350668	0.0245615
GO:0009814	defense response, incompatible interaction	7.34767e-11	4.32835e-62	2.68773e-77	0.903101	5.70773e-07	3.7274e-10	2.48373e-05
GO:0009816	defense response to bacterium, incompatible interaction	0.271297	0.186874	1.42492e-08	1	0.189417	0.0340018	0.19271
GO:0009817	defense response to fungus, incompatible interaction	8.35528e-06	0.119292	0.000588971	1	0.423351	1	1
GO:0009825	multidimensional cell growth	1	0.190127	1	0.92036	0.999983	1	0.369363
GO:0009826	unidimensional cell growth	1	0.0371411	1	1	0.999983	1	1
GO:0009827	plant-type cell wall modification	0.572455	6.18028e-06	0.054252	1	0.999983	1	0.533924
GO:0009828	plant-type cell wall loosening	1	3.89005e-07	0.310539	0.948719	0.999983	1	0.103511
GO:0009831	plant-type cell wall modification involved in multidimensional cell growth	1	0.000232421	1	0.94126	0.999983	1	0.105532
GO:0009832	plant-type cell wall biogenesis	1	1.65999e-07	0.0237449	1.88399e-09	0.303279	1	0.00850456
GO:0009834	plant-type secondary cell wall biogenesis	1	4.34931e-09	3.88999e-09	5.44354e-11	0.999983	1	1
GO:0009838	abscission	0.259243	0.0487168	8.68823e-05	0.734353	0.999983	0.465082	0.258603
GO:0009845	seed germination	0.354002	1	1	1	0.999983	0.242835	0.0041753
GO:0009846	pollen germination	1	0.255131	0.00344442	0.647717	0.999983	1	0.43647
GO:0009850	auxin metabolic process	4.07226e-09	1.99491e-10	6.6118e-09	0.213314	0.999983	1	0.1517
GO:0009851	auxin biosynthetic process	2.22463e-06	1.1602e-06	0.000287601	0.205436	0.244178	1	0.275971
GO:0009853	photorespiration	1	0.454832	1	0.0349732	0.999983	0.121752	0.176126
GO:0009855	determination of bilateral symmetry	1	0.688653	0.942736	0.942918	0.999983	1	0.962433
GO:0009856	pollination	1	0.00248722	5.08363e-05	0.295643	0.999983	1	1
GO:0009860	pollen tube growth	1	0.000679607	0.012837	0.817639	0.999983	1	1
GO:0009862	systemic acquired resistance, salicylic acid mediated signaling pathway	0.00438173	3.79121e-27	1.76407e-28	0.176478	5.46801e-06	0.00412877	0.0390972
GO:0009863	salicylic acid mediated signaling pathway	6.26587e-19	1.39913e-36	5.54271e-46	0.179364	8.62803e-10	9.60766e-06	8.47545e-05
GO:0009867	jasmonic acid mediated signaling pathway	7.62741e-40	2.89217e-41	2.85115e-45	0.0107225	6.48516e-10	1.03918e-11	8.02607e-08
GO:0009873	ethylene-activated signaling pathway	7.72711e-25	4.85419e-10	2.57792e-22	1	7.59411e-05	0.00100997	0.000177411
GO:0009880	embryonic pattern specification	1	1	0.966981	0.8875	0.970176	1	0.161145
GO:0009886	post-embryonic animal morphogenesis	1	1	1	0.734353	0.999983	1	0.637854
GO:0009887	animal organ morphogenesis	1	1	0.614749	0.729825	0.999983	1	0.862191
GO:0009888	tissue development	1	0.900313	1	0.0711947	0.999983	1	0.743753
GO:0009889	regulation of biosynthetic process	1	0.000615489	0.57847	0.0334517	0.0885972	0.286867	0.117464
GO:0009890	negative regulation of biosynthetic process	1	0.843012	0.0134248	0.0142418	0.999983	1	1
GO:0009891	positive regulation of biosynthetic process	0.246093	1.41722e-05	0.00605844	0.0845171	0.999983	1	1
GO:0009892	negative regulation of metabolic process	1	0.430273	0.02647	0.00239571	0.999983	1	1
GO:0009893	positive regulation of metabolic process	0.26616	5.16718e-05	0.0176765	0.0514017	0.999983	1	1
GO:0009894	regulation of catabolic process	1	0.555265	0.669422	1	0.999983	0.496668	1
GO:0009900	dehiscence	0.696226	0.000308106	4.67081e-06	0.233435	0.999983	0.900492	0.380968
GO:0009901	anther dehiscence	0.120781	2.60189e-06	5.33259e-08	0.340813	0.999983	0.332541	0.128021
GO:0009902	chloroplast relocation	1	1	1	1	0.999983	1	1
GO:0009908	flower development	1	1	1	0.00245942	0.999983	1	0.853579
GO:0009909	regulation of flower development	1	1	0.990435	0.00375636	0.999983	1	1
GO:0009910	negative regulation of flower development	1	1	1	0.93977	0.999983	1	1
GO:0009911	positive regulation of flower development	1	0.539411	1	0.979979	0.999983	1	1
GO:0009913	epidermal cell differentiation	1	0.493738	1	0.647717	0.999983	1	1
GO:0009914	hormone transport	1	0.0984543	0.918482	0.865286	0.999983	1	0.0618511
GO:0009926	auxin polar transport	1	0.779926	1	0.865286	0.999983	1	0.0403741
GO:0009932	cell tip growth	1	0.0379696	1	0.918871	0.999983	1	1
GO:0009933	meristem structural organization	1	1	0.281411	0.865286	0.999983	1	1
GO:0009934	regulation of meristem structural organization	1	0.0462842	0.0188999	0.343551	0.999983	1	1
GO:0009943	adaxial/abaxial axis specification	1	1	1	1	0.999983	1	1
GO:0009944	polarity specification of adaxial/abaxial axis	1	1	1	1	0.999983	1	1
GO:0009954	proximal/distal pattern formation	1	1	0.619206	0.647717	0.999983	1	1
GO:0009955	adaxial/abaxial pattern specification	1	1	1	0.95176	0.999983	1	1
GO:0009956	radial pattern formation	1	0.7878	0.952554	0.246367	0.888523	1	0.513801
GO:0009957	epidermal cell fate specification	1	1	1	0.763843	0.999983	1	1
GO:0009958	positive gravitropism	1	1	1	1	0.999983	1	0.349884
GO:0009960	endosperm development	1	1	1	0.57617	0.653252	0.740444	0.930962
GO:0009962	regulation of flavonoid biosynthetic process	1.69772e-06	7.83472e-34	5.23526e-39	0.021112	0.999983	0.00522105	0.130207
GO:0009963	positive regulation of flavonoid biosynthetic process	0.00254253	1.12026e-33	1.71754e-41	0.00813016	0.999983	0.0132517	0.395383
GO:0009965	leaf morphogenesis	1	1	1	0.396841	0.999983	1	1
GO:0009966	regulation of signal transduction	0.0184714	0.542119	0.00251889	1	0.218985	0.495574	0.320159
GO:0009967	positive regulation of signal transduction	0.0778623	0.00401104	0.00794284	0.656698	0.999983	0.0619378	0.393661
GO:0009968	negative regulation of signal transduction	0.246093	0.140802	0.0104151	1	0.352732	1	0.935384
GO:0009991	response to extracellular stimulus	0.00157	2.49171e-06	5.31528e-10	1	0.999983	0.672156	1
GO:0010014	meristem initiation	1	1	0.57847	1	0.999983	1	1
GO:0010015	root morphogenesis	1	0.00286695	0.873454	0.411963	0.999983	1	0.0293843
GO:0010016	shoot system morphogenesis	1	1	1	0.880806	0.999983	1	1
GO:0010017	red or far-red light signaling pathway	1	1	1	1	0.999983	0.572883	0.538122
GO:0010025	wax biosynthetic process	1	0.00132035	0.457293	0.530699	0.999983	1	1
GO:0010026	trichome differentiation	1	0.761681	0.847363	0.565375	0.999983	1	0.0259219
GO:0010027	thylakoid membrane organization	1	1	1	1	0.999983	1	1
GO:0010029	regulation of seed germination	0.728031	0.360588	0.232276	1	0.999983	0.0641227	0.482451
GO:0010035	response to inorganic substance	5.38641e-42	5.88562e-67	1.16539e-99	0.00191451	0.0848564	1.00755e-13	5.10139e-07
GO:0010038	response to metal ion	0.000281119	4.53627e-17	1.87812e-28	0.226943	0.352732	3.56235e-07	0.0152713
GO:0010039	response to iron ion	1	0.0109481	0.000507829	0.955032	0.999983	0.267536	0.722994
GO:0010043	response to zinc ion	0.0681397	0.0715656	0.160344	1	0.999983	1	0.951712
GO:0010048	vernalization response	1	0.77711	0.439613	0.529485	0.999983	1	0.43647
GO:0010050	vegetative phase change	1	1	1	1	0.999983	1	0.977531
GO:0010051	xylem and phloem pattern formation	1	1	0.872951	1	0.999983	1	0.979465
GO:0010053	root epidermal cell differentiation	1	0.0239214	0.722858	0.48611	0.999983	1	0.278961
GO:0010054	trichoblast differentiation	1	0.0373324	0.816341	0.428477	0.999983	1	0.324434
GO:0010065	primary meristem tissue development	1	0.234583	1	0.396841	0.999983	1	1
GO:0010072	primary shoot apical meristem specification	0.984216	1	0.432019	0.957851	0.999983	1	0.663429
GO:0010073	meristem maintenance	1	0.449243	1	0.519592	0.999983	1	0.689289
GO:0010074	maintenance of meristem identity	1	1	1	0.601664	0.999983	1	0.737457
GO:0010075	regulation of meristem growth	1	0.00265204	1	0.966356	0.999983	1	0.644772
GO:0010082	regulation of root meristem growth	1	0.345383	0.875586	0.810821	0.999983	1	0.689607
GO:0010087	phloem or xylem histogenesis	1	0.088497	1	0.289881	0.999983	1	1
GO:0010089	xylem development	1	0.00941527	1	0.104435	0.999983	1	1
GO:0010090	trichome morphogenesis	1	0.718868	0.778384	0.647717	0.999983	1	0.0717405
GO:0010091	trichome branching	1	1	1	0.0509707	0.999983	0.094937	0.787567
GO:0010093	specification of floral organ identity	0.401261	1	1	0.777165	0.999983	0.368492	0.77804
GO:0010101	post-embryonic root morphogenesis	1	0.00380562	0.0109553	0.929396	0.999983	0.740444	0.139129
GO:0010102	lateral root morphogenesis	1	0.00380562	0.0109553	0.929396	0.999983	0.740444	0.139129
GO:0010103	stomatal complex morphogenesis	1	1	1	1	0.999983	1	1
GO:0010104	regulation of ethylene-activated signaling pathway	0.940673	0.907492	0.0511513	1	0.776692	1	1
GO:0010105	negative regulation of ethylene-activated signaling pathway	1	1	0.039117	1	0.776692	1	1
GO:0010106	cellular response to iron ion starvation	0.868283	1	0.00953369	1	0.999983	1	1
GO:0010112	regulation of systemic acquired resistance	8.57901e-06	0.0947328	0.0645327	0.918871	0.0598501	0.000108671	0.00120628
GO:0010114	response to red light	1	1	1	1	0.999983	1	1
GO:0010118	stomatal movement	0.798097	0.00151988	0.0153453	1	0.999983	0.727393	1
GO:0010119	regulation of stomatal movement	1	0.00932088	0.000962581	0.940074	0.733914	0.305387	0.739742
GO:0010143	cutin biosynthetic process	1	0.575758	1	0.92036	0.999983	1	0.736192
GO:0010150	leaf senescence	0.305355	0.819	0.068293	1	0.311703	0.000487205	0.0746258
GO:0010154	fruit development	1	1	1	0.0244283	0.999983	1	0.172107
GO:0010155	regulation of proton transport	1	1	1	1	0.999983	1	1
GO:0010162	seed dormancy process	1	1	1	1	0.999983	0.297935	0.018953
GO:0010166	wax metabolic process	1	0.00132035	0.580803	0.294054	0.999983	1	1
GO:0010167	response to nitrate	9.71579e-06	1.2324e-09	5.02077e-22	0.0143464	0.394302	0.838792	0.77455
GO:0010182	sugar mediated signaling pathway	1	1	0.174091	1	0.999983	1	0.739742
GO:0010187	negative regulation of seed germination	1	0.000225729	1.03482e-06	1	0.999983	1	0.761448
GO:0010193	response to ozone	0.000726245	0.144953	0.000835396	1	0.0364764	0.0157934	0.0766544
GO:0010197	polar nucleus fusion	1	0.000389728	0.000370829	0.677315	0.999983	1	0.278961
GO:0010200	response to chitin	2.9943e-50	8.63087e-59	1.75828e-65	0.433376	1.67939e-24	7.21178e-15	2.32658e-11
GO:0010204	defense response signaling pathway, resistance gene-independent	0.159514	0.0854817	0.0205338	0.976266	0.999983	1	1
GO:0010207	photosystem II assembly	1	1	1	1	0.340164	1	1
GO:0010208	pollen wall assembly	0.969428	0.381072	1	0.245465	0.999983	1	1
GO:0010212	response to ionizing radiation	1	1	0.830833	0.00320873	0.999983	1	0.141931
GO:0010214	seed coat development	0.0903699	1	1	1	0.999983	1	0.979465
GO:0010218	response to far red light	1	1	1	1	0.999983	1	1
GO:0010224	response to UV-B	0.00540808	2.99166e-11	1.00893e-08	1	0.999983	0.59791	0.0269358
GO:0010227	floral organ abscission	1	0.668291	0.0870983	0.891381	0.999983	1	0.979465
GO:0010228	vegetative to reproductive phase transition of meristem	1	1	0.910422	1	0.999983	1	0.984758
GO:0010229	inflorescence development	1	1	1	1	0.773659	1	1
GO:0010232	vascular transport	1	1	1	0.984784	0.999983	1	0.981973
GO:0010233	phloem transport	1	1	1	0.984784	0.999983	1	0.981973
GO:0010243	response to organonitrogen compound	2.82015e-49	4.40404e-56	2.71541e-58	0.484632	2.15472e-24	3.62541e-15	1.96767e-11
GO:0010252	auxin homeostasis	1	0.063455	0.0583579	0.000244041	0.999983	1	1
GO:0010256	endomembrane system organization	0.0069702	1.30048e-10	2.62338e-05	0.992808	0.727125	0.0768964	0.0176751
GO:0010264	myo-inositol hexakisphosphate biosynthetic process	1	1	1	1	0.999983	0.164747	1
GO:0010267	production of ta-siRNAs involved in RNA interference	1	0.626299	0.30723	1	0.999983	1	1
GO:0010286	heat acclimation	6.14844e-06	0.0617601	0.000118916	1	0.719558	1	1
GO:0010305	leaf vascular tissue pattern formation	1	1	1	1	0.999983	1	0.900221
GO:0010310	regulation of hydrogen peroxide metabolic process	0.388563	1.15048e-19	2.7154e-19	0.296358	0.000439874	0.0435809	0.108898
GO:0010311	lateral root formation	1	0.000735738	0.00171486	0.768816	0.999983	0.838792	0.0512616
GO:0010315	auxin efflux	1	0.995782	0.068293	1	0.999983	1	1
GO:0010332	response to gamma radiation	1	1	0.901827	0.0446162	0.999983	1	0.232364
GO:0010345	suberin biosynthetic process	0.254386	0.158734	0.984357	0.232767	0.999983	1	0.900221
GO:0010351	lithium ion transport	1	1	0.206631	0.928421	0.999983	1	0.603933
GO:0010359	regulation of anion channel activity	1	1	1	0.601664	0.999983	1	1
GO:0010363	regulation of plant-type hypersensitive response	1.06879e-27	1.62587e-39	3.50426e-54	0.121482	5.744e-08	1.96933e-08	0.000105603
GO:0010374	stomatal complex development	1	1	1	0.552554	0.721736	1	1
GO:0010383	cell wall polysaccharide metabolic process	0.625193	3.02198e-13	1.01292e-14	0.000136894	0.999983	1	0.833448
GO:0010389	regulation of G2/M transition of mitotic cell cycle	1	0.0145046	0.665105	2.7751e-06	0.999983	1	0.666123
GO:0010393	galacturonan metabolic process	1	0.0494651	0.0458982	0.0266092	0.592731	0.903086	0.0569254
GO:0010410	hemicellulose metabolic process	0.556728	1.27797e-14	7.79552e-16	0.00189711	0.999983	1	1
GO:0010411	xyloglucan metabolic process	0.0323107	0.00286695	0.588193	0.0499562	0.999983	0.974184	0.0262729
GO:0010413	glucuronoxylan metabolic process	0.823132	1.16335e-12	1.17135e-14	0.015143	0.999983	1	1
GO:0010431	seed maturation	1	1	1	1	0.999983	0.395933	0.0119706
GO:0010440	stomatal lineage progression	1	1	1	0.337449	0.999983	0.911516	0.89677
GO:0010449	root meristem growth	1	0.894246	0.935522	0.810821	0.759601	1	0.850386
GO:0010467	gene expression	1	0.869039	1	0.400318	0.0260551	0.935007	0.00341648
GO:0010468	regulation of gene expression	1	0.454832	1	0.410666	0.114121	0.688655	0.245359
GO:0010476	gibberellin mediated signaling pathway	0.817667	1	1	1	0.999983	1	1
GO:0010498	proteasomal protein catabolic process	0.794141	0.060964	0.0202319	0.131944	0.172902	0.00314381	0.0766544
GO:0010540	basipetal auxin transport	1	1	0.335053	1	0.999983	1	1
GO:0010556	regulation of macromolecule biosynthetic process	1	0.663313	1	0.143071	0.0696076	0.715586	0.19685
GO:0010557	positive regulation of macromolecule biosynthetic process	1	1	1	0.921672	0.999983	1	1
GO:0010558	negative regulation of macromolecule biosynthetic process	1	0.814245	0.00955374	0.00799811	0.999983	1	1
GO:0010563	negative regulation of phosphorus metabolic process	1	1	1	1	0.999983	1	0.69808
GO:0010564	regulation of cell cycle process	0.8861	1	0.72655	1.35704e-05	0.999983	1	0.521192
GO:0010565	regulation of cellular ketone metabolic process	1	0.630187	0.0512922	1	0.206582	1	0.167243
GO:0010583	response to cyclopentenone	4.0687e-07	7.01119e-08	1.0711e-11	0.995284	0.0657082	0.297935	0.00026916
GO:0010584	pollen exine formation	1	0.0939719	0.973454	0.396841	0.999983	1	1
GO:0010588	cotyledon vascular tissue pattern formation	1	0.204403	0.359341	0.174159	0.999983	1	0.855031
GO:0010604	positive regulation of macromolecule metabolic process	1	1	1	0.671399	0.999983	1	1
GO:0010605	negative regulation of macromolecule metabolic process	1	0.394715	0.004351	0.00166909	0.999983	1	1
GO:0010608	posttranscriptional regulation of gene expression	1	1	1	1	0.999983	1	1
GO:0010628	positive regulation of gene expression	1	1	1	0.810821	0.999983	1	1
GO:0010629	negative regulation of gene expression	1	0.363884	0.00181796	0.00062054	0.999983	1	1
GO:0010638	positive regulation of organelle organization	1	0.395947	0.144582	0.647717	0.999983	1	0.226886
GO:0010646	regulation of cell communication	0.0355047	0.377621	0.00103788	1	0.218985	0.651457	0.395094
GO:0010647	positive regulation of cell communication	0.0778623	0.0008839	0.00134918	0.581813	0.999983	0.325574	0.607632
GO:0010648	negative regulation of cell communication	0.386098	0.140802	0.0104151	1	0.352732	1	0.935384
GO:0010769	regulation of cell morphogenesis involved in differentiation	1	0.0044531	0.0157736	0.784512	0.999983	1	0.188805
GO:0010817	regulation of hormone levels	1	1.06034e-76	1.7825e-72	0.0766884	2.64166e-07	5.16929e-18	2.41581e-20
GO:0010876	lipid localization	0.0265915	0.0184208	0.00785471	0.0407043	0.999983	1	0.0559557
GO:0010927	cellular component assembly involved in morphogenesis	0.969428	0.381072	1	0.245465	0.999983	1	1
GO:0010928	regulation of auxin mediated signaling pathway	1	1	0.136129	1	0.999983	1	1
GO:0010941	regulation of cell death	6.23753e-28	4.6135e-40	5.28423e-56	0.176478	2.02486e-07	1.02454e-08	4.49229e-05
GO:0012501	programmed cell death	9.00359e-26	1.07282e-39	4.53155e-55	0.155178	1.53779e-07	1.51344e-09	3.65701e-05
GO:0014070	response to organic cyclic compound	7.74311e-18	5.87388e-25	1.67815e-31	0.683829	4.70317e-06	0.000340159	0.00093113
GO:0015031	protein transport	5.82994e-17	2.2685e-15	2.32174e-25	0.26285	3.53241e-05	0.00119231	2.42238e-05
GO:0015672	monovalent inorganic cation transport	1	1	1	1	0.999983	1	0.633688
GO:0015695	organic cation transport	1	1	0.984738	1	0.999983	1	1
GO:0015696	ammonium transport	1	1	0.00593127	1	0.999983	1	1
GO:0015698	inorganic anion transport	5.58662e-06	9.8882e-07	9.28011e-18	0.0348593	0.124722	0.865528	0.320159
GO:0015706	nitrate transport	2.22497e-05	6.04434e-13	6.78978e-28	0.00339342	0.999983	0.787607	0.386335
GO:0015711	organic anion transport	8.10383e-14	3.35766e-12	1.22787e-33	0.22144	0.172902	1.73007e-06	9.37825e-07
GO:0015718	monocarboxylic acid transport	0.069667	0.812564	0.0611278	1	0.999983	0.192657	0.117766
GO:0015748	organophosphate ester transport	0.0643919	1	0.337437	1	0.999983	0.953126	1
GO:0015749	monosaccharide transmembrane transport	1	0.627205	0.722557	0.791028	0.838775	0.3165	0.813598
GO:0015802	basic amino acid transport	0.605602	1	0.0213994	1	0.999983	1	1
GO:0015804	neutral amino acid transport	0.000203047	1.28133e-07	3.16236e-14	0.0891123	0.00315995	2.61992e-05	0.000144844
GO:0015824	proline transport	2.02434e-05	3.17901e-07	8.92651e-15	0.0891123	0.00242202	3.2086e-05	0.000399483
GO:0015833	peptide transport	1.67855e-13	1.48521e-16	1.3809e-30	0.691731	0.000172893	0.000485273	1.72772e-05
GO:0015849	organic acid transport	5.31666e-13	6.92449e-12	1.91958e-34	0.18233	0.13045	2.17508e-07	6.8217e-07
GO:0015850	organic hydroxy compound transport	0.514241	1	0.973454	1	0.999983	1	0.672609
GO:0015851	nucleobase transport	0.625032	0.0329628	0.0223005	0.929396	0.999983	0.106694	0.0539289
GO:0015893	drug transport	0.211483	0.0094137	0.000696817	0.829521	0.694309	1	1
GO:0015919	peroxisomal membrane transport	1	0.177302	0.000482047	0.785903	0.999983	1	1
GO:0015931	nucleobase-containing compound transport	1	1	1	1	0.999983	1	1
GO:0015979	photosynthesis	1	1	1	1	9.69357e-06	0.942255	0.856433
GO:0015980	energy derivation by oxidation of organic compounds	1	0.126551	0.00654217	1	7.52647e-05	3.90769e-05	4.64912e-05
GO:0015994	chlorophyll metabolic process	1	0.055746	1	0.493655	0.999983	0.986347	1
GO:0015995	chlorophyll biosynthetic process	1	1	1	1	0.999983	1	1
GO:0015996	chlorophyll catabolic process	0.197407	0.0578719	0.0550162	1	0.999983	0.141823	0.796837
GO:0016032	viral process	1	1	1	0.57911	0.999983	1	0.743753
GO:0016036	cellular response to phosphate starvation	0.00518813	0.338907	0.343208	0.929396	0.999983	1	1
GO:0016042	lipid catabolic process	0.000357655	4.8267e-06	1.57749e-14	1	0.999983	0.122439	0.0978442
GO:0016043	cellular component organization	1	0.370745	1	2.66741e-08	0.999983	1	0.525717
GO:0016045	detection of bacterium	0.269888	1	1	1	0.340164	1	1
GO:0016049	cell growth	1	0.00682397	1	1	0.999983	1	0.576694
GO:0016051	carbohydrate biosynthetic process	1	3.05947e-10	1	0.0109582	0.999983	1	0.483234
GO:0016052	carbohydrate catabolic process	0.229354	4.42965e-07	3.91622e-06	0.0154665	0.592731	0.000529104	8.80147e-05
GO:0016053	organic acid biosynthetic process	4.36007e-39	1.57729e-85	3.82437e-53	0.52431	0.000512138	1.32928e-11	9.9075e-14
GO:0016054	organic acid catabolic process	4.0234e-19	9.11256e-19	1.09312e-24	0.837213	0.999983	0.0248254	0.0061509
GO:0016070	RNA metabolic process	1	0.941865	1	0.677315	0.192545	1	0.795821
GO:0016071	mRNA metabolic process	1	0.576042	1	0.620315	0.999983	1	1
GO:0016072	rRNA metabolic process	1	1	1	0.578537	0.999983	1	1
GO:0016101	diterpenoid metabolic process	0.164644	1	0.973454	1	0.999983	0.113472	0.33116
GO:0016102	diterpenoid biosynthetic process	0.936489	1	1	1	0.999983	0.495574	0.666123
GO:0016104	triterpenoid biosynthetic process	1	0.105373	0.901516	0.2977	0.999983	1	1
GO:0016106	sesquiterpenoid biosynthetic process	1	9.08476e-06	7.27087e-06	0.537034	0.999983	1	0.979465
GO:0016108	tetraterpenoid metabolic process	1	1	1	0.775059	0.999983	1	1
GO:0016109	tetraterpenoid biosynthetic process	1	1	1	0.815922	0.999983	1	1
GO:0016114	terpenoid biosynthetic process	0.398704	0.00189734	0.935522	0.918894	0.999983	1	0.925548
GO:0016115	terpenoid catabolic process	0.953574	1	0.872951	1	0.999983	1	1
GO:0016116	carotenoid metabolic process	1	1	1	0.775059	0.999983	1	1
GO:0016117	carotenoid biosynthetic process	1	1	1	0.815922	0.999983	1	1
GO:0016125	sterol metabolic process	1	2.76103e-06	0.0660555	0.230482	0.999983	1	0.000179005
GO:0016126	sterol biosynthetic process	1	1.65241e-07	0.0439611	0.20196	0.999983	1	0.00100725
GO:0016128	phytosteroid metabolic process	1	8.59117e-05	1	0.452029	0.999983	1	0.074046
GO:0016129	phytosteroid biosynthetic process	1	6.97239e-05	1	0.259644	0.999983	1	0.0488885
GO:0016131	brassinosteroid metabolic process	1	0.000204848	1	0.452029	0.999983	1	0.074046
GO:0016132	brassinosteroid biosynthetic process	1	0.000161937	1	0.259644	0.999983	1	0.0488885
GO:0016143	S-glycoside metabolic process	0.021104	0.000557873	0.00303608	0.024185	0.999983	1	1
GO:0016144	S-glycoside biosynthetic process	0.697678	0.00026719	0.00238694	0.0472122	0.999983	1	1
GO:0016192	vesicle-mediated transport	1	0.00735783	1.08718e-11	1	0.660762	0.704014	0.0605219
GO:0016226	iron-sulfur cluster assembly	1	1	1	1	0.999983	1	1
GO:0016246	RNA interference	1	0.907492	0.123053	0.797977	0.999983	1	1
GO:0016310	phosphorylation	1	2.76715e-11	5.72469e-12	1	1.63851e-05	0.18204	0.138112
GO:0016311	dephosphorylation	1	1	1	1	0.999983	1	1
GO:0016441	posttranscriptional gene silencing	1	0.597083	0.0468863	0.560375	0.999983	1	1
GO:0016444	somatic cell DNA recombination	1	1	1	0.0563083	0.999983	1	0.594094
GO:0016458	gene silencing	1	0.313639	0.00414098	0.00087817	0.999983	1	1
GO:0016556	mRNA modification	1	1	1	0.404498	0.999983	1	1
GO:0016558	protein import into peroxisome matrix	1	0.177302	0.000482047	0.785903	0.999983	1	1
GO:0016567	protein ubiquitination	1	1	0.038898	0.568567	0.999983	0.963448	0.1779
GO:0016569	covalent chromatin modification	1	0.531185	0.0737251	4.59274e-08	0.999983	1	0.91131
GO:0016570	histone modification	1	0.809687	0.375079	2.81853e-09	0.999983	1	0.979465
GO:0016571	histone methylation	1	0.559697	0.195702	1.02246e-09	0.999983	1	0.839153
GO:0016572	histone phosphorylation	1	0.120831	0.912749	0.0371369	0.999983	1	1
GO:0016579	protein deubiquitination	1	1	0.798163	0.647717	0.951652	1	0.494703
GO:0016926	protein desumoylation	0.940575	0.000261308	7.61532e-07	0.618547	0.999983	1	1
GO:0016999	antibiotic metabolic process	0.00955322	4.38918e-24	7.12837e-24	1	0.00937601	0.0295574	0.649975
GO:0017000	antibiotic biosynthetic process	0.00391964	2.908e-14	4.55284e-22	1	0.000343187	0.00684671	0.247091
GO:0017001	antibiotic catabolic process	1	0.00207783	0.689797	1	0.999983	0.132172	0.989067
GO:0017038	protein import	1	1	0.286243	0.245465	0.999983	1	0.414687
GO:0017144	drug metabolic process	0.00128299	4.94347e-32	4.90521e-30	0.784994	0.0473577	1.00246e-10	2.63511e-05
GO:0017148	negative regulation of translation	1	1	0.25175	0.667832	0.999983	1	1
GO:0018022	peptidyl-lysine methylation	0.817667	0.48253	0.153856	1.37182e-09	0.999983	1	0.979465
GO:0018130	heterocycle biosynthetic process	0.0787367	6.75102e-06	0.0414009	0.130003	0.0911816	0.0326427	1.26328e-06
GO:0018193	peptidyl-amino acid modification	0.805389	0.0951911	0.385687	1.37182e-09	0.999983	1	1
GO:0018205	peptidyl-lysine modification	0.724884	0.0578875	0.000313834	6.27829e-08	0.999983	1	1
GO:0018208	peptidyl-proline modification	1	1	1	0.027278	0.999983	1	1
GO:0018377	protein myristoylation	1	9.67478e-09	8.24231e-12	1	0.999983	0.775831	0.258603
GO:0018958	phenol-containing compound metabolic process	7.12144e-06	3.05834e-24	1.4883e-31	0.830194	4.64763e-06	2.92182e-09	0.000134547
GO:0019216	regulation of lipid metabolic process	1	0.0647459	0.450442	0.0863413	0.999983	1	0.374384
GO:0019219	regulation of nucleobase-containing compound metabolic process	1	0.725806	1	0.103147	0.106928	0.992409	0.265407
GO:0019220	regulation of phosphate metabolic process	1	1	1	1	0.160122	1	0.883402
GO:0019222	regulation of metabolic process	1	0.0044529	0.973454	0.0920597	0.11188	0.619386	0.14036
GO:0019243	methylglyoxal catabolic process to D-lactate via S-lactoyl-glutathione	1	1	1	0.219725	0.999983	0.307129	0.43647
GO:0019252	starch biosynthetic process	1	1	1	1	0.999983	1	1
GO:0019288	isopentenyl diphosphate biosynthetic process, methylerythritol 4-phosphate pathway	1	1	1	0.102723	0.999983	1	1
GO:0019318	hexose metabolic process	1	7.46961e-05	1.63535e-05	0.0270649	0.0251385	0.000456965	0.00108285
GO:0019319	hexose biosynthetic process	1	0.000157375	0.000529535	0.00332218	0.352732	0.00211958	0.00779626
GO:0019320	hexose catabolic process	1	1	0.0538385	0.647717	0.0178667	0.0295574	0.0243011
GO:0019321	pentose metabolic process	1	0.06083	0.152618	0.192447	0.999983	1	0.0699956
GO:0019344	cysteine biosynthetic process	0.984216	1	1	1	0.999983	1	1
GO:0019359	nicotinamide nucleotide biosynthetic process	0.821696	3.46277e-10	1.91083e-09	0.248955	0.523152	0.00136738	6.92523e-05
GO:0019362	pyridine nucleotide metabolic process	1	4.65559e-05	0.826437	0.815922	0.999983	0.103541	1
GO:0019363	pyridine nucleotide biosynthetic process	0.821696	1.06416e-08	1.06785e-08	0.289881	0.523152	0.00136738	0.000238574
GO:0019374	galactolipid metabolic process	0.0463321	0.647045	1	0.136674	0.999983	0.900492	0.47302
GO:0019375	galactolipid biosynthetic process	0.0463321	0.63525	1	0.213314	0.999983	0.900492	0.47302
GO:0019395	fatty acid oxidation	0.00544142	2.74535e-05	7.38587e-11	1	0.999983	0.342057	0.581925
GO:0019400	alditol metabolic process	1	1	1	1	0.359981	0.679655	0.258603
GO:0019430	removal of superoxide radicals	0.25144	0.575758	1	0.647717	0.999983	1	0.915941
GO:0019438	aromatic compound biosynthetic process	0.000608099	5.83739e-15	7.32644e-08	0.143071	0.0114877	0.00171858	4.16113e-07
GO:0019439	aromatic compound catabolic process	7.65529e-06	4.44768e-07	1.10507e-06	0.142181	0.999983	0.000139076	0.0362601
GO:0019637	organophosphate metabolic process	1	1	1	8.86872e-05	0.999983	0.0294161	0.377229
GO:0019682	glyceraldehyde-3-phosphate metabolic process	1	0.921522	1	0.254398	0.999983	1	1
GO:0019684	photosynthesis, light reaction	1	1	1	1	0.000478375	1	1
GO:0019693	ribose phosphate metabolic process	1	0.198693	1	0.0863413	0.227133	0.000634701	0.0042313
GO:0019722	calcium-mediated signaling	1	0.526185	1	1	0.999983	0.297935	0.736794
GO:0019725	cellular homeostasis	0.271327	0.222098	1	1	0.999983	1	1
GO:0019742	pentacyclic triterpenoid metabolic process	1	0.105373	0.901516	0.350466	0.999983	1	1
GO:0019745	pentacyclic triterpenoid biosynthetic process	1	0.105373	0.901516	0.350466	0.999983	1	1
GO:0019748	secondary metabolic process	1.62158e-23	6.01133e-69	1.43337e-85	0.0218942	0.153154	7.87947e-05	1.70605e-06
GO:0019750	chloroplast localization	1	1	1	1	0.999983	1	1
GO:0019751	polyol metabolic process	1	1	1	1	0.999983	0.813351	1
GO:0019752	carboxylic acid metabolic process	5.24123e-51	7.18325e-89	1.31871e-51	0.478123	0.0361917	1.38213e-11	2.21978e-10
GO:0019757	glycosinolate metabolic process	0.021104	0.000557873	0.00303608	0.024185	0.999983	1	1
GO:0019758	glycosinolate biosynthetic process	0.697678	0.00026719	0.00238694	0.0472122	0.999983	1	1
GO:0019760	glucosinolate metabolic process	0.021104	0.000557873	0.00303608	0.024185	0.999983	1	1
GO:0019761	glucosinolate biosynthetic process	0.697678	0.00026719	0.00238694	0.0472122	0.999983	1	1
GO:0019827	stem cell population maintenance	1	1	0.991498	0.621495	0.999983	1	0.568911
GO:0019915	lipid storage	0.395404	0.837221	0.0453611	0.248955	0.999983	1	0.275971
GO:0019932	second-messenger-mediated signaling	1	0.182771	1	1	0.999983	0.907452	0.736794
GO:0019941	modification-dependent protein catabolic process	1	0.00143261	2.99186e-08	1	0.23215	0.108464	0.0467487
GO:0019953	sexual reproduction	1	1	0.415833	0.155571	0.999983	1	0.502352
GO:0021700	developmental maturation	1	0.512573	1	0.955069	0.999983	0.885182	0.000380793
GO:0022402	cell cycle process	1	0.584186	0.00128066	7.67925e-08	0.668961	1	0.71177
GO:0022406	membrane docking	1	1	0.212208	1	0.352732	0.188319	0.796837
GO:0022411	cellular component disassembly	0.0704492	0.0900368	0.214526	0.18233	0.838775	0.00101303	0.0236248
GO:0022412	cellular process involved in reproduction in multicellular organism	0.587771	0.725805	0.345616	0.19761	0.999983	1	0.0699956
GO:0022414	reproductive process	1	0.711705	0.841355	0.000877354	0.999983	1	1
GO:0022603	regulation of anatomical structure morphogenesis	1	0.0837209	0.0756033	0.815922	0.999983	1	1
GO:0022604	regulation of cell morphogenesis	1	0.0432804	0.193646	0.925535	0.999983	1	0.829886
GO:0022607	cellular component assembly	1	1	1	0.544265	0.999983	1	0.61363
GO:0022610	biological adhesion	1	0.20997	0.395575	1	0.999983	1	0.0862266
GO:0022611	dormancy process	1	1	1	1	0.999983	0.297935	0.018953
GO:0022613	ribonucleoprotein complex biogenesis	1	1	1	0.574211	0.999983	1	0.452518
GO:0022622	root system development	1	0.0104079	0.70894	0.948719	0.999983	1	0.0346217
GO:0022898	regulation of transmembrane transporter activity	1	1	1	0.784994	0.999983	1	1
GO:0022900	electron transport chain	1	0.976253	1	0.935423	0.309428	0.715586	1
GO:0023014	signal transduction by protein phosphorylation	0.000512089	5.38985e-20	2.00053e-22	0.159465	8.60432e-09	0.000294166	0.0154779
GO:0023051	regulation of signaling	0.0355047	0.549898	0.00285953	1	0.218985	0.495574	0.320159
GO:0023052	signaling	4.15135e-14	1.86868e-19	1.46985e-27	1	2.17333e-08	0.000199533	5.51482e-07
GO:0023056	positive regulation of signaling	0.0778623	0.00401104	0.00794284	0.656698	0.999983	0.0619378	0.393661
GO:0023057	negative regulation of signaling	0.386098	0.140802	0.0104151	1	0.352732	1	0.935384
GO:0030001	metal ion transport	0.00151157	0.000194321	0.195702	1	0.831604	0.788279	0.242733
GO:0030003	cellular cation homeostasis	0.275483	0.330127	1	1	0.999983	1	1
GO:0030029	actin filament-based process	1	0.148964	0.837714	0.40524	0.999983	1	0.33952
GO:0030036	actin cytoskeleton organization	1	0.399924	1	0.647717	0.999983	1	0.126586
GO:0030041	actin filament polymerization	1	0.225101	0.558481	1	0.999983	1	0.0147253
GO:0030048	actin filament-based movement	1	0.667965	0.862975	0.396841	0.999983	1	1
GO:0030148	sphingolipid biosynthetic process	1	1	1	0.213314	0.999983	1	1
GO:0030154	cell differentiation	1	1	1	0.578369	0.999983	1	0.523085
GO:0030163	protein catabolic process	1	0.00729147	0.00213405	0.672763	0.0899202	0.00105229	0.00560462
GO:0030198	extracellular matrix organization	1	0.0939719	1	0.232399	0.999983	1	0.739742
GO:0030243	cellulose metabolic process	1	0.121414	0.0464691	0.497882	0.0304645	1	0.0139639
GO:0030244	cellulose biosynthetic process	1	0.0624782	0.00629468	0.374594	0.999983	1	0.575036
GO:0030258	lipid modification	0.000138885	2.63785e-09	5.47642e-15	0.734948	0.999983	0.00134797	0.00296388
GO:0030422	production of siRNA involved in RNA interference	1	1	0.244484	1	0.999983	1	1
GO:0030832	regulation of actin filament length	1	0.256201	0.589375	1	0.999983	1	0.0259219
GO:0030833	regulation of actin filament polymerization	1	0.256201	0.589375	1	0.999983	1	0.0259219
GO:0030838	positive regulation of actin filament polymerization	1	0.197283	0.528892	1	0.999983	1	0.0412284
GO:0030855	epithelial cell differentiation	1	0.493738	1	0.647717	0.999983	1	1
GO:0030968	endoplasmic reticulum unfolded protein response	1.28198e-08	1.43855e-15	8.69525e-22	1	0.000164828	0.00226348	0.039485
GO:0031047	gene silencing by RNA	1	0.691314	0.015435	0.0090904	0.999983	1	1
GO:0031048	chromatin silencing by small RNA	1	1	0.348013	0.0260245	0.999983	1	0.834458
GO:0031050	dsRNA fragmentation	1	1	0.206631	1	0.999983	1	1
GO:0031109	microtubule polymerization or depolymerization	1	1	1	1	0.999983	1	0.222853
GO:0031163	metallo-sulfur cluster assembly	1	1	1	1	0.999983	1	1
GO:0031323	regulation of cellular metabolic process	1	0.203651	1	0.193528	0.0696076	1	0.353371
GO:0031324	negative regulation of cellular metabolic process	1	0.819341	0.163481	0.0162986	0.999983	1	1
GO:0031325	positive regulation of cellular metabolic process	1	1	1	0.648834	0.999983	1	1
GO:0031326	regulation of cellular biosynthetic process	1	0.456745	1	0.168318	0.0813564	0.90237	0.220097
GO:0031327	negative regulation of cellular biosynthetic process	1	0.761085	0.00506994	0.0153042	0.999983	1	1
GO:0031328	positive regulation of cellular biosynthetic process	1	1	1	0.821562	0.999983	1	1
GO:0031329	regulation of cellular catabolic process	1	1	1	1	0.999983	0.214942	1
GO:0031334	positive regulation of protein complex assembly	1	0.1797	0.60967	1	0.999983	1	0.0924163
GO:0031347	regulation of defense response	2.31803e-32	2.79863e-35	1.3e-55	0.179317	5.99268e-10	8.83284e-08	1.10332e-05
GO:0031348	negative regulation of defense response	3.13646e-06	6.59802e-22	1.19528e-27	0.120048	2.12189e-08	0.00011903	0.000839246
GO:0031349	positive regulation of defense response	0.10023	0.35056	1.41741e-05	1	0.773659	0.479625	0.0684441
GO:0031365	N-terminal protein amino acid modification	1	9.67478e-09	8.24231e-12	1	0.999983	0.775831	0.258603
GO:0031399	regulation of protein modification process	1	0.788011	1	1	0.186667	1	1
GO:0031400	negative regulation of protein modification process	1	1	1	0.734353	0.999983	1	0.939949
GO:0031407	oxylipin metabolic process	0.853307	0.0112736	0.205263	1.34478e-07	0.522653	0.120583	0.544717
GO:0031408	oxylipin biosynthetic process	1	0.00199906	0.100766	1.34478e-07	0.522653	0.120583	0.320159
GO:0031497	chromatin assembly	1	1	1	0.500062	0.999983	1	1
GO:0031503	protein-containing complex localization	1	1	0.940229	0.92036	0.999983	1	0.483234
GO:0031537	regulation of anthocyanin metabolic process	0.046791	0.167376	1	1	0.999983	0.0550845	0.238321
GO:0031667	response to nutrient levels	0.00156557	7.99545e-05	5.08005e-11	1	0.703211	0.505704	1
GO:0031668	cellular response to extracellular stimulus	0.00145456	8.74841e-06	1.9867e-10	1	0.999983	0.984965	1
GO:0031669	cellular response to nutrient levels	0.00294264	0.000295852	1.85747e-11	1	0.999983	0.813351	1
GO:0032101	regulation of response to external stimulus	2.60258e-06	0.0181833	0.0029568	1	0.170244	0.0881252	0.00440802
GO:0032200	telomere organization	1	1	0.665812	0.100373	0.999983	1	0.493985
GO:0032204	regulation of telomere maintenance	1	1	0.999882	0.135585	0.999983	1	0.621306
GO:0032259	methylation	1	1	0.171269	3.22453e-10	0.999983	1	0.0144676
GO:0032268	regulation of cellular protein metabolic process	1	1	1	1	0.999983	1	1
GO:0032269	negative regulation of cellular protein metabolic process	1	1	0.331012	0.671399	0.999983	1	1
GO:0032270	positive regulation of cellular protein metabolic process	1	0.924088	1	0.268734	0.921697	1	1
GO:0032271	regulation of protein polymerization	1	0.256201	0.634904	1	0.999983	1	0.0259219
GO:0032273	positive regulation of protein polymerization	1	0.197283	0.588598	1	0.999983	1	0.0412284
GO:0032350	regulation of hormone metabolic process	1	1	1	1	0.999983	1	0.204264
GO:0032392	DNA geometric change	1	0.0643426	0.588607	1.54711e-05	0.999983	1	0.527192
GO:0032409	regulation of transporter activity	1	1	1	0.784994	0.999983	1	1
GO:0032412	regulation of ion transmembrane transporter activity	1	1	1	0.784994	0.999983	1	1
GO:0032446	protein modification by small protein conjugation	1	1	0.0457902	0.37082	0.999983	1	0.213012
GO:0032504	multicellular organism reproduction	1	0.971915	0.78819	0.587867	0.999983	1	0.00148257
GO:0032506	cytokinetic process	0.984216	0.0257718	8.88279e-05	0.0540245	0.999983	1	1
GO:0032535	regulation of cellular component size	1	0.0743861	0.590018	1	0.999983	1	0.00757484
GO:0032774	RNA biosynthetic process	1	0.794626	1	0.929396	0.000552369	0.903167	0.129909
GO:0032787	monocarboxylic acid metabolic process	1.39231e-47	4.12422e-78	7.6785e-51	0.396841	0.00327902	1.90667e-14	1.35248e-09
GO:0032870	cellular response to hormone stimulus	1.82111e-38	5.30915e-38	7.6785e-51	0.431197	7.05071e-09	5.56249e-10	8.46597e-10
GO:0032879	regulation of localization	1	1	1	1	0.999983	1	1
GO:0032880	regulation of protein localization	1	0.518067	0.938352	0.973441	0.999983	1	1
GO:0032940	secretion by cell	1	0.00530547	0.000108891	1	0.530786	0.0216872	0.739742
GO:0032956	regulation of actin cytoskeleton organization	1	0.256201	0.589375	1	0.999983	1	0.0259219
GO:0032957	inositol trisphosphate metabolic process	1	1	1	1	0.999983	1	1
GO:0032958	inositol phosphate biosynthetic process	1	1	1	1	0.999983	0.164747	1
GO:0032970	regulation of actin filament-based process	1	0.256201	0.589375	1	0.999983	1	0.0259219
GO:0032984	protein-containing complex disassembly	1	1	1	0.400318	0.630234	0.376191	0.813619
GO:0032989	cellular component morphogenesis	1	0.200699	1	1	0.999983	1	0.900221
GO:0033013	tetrapyrrole metabolic process	1	0.00144306	0.623042	0.560095	0.999983	1	1
GO:0033014	tetrapyrrole biosynthetic process	1	0.198523	1	1	0.999983	1	1
GO:0033015	tetrapyrrole catabolic process	0.197407	0.0578719	0.0550162	1	0.999983	0.141823	0.850386
GO:0033036	macromolecule localization	6.62338e-20	3.20974e-19	2.14659e-29	0.0766884	0.000273187	0.121752	2.13169e-05
GO:0033037	polysaccharide localization	1.57725e-10	0.00479489	0.0166675	1	0.00481661	1	0.0204317
GO:0033043	regulation of organelle organization	1	0.786428	0.0622199	0.144185	0.999983	1	0.590642
GO:0033044	regulation of chromosome organization	1	1	0.0557792	0.0746751	0.999983	1	1
GO:0033365	protein localization to organelle	1	0.959119	0.643271	0.0891123	0.999983	1	0.00969952
GO:0033500	carbohydrate homeostasis	0.0855711	0.24994	1	0.647717	0.999983	0.000767017	0.00202445
GO:0033517	myo-inositol hexakisphosphate metabolic process	1	1	1	1	0.999983	0.164747	1
GO:0033554	cellular response to stress	2.97653e-18	1.61624e-47	8.06369e-72	0.232767	0.0279532	8.53768e-05	0.0128676
GO:0033559	unsaturated fatty acid metabolic process	0.229715	0.0498412	0.253582	0.107471	0.999983	0.211008	0.337188
GO:0033673	negative regulation of kinase activity	1	1	1	1	0.999983	0.90237	0.353371
GO:0033692	cellular polysaccharide biosynthetic process	1	0.00526623	1	0.188947	0.999983	1	1
GO:0033993	response to lipid	2.72801e-22	1.10651e-20	6.57811e-22	1	0.00646379	1.77252e-06	9.2342e-07
GO:0034050	host programmed cell death induced by symbiont	1.35317e-27	1.22234e-38	1.68892e-54	0.168602	8.89216e-09	4.26274e-10	1.72772e-05
GO:0034219	carbohydrate transmembrane transport	0.77149	1	1	1	0.472408	0.255385	0.927368
GO:0034220	ion transmembrane transport	1	1	1	1	0.999983	0.63171	1
GO:0034248	regulation of cellular amide metabolic process	1	1	1	0.981018	0.999983	1	1
GO:0034249	negative regulation of cellular amide metabolic process	1	1	0.25175	0.667832	0.999983	1	1
GO:0034284	response to monosaccharide	0.114911	2.74535e-05	3.56266e-05	1	0.999983	0.36068	0.94761
GO:0034285	response to disaccharide	0.0126148	8.63961e-07	9.67649e-06	1	0.999983	0.00409901	0.0605219
GO:0034293	sexual sporulation	1	0.553099	0.844262	0.791028	0.530786	1	0.979465
GO:0034404	nucleobase-containing small molecule biosynthetic process	0.416015	6.09778e-09	7.45017e-08	0.248955	0.477454	0.000266477	4.86647e-05
GO:0034440	lipid oxidation	0.00120436	7.03196e-10	4.66647e-17	0.724965	0.999983	0.0250578	0.0546121
GO:0034470	ncRNA processing	1	1	1	0.620315	0.999983	1	1
GO:0034504	protein localization to nucleus	1	1	0.965694	0.116574	0.999983	1	0.207211
GO:0034599	cellular response to oxidative stress	0.0296842	1.56274e-08	1.42886e-07	0.0414251	0.999983	0.337942	0.91584
GO:0034605	cellular response to heat	0.372793	0.197438	0.598115	1	0.999983	1	1
GO:0034613	cellular protein localization	6.07967e-17	4.42413e-12	5.12041e-21	0.301646	6.83987e-05	0.00214464	1.36295e-05
GO:0034614	cellular response to reactive oxygen species	0.0685451	5.71827e-07	1.04918e-06	0.168545	0.999983	0.337942	0.900221
GO:0034620	cellular response to unfolded protein	7.16682e-09	5.72432e-15	8.69525e-22	1	0.00024809	0.00226348	0.039485
GO:0034622	cellular protein-containing complex assembly	1	0.857788	1	0.943879	0.828463	1	0.213006
GO:0034637	cellular carbohydrate biosynthetic process	1	6.90491e-05	1	0.1372	0.999983	1	1
GO:0034654	nucleobase-containing compound biosynthetic process	1	0.653644	1	0.248955	0.0183179	0.0712409	0.000249028
GO:0034655	nucleobase-containing compound catabolic process	1	0.00302323	0.00629468	1	0.786871	0.00456279	0.000287073
GO:0034660	ncRNA metabolic process	1	1	1	0.222183	0.999983	1	1
GO:0034754	cellular hormone metabolic process	0.000144571	8.57032e-06	0.00010469	0.149232	0.775364	0.792511	0.0729008
GO:0034762	regulation of transmembrane transport	1	1	1	1	0.999983	0.90237	1
GO:0034765	regulation of ion transmembrane transport	1	1	1	1	0.999983	0.90237	1
GO:0034968	histone lysine methylation	0.817667	0.48253	0.153856	1.37182e-09	0.999983	1	0.833448
GO:0034976	response to endoplasmic reticulum stress	1.37069e-07	1.30913e-61	2.60729e-82	1	0.0707799	2.09658e-05	0.00138933
GO:0035194	posttranscriptional gene silencing by RNA	1	0.630187	0.0604812	0.579946	0.999983	1	1
GO:0035195	gene silencing by miRNA	1	0.603936	0.128433	0.901616	0.999983	1	1
GO:0035196	production of miRNAs involved in gene silencing by miRNA	1	0.827158	0.240623	0.941643	0.999983	1	1
GO:0035266	meristem growth	1	0.0236053	1	0.966356	0.999983	1	0.712313
GO:0035303	regulation of dephosphorylation	1	0.684293	1	1	0.1381	1	0.979465
GO:0035304	regulation of protein dephosphorylation	1	0.651294	1	1	0.1381	1	0.979465
GO:0035383	thioester metabolic process	1	1.65297e-10	0.0875801	0.0900665	0.999983	1	0.000105603
GO:0035556	intracellular signal transduction	1.62158e-23	2.64408e-37	9.26731e-49	0.656698	7.23815e-10	1.60144e-08	4.9072e-08
GO:0035670	plant-type ovary development	1	1	1	1	0.472408	1	0.91131
GO:0035690	cellular response to drug	7.81147e-19	2.1911e-44	4.44231e-55	0.26285	1.83085e-08	4.09214e-06	8.91211e-05
GO:0035725	sodium ion transmembrane transport	0.434478	1	0.781164	0.838222	0.999983	1	1
GO:0035821	modification of morphology or physiology of other organism	1	0.182436	0.0827872	1	0.999983	1	1
GO:0035825	homologous recombination	1	1	0.665105	0.324126	0.999983	1	0.71177
GO:0035966	response to topologically incorrect protein	3.27032e-06	9.18408e-21	2.11523e-29	1	0.00693729	0.000254717	0.0978293
GO:0035967	cellular response to topologically incorrect protein	7.16682e-09	5.72432e-15	8.69525e-22	1	0.00024809	0.00226348	0.039485
GO:0036211	protein modification process	1	0.136757	0.0193966	0.83661	0.110247	1	0.900221
GO:0036293	response to decreased oxygen levels	0.640511	0.00112509	0.00197645	1	0.999983	0.0874106	0.0420113
GO:0036294	cellular response to decreased oxygen levels	6.84672e-05	1	0.98106	0.0933425	0.999983	0.313116	0.962433
GO:0040007	growth	1	5.2303e-05	1	1	0.999983	1	0.0452188
GO:0040008	regulation of growth	1	0.0135901	1	1	0.999983	1	0.493985
GO:0040011	locomotion	1	1	1	1	0.999983	1	1
GO:0040029	regulation of gene expression, epigenetic	1	0.395995	0.00335848	0.0119103	0.999983	1	1
GO:0040034	regulation of development, heterochronic	1	1	1	1	0.999983	0.7209	1
GO:0042023	DNA endoreduplication	1	1	1	0.121496	0.487472	1	0.842356
GO:0042044	fluid transport	1	0.000150345	0.0127955	1	0.999983	0.615592	0.706103
GO:0042127	regulation of cell proliferation	1	1	1	0.810821	0.999983	1	1
GO:0042133	neurotransmitter metabolic process	0.519893	0.0140256	0.193646	0.117056	0.999983	0.0863449	0.0164334
GO:0042135	neurotransmitter catabolic process	0.0436859	0.00052224	0.0743189	0.0260245	0.999983	0.100712	0.0245615
GO:0042138	meiotic DNA double-strand break formation	1	1	0.313014	0.797976	0.999983	1	1
GO:0042157	lipoprotein metabolic process	1	7.94247e-08	4.45089e-10	1	0.999983	0.931399	0.353371
GO:0042158	lipoprotein biosynthetic process	1	7.94247e-08	4.45089e-10	1	0.999983	0.931399	0.353371
GO:0042180	cellular ketone metabolic process	1	0.0278503	0.470578	1	0.999983	0.621229	0.117766
GO:0042181	ketone biosynthetic process	0.388123	6.06005e-05	1	0.73979	0.999983	1	0.871355
GO:0042182	ketone catabolic process	1	1	1	0.219725	0.999983	0.307129	0.43647
GO:0042214	terpene metabolic process	0.874238	3.03498e-09	5.40281e-08	0.0148468	0.999983	1	0.603933
GO:0042254	ribosome biogenesis	1	1	1	0.671399	0.999983	1	0.395173
GO:0042325	regulation of phosphorylation	1	1	1	1	0.831604	1	0.186594
GO:0042326	negative regulation of phosphorylation	1	1	1	1	0.999983	0.90237	0.353371
GO:0042335	cuticle development	1	0.415567	1	1	0.999983	1	1
GO:0042343	indole glucosinolate metabolic process	0.00567577	0.000530291	1.86511e-06	0.366468	0.711731	0.0314871	0.908223
GO:0042364	water-soluble vitamin biosynthetic process	0.216732	0.971915	1	1	0.999983	1	0.344568
GO:0042398	cellular modified amino acid biosynthetic process	0.206224	5.60254e-14	6.59217e-19	0.732925	0.91657	0.183125	0.0764394
GO:0042401	cellular biogenic amine biosynthetic process	1.63889e-06	7.29264e-06	0.057536	1	0.999983	0.00295258	0.0165224
GO:0042402	cellular biogenic amine catabolic process	4.73969e-10	2.4934e-23	1.09478e-25	0.191548	0.21986	0.567776	0.00972632
GO:0042430	indole-containing compound metabolic process	8.51633e-18	9.43151e-16	1.48221e-15	0.10426	0.0231074	0.36068	0.0699956
GO:0042435	indole-containing compound biosynthetic process	4.81693e-16	4.80891e-13	3.18617e-12	0.135957	0.00912276	0.371703	0.0264913
GO:0042436	indole-containing compound catabolic process	2.28204e-10	4.58319e-06	0.000273912	0.0210917	0.0573623	1	0.0575911
GO:0042440	pigment metabolic process	0.0216259	1.70805e-05	0.725679	0.403117	0.999983	0.947807	1
GO:0042445	hormone metabolic process	1	8.63203e-82	9.85592e-83	0.0542328	2.17333e-08	2.13074e-22	2.41581e-20
GO:0042446	hormone biosynthetic process	1	1.29327e-74	2.58038e-70	0.252096	7.62266e-09	2.98451e-17	6.26717e-16
GO:0042447	hormone catabolic process	0.229715	0.0330634	0.00316829	0.259644	0.999983	0.0310566	0.126586
GO:0042493	response to drug	1.94315e-55	1.3389e-86	3.02592e-121	0.230818	2.021e-18	1.04788e-15	6.08702e-10
GO:0042537	benzene-containing compound metabolic process	2.93526e-09	1.0546e-28	2.548e-38	0.966356	1.35496e-05	3.10666e-08	0.00283816
GO:0042538	hyperosmotic salinity response	4.30134e-43	1.26886e-29	9.54072e-32	0.612294	0.00271352	1.86404e-05	6.85459e-06
GO:0042542	response to hydrogen peroxide	0.139945	1.35942e-16	4.90398e-32	0.108921	0.218985	0.0379182	0.258603
GO:0042545	cell wall modification	0.312719	0.0579563	1	0.536123	0.999983	1	0.0435675
GO:0042546	cell wall biogenesis	1	1.28624e-17	1.83184e-06	2.44297e-07	0.847792	1	0.0300216
GO:0042547	cell wall modification involved in multidimensional cell growth	1	0.000366661	1	0.903251	0.999983	1	0.324434
GO:0042592	homeostatic process	0.277067	1	1	0.886318	0.999983	1	1
GO:0042594	response to starvation	0.00978521	0.0043637	2.70678e-09	1	0.989349	0.59791	1
GO:0042631	cellular response to water deprivation	5.51118e-05	4.14184e-07	0.00566865	0.411963	0.999983	1	1
GO:0042732	D-xylose metabolic process	1	0.058688	0.440914	0.218204	0.999983	1	0.231515
GO:0042737	drug catabolic process	5.27179e-05	1.1937e-06	0.0109982	0.209675	0.999983	0.0240314	0.219821
GO:0042742	defense response to bacterium	2.26155e-13	1.98342e-12	4.55215e-18	0.609291	0.00117074	9.66485e-06	0.000340753
GO:0042743	hydrogen peroxide metabolic process	0.42125	3.20187e-14	3.65155e-12	0.7555	0.0662752	0.326083	0.948622
GO:0042744	hydrogen peroxide catabolic process	1	0.0436405	1	1	0.999983	0.277291	1
GO:0042752	regulation of circadian rhythm	1	1	1	1	0.557011	1	1
GO:0042762	regulation of sulfur metabolic process	1	0.0774538	0.0448803	1	0.999983	0.570817	0.218648
GO:0042793	plastid transcription	1	1	1	1	0.999983	1	1
GO:0042866	pyruvate biosynthetic process	0.817667	1.31499e-09	5.0511e-09	0.248955	0.435664	0.000266477	4.86647e-05
GO:0042886	amide transport	1.11466e-13	2.95535e-17	6.23267e-31	0.693448	0.000156743	0.000658539	2.23782e-05
GO:0043038	amino acid activation	1	0.950385	1	0.668498	0.999983	1	0.979465
GO:0043039	tRNA aminoacylation	1	0.950385	1	0.668498	0.999983	1	0.979465
GO:0043043	peptide biosynthetic process	1	1	1	0.506406	0.21986	0.312425	2.64542e-12
GO:0043062	extracellular structure organization	1	0.0939719	1	0.232399	0.999983	1	0.739742
GO:0043067	regulation of programmed cell death	1.42082e-27	1.5729e-40	8.06526e-56	0.135915	1.53779e-07	1.02454e-08	5.30006e-05
GO:0043069	negative regulation of programmed cell death	8.37809e-20	6.08135e-25	9.59358e-47	1	6.98626e-07	5.8487e-08	7.36711e-05
GO:0043085	positive regulation of catalytic activity	1	1	1	1	0.999983	1	1
GO:0043086	negative regulation of catalytic activity	1	0.725578	1	1	0.999983	1	0.760247
GO:0043090	amino acid import	0.000290018	0.00231863	3.92817e-13	1	0.999983	0.234579	0.796837
GO:0043094	cellular metabolic compound salvage	1	0.375021	1	0.0236102	0.999983	0.121752	0.304911
GO:0043161	proteasome-mediated ubiquitin-dependent protein catabolic process	0.455851	0.0147966	0.000688286	0.979857	0.352732	0.982177	0.712313
GO:0043207	response to external biotic stimulus	5.24123e-51	1.63746e-67	1.23543e-77	0.548609	6.68479e-07	9.38966e-12	1.14315e-10
GO:0043247	telomere maintenance in response to DNA damage	1	1	1	0.135585	0.999983	1	0.621306
GO:0043248	proteasome assembly	0.761929	4.65306e-06	3.36786e-08	0.434009	0.0885972	0.0852225	0.106149
GO:0043254	regulation of protein complex assembly	1	0.236545	0.66627	0.993827	0.999983	1	0.0605219
GO:0043269	regulation of ion transport	1	1	1	1	0.999983	1	1
GO:0043288	apocarotenoid metabolic process	1	0.249386	0.901827	0.943879	0.999983	1	0.894766
GO:0043289	apocarotenoid biosynthetic process	1	0.100808	0.447303	0.7555	0.999983	1	0.979465
GO:0043331	response to dsRNA	1	1	0.206631	1	0.999983	1	1
GO:0043401	steroid hormone mediated signaling pathway	1	0.671081	0.778384	1	0.999983	1	0.900221
GO:0043412	macromolecule modification	1	0.493066	1	0.540381	0.999983	1	0.983297
GO:0043413	macromolecule glycosylation	1	0.0516013	4.55857e-09	1	0.999983	1	0.850386
GO:0043414	macromolecule methylation	1	1	0.183453	4.25571e-10	0.999983	1	0.0144676
GO:0043436	oxoacid metabolic process	3.51053e-49	3.66917e-88	3.27331e-52	0.535989	0.0403953	7.28005e-11	2.72043e-09
GO:0043449	cellular alkene metabolic process	6.64746e-16	7.02173e-22	1.95148e-34	0.506406	6.34306e-05	2.92182e-09	9.37825e-07
GO:0043450	alkene biosynthetic process	6.64746e-16	7.02173e-22	1.95148e-34	0.506406	6.34306e-05	2.92182e-09	9.37825e-07
GO:0043455	regulation of secondary metabolic process	0.872017	3.28318e-09	1.84803e-07	1	0.999983	1	1
GO:0043473	pigmentation	1	0.48253	1	0.647717	0.999983	1	0.244944
GO:0043476	pigment accumulation	1	0.48253	1	0.647717	0.999983	1	0.244944
GO:0043478	pigment accumulation in response to UV light	1	0.48253	1	0.647717	0.999983	1	0.244944
GO:0043479	pigment accumulation in tissues in response to UV light	1	0.48253	1	0.647717	0.999983	1	0.244944
GO:0043480	pigment accumulation in tissues	1	0.48253	1	0.647717	0.999983	1	0.244944
GO:0043481	anthocyanin accumulation in tissues in response to UV light	1	0.48253	1	0.647717	0.999983	1	0.244944
GO:0043543	protein acylation	1	1.40544e-08	2.29885e-10	0.893878	0.838775	0.931399	0.353371
GO:0043549	regulation of kinase activity	1	1	1	1	0.999983	1	0.353371
GO:0043562	cellular response to nitrogen levels	0.762542	0.0102811	5.04625e-06	1	0.0848564	0.187891	0.836205
GO:0043574	peroxisomal transport	1	0.134747	0.000223012	0.734353	0.999983	1	1
GO:0043603	cellular amide metabolic process	1	1	1	0.596556	0.405498	0.29504	4.44342e-13
GO:0043604	amide biosynthetic process	1	1	1	0.439674	0.28443	0.335803	1.90389e-13
GO:0043624	cellular protein complex disassembly	1	0.828812	1	0.400318	0.630234	0.376191	0.813619
GO:0043632	modification-dependent macromolecule catabolic process	1	0.00143261	2.99186e-08	1	0.23215	0.108464	0.0467487
GO:0043647	inositol phosphate metabolic process	1	1	1	1	0.999983	0.981499	1
GO:0043648	dicarboxylic acid metabolic process	0.302504	0.0491516	0.0660555	1	0.999983	0.120002	1
GO:0043687	post-translational protein modification	1	1	0.0451877	0.794727	0.625509	1	0.56365
GO:0043900	regulation of multi-organism process	6.46548e-08	6.07417e-17	3.1919e-19	0.131944	0.00116905	0.00136738	0.00459749
GO:0043933	protein-containing complex subunit organization	1	0.726228	1	0.784994	0.809138	1	0.265407
GO:0043934	sporulation	1	0.553099	0.844262	0.791028	0.530786	1	0.979465
GO:0044003	modification by symbiont of host morphology or physiology	1	0.182436	0.0827872	1	0.999983	1	1
GO:0044036	cell wall macromolecule metabolic process	1	9.95676e-16	3.03691e-13	7.30996e-06	0.999983	1	0.981988
GO:0044038	cell wall macromolecule biosynthetic process	0.876291	9.49916e-14	6.44996e-16	0.00305644	0.999983	1	1
GO:0044042	glucan metabolic process	1	1	1	0.2977	0.999983	1	1
GO:0044070	regulation of anion transport	1	1	1	0.671399	0.999983	1	1
GO:0044085	cellular component biogenesis	1	0.0349151	1	0.000197443	0.999983	1	0.0245615
GO:0044087	regulation of cellular component biogenesis	1	0.313639	0.694409	1	0.999983	1	0.483234
GO:0044089	positive regulation of cellular component biogenesis	1	0.1797	0.60967	1	0.999983	1	0.163047
GO:0044092	negative regulation of molecular function	1	1	1	1	0.999983	1	0.43647
GO:0044093	positive regulation of molecular function	1	1	1	1	0.999983	1	1
GO:0044106	cellular amine metabolic process	1.24254e-16	2.05313e-28	1.67834e-29	0.168494	0.450403	0.186294	0.00472827
GO:0044242	cellular lipid catabolic process	0.000513707	4.0734e-07	3.38932e-14	1	0.999983	0.273287	0.28893
GO:0044247	cellular polysaccharide catabolic process	1	1	1	1	0.999983	1	1
GO:0044248	cellular catabolic process	2.21163e-21	2.64443e-17	1.21316e-24	0.880806	0.522653	2.94821e-09	0.00144738
GO:0044255	cellular lipid metabolic process	0.00742015	5.49737e-16	0.0471998	0.193528	0.999983	0.0852193	0.130662
GO:0044257	cellular protein catabolic process	1	0.00493904	0.000779171	0.724965	0.0880326	0.00081098	0.00810226
GO:0044262	cellular carbohydrate metabolic process	1	9.7172e-05	1	0.134224	0.999983	1	1
GO:0044264	cellular polysaccharide metabolic process	1	0.0170897	1	0.0508086	0.999983	1	1
GO:0044265	cellular macromolecule catabolic process	1	0.0126689	0.00155526	1	0.39214	0.0120296	0.0057622
GO:0044267	cellular protein metabolic process	1	0.0643401	0.828111	0.794727	0.0138821	1	9.42158e-05
GO:0044270	cellular nitrogen compound catabolic process	3.01966e-05	2.41458e-06	2.10926e-05	0.19043	0.999983	0.00256979	0.0921866
GO:0044271	cellular nitrogen compound biosynthetic process	0.165001	0.422928	1	0.26285	0.0477946	0.117226	5.87455e-11
GO:0044272	sulfur compound biosynthetic process	0.343138	0.0227665	1	0.313356	0.999983	1	0.796837
GO:0044275	cellular carbohydrate catabolic process	0.835997	0.667604	1	1	0.999983	1	1
GO:0044282	small molecule catabolic process	1.02637e-12	3.29719e-13	2.00053e-22	0.964212	0.999983	0.00888747	0.000501549
GO:0044283	small molecule biosynthetic process	2.25151e-31	9.00825e-79	1.8452e-43	0.427624	0.00436207	1.75402e-14	7.78553e-13
GO:0044403	symbiont process	1	0.549898	0.309019	1	0.999983	1	1
GO:0044419	interspecies interaction between organisms	1	0.536604	0.219211	1	0.999983	1	1
GO:0044550	secondary metabolite biosynthetic process	3.1735e-06	2.49663e-55	5.2872e-54	8.39535e-05	0.999983	0.067226	0.0400811
GO:0044703	multi-organism reproductive process	1	1	0.449636	0.245465	0.999983	1	0.693059
GO:0044706	multi-multicellular organism process	1	0.00248722	5.08363e-05	0.295643	0.999983	1	1
GO:0044728	DNA methylation or demethylation	1	0.140802	0.20213	1.04556e-05	0.999983	1	0.866653
GO:0044743	protein transmembrane import into intracellular organelle	1	0.177302	0.0131499	0.77575	0.999983	1	1
GO:0044764	multi-organism cellular process	1	0.0117343	0.00213405	0.0828824	0.999983	1	0.475173
GO:0044770	cell cycle phase transition	0.94698	0.0728667	1	1.08702e-06	0.999983	1	0.474341
GO:0044772	mitotic cell cycle phase transition	0.94698	0.0728667	1	1.08702e-06	0.999983	1	0.474341
GO:0044786	cell cycle DNA replication	1	1	1	0.100373	0.768764	1	0.728415
GO:0044839	cell cycle G2/M phase transition	1	0.0145046	0.665105	1.08702e-06	0.999983	1	0.666123
GO:0045010	actin nucleation	1	0.197283	0.528892	1	0.999983	1	0.0412284
GO:0045017	glycerolipid biosynthetic process	1	1	1	1	0.999983	1	1
GO:0045036	protein targeting to chloroplast	1	1	1	0.875729	0.870875	1	0.979465
GO:0045087	innate immune response	1.5874e-28	2.68236e-57	2.31708e-81	0.732378	2.17333e-08	1.32928e-11	6.26039e-07
GO:0045088	regulation of innate immune response	3.00533e-30	1.75577e-38	1.72228e-58	0.135957	8.89216e-09	3.25754e-10	4.92002e-06
GO:0045089	positive regulation of innate immune response	0.10023	0.469826	0.000112287	1	0.690218	0.121752	0.108898
GO:0045132	meiotic chromosome segregation	1	1	0.274167	0.0273505	0.999983	1	0.886995
GO:0045143	homologous chromosome segregation	1	1	0.910422	0.428477	0.999983	1	0.861049
GO:0045165	cell fate commitment	1	1	1	1	0.999983	1	1
GO:0045184	establishment of protein localization	5.82994e-17	9.68557e-15	1.21316e-24	0.26285	3.53241e-05	0.00119231	2.42238e-05
GO:0045229	external encapsulating structure organization	1	0.00166639	1	0.088889	0.999983	1	0.000405627
GO:0045333	cellular respiration	1	0.126551	0.00654217	1	7.52647e-05	3.90769e-05	4.64912e-05
GO:0045488	pectin metabolic process	1	0.0494651	0.0458982	0.0266092	0.592731	0.903086	0.0569254
GO:0045489	pectin biosynthetic process	1	0.01735	0.2424	0.515852	0.999983	1	0.28137
GO:0045491	xylan metabolic process	0.76708	1.55202e-12	9.33624e-16	0.00653888	0.999983	1	1
GO:0045492	xylan biosynthetic process	0.823132	1.16335e-12	1.17135e-14	0.00964204	0.999983	1	1
GO:0045595	regulation of cell differentiation	1	0.561116	0.48899	0.647717	0.999983	1	0.141088
GO:0045730	respiratory burst	3.20856e-17	1.25812e-29	3.41375e-47	1	1.66964e-12	1.77052e-10	1.92599e-06
GO:0045736	negative regulation of cyclin-dependent protein serine/threonine kinase activity	1	1	1	0.73979	0.999983	0.900492	0.850386
GO:0045786	negative regulation of cell cycle	1	1	1	0.188605	0.999983	1	0.764948
GO:0045787	positive regulation of cell cycle	1	1	0.844262	0.948695	0.999983	1	1
GO:0045814	negative regulation of gene expression, epigenetic	1	0.559564	0.0157663	0.0177814	0.999983	1	1
GO:0045859	regulation of protein kinase activity	1	1	1	1	0.999983	1	0.353371
GO:0045892	negative regulation of transcription, DNA-templated	1	0.640918	0.0198798	0.0157751	0.999983	1	1
GO:0045893	positive regulation of transcription, DNA-templated	1	1	1	0.901616	0.999983	1	1
GO:0045934	negative regulation of nucleobase-containing compound metabolic process	1	0.630187	0.0764392	0.013465	0.999983	1	1
GO:0045935	positive regulation of nucleobase-containing compound metabolic process	1	1	1	0.893878	0.999983	1	1
GO:0045936	negative regulation of phosphate metabolic process	1	1	1	1	0.999983	1	0.69808
GO:0046031	ADP metabolic process	0.817667	6.94067e-10	1.50452e-09	0.248955	0.357968	0.000262886	5.00851e-05
GO:0046034	ATP metabolic process	1	2.09928e-09	1.49462e-09	0.205436	0.0696076	2.81761e-06	2.21584e-06
GO:0046148	pigment biosynthetic process	0.10023	0.000374597	1	0.724965	0.999983	1	1
GO:0046149	pigment catabolic process	0.325435	0.0578719	0.0550162	1	0.999983	0.141823	0.796837
GO:0046164	alcohol catabolic process	1	1	0.458417	1	0.999983	1	1
GO:0046165	alcohol biosynthetic process	1	0.31142	1	1	0.999983	0.151342	0.989046
GO:0046173	polyol biosynthetic process	1	1	1	1	0.999983	0.0938912	1
GO:0046174	polyol catabolic process	1	0.987345	0.407229	1	0.999983	1	1
GO:0046185	aldehyde catabolic process	1	1	1	0.213314	0.999983	0.307129	0.43647
GO:0046189	phenol-containing compound biosynthetic process	0.00125494	1.52349e-22	3.66306e-27	0.791028	3.80637e-06	4.16145e-08	0.00130219
GO:0046218	indolalkylamine catabolic process	2.62087e-10	3.70358e-06	0.00023867	0.0891123	0.227092	1	0.0605219
GO:0046246	terpene biosynthetic process	0.818918	6.46257e-11	6.46942e-10	0.0018877	0.999983	1	0.603933
GO:0046283	anthocyanin-containing compound metabolic process	0.000485707	9.05382e-05	0.0397481	0.993827	0.999983	0.0129757	0.0300216
GO:0046351	disaccharide biosynthetic process	0.958411	0.00582533	0.588598	0.271008	0.999983	1	0.240313
GO:0046364	monosaccharide biosynthetic process	0.770183	5.27589e-06	9.6574e-05	0.0198092	0.406038	0.00211958	0.00305131
GO:0046365	monosaccharide catabolic process	1	1	0.0538385	0.647717	0.0178667	0.0295574	0.0243011
GO:0046390	ribose phosphate biosynthetic process	0.303363	0.12741	0.443044	0.00581549	0.0723174	1.11188e-05	2.34227e-10
GO:0046394	carboxylic acid biosynthetic process	4.36007e-39	1.57729e-85	3.82437e-53	0.52431	0.000512138	1.32928e-11	9.9075e-14
GO:0046395	carboxylic acid catabolic process	4.0234e-19	9.11256e-19	1.09312e-24	0.837213	0.999983	0.0248254	0.0061509
GO:0046434	organophosphate catabolic process	1	1.69484e-08	5.89222e-08	0.575951	0.999983	0.0106559	0.00140763
GO:0046467	membrane lipid biosynthetic process	0.114911	0.761681	1	0.191548	0.999983	1	0.787567
GO:0046471	phosphatidylglycerol metabolic process	1	1	1	0.817639	0.999983	1	1
GO:0046474	glycerophospholipid biosynthetic process	1	1	1	1	0.999983	1	1
GO:0046482	para-aminobenzoic acid metabolic process	4.30789e-08	0.000731626	1.43208e-07	1	0.999983	0.0472067	0.165889
GO:0046486	glycerolipid metabolic process	1	0.659834	1	1	0.999983	1	1
GO:0046488	phosphatidylinositol metabolic process	1	1	0.764438	1	0.999983	1	0.995512
GO:0046490	isopentenyl diphosphate metabolic process	1	0.980544	1	0.0400073	0.999983	1	1
GO:0046496	nicotinamide nucleotide metabolic process	1	1.18264e-05	0.760083	0.764809	0.999983	0.103541	0.990785
GO:0046519	sphingoid metabolic process	1	0.920446	1	0.222183	0.999983	1	1
GO:0046520	sphingoid biosynthetic process	1	0.920446	1	0.222183	0.999983	1	1
GO:0046677	response to antibiotic	3.14697e-25	6.58114e-57	2.19844e-91	0.112893	3.9211e-08	1.99992e-08	0.000183973
GO:0046685	response to arsenic-containing substance	1	1	1	0.937852	0.999983	1	0.768543
GO:0046686	response to cadmium ion	0.000535044	1.28624e-17	9.94211e-28	0.18437	0.0961681	5.69586e-09	0.00217255
GO:0046700	heterocycle catabolic process	7.99136e-06	5.03149e-07	1.28234e-06	0.19043	0.999983	0.00311862	0.119442
GO:0046777	protein autophosphorylation	1	1	1	1	5.00811e-05	1	1
GO:0046785	microtubule polymerization	1	1	1	1	0.999983	1	0.116588
GO:0046838	phosphorylated carbohydrate dephosphorylation	1	1	0.990435	1	0.999983	1	1
GO:0046855	inositol phosphate dephosphorylation	1	1	0.990435	1	0.999983	1	1
GO:0046885	regulation of hormone biosynthetic process	1	1	0.904239	1	0.999983	1	0.105532
GO:0046903	secretion	1	0.00286319	0.000108891	1	0.530786	0.0216872	0.739742
GO:0046907	intracellular transport	2.42935e-17	3.32536e-13	4.59831e-25	0.434009	0.000148236	0.000828118	5.50692e-07
GO:0046916	cellular transition metal ion homeostasis	0.111064	0.0945513	0.365719	1	0.999983	1	0.624085
GO:0046939	nucleotide phosphorylation	0.817667	1.31499e-09	1.42492e-08	0.289881	0.435664	0.000266477	4.86647e-05
GO:0046942	carboxylic acid transport	5.31666e-13	6.92449e-12	1.91958e-34	0.18233	0.13045	2.17508e-07	6.8217e-07
GO:0048193	Golgi vesicle transport	0.903277	0.0132969	9.44123e-10	1	0.999983	0.627169	0.0813735
GO:0048229	gametophyte development	1	0.0991279	0.079279	0.0735483	0.999983	0.989845	0.00231795
GO:0048232	male gamete generation	1	0.0234089	0.0633605	1	0.999983	1	0.307593
GO:0048235	pollen sperm cell differentiation	0.066904	0.100808	0.0718357	1	0.999983	1	0.359296
GO:0048236	plant-type sporogenesis	1	0.553099	0.844262	0.791028	0.530786	1	0.979465
GO:0048278	vesicle docking	1	1	0.212208	1	0.352732	0.188319	0.796837
GO:0048284	organelle fusion	1	0.640918	0.162076	0.677315	0.999983	1	0.12618
GO:0048285	organelle fission	1	1	1	0.000310313	0.999983	1	0.80848
GO:0048316	seed development	1	1	1	0.0213928	0.999983	1	0.192638
GO:0048364	root development	1	0.00748028	0.644919	0.945009	0.999983	1	0.0346217
GO:0048366	leaf development	1	1	1	0.869781	0.999983	0.876986	0.302456
GO:0048367	shoot system development	1	1	1	0.0702611	0.999983	1	0.518852
GO:0048437	floral organ development	1	1	1	0.0690827	0.999983	1	0.711111
GO:0048438	floral whorl development	1	1	1	0.211802	0.999983	1	0.850386
GO:0048439	flower morphogenesis	1	0.874277	0.518268	0.404836	0.999983	1	0.926987
GO:0048440	carpel development	1	1	1	0.858262	0.940861	0.291255	0.389947
GO:0048441	petal development	1	1	0.333707	0.602809	0.999983	1	1
GO:0048442	sepal development	1	1	0.261236	0.450577	0.999983	1	1
GO:0048443	stamen development	1	0.00917627	0.268556	0.135915	0.811598	0.615592	0.258603
GO:0048444	floral organ morphogenesis	1	1	0.938352	0.155571	0.999983	1	1
GO:0048446	petal morphogenesis	1	1	0.333707	0.21808	0.999983	1	1
GO:0048447	sepal morphogenesis	1	1	0.261236	0.439674	0.999983	1	1
GO:0048449	floral organ formation	1	1	0.910422	0.137187	0.999983	1	1
GO:0048451	petal formation	1	1	0.261236	0.439674	0.999983	1	1
GO:0048453	sepal formation	1	1	0.261236	0.439674	0.999983	1	1
GO:0048464	flower calyx development	1	1	0.261236	0.450577	0.999983	1	1
GO:0048465	corolla development	1	1	0.333707	0.602809	0.999983	1	1
GO:0048466	androecium development	1	0.00917627	0.268556	0.135915	0.811598	0.615592	0.258603
GO:0048467	gynoecium development	1	1	1	0.918871	0.999983	0.506394	0.379498
GO:0048468	cell development	1	0.312128	1	0.402748	0.999983	1	0.894766
GO:0048469	cell maturation	1	0.0407419	0.832332	0.647717	0.999983	1	0.320159
GO:0048481	plant ovule development	1	1	1	1	0.472408	1	0.91131
GO:0048506	regulation of timing of meristematic phase transition	1	1	1	1	0.999983	1	0.935384
GO:0048507	meristem development	1	1	0.689341	0.245465	0.999983	1	0.633161
GO:0048508	embryonic meristem development	1	0.933741	0.60967	0.651138	0.999983	1	0.534852
GO:0048509	regulation of meristem development	1	0.00627399	1	0.981018	0.999983	1	0.649975
GO:0048510	regulation of timing of transition from vegetative to reproductive phase	1	1	1	1	0.999983	1	0.935384
GO:0048511	rhythmic process	1	1	1	1	0.530157	1	0.900221
GO:0048513	animal organ development	0.083459	0.971915	0.447282	1	0.999983	1	0.733805
GO:0048518	positive regulation of biological process	0.683269	0.00801089	0.555293	0.478013	0.999983	1	0.977047
GO:0048519	negative regulation of biological process	0.179349	4.37339e-05	1.49495e-05	0.135633	0.0606343	0.306838	0.0284474
GO:0048522	positive regulation of cellular process	1	1	1	0.574211	0.999983	1	1
GO:0048523	negative regulation of cellular process	0.123	0.00164075	1.01954e-06	0.371228	0.132466	0.970001	0.30782
GO:0048527	lateral root development	1	0.102277	0.193646	1	0.999983	0.947807	0.0402238
GO:0048528	post-embryonic root development	1	0.180918	0.300129	1	0.999983	1	0.0605219
GO:0048532	anatomical structure arrangement	1	1	0.241171	1	0.999983	1	1
GO:0048545	response to steroid hormone	1	0.671081	0.778384	1	0.999983	1	0.900221
GO:0048571	long-day photoperiodism	1	1	1	0.92036	0.999983	1	1
GO:0048573	photoperiodism, flowering	1	0.927086	0.994679	1	0.999983	1	1
GO:0048574	long-day photoperiodism, flowering	1	1	1	0.92036	0.999983	1	1
GO:0048580	regulation of post-embryonic development	1	1	1	0.143777	0.999983	1	0.785775
GO:0048581	negative regulation of post-embryonic development	1	1	1	0.925535	0.999983	1	0.743753
GO:0048582	positive regulation of post-embryonic development	1	0.555485	1	0.93977	0.999983	1	1
GO:0048583	regulation of response to stimulus	2.66619e-30	1.48371e-26	1.35548e-47	0.407317	3.21247e-09	1.75341e-06	2.32002e-06
GO:0048584	positive regulation of response to stimulus	0.0260437	0.138506	1.67249e-05	1	0.305829	0.106585	0.00930086
GO:0048585	negative regulation of response to stimulus	9.99883e-07	1.23801e-18	1.43752e-24	0.33428	2.12189e-08	0.000588864	0.00188274
GO:0048588	developmental cell growth	1	0.00158376	0.522658	0.197006	0.999983	1	1
GO:0048589	developmental growth	1	0.00998327	1	1	0.999983	1	0.669136
GO:0048598	embryonic morphogenesis	1	0.646118	1	0.228741	0.999983	1	0.764948
GO:0048608	reproductive structure development	1	0.812564	0.901516	0.000986946	0.999983	1	0.856433
GO:0048609	multicellular organismal reproductive process	1	0.750888	0.692426	0.695692	0.999983	1	0.00401635
GO:0048638	regulation of developmental growth	1	0.00219064	1	0.967164	0.999983	1	0.493985
GO:0048646	anatomical structure formation involved in morphogenesis	1	0.802231	0.949659	0.0905924	0.999983	1	0.310808
GO:0048653	anther development	0.931599	2.32692e-06	0.0222481	7.31917e-05	0.999983	0.651457	0.360737
GO:0048731	system development	1	0.713816	1	0.105872	0.999983	1	0.122534
GO:0048764	trichoblast maturation	1	0.0407419	0.832332	0.647717	0.999983	1	0.320159
GO:0048765	root hair cell differentiation	1	0.0407419	0.832332	0.647717	0.999983	1	0.320159
GO:0048767	root hair elongation	1	0.23016	1	0.341931	0.999983	1	0.398126
GO:0048825	cotyledon development	1	1	1	0.734353	0.999983	1	0.353371
GO:0048826	cotyledon morphogenesis	1	0.286328	0.973454	0.428443	0.999983	1	0.861971
GO:0048827	phyllome development	1	1	1	0.515033	0.793536	0.435415	0.28248
GO:0048829	root cap development	1	0.997039	1	0.39322	0.999983	1	0.900221
GO:0048831	regulation of shoot system development	1	1	0.733673	0.00962431	0.999983	1	0.951358
GO:0048868	pollen tube development	1	0.00199626	0.00559254	0.618547	0.999983	1	1
GO:0048869	cellular developmental process	1	1	1	0.651138	0.999983	1	0.344568
GO:0048878	chemical homeostasis	0.0240921	0.474379	1	1	0.999983	1	1
GO:0050657	nucleic acid transport	1	1	0.938352	0.92036	0.999983	1	0.483234
GO:0050658	RNA transport	1	1	0.938352	0.92036	0.999983	1	0.483234
GO:0050665	hydrogen peroxide biosynthetic process	0.798349	0.00365549	0.000567848	0.671399	0.999983	1	1
GO:0050776	regulation of immune response	3.00533e-30	1.92051e-38	1.72228e-58	0.135957	8.89216e-09	3.25754e-10	4.92002e-06
GO:0050778	positive regulation of immune response	0.10023	0.626299	0.000112287	1	0.690218	0.121752	0.108898
GO:0050790	regulation of catalytic activity	1	1	1	1	0.999983	1	1
GO:0050793	regulation of developmental process	1	1	1	0.38223	0.999983	1	0.747151
GO:0050801	ion homeostasis	0.0765411	0.48253	1	1	0.999983	1	1
GO:0050826	response to freezing	0.555589	1	0.268556	0.651138	0.999983	1	0.0766544
GO:0050832	defense response to fungus	9.16785e-32	2.43086e-34	9.56599e-49	0.155521	5.92546e-07	5.46502e-07	0.000106549
GO:0051028	mRNA transport	1	1	0.973454	1	0.999983	1	1
GO:0051049	regulation of transport	1	1	1	1	0.999983	1	1
GO:0051052	regulation of DNA metabolic process	0.772482	1	0.86301	2.44297e-07	0.888523	1	0.325594
GO:0051093	negative regulation of developmental process	1	1	0.199807	1	0.999983	1	0.736794
GO:0051094	positive regulation of developmental process	1	0.587294	1	0.948793	0.999983	0.763917	1
GO:0051128	regulation of cellular component organization	1	0.360588	0.0376607	0.299996	0.999983	1	0.853579
GO:0051130	positive regulation of cellular component organization	1	0.37954	0.126513	0.647717	0.999983	1	0.165769
GO:0051156	glucose 6-phosphate metabolic process	1	1	1	1	0.999983	1	1
GO:0051168	nuclear export	1	1	0.841355	0.92036	0.999983	1	0.668526
GO:0051169	nuclear transport	1	1	0.66907	0.2977	0.999983	1	0.102161
GO:0051170	import into nucleus	1	1	0.892264	0.209455	0.999983	1	0.374384
GO:0051171	regulation of nitrogen compound metabolic process	1	0.734061	1	0.245465	0.19662	1	0.388957
GO:0051172	negative regulation of nitrogen compound metabolic process	1	0.743336	0.0328422	0.0111794	0.999983	1	1
GO:0051173	positive regulation of nitrogen compound metabolic process	1	1	1	0.671399	0.999983	1	1
GO:0051174	regulation of phosphorus metabolic process	1	1	1	1	0.160122	1	0.883402
GO:0051181	cofactor transport	0.464609	0.118577	0.0121698	1	0.999983	1	0.0403938
GO:0051186	cofactor metabolic process	0.630631	1.00355e-19	0.000583544	0.937852	0.999983	0.112565	0.577141
GO:0051187	cofactor catabolic process	0.302747	0.00858643	0.354615	0.937852	0.999983	0.0797203	1
GO:0051188	cofactor biosynthetic process	0.246093	1.27983e-08	0.129795	0.635034	0.999983	0.228384	0.575036
GO:0051193	regulation of cofactor metabolic process	0.657207	8.67433e-20	1.70732e-20	0.439674	0.000794786	0.0611278	0.15559
GO:0051225	spindle assembly	1	0.247601	1	0.635034	0.999983	1	0.739742
GO:0051235	maintenance of location	0.318362	0.713083	0.0173203	0.213314	0.999983	1	0.163047
GO:0051236	establishment of RNA localization	1	1	0.938352	0.92036	0.999983	1	0.483234
GO:0051239	regulation of multicellular organismal process	1	1	1	0.315094	0.999983	1	0.536003
GO:0051240	positive regulation of multicellular organismal process	1	0.647872	1	0.948793	0.999983	0.868284	1
GO:0051241	negative regulation of multicellular organismal process	1	1	0.437168	1	0.999983	1	0.736794
GO:0051246	regulation of protein metabolic process	1	1	1	1	0.999983	1	1
GO:0051247	positive regulation of protein metabolic process	0.984216	0.699801	1	0.26285	0.886721	1	1
GO:0051248	negative regulation of protein metabolic process	1	1	0.319042	0.552554	0.999983	1	1
GO:0051252	regulation of RNA metabolic process	1	0.547115	1	0.825627	0.0864964	0.584207	0.244944
GO:0051253	negative regulation of RNA metabolic process	1	0.618834	0.102437	0.0157751	0.999983	1	1
GO:0051254	positive regulation of RNA metabolic process	1	1	1	0.901616	0.999983	1	1
GO:0051258	protein polymerization	1	0.232584	1	1	0.999983	1	0.0248879
GO:0051273	beta-glucan metabolic process	1	0.301583	0.253582	0.57911	0.12972	1	0.0452188
GO:0051274	beta-glucan biosynthetic process	1	0.339887	0.0351443	0.580149	0.999983	1	0.743753
GO:0051276	chromosome organization	1	0.659834	0.00683542	3.55878e-09	0.95024	1	0.969248
GO:0051301	cell division	0.931599	0.127976	0.00214537	0.00564957	0.999983	1	0.813619
GO:0051302	regulation of cell division	1	1	1	0.756013	0.999983	1	1
GO:0051321	meiotic cell cycle	1	1	0.195359	0.0198092	0.999983	1	0.664685
GO:0051338	regulation of transferase activity	1	1	1	1	0.92821	1	0.548218
GO:0051348	negative regulation of transferase activity	1	1	1	1	0.999983	0.90237	0.353371
GO:0051493	regulation of cytoskeleton organization	1	0.30093	0.48899	0.9615	0.999983	1	0.0605219
GO:0051495	positive regulation of cytoskeleton organization	1	0.197283	0.588598	1	0.999983	1	0.0412284
GO:0051510	regulation of unidimensional cell growth	1	0.0494651	0.114308	0.925535	0.999983	1	0.829886
GO:0051552	flavone metabolic process	0.155828	0.0505345	0.00730666	0.649146	0.999983	0.505704	1
GO:0051553	flavone biosynthetic process	0.155828	0.0505345	0.00730666	0.649146	0.999983	0.505704	1
GO:0051554	flavonol metabolic process	0.155828	0.0505345	0.00730666	0.649146	0.999983	0.505704	1
GO:0051555	flavonol biosynthetic process	0.155828	0.0505345	0.00730666	0.649146	0.999983	0.505704	1
GO:0051567	histone H3-K9 methylation	0.872017	0.260385	0.253582	2.44297e-07	0.999983	1	0.977531
GO:0051596	methylglyoxal catabolic process	1	1	1	0.219725	0.999983	0.307129	0.43647
GO:0051603	proteolysis involved in cellular protein catabolic process	1	0.00205817	2.37514e-07	0.505365	0.0592944	0.000645362	0.00211349
GO:0051604	protein maturation	1	1	1	0.638274	0.999983	0.943875	1
GO:0051606	detection of stimulus	0.096868	9.96489e-09	1.92455e-15	0.426069	0.00161861	0.0165401	0.273123
GO:0051607	defense response to virus	1	0.211467	0.271207	1	0.999983	1	1
GO:0051640	organelle localization	1	0.934285	1	1	0.999983	1	1
GO:0051641	cellular localization	8.13929e-14	2.7063e-07	5.26028e-10	0.769215	0.00024809	0.17315	1.90531e-05
GO:0051644	plastid localization	1	1	1	1	0.999983	1	1
GO:0051645	Golgi localization	1	0.953097	1	0.100787	0.999983	1	0.993594
GO:0051646	mitochondrion localization	1	0.953097	1	0.100787	0.999983	1	0.993594
GO:0051649	establishment of localization in cell	5.94409e-16	2.88248e-10	9.00886e-13	0.499175	0.000800141	0.0146935	1.90531e-05
GO:0051656	establishment of organelle localization	1	1	1	1	0.999983	1	1
GO:0051667	establishment of plastid localization	1	1	1	1	0.999983	1	1
GO:0051701	interaction with host	1	0.340226	0.200195	1	0.999983	1	1
GO:0051704	multi-organism process	6.58136e-32	3.09984e-51	6.63616e-65	0.543007	6.69538e-05	1.33656e-05	1.35248e-09
GO:0051707	response to other organism	5.24123e-51	1.63746e-67	1.23543e-77	0.548609	6.68479e-07	9.38966e-12	1.14315e-10
GO:0051726	regulation of cell cycle	0.903277	1	0.790365	2.71995e-06	0.999983	1	0.133546
GO:0051788	response to misfolded protein	0.761929	3.27702e-06	3.36786e-08	0.434009	0.0885972	0.0852225	0.106149
GO:0051817	modification of morphology or physiology of other organism involved in symbiotic interaction	1	0.182436	0.0827872	1	0.999983	1	1
GO:0052018	modulation by symbiont of RNA levels in host	1	0.371071	0.265941	1	0.999983	1	1
GO:0052249	modulation of RNA levels in other organism involved in symbiotic interaction	1	0.371071	0.265941	1	0.999983	1	1
GO:0052386	cell wall thickening	0.155828	1	1	1	0.178778	1	0.574468
GO:0052482	defense response by cell wall thickening	0.0120874	1	1	0.590684	0.290554	1	0.45415
GO:0052542	defense response by callose deposition	1.03625e-13	0.000363326	8.75139e-09	1	0.00228955	0.00886336	0.00578914
GO:0052543	callose deposition in cell wall	0.349546	1	1	1	0.337027	1	0.846574
GO:0052544	defense response by callose deposition in cell wall	0.0120874	1	1	0.590684	0.290554	1	0.45415
GO:0052545	callose localization	1.57725e-10	0.0252294	0.0123326	1	0.00481661	1	0.0204317
GO:0052546	cell wall pectin metabolic process	1	0.0203953	0.0134025	0.0107225	0.398321	0.885182	0.0547166
GO:0055046	microgametogenesis	0.395404	0.924826	1	1	0.999983	1	0.11086
GO:0055065	metal ion homeostasis	0.183339	0.000353826	0.0349153	1	0.999983	1	1
GO:0055067	monovalent inorganic cation homeostasis	0.466542	1	0.213032	0.410945	0.999983	0.982177	0.943759
GO:0055072	iron ion homeostasis	1	0.860078	1	0.407075	0.999983	1	1
GO:0055074	calcium ion homeostasis	0.799643	0.00999296	0.080682	1	0.999983	1	1
GO:0055076	transition metal ion homeostasis	0.593041	0.203427	0.902098	1	0.999983	1	0.979465
GO:0055080	cation homeostasis	0.271327	0.06244	1	1	0.999983	1	1
GO:0055081	anion homeostasis	0.0463221	1	1	0.869126	0.999983	0.574278	0.0671814
GO:0055082	cellular chemical homeostasis	0.271327	0.900313	1	1	0.999983	1	1
GO:0055085	transmembrane transport	0.457752	1	1	0.880806	0.999983	0.907452	0.795821
GO:0055086	nucleobase-containing small molecule metabolic process	0.218239	0.328621	1	4.18585e-05	0.951652	0.00044327	2.69536e-06
GO:0055114	oxidation-reduction process	0.176823	1.20174e-08	1.00893e-08	0.0260245	0.0109011	1.60341e-05	0.00267406
GO:0060151	peroxisome localization	1	0.953097	1	0.100787	0.999983	1	0.993594
GO:0060249	anatomical structure homeostasis	1	1	0.665812	0.100373	0.999983	1	0.493985
GO:0060255	regulation of macromolecule metabolic process	1	0.772053	1	0.232767	0.200136	1	0.374384
GO:0060284	regulation of cell development	1	0.0044531	0.0157736	0.784512	0.999983	1	0.188805
GO:0060429	epithelium development	1	0.395947	1	0.724983	0.999983	1	1
GO:0060548	negative regulation of cell death	8.37809e-20	2.38509e-23	1.26678e-45	1	1.61415e-06	5.8487e-08	4.49229e-05
GO:0060560	developmental growth involved in morphogenesis	1	0.00480985	0.993326	1	0.999983	1	1
GO:0060918	auxin transport	1	0.599175	1	0.855513	0.999983	1	0.0618511
GO:0061024	membrane organization	1	1	1	1	0.999983	1	1
GO:0061458	reproductive system development	1	0.812564	0.901516	0.000986946	0.999983	1	0.856433
GO:0061640	cytoskeleton-dependent cytokinesis	0.984216	0.0145046	7.66843e-05	0.0260245	0.999983	1	1
GO:0061647	histone H3-K9 modification	0.872017	0.260385	0.253582	2.44297e-07	0.999983	1	0.977531
GO:0061727	methylglyoxal catabolic process to lactate	1	1	1	0.219725	0.999983	0.307129	0.43647
GO:0061919	process utilizing autophagic mechanism	0.00156557	0.849896	0.0173799	1	0.999983	0.306138	0.43647
GO:0061982	meiosis I cell cycle process	1	1	0.609853	0.324126	0.999983	1	0.71177
GO:0062012	regulation of small molecule metabolic process	1	0.406772	0.0251311	1	0.222175	1	0.0224376
GO:0065001	specification of axis polarity	1	1	1	1	0.999983	1	1
GO:0065002	intracellular protein transmembrane transport	1	0.171011	0.0558667	0.942352	0.999983	1	1
GO:0065003	protein-containing complex assembly	1	0.784917	1	0.8875	0.855475	1	0.221192
GO:0065008	regulation of biological quality	8.75691e-31	6.4356e-38	6.06681e-31	0.213314	0.000470745	3.83584e-09	9.9075e-14
GO:0065009	regulation of molecular function	1	1	1	1	0.999983	1	1
GO:0070085	glycosylation	1	0.0516013	4.55857e-09	1	0.999983	1	0.850386
GO:0070192	chromosome organization involved in meiotic cell cycle	1	1	0.807852	0.311236	0.999983	1	0.902549
GO:0070297	regulation of phosphorelay signal transduction system	0.940673	0.907492	0.0511513	1	0.776692	1	1
GO:0070298	negative regulation of phosphorelay signal transduction system	1	1	0.039117	1	0.776692	1	1
GO:0070417	cellular response to cold	0.00149611	0.761085	1	0.831606	0.999983	1	1
GO:0070482	response to oxygen levels	0.640511	0.00112509	0.0035715	1	0.999983	0.0874106	0.0420113
GO:0070585	protein localization to mitochondrion	1	1	0.847363	0.00827352	0.999983	1	0.000175469
GO:0070589	cellular component macromolecule biosynthetic process	0.876291	9.49916e-14	6.44996e-16	0.00305644	0.999983	1	1
GO:0070592	cell wall polysaccharide biosynthetic process	0.876291	9.49916e-14	6.44996e-16	0.00305644	0.999983	1	1
GO:0070646	protein modification by small protein removal	1	0.012444	6.61703e-05	0.506406	0.999983	1	1
GO:0070647	protein modification by small protein conjugation or removal	1	0.896218	8.98375e-06	0.433469	0.999983	1	0.900221
GO:0070727	cellular macromolecule localization	7.08383e-17	5.25913e-10	1.07932e-17	0.487896	3.1314e-05	0.0292794	1.77324e-05
GO:0070838	divalent metal ion transport	0.0351453	0.00603321	1	0.880806	0.406609	0.601467	0.416935
GO:0070887	cellular response to chemical stimulus	7.09276e-39	5.23246e-23	6.91542e-33	0.679409	8.85187e-06	4.30729e-08	5.31895e-07
GO:0070918	production of small RNA involved in gene silencing by RNA	1	1	0.206631	1	0.999983	1	1
GO:0070925	organelle assembly	1	0.244555	1	0.37082	0.999983	1	0.475173
GO:0071103	DNA conformation change	1	0.803582	0.901516	0.000312895	0.999983	1	0.979465
GO:0071166	ribonucleoprotein complex localization	1	1	0.940229	0.92036	0.999983	1	0.483234
GO:0071214	cellular response to abiotic stimulus	0.000583936	0.11834	1	1	0.999983	0.418632	1
GO:0071215	cellular response to abscisic acid stimulus	9.40177e-36	1.39913e-36	2.06268e-36	1	1.26803e-07	3.91957e-10	3.17095e-08
GO:0071229	cellular response to acid chemical	1.26539e-46	7.26687e-54	3.19943e-54	0.257077	1.59889e-08	7.4992e-13	4.08015e-09
GO:0071236	cellular response to antibiotic	3.50915e-20	4.1759e-42	9.85783e-51	0.241398	3.21247e-09	5.52039e-06	5.38592e-05
GO:0071241	cellular response to inorganic substance	1	0.0811929	0.00137453	1	0.999983	0.0592364	0.24311
GO:0071248	cellular response to metal ion	1	0.663313	0.0568007	1	0.999983	0.153038	0.396135
GO:0071281	cellular response to iron ion	1	0.535869	0.060252	1	0.999983	0.0349285	0.396135
GO:0071310	cellular response to organic substance	1.08146e-34	5.27502e-24	1.26438e-36	0.691731	1.12316e-07	1.48001e-08	7.25705e-09
GO:0071322	cellular response to carbohydrate stimulus	1	1	0.317198	0.647717	0.999983	1	0.538322
GO:0071359	cellular response to dsRNA	1	1	0.206631	1	0.999983	1	1
GO:0071365	cellular response to auxin stimulus	1	1	1	1	0.809138	1	0.737936
GO:0071367	cellular response to brassinosteroid stimulus	1	0.671081	0.778384	1	0.999983	1	0.900221
GO:0071368	cellular response to cytokinin stimulus	1	1	0.86301	0.875729	0.999983	1	0.856433
GO:0071369	cellular response to ethylene stimulus	4.32775e-21	3.35158e-11	6.2193e-24	1	0.000530539	0.0002176	0.000177411
GO:0071370	cellular response to gibberellin stimulus	0.21894	1	1	1	0.999983	1	1
GO:0071383	cellular response to steroid hormone stimulus	1	0.671081	0.778384	1	0.999983	1	0.900221
GO:0071395	cellular response to jasmonic acid stimulus	7.62741e-40	2.89217e-41	2.85115e-45	0.0107225	6.48516e-10	1.03918e-11	8.02607e-08
GO:0071396	cellular response to lipid	4.61815e-29	3.05801e-26	9.98985e-28	1	0.000318299	3.75849e-07	1.72772e-05
GO:0071407	cellular response to organic cyclic compound	3.40665e-13	3.23162e-15	7.12467e-22	0.423195	3.28797e-06	0.00359708	0.0267381
GO:0071426	ribonucleoprotein complex export from nucleus	1	1	0.940229	0.92036	0.999983	1	0.483234
GO:0071427	mRNA-containing ribonucleoprotein complex export from nucleus	1	1	0.973454	1	0.999983	1	1
GO:0071446	cellular response to salicylic acid stimulus	2.24887e-19	1.22234e-38	5.23799e-48	0.19761	2.45355e-09	2.96508e-06	5.38592e-05
GO:0071450	cellular response to oxygen radical	0.25144	0.575758	1	0.647717	0.999983	1	0.915941
GO:0071451	cellular response to superoxide	0.25144	0.575758	1	0.647717	0.999983	1	0.915941
GO:0071453	cellular response to oxygen levels	6.84672e-05	1	0.98106	0.0933425	0.999983	0.313116	0.962433
GO:0071456	cellular response to hypoxia	6.84672e-05	1	0.495654	0.0933425	0.999983	0.313116	0.962433
GO:0071462	cellular response to water stimulus	5.51118e-05	4.14184e-07	0.00566865	0.411963	0.999983	1	1
GO:0071470	cellular response to osmotic stress	0.0463803	1.10976e-06	2.93246e-06	1	0.999983	1	0.377902
GO:0071478	cellular response to radiation	1	1	1	1	0.999983	0.0881252	0.640083
GO:0071482	cellular response to light stimulus	1	1	1	1	0.999983	0.0881252	0.640083
GO:0071489	cellular response to red or far red light	1	1	1	1	0.999983	0.572883	0.538122
GO:0071495	cellular response to endogenous stimulus	1.33704e-37	8.23782e-39	5.63524e-51	0.504618	2.91441e-09	1.77052e-10	3.41182e-10
GO:0071496	cellular response to external stimulus	0.00137277	9.23001e-06	9.56317e-10	1	0.999983	0.984965	1
GO:0071545	inositol phosphate catabolic process	1	1	0.990435	1	0.999983	1	1
GO:0071554	cell wall organization or biogenesis	1	1.92838e-16	0.100776	4.33855e-06	0.999983	1	0.000161367
GO:0071555	cell wall organization	1	0.00379593	1	0.117056	0.999983	1	0.000480685
GO:0071669	plant-type cell wall organization or biogenesis	1	5.00671e-12	0.0346524	3.07956e-07	0.999983	1	0.000617394
GO:0071695	anatomical structure maturation	1	0.454832	1	0.940074	0.999983	0.936973	0.00170422
GO:0071702	organic substance transport	1.12747e-20	1.0914e-30	1.03107e-57	0.0147344	0.000264465	3.35588e-09	1.01815e-12
GO:0071705	nitrogen compound transport	2.02282e-23	6.61396e-34	4.85659e-74	0.0243406	0.000140509	1.10297e-08	2.34227e-10
GO:0071731	response to nitric oxide	1	9.16382e-06	6.16773e-06	0.095586	0.999983	0.0850088	0.0277866
GO:0071806	protein transmembrane transport	1	0.171011	0.0558667	0.942352	0.999983	1	1
GO:0071900	regulation of protein serine/threonine kinase activity	1	1	1	1	0.999983	0.90237	0.353371
GO:0071901	negative regulation of protein serine/threonine kinase activity	1	1	1	1	0.999983	0.90237	0.353371
GO:0072329	monocarboxylic acid catabolic process	1.14899e-05	1.06732e-06	8.64244e-14	1	0.999983	0.107767	0.160498
GO:0072330	monocarboxylic acid biosynthetic process	1.21001e-42	5.91243e-81	8.12175e-67	0.258684	5.34264e-06	1.08215e-17	6.93336e-14
GO:0072348	sulfur compound transport	1	1	0.974006	1	0.999983	1	0.109872
GO:0072350	tricarboxylic acid metabolic process	1	0.956477	0.226102	0.817639	0.999983	0.742608	0.42903
GO:0072503	cellular divalent inorganic cation homeostasis	0.188624	0.0370281	0.495382	1	0.999983	1	1
GO:0072507	divalent inorganic cation homeostasis	0.47118	0.00179931	0.0900381	1	0.999983	1	1
GO:0072511	divalent inorganic cation transport	0.0705255	0.00603321	1	0.880806	0.530786	0.409424	0.43647
GO:0072521	purine-containing compound metabolic process	0.346421	2.71047e-05	7.53645e-05	0.462185	0.23901	1.17891e-05	1.22319e-07
GO:0072522	purine-containing compound biosynthetic process	0.0997632	0.00015644	0.00181796	0.176478	0.239414	0.000125734	1.86453e-07
GO:0072524	pyridine-containing compound metabolic process	1	0.00015644	0.935485	0.937198	0.999983	0.125495	1
GO:0072525	pyridine-containing compound biosynthetic process	0.821696	7.07195e-08	3.20633e-08	0.384247	0.965906	0.00263863	0.00184277
GO:0072527	pyrimidine-containing compound metabolic process	0.648059	1	1	0.0246956	0.870875	0.127598	8.89477e-06
GO:0072528	pyrimidine-containing compound biosynthetic process	0.632314	1	1	0.00581549	0.838775	0.121752	3.01294e-06
GO:0072593	reactive oxygen species metabolic process	0.109059	1.1093e-13	1.58571e-11	0.784512	0.0545772	0.349568	0.71177
GO:0072594	establishment of protein localization to organelle	1	0.881777	0.714033	0.105052	0.999983	1	0.0128504
GO:0072596	establishment of protein localization to chloroplast	1	1	1	0.875729	0.870875	1	0.979465
GO:0072598	protein localization to chloroplast	1	1	1	0.875729	0.870875	1	0.979465
GO:0072655	establishment of protein localization to mitochondrion	1	1	0.847363	0.00827352	0.999983	1	0.000175469
GO:0072657	protein localization to membrane	4.7959e-28	6.28096e-39	1.41662e-52	0.129786	3.7175e-08	9.71637e-09	0.000249028
GO:0072662	protein localization to peroxisome	1	0.189294	0.000482047	0.734353	0.999983	1	1
GO:0072663	establishment of protein localization to peroxisome	1	0.189294	0.000482047	0.734353	0.999983	1	1
GO:0072665	protein localization to vacuole	1	7.19234e-05	0.00081124	1	0.467713	1	0.487073
GO:0072666	establishment of protein localization to vacuole	1	7.19234e-05	0.00081124	1	0.467713	1	0.487073
GO:0080022	primary root development	1	0.0535386	0.315652	0.895556	0.999983	1	1
GO:0080027	response to herbivore	7.58063e-12	7.305e-06	1.31806e-09	0.344313	0.999983	0.000869776	0.00195176
GO:0080036	regulation of cytokinin-activated signaling pathway	0.872017	1	0.912348	1	0.999983	1	1
GO:0080090	regulation of primary metabolic process	1	0.0184208	1	0.0156672	0.172125	0.414958	0.131039
GO:0080092	regulation of pollen tube growth	1	0.000730596	0.00020606	0.784512	0.999983	1	0.188805
GO:0080129	proteasome core complex assembly	0.0543173	8.49855e-10	1.74928e-13	0.647717	0.475948	0.00955285	0.102113
GO:0080134	regulation of response to stress	1.3524e-32	1.12026e-33	2.06387e-55	0.179453	3.49944e-09	3.11016e-07	1.70605e-06
GO:0080135	regulation of cellular response to stress	4.89752e-27	1.22234e-38	1.30702e-53	0.135957	1.25149e-07	1.00241e-07	0.000168881
GO:0080147	root hair cell development	1	0.0132583	0.966884	0.383691	0.999983	1	0.391604
GO:0080156	mitochondrial mRNA modification	1	1	1	0.0285615	0.999983	1	1
GO:0080167	response to karrikin	0.024639	3.97603e-31	3.0274e-25	1	0.675489	0.000104124	0.00330008
GO:0085029	extracellular matrix assembly	0.969428	0.381072	1	0.245465	0.999983	1	1
GO:0090056	regulation of chlorophyll metabolic process	1	0.432481	0.726348	1	0.999983	1	1
GO:0090066	regulation of anatomical structure size	1	0.0743861	0.590018	1	0.999983	1	0.00757484
GO:0090150	establishment of protein localization to membrane	4.7959e-28	6.28096e-39	1.41662e-52	0.129786	3.7175e-08	9.71637e-09	0.000249028
GO:0090305	nucleic acid phosphodiester bond hydrolysis	1	1	0.333707	0.416749	0.999983	1	1
GO:0090332	stomatal closure	1	0.339266	0.0384982	1	0.932669	0.251143	0.883402
GO:0090351	seedling development	0.280091	1	1	0.95882	0.999983	0.242835	0.00894033
GO:0090407	organophosphate biosynthetic process	1	1	1	1.17429e-05	0.999983	0.0252926	0.0889414
GO:0090421	embryonic meristem initiation	1	1	0.432019	1	0.999983	1	0.673592
GO:0090558	plant epidermis development	1	0.891951	1	0.160818	0.999983	1	0.693104
GO:0090567	reproductive shoot system development	1	1	1	0.00377686	0.999983	1	0.900221
GO:0090626	plant epidermis morphogenesis	1	0.80268	1	0.812766	0.999983	1	1
GO:0090627	plant epidermal cell differentiation	1	0.0205534	0.862975	0.506406	0.999983	1	0.278961
GO:0090693	plant organ senescence	0.305355	0.819	0.068293	1	0.311703	0.000487205	0.0746258
GO:0090696	post-embryonic plant organ development	1	1	1	1	0.999983	1	0.568911
GO:0090697	post-embryonic plant organ morphogenesis	1	1	0.997398	0.248955	0.999983	1	0.890321
GO:0090698	post-embryonic plant morphogenesis	1	1	1	0.791028	0.999983	1	0.855031
GO:0090701	specification of plant organ identity	0.401261	1	1	0.777165	0.999983	0.368492	0.77804
GO:0097164	ammonium ion metabolic process	1	4.92899e-05	0.032407	0.152372	0.999983	0.789015	1
GO:0097237	cellular response to toxic substance	0.0504779	0.00825285	0.0757737	0.647717	0.999983	1	0.915941
GO:0097305	response to alcohol	9.62121e-34	9.16811e-22	2.71551e-29	0.769215	0.00030784	8.26464e-08	1.21407e-09
GO:0097306	cellular response to alcohol	9.40177e-36	1.39913e-36	2.06268e-36	1	1.26803e-07	3.91957e-10	3.17095e-08
GO:0097366	response to bronchodilator	1	9.16382e-06	6.16773e-06	0.095586	0.999983	0.0850088	0.0277866
GO:0097435	supramolecular fiber organization	1	0.367142	1	0.918612	0.999983	1	0.0238425
GO:0097659	nucleic acid-templated transcription	1	0.780501	1	0.967164	0.000535844	0.903167	0.129909
GO:0098542	defense response to other organism	1.61298e-27	1.38703e-39	9.85783e-51	0.955032	2.74398e-05	9.35249e-07	9.64521e-06
GO:0098543	detection of other organism	0.269888	1	1	1	0.340164	1	1
GO:0098581	detection of external biotic stimulus	0.269888	0.929765	0.93919	1	0.340164	1	1
GO:0098586	cellular response to virus	1	0.313639	0.248782	1	0.999983	1	1
GO:0098655	cation transmembrane transport	0.868283	1	1	0.964212	0.999983	1	0.91584
GO:0098656	anion transmembrane transport	1	1	1	1	0.999983	0.95926	0.984758
GO:0098657	import into cell	1	1	0.991498	1	0.999983	1	1
GO:0098660	inorganic ion transmembrane transport	0.620672	1	1	1	0.999983	1	0.915941
GO:0098662	inorganic cation transmembrane transport	0.620672	1	1	0.964212	0.999983	1	0.915941
GO:0098727	maintenance of cell number	1	1	0.991498	0.621495	0.999983	1	0.568911
GO:0098754	detoxification	4.9275e-21	6.5129e-12	1.35526e-26	1	0.00691128	0.0475519	0.00175468
GO:0098771	inorganic ion homeostasis	0.0170403	0.101884	0.275458	1	0.999983	1	1
GO:0098813	nuclear chromosome segregation	1	1	0.25953	0.00628436	0.999983	1	0.747384
GO:0098869	cellular oxidant detoxification	0.25144	0.575758	1	0.647717	0.999983	1	0.915941
GO:0099402	plant organ development	1	0.921522	1	0.497285	0.999983	0.979877	0.0217571
GO:0104004	cellular response to environmental stimulus	0.000583936	0.11834	1	1	0.999983	0.418632	1
GO:0110053	regulation of actin filament organization	1	0.256201	0.589375	1	0.999983	1	0.0259219
GO:0140013	meiotic nuclear division	1	1	0.359273	0.0210917	0.999983	1	0.693059
GO:0140029	exocytic process	1	1	0.212208	1	0.352732	0.188319	0.796837
GO:0140056	organelle localization by membrane tethering	1	1	0.212208	1	0.352732	0.188319	0.796837
GO:1900140	regulation of seedling development	0.728031	0.449243	0.0743189	1	0.999983	0.0641227	0.482451
GO:1900673	olefin metabolic process	6.64746e-16	7.02173e-22	1.95148e-34	0.506406	6.34306e-05	2.92182e-09	9.37825e-07
GO:1900674	olefin biosynthetic process	6.64746e-16	7.02173e-22	1.95148e-34	0.506406	6.34306e-05	2.92182e-09	9.37825e-07
GO:1900864	mitochondrial RNA modification	1	1	1	0.0407093	0.999983	1	1
GO:1901135	carbohydrate derivative metabolic process	0.0997632	0.149491	1	0.388672	0.999983	0.195218	0.172177
GO:1901136	carbohydrate derivative catabolic process	0.00225015	0.106554	0.0125862	0.948719	0.999983	0.00443456	0.792655
GO:1901137	carbohydrate derivative biosynthetic process	0.0665609	0.0422488	0.1859	0.287748	0.999983	0.0371191	3.6126e-05
GO:1901264	carbohydrate derivative transport	0.547356	1	1	1	0.931653	1	0.899998
GO:1901292	nucleoside phosphate catabolic process	1	1.31499e-09	1.42492e-08	0.248955	0.435664	0.000266477	4.86647e-05
GO:1901293	nucleoside phosphate biosynthetic process	0.0530046	0.896218	0.901516	2.84248e-07	0.352732	0.000118606	9.44814e-12
GO:1901361	organic cyclic compound catabolic process	2.9249e-07	9.70173e-08	1.42456e-07	0.188769	0.999983	8.53768e-05	0.0373704
GO:1901401	regulation of tetrapyrrole metabolic process	1	0.432481	0.726348	1	0.999983	1	1
GO:1901419	regulation of response to alcohol	0.229715	0.184234	0.588598	0.354254	0.999983	0.0106559	0.204264
GO:1901420	negative regulation of response to alcohol	0.289013	0.332116	0.229329	0.232767	0.513604	0.146182	0.137794
GO:1901565	organonitrogen compound catabolic process	1.55314e-11	1.45627e-16	3.39803e-26	0.184542	0.773659	7.53563e-06	0.0286267
GO:1901566	organonitrogen compound biosynthetic process	0.000941492	1.09855e-10	0.00115672	0.886461	0.352732	0.122059	6.67033e-12
GO:1901568	fatty acid derivative metabolic process	1	3.96707e-07	0.0343993	9.83778e-05	0.613691	0.900492	0.947172
GO:1901570	fatty acid derivative biosynthetic process	1	0.00132035	0.457293	0.530699	0.999983	1	1
GO:1901575	organic substance catabolic process	2.10554e-08	6.2035e-17	4.67695e-21	0.258684	0.863845	1.48482e-06	0.000730152
GO:1901605	alpha-amino acid metabolic process	8.85556e-16	4.01883e-22	1.18751e-08	0.574211	0.999983	1	0.081859
GO:1901606	alpha-amino acid catabolic process	3.71096e-15	3.96687e-15	2.10203e-15	0.415567	0.999983	0.274337	0.0236248
GO:1901607	alpha-amino acid biosynthetic process	2.3345e-06	1.46683e-09	0.337599	0.536123	0.999983	1	1
GO:1901615	organic hydroxy compound metabolic process	0.269888	1.79707e-26	7.4384e-23	0.439674	0.0187799	0.000151247	0.000182952
GO:1901616	organic hydroxy compound catabolic process	1	0.169384	0.00628419	1	0.999983	1	0.268939
GO:1901617	organic hydroxy compound biosynthetic process	0.551556	1.56305e-26	1.90464e-19	0.581769	0.00365321	0.000249433	0.00116344
GO:1901657	glycosyl compound metabolic process	0.00130739	0.000851432	0.000522457	0.0260245	0.999983	1	1
GO:1901659	glycosyl compound biosynthetic process	0.438637	0.00140729	0.00703904	0.0698365	0.999983	1	1
GO:1901698	response to nitrogen compound	3.43922e-42	2.10601e-35	6.55292e-49	0.0852656	1.21748e-16	1.87792e-09	1.72767e-05
GO:1901699	cellular response to nitrogen compound	1	0.840773	0.0559604	1	0.999983	1	1
GO:1901700	response to oxygen-containing compound	2.81889e-83	2.5558e-80	1.31308e-103	0.0107558	3.44807e-09	2.45563e-23	4.28061e-17
GO:1901701	cellular response to oxygen-containing compound	4.03752e-40	6.21306e-35	3.52141e-42	0.376326	1.94285e-07	4.45944e-10	3.92554e-08
GO:1901987	regulation of cell cycle phase transition	0.94698	0.0223646	0.859191	2.71995e-06	0.999983	1	0.474341
GO:1901990	regulation of mitotic cell cycle phase transition	0.94698	0.0223646	0.859191	2.71995e-06	0.999983	1	0.474341
GO:1902170	cellular response to reactive nitrogen species	1	0.000288129	0.000149081	0.791028	0.999983	0.174605	0.19271
GO:1902221	erythrose 4-phosphate/phosphoenolpyruvate family amino acid metabolic process	0.000505885	0.0416965	0.0137414	0.286334	0.999983	0.024636	0.00214926
GO:1902410	mitotic cytokinetic process	0.984216	0.0257718	8.88279e-05	0.0540245	0.999983	1	1
GO:1902531	regulation of intracellular signal transduction	0.984216	0.356948	0.00969531	1	0.205357	1	0.703939
[truncated: 40 more rows]

## Sheet: F vs C_gene sets_down-noNA
GO_ID	descriptions	At	Na-M	Na-S	Sd	Um-1h	Um-6h	Um-24h
[truncated: 1,548 more rows]

[truncated: 4 more sheets: EF vs C_gene sets_up-noNA, EF vs C_gene sets_down-noNA, EF vs F_gene sets_up-noNA, EF vs F_gene sets_down-noNA]
